# Supplementary material for: Large-scale phage-based screening reveals extensive pan-viral mimicry of host short linear motifs
Source: Nat Commun. 2023 Apr 26;14:2409. doi: 10.1038/s41467-023-38015-5 (PMC10132805; doi:10.1038/s41467-023-38015-5)
Supplement: Supplementary file 4 — Supplementary Data 1 [file 41467_2023_38015_MOESM4_ESM.xlsx]

## Sheet: RiboVD_design
Supplementary data 1. RiboVD library design and sequenced coverage
library_peptide	seq_start	seq_stop	protein_accession	gene_name	protein_name	protein_chain_id	protein_chain_name	species	species_taxonid	species_family	genome_env	coverage_counts
LVIGQATRPQPPRPRP	51	67	P03316		Structural polyprotein	PRO_0000041321	Capsid protein	Sindbis virus (SINV)	11034	Togaviridae	ssRNA(+)_enveloped	211
KPKTQEKKKKQPAKPK	83	99	P03316		Structural polyprotein	PRO_0000041321	Capsid protein	Sindbis virus (SINV)	11034	Togaviridae	ssRNA(+)_enveloped	3
GAYLAKVDAYEHATTV	797	813	P03316		Structural polyprotein	PRO_0000041324	6K protein	Sindbis virus (SINV)	11034	Togaviridae	ssRNA(+)_enveloped	881
AILRAGSSGRSKRSVI	315	331	P03316		Structural polyprotein	PRO_0000226238	Precursor of protein E3/E2	Sindbis virus (SINV)	11034	Togaviridae	ssRNA(+)_enveloped	182
GFFNMLGRRPFPAPTA	3	19	P03316		Structural polyprotein	PRO_0000041321	Capsid protein	Sindbis virus (SINV)	11034	Togaviridae	ssRNA(+)_enveloped	12
QAAPMPARNGLASQIQ	27	43	P03316		Structural polyprotein	PRO_0000041321	Capsid protein	Sindbis virus (SINV)	11034	Togaviridae	ssRNA(+)_enveloped	17
TETMSYLWSNSQPFFW	754	770	P03316		Structural polyprotein	PRO_0000041324	6K protein	Sindbis virus (SINV)	11034	Togaviridae	ssRNA(+)_enveloped	21
MPARNGLASQIQQLTT	31	47	P03316		Structural polyprotein	PRO_0000041321	Capsid protein	Sindbis virus (SINV)	11034	Togaviridae	ssRNA(+)_enveloped	110
RRRRQAAPMPARNGLA	23	39	P03316		Structural polyprotein	PRO_0000041321	Capsid protein	Sindbis virus (SINV)	11034	Togaviridae	ssRNA(+)_enveloped	48
IVSSNSATSATLARKI	442	458	P03316		Structural polyprotein	PRO_0000041323	Spike glycoprotein E2	Sindbis virus (SINV)	11034	Togaviridae	ssRNA(+)_enveloped	8
PHEIVQHYYHRHPVYT	679	695	P03316		Structural polyprotein	PRO_0000041323	Spike glycoprotein E2	Sindbis virus (SINV)	11034	Togaviridae	ssRNA(+)_enveloped	18
ETFTETMSYLWSNSQP	751	767	P03316		Structural polyprotein	PRO_0000041324	6K protein	Sindbis virus (SINV)	11034	Togaviridae	ssRNA(+)_enveloped	70
NSATSATLARKIKPKF	446	462	P03316		Structural polyprotein	PRO_0000041323	Spike glycoprotein E2	Sindbis virus (SINV)	11034	Togaviridae	ssRNA(+)_enveloped	1
LWSNSQPFFWVQLAIP	760	776	P03316		Structural polyprotein	PRO_0000041324	6K protein	Sindbis virus (SINV)	11034	Togaviridae	ssRNA(+)_enveloped	73
PKPKKPKTQEKKKKQP	79	95	P03316		Structural polyprotein	PRO_0000041321	Capsid protein	Sindbis virus (SINV)	11034	Togaviridae	ssRNA(+)_enveloped	3
TPHKNDQEFQAAISKT	1195	1211	P03316		Structural polyprotein	PRO_0000041325	Spike glycoprotein E1	Sindbis virus (SINV)	11034	Togaviridae	ssRNA(+)_enveloped	0
PQPPRPRPPPRQKKQA	59	75	P03316		Structural polyprotein	PRO_0000041321	Capsid protein	Sindbis virus (SINV)	11034	Togaviridae	ssRNA(+)_enveloped	6
KPPADHIVSTPHKNDQ	1186	1202	P03316		Structural polyprotein	PRO_0000041325	Spike glycoprotein E1	Sindbis virus (SINV)	11034	Togaviridae	ssRNA(+)_enveloped	11
LLNAILRAGSSGRSKR	312	328	P03316		Structural polyprotein	PRO_0000041322	Assembly protein E3	Sindbis virus (SINV)	11034	Togaviridae	ssRNA(+)_enveloped	184
AGSSGRSKRSVIDDFT	319	335	P03316		Structural polyprotein	PRO_0000226238	Precursor of protein E3/E2	Sindbis virus (SINV)	11034	Togaviridae	ssRNA(+)_enveloped	31
PPRQKKQAPKQPPKPK	67	83	P03316		Structural polyprotein	PRO_0000041321	Capsid protein	Sindbis virus (SINV)	11034	Togaviridae	ssRNA(+)_enveloped	1
AKPKPGKRQRMALKLE	95	111	P03316		Structural polyprotein	PRO_0000041321	Capsid protein	Sindbis virus (SINV)	11034	Togaviridae	ssRNA(+)_enveloped	5
GWPHEIVQHYYHRHPV	677	693	P03316		Structural polyprotein	PRO_0000041323	Spike glycoprotein E2	Sindbis virus (SINV)	11034	Togaviridae	ssRNA(+)_enveloped	96
MLGRRPFPAPTAMWRP	7	23	P03316		Structural polyprotein	PRO_0000041321	Capsid protein	Sindbis virus (SINV)	11034	Togaviridae	ssRNA(+)_enveloped	28
MNRGFFNMLGRRPFPA	0	16	P03316		Structural polyprotein	PRO_0000041321	Capsid protein	Sindbis virus (SINV)	11034	Togaviridae	ssRNA(+)_enveloped	57
DHIVSTPHKNDQEFQA	1190	1206	P03316		Structural polyprotein	PRO_0000041325	Spike glycoprotein E1	Sindbis virus (SINV)	11034	Togaviridae	ssRNA(+)_enveloped	11
RPRPPPRQKKQAPKQP	63	79	P03316		Structural polyprotein	PRO_0000041321	Capsid protein	Sindbis virus (SINV)	11034	Togaviridae	ssRNA(+)_enveloped	1
QEKKKKQPAKPKPGKR	87	103	P03316		Structural polyprotein	PRO_0000041321	Capsid protein	Sindbis virus (SINV)	11034	Togaviridae	ssRNA(+)_enveloped	4
QATRPQPPRPRPPPRQ	55	71	P03316		Structural polyprotein	PRO_0000041321	Capsid protein	Sindbis virus (SINV)	11034	Togaviridae	ssRNA(+)_enveloped	229
LGTASYAHHTVPAFSP	342	358	P03316		Structural polyprotein	PRO_0000041323	Spike glycoprotein E2	Sindbis virus (SINV)	11034	Togaviridae	ssRNA(+)_enveloped	45
GDPHGWPHEIVQHYYH	673	689	P03316		Structural polyprotein	PRO_0000041323	Spike glycoprotein E2	Sindbis virus (SINV)	11034	Togaviridae	ssRNA(+)_enveloped	30
RPFPAPTAMWRPRRRR	11	27	P03316		Structural polyprotein	PRO_0000041321	Capsid protein	Sindbis virus (SINV)	11034	Togaviridae	ssRNA(+)_enveloped	455
NAEAKPPADHIVSTPH	1182	1198	P03316		Structural polyprotein	PRO_0000041325	Spike glycoprotein E1	Sindbis virus (SINV)	11034	Togaviridae	ssRNA(+)_enveloped	76
AAKARREALTPYALAP	716	732	P03316		Structural polyprotein	PRO_0000041323	Spike glycoprotein E2	Sindbis virus (SINV)	11034	Togaviridae	ssRNA(+)_enveloped	282
PKQPPKPKKPKTQEKK	75	91	P03316		Structural polyprotein	PRO_0000041321	Capsid protein	Sindbis virus (SINV)	11034	Togaviridae	ssRNA(+)_enveloped	0
SQIQQLTTAVSALVIG	39	55	P03316		Structural polyprotein	PRO_0000041321	Capsid protein	Sindbis virus (SINV)	11034	Togaviridae	ssRNA(+)_enveloped	89
ESAPGDPHGWPHEIVQ	669	685	P03316		Structural polyprotein	PRO_0000041323	Spike glycoprotein E2	Sindbis virus (SINV)	11034	Togaviridae	ssRNA(+)_enveloped	90
SYLWSNSQPFFWVQLA	758	774	P03316		Structural polyprotein	PRO_0000041324	6K protein	Sindbis virus (SINV)	11034	Togaviridae	ssRNA(+)_enveloped	25
KNDQEFQAAISKTSWS	1198	1214	P03316		Structural polyprotein	PRO_0000041325	Spike glycoprotein E1	Sindbis virus (SINV)	11034	Togaviridae	ssRNA(+)_enveloped	4
EPVRVYAQESAPGDPH	661	677	P03316		Structural polyprotein	PRO_0000041323	Spike glycoprotein E2	Sindbis virus (SINV)	11034	Togaviridae	ssRNA(+)_enveloped	119
TASYAHHTVPAFSPVK	340	356	P03316		Structural polyprotein	PRO_0000041323	Spike glycoprotein E2	Sindbis virus (SINV)	11034	Togaviridae	ssRNA(+)_enveloped	13
VYAQESAPGDPHGWPH	665	681	P03316		Structural polyprotein	PRO_0000041323	Spike glycoprotein E2	Sindbis virus (SINV)	11034	Togaviridae	ssRNA(+)_enveloped	202
KPGKRQRMALKLEADR	98	114	P03316		Structural polyprotein	PRO_0000041321	Capsid protein	Sindbis virus (SINV)	11034	Togaviridae	ssRNA(+)_enveloped	152
MWRPRRRRQAAPMPAR	19	35	P03316		Structural polyprotein	PRO_0000041321	Capsid protein	Sindbis virus (SINV)	11034	Togaviridae	ssRNA(+)_enveloped	47
QLTTAVSALVIGQATR	43	59	P03316		Structural polyprotein	PRO_0000041321	Capsid protein	Sindbis virus (SINV)	11034	Togaviridae	ssRNA(+)_enveloped	169
APTAMWRPRRRRQAAP	15	31	P03316		Structural polyprotein	PRO_0000041321	Capsid protein	Sindbis virus (SINV)	11034	Togaviridae	ssRNA(+)_enveloped	75
KKQAPKQPPKPKKPKT	71	87	P03316		Structural polyprotein	PRO_0000041321	Capsid protein	Sindbis virus (SINV)	11034	Togaviridae	ssRNA(+)_enveloped	0
NGLASQIQQLTTAVSA	35	51	P03316		Structural polyprotein	PRO_0000041321	Capsid protein	Sindbis virus (SINV)	11034	Togaviridae	ssRNA(+)_enveloped	143
AVSALVIGQATRPQPP	47	63	P03316		Structural polyprotein	PRO_0000041321	Capsid protein	Sindbis virus (SINV)	11034	Togaviridae	ssRNA(+)_enveloped	44
KKQPAKPKPGKRQRMA	91	107	P03316		Structural polyprotein	PRO_0000041321	Capsid protein	Sindbis virus (SINV)	11034	Togaviridae	ssRNA(+)_enveloped	24
SLEIVDRRQVVVADVH	1745	1761	P03317		Polyprotein P1234	PRO_0000227773	Non-structural protein 3	Sindbis virus (SINV)	11034	Togaviridae	ssRNA(+)_enveloped	136
MEKPVVNVDVDPQSPF	0	16	P03317		Polyprotein P1234	PRO_0000041236	mRNA-capping enzyme nsP1	Sindbis virus (SINV)	11034	Togaviridae	ssRNA(+)_enveloped	66
ARQAAVQPLATGPTDV	1817	1833	P03317		Polyprotein P1234	PRO_0000227773	Non-structural protein 3	Sindbis virus (SINV)	11034	Togaviridae	ssRNA(+)_enveloped	258
SGPSSLEIVDRRQVVV	1741	1757	P03317		Polyprotein P1234	PRO_0000227773	Non-structural protein 3	Sindbis virus (SINV)	11034	Togaviridae	ssRNA(+)_enveloped	88
PASNSSESLHLSFGGV	1789	1805	P03317		Polyprotein P1234	PRO_0000227773	Non-structural protein 3	Sindbis virus (SINV)	11034	Togaviridae	ssRNA(+)_enveloped	538
AVQEPAPIPPPRLKKM	1761	1777	P03317		Polyprotein P1234	PRO_0000227773	Non-structural protein 3	Sindbis virus (SINV)	11034	Togaviridae	ssRNA(+)_enveloped	14
IITHSGRSGRYAVEPY	591	607	P03317		Polyprotein P1234	PRO_0000041237	Protease nsP2	Sindbis virus (SINV)	11034	Togaviridae	ssRNA(+)_enveloped	0
NKSRYQSRKVENQKAI	1962	1978	P03317		Polyprotein P1234	PRO_0000041239	RNA-directed RNA polymerase nsP4	Sindbis virus (SINV)	11034	Togaviridae	ssRNA(+)_enveloped	6
LKKMARLAAARKEPTP	1773	1789	P03317		Polyprotein P1234	PRO_0000227773	Non-structural protein 3	Sindbis virus (SINV)	11034	Togaviridae	ssRNA(+)_enveloped	6
LDVTDISLDMDDSSEG	1705	1721	P03317		Polyprotein P1234	PRO_0000227773	Non-structural protein 3	Sindbis virus (SINV)	11034	Togaviridae	ssRNA(+)_enveloped	158
LATGPTDVPMSFGSFS	1825	1841	P03317		Polyprotein P1234	PRO_0000227773	Non-structural protein 3	Sindbis virus (SINV)	11034	Togaviridae	ssRNA(+)_enveloped	49
PPPRLKKMARLAAARK	1769	1785	P03317		Polyprotein P1234	PRO_0000227773	Non-structural protein 3	Sindbis virus (SINV)	11034	Togaviridae	ssRNA(+)_enveloped	9
GSFSDGEIDELSRRVT	1837	1853	P03317		Polyprotein P1234	PRO_0000227773	Non-structural protein 3	Sindbis virus (SINV)	11034	Togaviridae	ssRNA(+)_enveloped	50
GPGHLQKKSVLQNQLT	1910	1926	P03317		Polyprotein P1234	PRO_0000041239	RNA-directed RNA polymerase nsP4	Sindbis virus (SINV)	11034	Togaviridae	ssRNA(+)_enveloped	49
AEEAPEVVATPSPSTA	1685	1701	P03317		Polyprotein P1234	PRO_0000227773	Non-structural protein 3	Sindbis virus (SINV)	11034	Togaviridae	ssRNA(+)_enveloped	154
YIFSTDTGPGHLQKKS	1903	1919	P03317		Polyprotein P1234	PRO_0000041238	Non-structural protein 3'	Sindbis virus (SINV)	11034	Togaviridae	ssRNA(+)_enveloped	1
NQLTEPTLERNVLERI	1922	1938	P03317		Polyprotein P1234	PRO_0000041239	RNA-directed RNA polymerase nsP4	Sindbis virus (SINV)	11034	Togaviridae	ssRNA(+)_enveloped	437
ERNVLERIHAPVLDTS	1930	1946	P03317		Polyprotein P1234	PRO_0000041239	RNA-directed RNA polymerase nsP4	Sindbis virus (SINV)	11034	Togaviridae	ssRNA(+)_enveloped	257
RRVTESEPVLFGSFEP	1849	1865	P03317		Polyprotein P1234	PRO_0000227773	Non-structural protein 3	Sindbis virus (SINV)	11034	Togaviridae	ssRNA(+)_enveloped	96
GKPLPADDEQDEDRRR	2436	2452	P03317		Polyprotein P1234	PRO_0000041239	RNA-directed RNA polymerase nsP4	Sindbis virus (SINV)	11034	Togaviridae	ssRNA(+)_enveloped	335
RKVENQKAITTERLLS	1969	1985	P03317		Polyprotein P1234	PRO_0000041239	RNA-directed RNA polymerase nsP4	Sindbis virus (SINV)	11034	Togaviridae	ssRNA(+)_enveloped	57
LDTSKEEQLKLRYQMM	1942	1958	P03317		Polyprotein P1234	PRO_0000041239	RNA-directed RNA polymerase nsP4	Sindbis virus (SINV)	11034	Togaviridae	ssRNA(+)_enveloped	50
LHLSFGGVSMSLGSIF	1797	1813	P03317		Polyprotein P1234	PRO_0000227773	Non-structural protein 3	Sindbis virus (SINV)	11034	Togaviridae	ssRNA(+)_enveloped	12
KEEQLKLRYQMMPTEA	1946	1962	P03317		Polyprotein P1234	PRO_0000041239	RNA-directed RNA polymerase nsP4	Sindbis virus (SINV)	11034	Togaviridae	ssRNA(+)_enveloped	124
EVPEQPTAPPAQAEEA	1673	1689	P03317		Polyprotein P1234	PRO_0000227773	Non-structural protein 3	Sindbis virus (SINV)	11034	Togaviridae	ssRNA(+)_enveloped	43
STDTGPGHLQKKSVLQ	1906	1922	P03317		Polyprotein P1234	PRO_0000041239	RNA-directed RNA polymerase nsP4	Sindbis virus (SINV)	11034	Togaviridae	ssRNA(+)_enveloped	91
DSWSSGPSSLEIVDRR	1737	1753	P03317		Polyprotein P1234	PRO_0000227773	Non-structural protein 3	Sindbis virus (SINV)	11034	Togaviridae	ssRNA(+)_enveloped	187
THSGRSGRYAVEPYDA	589	605	P03317		Polyprotein P1234	PRO_0000041237	Protease nsP2	Sindbis virus (SINV)	11034	Togaviridae	ssRNA(+)_enveloped	1
VLFGSFEPGEVNSIIS	1857	1873	P03317		Polyprotein P1234	PRO_0000227773	Non-structural protein 3	Sindbis virus (SINV)	11034	Togaviridae	ssRNA(+)_enveloped	98
VSFPLRKQRRRRRSRR	1877	1893	P03317		Polyprotein P1234	PRO_0000227773	Non-structural protein 3	Sindbis virus (SINV)	11034	Togaviridae	ssRNA(+)_enveloped	235
ADVHAVQEPAPIPPPR	1757	1773	P03317		Polyprotein P1234	PRO_0000227773	Non-structural protein 3	Sindbis virus (SINV)	11034	Togaviridae	ssRNA(+)_enveloped	153
LERIHAPVLDTSKEEQ	1934	1950	P03317		Polyprotein P1234	PRO_0000041239	RNA-directed RNA polymerase nsP4	Sindbis virus (SINV)	11034	Togaviridae	ssRNA(+)_enveloped	5
EVVAQQVTPNDHANAR	27	43	P03317		Polyprotein P1234	PRO_0000041236	mRNA-capping enzyme nsP1	Sindbis virus (SINV)	11034	Togaviridae	ssRNA(+)_enveloped	364
FPQFEVVAQQVTPNDH	23	39	P03317		Polyprotein P1234	PRO_0000041236	mRNA-capping enzyme nsP1	Sindbis virus (SINV)	11034	Togaviridae	ssRNA(+)_enveloped	27
QVVVADVHAVQEPAPI	1753	1769	P03317		Polyprotein P1234	PRO_0000227773	Non-structural protein 3	Sindbis virus (SINV)	11034	Togaviridae	ssRNA(+)_enveloped	75
SSEGSLFSSFSGSDNS	1717	1733	P03317		Polyprotein P1234	PRO_0000227773	Non-structural protein 3	Sindbis virus (SINV)	11034	Togaviridae	ssRNA(+)_enveloped	19
DGEIDELSRRVTESEP	1841	1857	P03317		Polyprotein P1234	PRO_0000227773	Non-structural protein 3	Sindbis virus (SINV)	11034	Togaviridae	ssRNA(+)_enveloped	57
AAFEDAQEEARAEKLR	493	509	P03317		Polyprotein P1234	PRO_0000041236	mRNA-capping enzyme nsP1	Sindbis virus (SINV)	11034	Togaviridae	ssRNA(+)_enveloped	2
AARKEPTPPASNSSES	1781	1797	P03317		Polyprotein P1234	PRO_0000227773	Non-structural protein 3	Sindbis virus (SINV)	11034	Togaviridae	ssRNA(+)_enveloped	11
PTDVPMSFGSFSDGEI	1829	1845	P03317		Polyprotein P1234	PRO_0000227773	Non-structural protein 3	Sindbis virus (SINV)	11034	Togaviridae	ssRNA(+)_enveloped	37
RYQSRKVENQKAITTE	1965	1981	P03317		Polyprotein P1234	PRO_0000041239	RNA-directed RNA polymerase nsP4	Sindbis virus (SINV)	11034	Togaviridae	ssRNA(+)_enveloped	21
SVLQNQLTEPTLERNV	1918	1934	P03317		Polyprotein P1234	PRO_0000041239	RNA-directed RNA polymerase nsP4	Sindbis virus (SINV)	11034	Togaviridae	ssRNA(+)_enveloped	966
EPTLERNVLERIHAPV	1926	1942	P03317		Polyprotein P1234	PRO_0000041239	RNA-directed RNA polymerase nsP4	Sindbis virus (SINV)	11034	Togaviridae	ssRNA(+)_enveloped	798
DGETARQAAVQPLATG	1813	1829	P03317		Polyprotein P1234	PRO_0000227773	Non-structural protein 3	Sindbis virus (SINV)	11034	Togaviridae	ssRNA(+)_enveloped	148
VDRRQVVVADVHAVQE	1749	1765	P03317		Polyprotein P1234	PRO_0000227773	Non-structural protein 3	Sindbis virus (SINV)	11034	Togaviridae	ssRNA(+)_enveloped	325
QPTAPPAQAEEAPEVV	1677	1693	P03317		Polyprotein P1234	PRO_0000227773	Non-structural protein 3	Sindbis virus (SINV)	11034	Togaviridae	ssRNA(+)_enveloped	55
DAQEEARAEKLREALP	497	513	P03317		Polyprotein P1234	PRO_0000041236	mRNA-capping enzyme nsP1	Sindbis virus (SINV)	11034	Togaviridae	ssRNA(+)_enveloped	14
PVVNVDVDPQSPFVVQ	3	19	P03317		Polyprotein P1234	PRO_0000041236	mRNA-capping enzyme nsP1	Sindbis virus (SINV)	11034	Togaviridae	ssRNA(+)_enveloped	101
VDVDPQSPFVVQLQKS	7	23	P03317		Polyprotein P1234	PRO_0000041236	mRNA-capping enzyme nsP1	Sindbis virus (SINV)	11034	Togaviridae	ssRNA(+)_enveloped	9
HAPVLDTSKEEQLKLR	1938	1954	P03317		Polyprotein P1234	PRO_0000041239	RNA-directed RNA polymerase nsP4	Sindbis virus (SINV)	11034	Togaviridae	ssRNA(+)_enveloped	114
LRKQRRRRRSRRTEYA	1881	1897	P03317		Polyprotein P1234	PRO_0000227773	Non-structural protein 3	Sindbis virus (SINV)	11034	Togaviridae	ssRNA(+)_enveloped	187
DELSRRVTESEPVLFG	1845	1861	P03317		Polyprotein P1234	PRO_0000227773	Non-structural protein 3	Sindbis virus (SINV)	11034	Togaviridae	ssRNA(+)_enveloped	351
KERKDDLDNEKMLGTR	396	412	P03317		Polyprotein P1234	PRO_0000041236	mRNA-capping enzyme nsP1	Sindbis virus (SINV)	11034	Togaviridae	ssRNA(+)_enveloped	24
PLPADDEQDEDRRRAL	2434	2450	P03317		Polyprotein P1234	PRO_0000041239	RNA-directed RNA polymerase nsP4	Sindbis virus (SINV)	11034	Togaviridae	ssRNA(+)_enveloped	654
SIISSRSAVSFPLRKQ	1869	1885	P03317		Polyprotein P1234	PRO_0000227773	Non-structural protein 3	Sindbis virus (SINV)	11034	Togaviridae	ssRNA(+)_enveloped	80
ESEPVLFGSFEPGEVN	1853	1869	P03317		Polyprotein P1234	PRO_0000227773	Non-structural protein 3	Sindbis virus (SINV)	11034	Togaviridae	ssRNA(+)_enveloped	21
AVQPLATGPTDVPMSF	1821	1837	P03317		Polyprotein P1234	PRO_0000227773	Non-structural protein 3	Sindbis virus (SINV)	11034	Togaviridae	ssRNA(+)_enveloped	14
FVVQLQKSFPQFEVVA	15	31	P03317		Polyprotein P1234	PRO_0000041236	mRNA-capping enzyme nsP1	Sindbis virus (SINV)	11034	Togaviridae	ssRNA(+)_enveloped	7
PQSPFVVQLQKSFPQF	11	27	P03317		Polyprotein P1234	PRO_0000041236	mRNA-capping enzyme nsP1	Sindbis virus (SINV)	11034	Togaviridae	ssRNA(+)_enveloped	34
PMSFGSFSDGEIDELS	1833	1849	P03317		Polyprotein P1234	PRO_0000227773	Non-structural protein 3	Sindbis virus (SINV)	11034	Togaviridae	ssRNA(+)_enveloped	12
PPAQAEEAPEVVATPS	1681	1697	P03317		Polyprotein P1234	PRO_0000227773	Non-structural protein 3	Sindbis virus (SINV)	11034	Togaviridae	ssRNA(+)_enveloped	42
SFSGSDNSITSMDSWS	1725	1741	P03317		Polyprotein P1234	PRO_0000227773	Non-structural protein 3	Sindbis virus (SINV)	11034	Togaviridae	ssRNA(+)_enveloped	37
GSIFDGETARQAAVQP	1809	1825	P03317		Polyprotein P1234	PRO_0000227773	Non-structural protein 3	Sindbis virus (SINV)	11034	Togaviridae	ssRNA(+)_enveloped	35
RKYIEVPEQPTAPPAQ	1669	1685	P03317		Polyprotein P1234	PRO_0000227773	Non-structural protein 3	Sindbis virus (SINV)	11034	Togaviridae	ssRNA(+)_enveloped	4
DNTSLDVTDISLDMDD	1701	1717	P03317		Polyprotein P1234	PRO_0000227773	Non-structural protein 3	Sindbis virus (SINV)	11034	Togaviridae	ssRNA(+)_enveloped	124
SDNSITSMDSWSSGPS	1729	1745	P03317		Polyprotein P1234	PRO_0000227773	Non-structural protein 3	Sindbis virus (SINV)	11034	Togaviridae	ssRNA(+)_enveloped	43
DISLDMDDSSEGSLFS	1709	1725	P03317		Polyprotein P1234	PRO_0000227773	Non-structural protein 3	Sindbis virus (SINV)	11034	Togaviridae	ssRNA(+)_enveloped	32
LKLRYQMMPTEANKSR	1950	1966	P03317		Polyprotein P1234	PRO_0000041239	RNA-directed RNA polymerase nsP4	Sindbis virus (SINV)	11034	Togaviridae	ssRNA(+)_enveloped	7
GEVNSIISSRSAVSFP	1865	1881	P03317		Polyprotein P1234	PRO_0000227773	Non-structural protein 3	Sindbis virus (SINV)	11034	Togaviridae	ssRNA(+)_enveloped	50
PSTADNTSLDVTDISL	1697	1713	P03317		Polyprotein P1234	PRO_0000227773	Non-structural protein 3	Sindbis virus (SINV)	11034	Togaviridae	ssRNA(+)_enveloped	66
QQVTPNDHANARAFSH	31	47	P03317		Polyprotein P1234	PRO_0000041236	mRNA-capping enzyme nsP1	Sindbis virus (SINV)	11034	Togaviridae	ssRNA(+)_enveloped	150
WAKERKDDLDNEKMLG	394	410	P03317		Polyprotein P1234	PRO_0000041236	mRNA-capping enzyme nsP1	Sindbis virus (SINV)	11034	Togaviridae	ssRNA(+)_enveloped	18
YQMMPTEANKSRYQSR	1954	1970	P03317		Polyprotein P1234	PRO_0000041239	RNA-directed RNA polymerase nsP4	Sindbis virus (SINV)	11034	Togaviridae	ssRNA(+)_enveloped	10
SFEPGEVNSIISSRSA	1861	1877	P03317		Polyprotein P1234	PRO_0000227773	Non-structural protein 3	Sindbis virus (SINV)	11034	Togaviridae	ssRNA(+)_enveloped	42
EPTPPASNSSESLHLS	1785	1801	P03317		Polyprotein P1234	PRO_0000227773	Non-structural protein 3	Sindbis virus (SINV)	11034	Togaviridae	ssRNA(+)_enveloped	91
PEVVATPSPSTADNTS	1689	1705	P03317		Polyprotein P1234	PRO_0000227773	Non-structural protein 3	Sindbis virus (SINV)	11034	Togaviridae	ssRNA(+)_enveloped	27
MEAKAAFEDAQEEARA	489	505	P03317		Polyprotein P1234	PRO_0000041236	mRNA-capping enzyme nsP1	Sindbis virus (SINV)	11034	Togaviridae	ssRNA(+)_enveloped	22
DMDDSSEGSLFSSFSG	1713	1729	P03317		Polyprotein P1234	PRO_0000227773	Non-structural protein 3	Sindbis virus (SINV)	11034	Togaviridae	ssRNA(+)_enveloped	47
SLFSSFSGSDNSITSM	1721	1737	P03317		Polyprotein P1234	PRO_0000227773	Non-structural protein 3	Sindbis virus (SINV)	11034	Togaviridae	ssRNA(+)_enveloped	55
RRRSRRTEYALTGVGG	1887	1903	P03317		Polyprotein P1234	PRO_0000041238	Non-structural protein 3'	Sindbis virus (SINV)	11034	Togaviridae	ssRNA(+)_enveloped	265
NQKAITTERLLSGLRL	1973	1989	P03317		Polyprotein P1234	PRO_0000041239	RNA-directed RNA polymerase nsP4	Sindbis virus (SINV)	11034	Togaviridae	ssRNA(+)_enveloped	63
SRSAVSFPLRKQRRRR	1873	1889	P03317		Polyprotein P1234	PRO_0000227773	Non-structural protein 3	Sindbis virus (SINV)	11034	Togaviridae	ssRNA(+)_enveloped	283
SMSLGSIFDGETARQA	1805	1821	P03317		Polyprotein P1234	PRO_0000227773	Non-structural protein 3	Sindbis virus (SINV)	11034	Togaviridae	ssRNA(+)_enveloped	31
RRRRRSRRTEYALTGV	1885	1901	P03317		Polyprotein P1234	PRO_0000041238	Non-structural protein 3'	Sindbis virus (SINV)	11034	Togaviridae	ssRNA(+)_enveloped	74
ARLAAARKEPTPPASN	1777	1793	P03317		Polyprotein P1234	PRO_0000227773	Non-structural protein 3	Sindbis virus (SINV)	11034	Togaviridae	ssRNA(+)_enveloped	0
PAPIPPPRLKKMARLA	1765	1781	P03317		Polyprotein P1234	PRO_0000227773	Non-structural protein 3	Sindbis virus (SINV)	11034	Togaviridae	ssRNA(+)_enveloped	91
FGGVSMSLGSIFDGET	1801	1817	P03317		Polyprotein P1234	PRO_0000227773	Non-structural protein 3	Sindbis virus (SINV)	11034	Togaviridae	ssRNA(+)_enveloped	19
LQKSFPQFEVVAQQVT	19	35	P03317		Polyprotein P1234	PRO_0000041236	mRNA-capping enzyme nsP1	Sindbis virus (SINV)	11034	Togaviridae	ssRNA(+)_enveloped	7
ITSMDSWSSGPSSLEI	1733	1749	P03317		Polyprotein P1234	PRO_0000227773	Non-structural protein 3	Sindbis virus (SINV)	11034	Togaviridae	ssRNA(+)_enveloped	1
ATPSPSTADNTSLDVT	1693	1709	P03317		Polyprotein P1234	PRO_0000227773	Non-structural protein 3	Sindbis virus (SINV)	11034	Togaviridae	ssRNA(+)_enveloped	152
SSESLHLSFGGVSMSL	1793	1809	P03317		Polyprotein P1234	PRO_0000227773	Non-structural protein 3	Sindbis virus (SINV)	11034	Togaviridae	ssRNA(+)_enveloped	76
LQKKSVLQNQLTEPTL	1914	1930	P03317		Polyprotein P1234	PRO_0000041239	RNA-directed RNA polymerase nsP4	Sindbis virus (SINV)	11034	Togaviridae	ssRNA(+)_enveloped	20
RSANAETFTETMSYLW	746	762	P0DOK0		Frameshifted structural polyprotein	PRO_0000442838	Protein TF	Sindbis virus (SINV)	11034	Togaviridae	ssRNA(+)_enveloped	32
KDPKRTKTDGFIVKTR	107	123	Q9DUE3	N	Nucleoprotein			Sendai virus (strain Hamamatsu) (SeV)	302271	Paramyxoviridae	ssRNA(-)	2
ARGWGGDSGDRWARST	437	453	Q9DUE3	N	Nucleoprotein			Sendai virus (strain Hamamatsu) (SeV)	302271	Paramyxoviridae	ssRNA(-)	9
LAHSLDTDKQHSQRGG	57	73	Q9DUE3	N	Nucleoprotein			Sendai virus (strain Hamamatsu) (SeV)	302271	Paramyxoviridae	ssRNA(-)	200
SSGHFITLHGAERLEE	453	469	Q9DUE3	N	Nucleoprotein			Sendai virus (strain Hamamatsu) (SeV)	302271	Paramyxoviridae	ssRNA(-)	7
RRQEDATTHEDEGRNN	489	505	Q9DUE3	N	Nucleoprotein			Sendai virus (strain Hamamatsu) (SeV)	302271	Paramyxoviridae	ssRNA(-)	165
TEWLFGPMVNKSPLFQ	130	146	Q9DUE3	N	Nucleoprotein			Sendai virus (strain Hamamatsu) (SeV)	302271	Paramyxoviridae	ssRNA(-)	68
NKSPLFQGQRDAADPD	139	155	Q9DUE3	N	Nucleoprotein			Sendai virus (strain Hamamatsu) (SeV)	302271	Paramyxoviridae	ssRNA(-)	53
GGDSGDRWARSTSSGH	441	457	Q9DUE3	N	Nucleoprotein			Sendai virus (strain Hamamatsu) (SeV)	302271	Paramyxoviridae	ssRNA(-)	478
EDVSDIERRIARRLAE	473	489	Q9DUE3	N	Nucleoprotein			Sendai virus (strain Hamamatsu) (SeV)	302271	Paramyxoviridae	ssRNA(-)	48
DAADPDTLLQIYGYPA	149	165	Q9DUE3	N	Nucleoprotein			Sendai virus (strain Hamamatsu) (SeV)	302271	Paramyxoviridae	ssRNA(-)	42
PEAHTDQDARGWGGDS	429	445	Q9DUE3	N	Nucleoprotein			Sendai virus (strain Hamamatsu) (SeV)	302271	Paramyxoviridae	ssRNA(-)	217
RIARRLAERRQEDATT	481	497	Q9DUE3	N	Nucleoprotein			Sendai virus (strain Hamamatsu) (SeV)	302271	Paramyxoviridae	ssRNA(-)	189
GRNNGVDHDEEDDAAA	501	517	Q9DUE3	N	Nucleoprotein			Sendai virus (strain Hamamatsu) (SeV)	302271	Paramyxoviridae	ssRNA(-)	2
TDQDARGWGGDSGDRW	433	449	Q9DUE3	N	Nucleoprotein			Sendai virus (strain Hamamatsu) (SeV)	302271	Paramyxoviridae	ssRNA(-)	362
HDEEDDAAAAAGMGGI	508	524	Q9DUE3	N	Nucleoprotein			Sendai virus (strain Hamamatsu) (SeV)	302271	Paramyxoviridae	ssRNA(-)	290
RTTEWLFGPMVNKSPL	128	144	Q9DUE3	N	Nucleoprotein			Sendai virus (strain Hamamatsu) (SeV)	302271	Paramyxoviridae	ssRNA(-)	54
KLFIATTFLAHSLDTD	49	65	Q9DUE3	N	Nucleoprotein			Sendai virus (strain Hamamatsu) (SeV)	302271	Paramyxoviridae	ssRNA(-)	35
ATTFLAHSLDTDKQHS	53	69	Q9DUE3	N	Nucleoprotein			Sendai virus (strain Hamamatsu) (SeV)	302271	Paramyxoviridae	ssRNA(-)	111
RLAERRQEDATTHEDE	485	501	Q9DUE3	N	Nucleoprotein			Sendai virus (strain Hamamatsu) (SeV)	302271	Paramyxoviridae	ssRNA(-)	124
GDRWARSTSSGHFITL	445	461	Q9DUE3	N	Nucleoprotein			Sendai virus (strain Hamamatsu) (SeV)	302271	Paramyxoviridae	ssRNA(-)	0
DATTHEDEGRNNGVDH	493	509	Q9DUE3	N	Nucleoprotein			Sendai virus (strain Hamamatsu) (SeV)	302271	Paramyxoviridae	ssRNA(-)	430
HKPTGGGAIEVALDNA	408	424	Q9DUE3	N	Nucleoprotein			Sendai virus (strain Hamamatsu) (SeV)	302271	Paramyxoviridae	ssRNA(-)	114
EVALDNADIDLEPEAH	417	433	Q9DUE3	N	Nucleoprotein			Sendai virus (strain Hamamatsu) (SeV)	302271	Paramyxoviridae	ssRNA(-)	244
DIERRIARRLAERRQE	477	493	Q9DUE3	N	Nucleoprotein			Sendai virus (strain Hamamatsu) (SeV)	302271	Paramyxoviridae	ssRNA(-)	25
PKRTKTDGFIVKTRDM	109	125	Q9DUE3	N	Nucleoprotein			Sendai virus (strain Hamamatsu) (SeV)	302271	Paramyxoviridae	ssRNA(-)	21
GVDHDEEDDAAAAAGM	505	521	Q9DUE3	N	Nucleoprotein			Sendai virus (strain Hamamatsu) (SeV)	302271	Paramyxoviridae	ssRNA(-)	29
HEDEGRNNGVDHDEED	497	513	Q9DUE3	N	Nucleoprotein			Sendai virus (strain Hamamatsu) (SeV)	302271	Paramyxoviridae	ssRNA(-)	37
GGGAIEVALDNADIDL	412	428	Q9DUE3	N	Nucleoprotein			Sendai virus (strain Hamamatsu) (SeV)	302271	Paramyxoviridae	ssRNA(-)	38
GFIVKTRDMEYERTTE	118	134	Q9DUE3	N	Nucleoprotein			Sendai virus (strain Hamamatsu) (SeV)	302271	Paramyxoviridae	ssRNA(-)	0
ARSTSSGHFITLHGAE	449	465	Q9DUE3	N	Nucleoprotein			Sendai virus (strain Hamamatsu) (SeV)	302271	Paramyxoviridae	ssRNA(-)	89
HGAERLEEETNDEDVS	461	477	Q9DUE3	N	Nucleoprotein			Sendai virus (strain Hamamatsu) (SeV)	302271	Paramyxoviridae	ssRNA(-)	52
RLEEETNDEDVSDIER	465	481	Q9DUE3	N	Nucleoprotein			Sendai virus (strain Hamamatsu) (SeV)	302271	Paramyxoviridae	ssRNA(-)	45
FITLHGAERLEEETND	457	473	Q9DUE3	N	Nucleoprotein			Sendai virus (strain Hamamatsu) (SeV)	302271	Paramyxoviridae	ssRNA(-)	5
LFQGQRDAADPDTLLQ	143	159	Q9DUE3	N	Nucleoprotein			Sendai virus (strain Hamamatsu) (SeV)	302271	Paramyxoviridae	ssRNA(-)	2
PSVTDDADKLFIATTF	41	57	Q9DUE3	N	Nucleoprotein			Sendai virus (strain Hamamatsu) (SeV)	302271	Paramyxoviridae	ssRNA(-)	123
DNADIDLEPEAHTDQD	421	437	Q9DUE3	N	Nucleoprotein			Sendai virus (strain Hamamatsu) (SeV)	302271	Paramyxoviridae	ssRNA(-)	44
IDLEPEAHTDQDARGW	425	441	Q9DUE3	N	Nucleoprotein			Sendai virus (strain Hamamatsu) (SeV)	302271	Paramyxoviridae	ssRNA(-)	8
IVKTRDMEYERTTEWL	116	132	Q9DUE3	N	Nucleoprotein			Sendai virus (strain Hamamatsu) (SeV)	302271	Paramyxoviridae	ssRNA(-)	17
ETNDEDVSDIERRIAR	469	485	Q9DUE3	N	Nucleoprotein			Sendai virus (strain Hamamatsu) (SeV)	302271	Paramyxoviridae	ssRNA(-)	132
DDADKLFIATTFLAHS	45	61	Q9DUE3	N	Nucleoprotein			Sendai virus (strain Hamamatsu) (SeV)	302271	Paramyxoviridae	ssRNA(-)	102
QRDAADPDTLLQIYGY	147	163	Q9DUE3	N	Nucleoprotein			Sendai virus (strain Hamamatsu) (SeV)	302271	Paramyxoviridae	ssRNA(-)	17
IPTEQKGVLPVLDDQG	209	225	Q88266	M	Matrix protein			Sendai virus (strain Hamamatsu) (SeV)	302271	Paramyxoviridae	ssRNA(-)	222
RRTVRAGEMIVYMVDS	113	129	Q88266	M	Matrix protein			Sendai virus (strain Hamamatsu) (SeV)	302271	Paramyxoviridae	ssRNA(-)	96
MADIYRFPKFSYEDNG	0	16	Q88266	M	Matrix protein			Sendai virus (strain Hamamatsu) (SeV)	302271	Paramyxoviridae	ssRNA(-)	31
TVRAGEMIVYMVDSIG	115	131	Q88266	M	Matrix protein			Sendai virus (strain Hamamatsu) (SeV)	302271	Paramyxoviridae	ssRNA(-)	31
PKFSYEDNGTVEPLPL	7	23	Q88266	M	Matrix protein			Sendai virus (strain Hamamatsu) (SeV)	302271	Paramyxoviridae	ssRNA(-)	16
YEDNGTVEPLPLRTGP	11	27	Q88266	M	Matrix protein			Sendai virus (strain Hamamatsu) (SeV)	302271	Paramyxoviridae	ssRNA(-)	91
IYRFPKFSYEDNGTVE	3	19	Q88266	M	Matrix protein			Sendai virus (strain Hamamatsu) (SeV)	302271	Paramyxoviridae	ssRNA(-)	17
TEQKGVLPVLDDQGEK	211	227	Q88266	M	Matrix protein			Sendai virus (strain Hamamatsu) (SeV)	302271	Paramyxoviridae	ssRNA(-)	6
LSKAKTDQEVKAVMEL	542	558	Q9DUE2	P/V/C	Phosphoprotein			Sendai virus (strain Hamamatsu) (SeV)	302271	Paramyxoviridae	ssRNA(-)	53
QDNRSGEESRVSGGTS	79	95	Q9DUE2	P/V/C	Phosphoprotein			Sendai virus (strain Hamamatsu) (SeV)	302271	Paramyxoviridae	ssRNA(-)	4
DNPDSPTRSPSVFAKT	438	454	Q9DUE2	P/V/C	Phosphoprotein			Sendai virus (strain Hamamatsu) (SeV)	302271	Paramyxoviridae	ssRNA(-)	39
EAHARNVDKQNIHWAT	99	115	Q9DUE2	P/V/C	Phosphoprotein			Sendai virus (strain Hamamatsu) (SeV)	302271	Paramyxoviridae	ssRNA(-)	6
KAVMELVEEDIESLTN	552	568	Q9DUE2	P/V/C	Phosphoprotein			Sendai virus (strain Hamamatsu) (SeV)	302271	Paramyxoviridae	ssRNA(-)	37
SLSDVIGFLDAVLSSE	23	39	Q9DUE2	P/V/C	Phosphoprotein			Sendai virus (strain Hamamatsu) (SeV)	302271	Paramyxoviridae	ssRNA(-)	127
GRGASTDSVPQDLGNG	115	131	Q9DUE2	P/V/C	Phosphoprotein			Sendai virus (strain Hamamatsu) (SeV)	302271	Paramyxoviridae	ssRNA(-)	254
PDHDNSTRSPPRKPPT	251	267	Q9DUE2	P/V/C	Phosphoprotein			Sendai virus (strain Hamamatsu) (SeV)	302271	Paramyxoviridae	ssRNA(-)	20
MDQDALISKEDSEVER	0	16	Q9DUE2	P/V/C	Phosphoprotein			Sendai virus (strain Hamamatsu) (SeV)	302271	Paramyxoviridae	ssRNA(-)	76
DQAEGLPEEIRRSAPL	167	183	Q9DUE2	P/V/C	Phosphoprotein			Sendai virus (strain Hamamatsu) (SeV)	302271	Paramyxoviridae	ssRNA(-)	351
REASGGRESLSDVIGF	15	31	Q9DUE2	P/V/C	Phosphoprotein			Sendai virus (strain Hamamatsu) (SeV)	302271	Paramyxoviridae	ssRNA(-)	148
GEVSTSSTQDNRSGEE	71	87	Q9DUE2	P/V/C	Phosphoprotein			Sendai virus (strain Hamamatsu) (SeV)	302271	Paramyxoviridae	ssRNA(-)	80
SGSPHSARVTGVLVIP	199	215	Q9DUE2	P/V/C	Phosphoprotein			Sendai virus (strain Hamamatsu) (SeV)	302271	Paramyxoviridae	ssRNA(-)	65
RGVESGSPHSARVTGV	195	211	Q9DUE2	P/V/C	Phosphoprotein			Sendai virus (strain Hamamatsu) (SeV)	302271	Paramyxoviridae	ssRNA(-)	243
AVRIKDRRPPTGTRSA	279	295	Q9DUE2	P/V/C	Phosphoprotein			Sendai virus (strain Hamamatsu) (SeV)	302271	Paramyxoviridae	ssRNA(-)	6
NSTRSPPRKPPTTQDE	255	271	Q9DUE2	P/V/C	Phosphoprotein			Sendai virus (strain Hamamatsu) (SeV)	302271	Paramyxoviridae	ssRNA(-)	22
RDEIRNPVYQERDTEP	486	502	Q9DUE2	P/V/C	Phosphoprotein			Sendai virus (strain Hamamatsu) (SeV)	302271	Paramyxoviridae	ssRNA(-)	81
PDEGEGRADNNGRGVE	183	199	Q9DUE2	P/V/C	Phosphoprotein			Sendai virus (strain Hamamatsu) (SeV)	302271	Paramyxoviridae	ssRNA(-)	68
LSSEPTDIGGDRSWLH	35	51	Q9DUE2	P/V/C	Phosphoprotein			Sendai virus (strain Hamamatsu) (SeV)	302271	Paramyxoviridae	ssRNA(-)	532
SGEESRVSGGTSEPEA	83	99	Q9DUE2	P/V/C	Phosphoprotein			Sendai virus (strain Hamamatsu) (SeV)	302271	Paramyxoviridae	ssRNA(-)	20
YVKSLSKAKTDQEVKA	538	554	Q9DUE2	P/V/C	Phosphoprotein			Sendai virus (strain Hamamatsu) (SeV)	302271	Paramyxoviridae	ssRNA(-)	13
EKPTIHSLRLVIESSP	514	530	Q9DUE2	P/V/C	Phosphoprotein			Sendai virus (strain Hamamatsu) (SeV)	302271	Paramyxoviridae	ssRNA(-)	39
TDGYPTHPGPETDATK	299	315	Q9DUE2	P/V/C	Phosphoprotein			Sendai virus (strain Hamamatsu) (SeV)	302271	Paramyxoviridae	ssRNA(-)	31
ESSPLSRAEKAAYVKS	526	542	Q9DUE2	P/V/C	Phosphoprotein			Sendai virus (strain Hamamatsu) (SeV)	302271	Paramyxoviridae	ssRNA(-)	18
GPETDATKKGIGENTS	307	323	Q9DUE2	P/V/C	Phosphoprotein			Sendai virus (strain Hamamatsu) (SeV)	302271	Paramyxoviridae	ssRNA(-)	29
EKAAYVKSLSKAKTDQ	534	550	Q9DUE2	P/V/C	Phosphoprotein			Sendai virus (strain Hamamatsu) (SeV)	302271	Paramyxoviridae	ssRNA(-)	13
SRVSGGTSEPEAEAHA	87	103	Q9DUE2	P/V/C	Phosphoprotein			Sendai virus (strain Hamamatsu) (SeV)	302271	Paramyxoviridae	ssRNA(-)	85
REMAANPDKRGEDQAE	155	171	Q9DUE2	P/V/C	Phosphoprotein			Sendai virus (strain Hamamatsu) (SeV)	302271	Paramyxoviridae	ssRNA(-)	6
GGDRSWLHNTINTLQR	43	59	Q9DUE2	P/V/C	Phosphoprotein			Sendai virus (strain Hamamatsu) (SeV)	302271	Paramyxoviridae	ssRNA(-)	402
RASNASRLLPSREKPT	502	518	Q9DUE2	P/V/C	Phosphoprotein			Sendai virus (strain Hamamatsu) (SeV)	302271	Paramyxoviridae	ssRNA(-)	12
LPSREKPTIHSLRLVI	510	526	Q9DUE2	P/V/C	Phosphoprotein			Sendai virus (strain Hamamatsu) (SeV)	302271	Paramyxoviridae	ssRNA(-)	93
TLQRPGSTHRAKGEGE	55	71	Q9DUE2	P/V/C	Phosphoprotein			Sendai virus (strain Hamamatsu) (SeV)	302271	Paramyxoviridae	ssRNA(-)	94
HSARVTGVLVIPSPEL	203	219	Q9DUE2	P/V/C	Phosphoprotein			Sendai virus (strain Hamamatsu) (SeV)	302271	Paramyxoviridae	ssRNA(-)	128
SMETMGDMKYKPDLLR	466	482	Q9DUE2	P/V/C	Phosphoprotein			Sendai virus (strain Hamamatsu) (SeV)	302271	Paramyxoviridae	ssRNA(-)	36
KPPTTQDEHTNPRNTP	263	279	Q9DUE2	P/V/C	Phosphoprotein			Sendai virus (strain Hamamatsu) (SeV)	302271	Paramyxoviridae	ssRNA(-)	65
EIRRSAPLPDEGEGRA	175	191	Q9DUE2	P/V/C	Phosphoprotein			Sendai virus (strain Hamamatsu) (SeV)	302271	Paramyxoviridae	ssRNA(-)	32
GGRESLSDVIGFLDAV	19	35	Q9DUE2	P/V/C	Phosphoprotein			Sendai virus (strain Hamamatsu) (SeV)	302271	Paramyxoviridae	ssRNA(-)	172
LQRNKRRPANSGSRSL	223	239	Q9DUE2	P/V/C	Phosphoprotein			Sendai virus (strain Hamamatsu) (SeV)	302271	Paramyxoviridae	ssRNA(-)	174
DNNGRGVESGSPHSAR	191	207	Q9DUE2	P/V/C	Phosphoprotein			Sendai virus (strain Hamamatsu) (SeV)	302271	Paramyxoviridae	ssRNA(-)	70
SPSVFAKTKENKTKAT	446	462	Q9DUE2	P/V/C	Phosphoprotein			Sendai virus (strain Hamamatsu) (SeV)	302271	Paramyxoviridae	ssRNA(-)	3
RVDENKQLLKQIQESV	384	400	Q9DUE2	P/V/C	Phosphoprotein			Sendai virus (strain Hamamatsu) (SeV)	302271	Paramyxoviridae	ssRNA(-)	23
RFDPSMETMGDMKYKP	462	478	Q9DUE2	P/V/C	Phosphoprotein			Sendai virus (strain Hamamatsu) (SeV)	302271	Paramyxoviridae	ssRNA(-)	1
SAPLPDEGEGRADNNG	179	195	Q9DUE2	P/V/C	Phosphoprotein			Sendai virus (strain Hamamatsu) (SeV)	302271	Paramyxoviridae	ssRNA(-)	0
SPPRKPPTTQDEHTNP	259	275	Q9DUE2	P/V/C	Phosphoprotein			Sendai virus (strain Hamamatsu) (SeV)	302271	Paramyxoviridae	ssRNA(-)	34
RLVIESSPLSRAEKAA	522	538	Q9DUE2	P/V/C	Phosphoprotein			Sendai virus (strain Hamamatsu) (SeV)	302271	Paramyxoviridae	ssRNA(-)	10
DALISKEDSEVEREAS	3	19	Q9DUE2	P/V/C	Phosphoprotein			Sendai virus (strain Hamamatsu) (SeV)	302271	Paramyxoviridae	ssRNA(-)	12
LGNGRDSGILEDPPNE	127	143	Q9DUE2	P/V/C	Phosphoprotein			Sendai virus (strain Hamamatsu) (SeV)	302271	Paramyxoviridae	ssRNA(-)	34
KTDQEVKAVMELVEED	546	562	Q9DUE2	P/V/C	Phosphoprotein			Sendai virus (strain Hamamatsu) (SeV)	302271	Paramyxoviridae	ssRNA(-)	21
EEAVLQRNKRRPANSG	219	235	Q9DUE2	P/V/C	Phosphoprotein			Sendai virus (strain Hamamatsu) (SeV)	302271	Paramyxoviridae	ssRNA(-)	66
KQNIHWATGRGASTDS	107	123	Q9DUE2	P/V/C	Phosphoprotein			Sendai virus (strain Hamamatsu) (SeV)	302271	Paramyxoviridae	ssRNA(-)	45
VTGVLVIPSPELEEAV	207	223	Q9DUE2	P/V/C	Phosphoprotein			Sendai virus (strain Hamamatsu) (SeV)	302271	Paramyxoviridae	ssRNA(-)	89
ITDRGGKTDNPDSPTR	430	446	Q9DUE2	P/V/C	Phosphoprotein			Sendai virus (strain Hamamatsu) (SeV)	302271	Paramyxoviridae	ssRNA(-)	19
GGYPRSGAEDENREMA	143	159	Q9DUE2	P/V/C	Phosphoprotein			Sendai virus (strain Hamamatsu) (SeV)	302271	Paramyxoviridae	ssRNA(-)	18
ILEDPPNEGGYPRSGA	135	151	Q9DUE2	P/V/C	Phosphoprotein			Sendai virus (strain Hamamatsu) (SeV)	302271	Paramyxoviridae	ssRNA(-)	23
RNPVYQERDTEPRASN	490	506	Q9DUE2	P/V/C	Phosphoprotein			Sendai virus (strain Hamamatsu) (SeV)	302271	Paramyxoviridae	ssRNA(-)	88
VIGFLDAVLSSEPTDI	27	43	Q9DUE2	P/V/C	Phosphoprotein			Sendai virus (strain Hamamatsu) (SeV)	302271	Paramyxoviridae	ssRNA(-)	39
HWATGRGASTDSVPQD	111	127	Q9DUE2	P/V/C	Phosphoprotein			Sendai virus (strain Hamamatsu) (SeV)	302271	Paramyxoviridae	ssRNA(-)	214
RNTPAVRIKDRRPPTG	275	291	Q9DUE2	P/V/C	Phosphoprotein			Sendai virus (strain Hamamatsu) (SeV)	302271	Paramyxoviridae	ssRNA(-)	40
EDENREMAANPDKRGE	151	167	Q9DUE2	P/V/C	Phosphoprotein			Sendai virus (strain Hamamatsu) (SeV)	302271	Paramyxoviridae	ssRNA(-)	15
EVKAVMELVEEDIESL	550	566	Q9DUE2	P/V/C	Phosphoprotein			Sendai virus (strain Hamamatsu) (SeV)	302271	Paramyxoviridae	ssRNA(-)	6
YQERDTEPRASNASRL	494	510	Q9DUE2	P/V/C	Phosphoprotein			Sendai virus (strain Hamamatsu) (SeV)	302271	Paramyxoviridae	ssRNA(-)	0
SLLMSNLSTLHIITDR	418	434	Q9DUE2	P/V/C	Phosphoprotein			Sendai virus (strain Hamamatsu) (SeV)	302271	Paramyxoviridae	ssRNA(-)	61
HTNPRNTPAVRIKDRR	271	287	Q9DUE2	P/V/C	Phosphoprotein			Sendai virus (strain Hamamatsu) (SeV)	302271	Paramyxoviridae	ssRNA(-)	125
TPVVVPSTRSPPPDHD	239	255	Q9DUE2	P/V/C	Phosphoprotein			Sendai virus (strain Hamamatsu) (SeV)	302271	Paramyxoviridae	ssRNA(-)	42
LDAVLSSEPTDIGGDR	31	47	Q9DUE2	P/V/C	Phosphoprotein			Sendai virus (strain Hamamatsu) (SeV)	302271	Paramyxoviridae	ssRNA(-)	271
RNVDKQNIHWATGRGA	103	119	Q9DUE2	P/V/C	Phosphoprotein			Sendai virus (strain Hamamatsu) (SeV)	302271	Paramyxoviridae	ssRNA(-)	81
ANSGSRSLTPVVVPST	231	247	Q9DUE2	P/V/C	Phosphoprotein			Sendai virus (strain Hamamatsu) (SeV)	302271	Paramyxoviridae	ssRNA(-)	82
SEVEREASGGRESLSD	11	27	Q9DUE2	P/V/C	Phosphoprotein			Sendai virus (strain Hamamatsu) (SeV)	302271	Paramyxoviridae	ssRNA(-)	113
MGDMKYKPDLLREDEF	470	486	Q9DUE2	P/V/C	Phosphoprotein			Sendai virus (strain Hamamatsu) (SeV)	302271	Paramyxoviridae	ssRNA(-)	11
LSRAEKAAYVKSLSKA	530	546	Q9DUE2	P/V/C	Phosphoprotein			Sendai virus (strain Hamamatsu) (SeV)	302271	Paramyxoviridae	ssRNA(-)	16
PTDIGGDRSWLHNTIN	39	55	Q9DUE2	P/V/C	Phosphoprotein			Sendai virus (strain Hamamatsu) (SeV)	302271	Paramyxoviridae	ssRNA(-)	9
GGKTDNPDSPTRSPSV	434	450	Q9DUE2	P/V/C	Phosphoprotein			Sendai virus (strain Hamamatsu) (SeV)	302271	Paramyxoviridae	ssRNA(-)	115
DLLREDEFRDEIRNPV	478	494	Q9DUE2	P/V/C	Phosphoprotein			Sendai virus (strain Hamamatsu) (SeV)	302271	Paramyxoviridae	ssRNA(-)	24
TLHIITDRGGKTDNPD	426	442	Q9DUE2	P/V/C	Phosphoprotein			Sendai virus (strain Hamamatsu) (SeV)	302271	Paramyxoviridae	ssRNA(-)	9
KENKTKATRFDPSMET	454	470	Q9DUE2	P/V/C	Phosphoprotein			Sendai virus (strain Hamamatsu) (SeV)	302271	Paramyxoviridae	ssRNA(-)	4
GGTSEPEAEAHARNVD	91	107	Q9DUE2	P/V/C	Phosphoprotein			Sendai virus (strain Hamamatsu) (SeV)	302271	Paramyxoviridae	ssRNA(-)	200
EDEFRDEIRNPVYQER	482	498	Q9DUE2	P/V/C	Phosphoprotein			Sendai virus (strain Hamamatsu) (SeV)	302271	Paramyxoviridae	ssRNA(-)	12
FAKTKENKTKATRFDP	450	466	Q9DUE2	P/V/C	Phosphoprotein			Sendai virus (strain Hamamatsu) (SeV)	302271	Paramyxoviridae	ssRNA(-)	2
KYKPDLLREDEFRDEI	474	490	Q9DUE2	P/V/C	Phosphoprotein			Sendai virus (strain Hamamatsu) (SeV)	302271	Paramyxoviridae	ssRNA(-)	0
TSSTQDNRSGEESRVS	75	91	Q9DUE2	P/V/C	Phosphoprotein			Sendai virus (strain Hamamatsu) (SeV)	302271	Paramyxoviridae	ssRNA(-)	21
TKATRFDPSMETMGDM	458	474	Q9DUE2	P/V/C	Phosphoprotein			Sendai virus (strain Hamamatsu) (SeV)	302271	Paramyxoviridae	ssRNA(-)	6
IHSLRLVIESSPLSRA	518	534	Q9DUE2	P/V/C	Phosphoprotein			Sendai virus (strain Hamamatsu) (SeV)	302271	Paramyxoviridae	ssRNA(-)	13
GLPEEIRRSAPLPDEG	171	187	Q9DUE2	P/V/C	Phosphoprotein			Sendai virus (strain Hamamatsu) (SeV)	302271	Paramyxoviridae	ssRNA(-)	226
EPEAEAHARNVDKQNI	95	111	Q9DUE2	P/V/C	Phosphoprotein			Sendai virus (strain Hamamatsu) (SeV)	302271	Paramyxoviridae	ssRNA(-)	13
PGSTHRAKGEGEGEVS	59	75	Q9DUE2	P/V/C	Phosphoprotein			Sendai virus (strain Hamamatsu) (SeV)	302271	Paramyxoviridae	ssRNA(-)	128
RSPPPDHDNSTRSPPR	247	263	Q9DUE2	P/V/C	Phosphoprotein			Sendai virus (strain Hamamatsu) (SeV)	302271	Paramyxoviridae	ssRNA(-)	144
ASRLLPSREKPTIHSL	506	522	Q9DUE2	P/V/C	Phosphoprotein			Sendai virus (strain Hamamatsu) (SeV)	302271	Paramyxoviridae	ssRNA(-)	37
PDRPTDGYPTHPGPET	295	311	Q9DUE2	P/V/C	Phosphoprotein			Sendai virus (strain Hamamatsu) (SeV)	302271	Paramyxoviridae	ssRNA(-)	1
GEGEGEVSTSSTQDNR	67	83	Q9DUE2	P/V/C	Phosphoprotein			Sendai virus (strain Hamamatsu) (SeV)	302271	Paramyxoviridae	ssRNA(-)	100
KEQNSLLMSNLSTLHI	414	430	Q9DUE2	P/V/C	Phosphoprotein			Sendai virus (strain Hamamatsu) (SeV)	302271	Paramyxoviridae	ssRNA(-)	39
SFANRVDENKQLLKQI	380	396	Q9DUE2	P/V/C	Phosphoprotein			Sendai virus (strain Hamamatsu) (SeV)	302271	Paramyxoviridae	ssRNA(-)	0
PPTGTRSAPDRPTDGY	287	303	Q9DUE2	P/V/C	Phosphoprotein			Sendai virus (strain Hamamatsu) (SeV)	302271	Paramyxoviridae	ssRNA(-)	40
PTHPGPETDATKKGIG	303	319	Q9DUE2	P/V/C	Phosphoprotein			Sendai virus (strain Hamamatsu) (SeV)	302271	Paramyxoviridae	ssRNA(-)	16
PPNEGGYPRSGAEDEN	139	155	Q9DUE2	P/V/C	Phosphoprotein			Sendai virus (strain Hamamatsu) (SeV)	302271	Paramyxoviridae	ssRNA(-)	1
KDRRPPTGTRSAPDRP	283	299	Q9DUE2	P/V/C	Phosphoprotein			Sendai virus (strain Hamamatsu) (SeV)	302271	Paramyxoviridae	ssRNA(-)	14
VPQDLGNGRDSGILED	123	139	Q9DUE2	P/V/C	Phosphoprotein			Sendai virus (strain Hamamatsu) (SeV)	302271	Paramyxoviridae	ssRNA(-)	0
SRSLTPVVVPSTRSPP	235	251	Q9DUE2	P/V/C	Phosphoprotein			Sendai virus (strain Hamamatsu) (SeV)	302271	Paramyxoviridae	ssRNA(-)	90
NTINTLQRPGSTHRAK	51	67	Q9DUE2	P/V/C	Phosphoprotein			Sendai virus (strain Hamamatsu) (SeV)	302271	Paramyxoviridae	ssRNA(-)	39
EGRADNNGRGVESGSP	187	203	Q9DUE2	P/V/C	Phosphoprotein			Sendai virus (strain Hamamatsu) (SeV)	302271	Paramyxoviridae	ssRNA(-)	40
SWLHNTINTLQRPGST	47	63	Q9DUE2	P/V/C	Phosphoprotein			Sendai virus (strain Hamamatsu) (SeV)	302271	Paramyxoviridae	ssRNA(-)	71
TRSAPDRPTDGYPTHP	291	307	Q9DUE2	P/V/C	Phosphoprotein			Sendai virus (strain Hamamatsu) (SeV)	302271	Paramyxoviridae	ssRNA(-)	102
RSGAEDENREMAANPD	147	163	Q9DUE2	P/V/C	Phosphoprotein			Sendai virus (strain Hamamatsu) (SeV)	302271	Paramyxoviridae	ssRNA(-)	7
SKEDSEVEREASGGRE	7	23	Q9DUE2	P/V/C	Phosphoprotein			Sendai virus (strain Hamamatsu) (SeV)	302271	Paramyxoviridae	ssRNA(-)	35
KRGEDQAEGLPEEIRR	163	179	Q9DUE2	P/V/C	Phosphoprotein			Sendai virus (strain Hamamatsu) (SeV)	302271	Paramyxoviridae	ssRNA(-)	161
VPSTRSPPPDHDNSTR	243	259	Q9DUE2	P/V/C	Phosphoprotein			Sendai virus (strain Hamamatsu) (SeV)	302271	Paramyxoviridae	ssRNA(-)	25
DTEPRASNASRLLPSR	498	514	Q9DUE2	P/V/C	Phosphoprotein			Sendai virus (strain Hamamatsu) (SeV)	302271	Paramyxoviridae	ssRNA(-)	112
RDSGILEDPPNEGGYP	131	147	Q9DUE2	P/V/C	Phosphoprotein			Sendai virus (strain Hamamatsu) (SeV)	302271	Paramyxoviridae	ssRNA(-)	10
ANPDKRGEDQAEGLPE	159	175	Q9DUE2	P/V/C	Phosphoprotein			Sendai virus (strain Hamamatsu) (SeV)	302271	Paramyxoviridae	ssRNA(-)	53
HRAKGEGEGEVSTSST	63	79	Q9DUE2	P/V/C	Phosphoprotein			Sendai virus (strain Hamamatsu) (SeV)	302271	Paramyxoviridae	ssRNA(-)	245
KRRPANSGSRSLTPVV	227	243	Q9DUE2	P/V/C	Phosphoprotein			Sendai virus (strain Hamamatsu) (SeV)	302271	Paramyxoviridae	ssRNA(-)	39
SPTRSPSVFAKTKENK	442	458	Q9DUE2	P/V/C	Phosphoprotein			Sendai virus (strain Hamamatsu) (SeV)	302271	Paramyxoviridae	ssRNA(-)	0
TQDEHTNPRNTPAVRI	267	283	Q9DUE2	P/V/C	Phosphoprotein			Sendai virus (strain Hamamatsu) (SeV)	302271	Paramyxoviridae	ssRNA(-)	174
STDSVPQDLGNGRDSG	119	135	Q9DUE2	P/V/C	Phosphoprotein			Sendai virus (strain Hamamatsu) (SeV)	302271	Paramyxoviridae	ssRNA(-)	0
LVIPSPELEEAVLQRN	211	227	Q9DUE2	P/V/C	Phosphoprotein			Sendai virus (strain Hamamatsu) (SeV)	302271	Paramyxoviridae	ssRNA(-)	55
SPELEEAVLQRNKRRP	215	231	Q9DUE2	P/V/C	Phosphoprotein			Sendai virus (strain Hamamatsu) (SeV)	302271	Paramyxoviridae	ssRNA(-)	134
SNLSTLHIITDRGGKT	422	438	Q9DUE2	P/V/C	Phosphoprotein			Sendai virus (strain Hamamatsu) (SeV)	302271	Paramyxoviridae	ssRNA(-)	4
ASATLPAWIKMPSFLK	1	17	Q9DUE0	P/V/C	Protein C'	PRO_0000039393	Protein C'	Sendai virus (strain Hamamatsu) (SeV)	302271	Paramyxoviridae	ssRNA(-)	6
KSRHRRPKIIDQVRRV	80	96	Q9DUE0	P/V/C	Protein C'	PRO_0000039393	Protein C'	Sendai virus (strain Hamamatsu) (SeV)	302271	Paramyxoviridae	ssRNA(-)	93
RAREKSRHRRPKIIDQ	76	92	Q9DUE0	P/V/C	Protein C'	PRO_0000039393	Protein C'	Sendai virus (strain Hamamatsu) (SeV)	302271	Paramyxoviridae	ssRNA(-)	9
TLPAWIKMPSFLKKIL	4	20	Q9DUE0	P/V/C	Protein C'	PRO_0000039393	Protein C'	Sendai virus (strain Hamamatsu) (SeV)	302271	Paramyxoviridae	ssRNA(-)	2
TQSYQVNQLTSEETEA	40	56	Q9DUE0	P/V/C	Protein C'	PRO_0000039393	Protein C'	Sendai virus (strain Hamamatsu) (SeV)	302271	Paramyxoviridae	ssRNA(-)	50
IIDQVRRVESLGEQAS	88	104	Q9DUE0	P/V/C	Protein C'	PRO_0000039393	Protein C'	Sendai virus (strain Hamamatsu) (SeV)	302271	Paramyxoviridae	ssRNA(-)	18
KLRGRRQEDESRSRML	20	36	Q9DUE0	P/V/C	Protein C'	PRO_0000039393	Protein C'	Sendai virus (strain Hamamatsu) (SeV)	302271	Paramyxoviridae	ssRNA(-)	94
PSFLKKILKLRGRRQE	12	28	Q9DUE0	P/V/C	Protein C'	PRO_0000039393	Protein C'	Sendai virus (strain Hamamatsu) (SeV)	302271	Paramyxoviridae	ssRNA(-)	4
ALPTEPKVRAREKSRH	68	84	Q9DUE0	P/V/C	Protein C'	PRO_0000039393	Protein C'	Sendai virus (strain Hamamatsu) (SeV)	302271	Paramyxoviridae	ssRNA(-)	37
QVNQLTSEETEAGSTI	44	60	Q9DUE0	P/V/C	Protein C'	PRO_0000039393	Protein C'	Sendai virus (strain Hamamatsu) (SeV)	302271	Paramyxoviridae	ssRNA(-)	39
SRMLSDSSTQSYQVNQ	32	48	Q9DUE0	P/V/C	Protein C'	PRO_0000039393	Protein C'	Sendai virus (strain Hamamatsu) (SeV)	302271	Paramyxoviridae	ssRNA(-)	23
ETEAGSTIPSTPSKGQ	52	68	Q9DUE0	P/V/C	Protein C'	PRO_0000039393	Protein C'	Sendai virus (strain Hamamatsu) (SeV)	302271	Paramyxoviridae	ssRNA(-)	15
SKGQALPTEPKVRARE	64	80	Q9DUE0	P/V/C	Protein C'	PRO_0000039393	Protein C'	Sendai virus (strain Hamamatsu) (SeV)	302271	Paramyxoviridae	ssRNA(-)	74
PSTPSKGQALPTEPKV	60	76	Q9DUE0	P/V/C	Protein C'	PRO_0000039393	Protein C'	Sendai virus (strain Hamamatsu) (SeV)	302271	Paramyxoviridae	ssRNA(-)	37
EPKVRAREKSRHRRPK	72	88	Q9DUE0	P/V/C	Protein C'	PRO_0000039393	Protein C'	Sendai virus (strain Hamamatsu) (SeV)	302271	Paramyxoviridae	ssRNA(-)	11
LTSEETEAGSTIPSTP	48	64	Q9DUE0	P/V/C	Protein C'	PRO_0000039393	Protein C'	Sendai virus (strain Hamamatsu) (SeV)	302271	Paramyxoviridae	ssRNA(-)	59
RRPKIIDQVRRVESLG	84	100	Q9DUE0	P/V/C	Protein C'	PRO_0000039393	Protein C'	Sendai virus (strain Hamamatsu) (SeV)	302271	Paramyxoviridae	ssRNA(-)	17
VRRVESLGEQASQRQK	92	108	Q9DUE0	P/V/C	Protein C'	PRO_0000039393	Protein C'	Sendai virus (strain Hamamatsu) (SeV)	302271	Paramyxoviridae	ssRNA(-)	3
GSTIPSTPSKGQALPT	56	72	Q9DUE0	P/V/C	Protein C'	PRO_0000039393	Protein C'	Sendai virus (strain Hamamatsu) (SeV)	302271	Paramyxoviridae	ssRNA(-)	57
SDSSTQSYQVNQLTSE	36	52	Q9DUE0	P/V/C	Protein C'	PRO_0000039393	Protein C'	Sendai virus (strain Hamamatsu) (SeV)	302271	Paramyxoviridae	ssRNA(-)	32
KKILKLRGRRQEDESR	16	32	Q9DUE0	P/V/C	Protein C'	PRO_0000039393	Protein C'	Sendai virus (strain Hamamatsu) (SeV)	302271	Paramyxoviridae	ssRNA(-)	0
DESRSRMLSDSSTQSY	28	44	Q9DUE0	P/V/C	Protein C'	PRO_0000039393	Protein C'	Sendai virus (strain Hamamatsu) (SeV)	302271	Paramyxoviridae	ssRNA(-)	35
WIKMPSFLKKILKLRG	8	24	Q9DUE0	P/V/C	Protein C'	PRO_0000039393	Protein C'	Sendai virus (strain Hamamatsu) (SeV)	302271	Paramyxoviridae	ssRNA(-)	1
RRQEDESRSRMLSDSS	24	40	Q9DUE0	P/V/C	Protein C'	PRO_0000039393	Protein C'	Sendai virus (strain Hamamatsu) (SeV)	302271	Paramyxoviridae	ssRNA(-)	33
SVYNNPRSSEKRNEGM	608	624	Q9DUD8	L	RNA-directed RNA polymerase L			Sendai virus (strain Hamamatsu) (SeV)	302271	Paramyxoviridae	ssRNA(-)	82
NPRSSEKRNEGMKKRN	612	628	Q9DUD8	L	RNA-directed RNA polymerase L			Sendai virus (strain Hamamatsu) (SeV)	302271	Paramyxoviridae	ssRNA(-)	48
MDGQESSQNPSDILYP	0	16	Q9DUD8	L	RNA-directed RNA polymerase L			Sendai virus (strain Hamamatsu) (SeV)	302271	Paramyxoviridae	ssRNA(-)	29
SEKRNEGMKKRNSKGY	616	632	Q9DUD8	L	RNA-directed RNA polymerase L			Sendai virus (strain Hamamatsu) (SeV)	302271	Paramyxoviridae	ssRNA(-)	26
NEGMKKRNSKGYWDEK	620	636	Q9DUD8	L	RNA-directed RNA polymerase L			Sendai virus (strain Hamamatsu) (SeV)	302271	Paramyxoviridae	ssRNA(-)	3
KGHRREHIIYERDGYI	315	331	Q9DUE1	P/V/C	Protein V			Sendai virus (strain Hamamatsu) (SeV)	302271	Paramyxoviridae	ssRNA(-)	4
DATKKGHRREHIIYER	311	327	Q9DUE1	P/V/C	Protein V			Sendai virus (strain Hamamatsu) (SeV)	302271	Paramyxoviridae	ssRNA(-)	24
PTHPGPETDATKKGHR	303	319	Q9DUE1	P/V/C	Protein V			Sendai virus (strain Hamamatsu) (SeV)	302271	Paramyxoviridae	ssRNA(-)	10
GPETDATKKGHRREHI	307	323	Q9DUE1	P/V/C	Protein V			Sendai virus (strain Hamamatsu) (SeV)	302271	Paramyxoviridae	ssRNA(-)	10
SVQKKLDKMAEQAAAS	3610	3626	P0C6Y5	rep	Replicase polyprotein 1ab	PRO_0000037393	Non-structural protein 8	Porcine transmissible gastroenteritis coronavirus (strain Purdue) (TGEV)	11151	Coronaviridae	ssRNA(+)_enveloped	14
ASMYKEARAVDRKSKI	3624	3640	P0C6Y5	rep	Replicase polyprotein 1ab	PRO_0000037393	Non-structural protein 8	Porcine transmissible gastroenteritis coronavirus (strain Purdue) (TGEV)	11151	Coronaviridae	ssRNA(+)_enveloped	7
VNRTDMLYTPPTVSVN	2858	2874	P0C6Y5	rep	Replicase polyprotein 1ab	PRO_0000037389	Non-structural protein 4	Porcine transmissible gastroenteritis coronavirus (strain Purdue) (TGEV)	11151	Coronaviridae	ssRNA(+)_enveloped	201
SQYDINITADEKSEVS	978	994	P0C6Y5	rep	Replicase polyprotein 1ab	PRO_0000037388	Non-structural protein 3	Porcine transmissible gastroenteritis coronavirus (strain Purdue) (TGEV)	11151	Coronaviridae	ssRNA(+)_enveloped	5
IAKSDFEREASVQKKL	3600	3616	P0C6Y5	rep	Replicase polyprotein 1ab	PRO_0000037393	Non-structural protein 8	Porcine transmissible gastroenteritis coronavirus (strain Purdue) (TGEV)	11151	Coronaviridae	ssRNA(+)_enveloped	7
DMLYTPPTVSVNSTLQ	2862	2878	P0C6Y5	rep	Replicase polyprotein 1ab	PRO_0000037389	Non-structural protein 4	Porcine transmissible gastroenteritis coronavirus (strain Purdue) (TGEV)	11151	Coronaviridae	ssRNA(+)_enveloped	124
FSYYESLQSIVENTNT	3263	3279	P0C6Y5	rep	Replicase polyprotein 1ab	PRO_0000037391	Non-structural protein 6	Porcine transmissible gastroenteritis coronavirus (strain Purdue) (TGEV)	11151	Coronaviridae	ssRNA(+)_enveloped	0
EESISEELDAIFDTLA	934	950	P0C6Y5	rep	Replicase polyprotein 1ab	PRO_0000037388	Non-structural protein 3	Porcine transmissible gastroenteritis coronavirus (strain Purdue) (TGEV)	11151	Coronaviridae	ssRNA(+)_enveloped	92
NNGKLLNFGNHFVNTP	6668	6684	P0C6Y5	rep	Replicase polyprotein 1ab	PRO_0000037400	Putative 2'-O-methyl transferase	Porcine transmissible gastroenteritis coronavirus (strain Purdue) (TGEV)	11151	Coronaviridae	ssRNA(+)_enveloped	4
IRNNGKLLNFGNHFVN	6666	6682	P0C6Y5	rep	Replicase polyprotein 1ab	PRO_0000037400	Putative 2'-O-methyl transferase	Porcine transmissible gastroenteritis coronavirus (strain Purdue) (TGEV)	11151	Coronaviridae	ssRNA(+)_enveloped	8
EENKSSIEKEEIQSPK	1301	1317	P0C6Y5	rep	Replicase polyprotein 1ab	PRO_0000037388	Non-structural protein 3	Porcine transmissible gastroenteritis coronavirus (strain Purdue) (TGEV)	11151	Coronaviridae	ssRNA(+)_enveloped	2
KFKKIFGDATFLIVMI	2686	2702	P0C6Y5	rep	Replicase polyprotein 1ab	PRO_0000037389	Non-structural protein 4	Porcine transmissible gastroenteritis coronavirus (strain Purdue) (TGEV)	11151	Coronaviridae	ssRNA(+)_enveloped	4
EEVETVEVADITSTEE	1026	1042	P0C6Y5	rep	Replicase polyprotein 1ab	PRO_0000037388	Non-structural protein 3	Porcine transmissible gastroenteritis coronavirus (strain Purdue) (TGEV)	11151	Coronaviridae	ssRNA(+)_enveloped	26
IRQMYGVNLQAGKVKS	3170	3186	P0C6Y5	rep	Replicase polyprotein 1ab	PRO_0000037390	3C-like proteinase	Porcine transmissible gastroenteritis coronavirus (strain Purdue) (TGEV)	11151	Coronaviridae	ssRNA(+)_enveloped	17
DSNAELVDGQPNYVPL	5967	5983	P0C6Y5	rep	Replicase polyprotein 1ab	PRO_0000037398	Exoribonuclease	Porcine transmissible gastroenteritis coronavirus (strain Purdue) (TGEV)	11151	Coronaviridae	ssRNA(+)_enveloped	377
VSAMHSLLFGMLKKLD	3640	3656	P0C6Y5	rep	Replicase polyprotein 1ab	PRO_0000037393	Non-structural protein 8	Porcine transmissible gastroenteritis coronavirus (strain Purdue) (TGEV)	11151	Coronaviridae	ssRNA(+)_enveloped	48
YDHTGNAVSKDSYFDT	2521	2537	P0C6Y5	rep	Replicase polyprotein 1ab	PRO_0000037389	Non-structural protein 4	Porcine transmissible gastroenteritis coronavirus (strain Purdue) (TGEV)	11151	Coronaviridae	ssRNA(+)_enveloped	158
ENMRPIPDVPAYVSIV	2487	2503	P0C6Y5	rep	Replicase polyprotein 1ab	PRO_0000037389	Non-structural protein 4	Porcine transmissible gastroenteritis coronavirus (strain Purdue) (TGEV)	11151	Coronaviridae	ssRNA(+)_enveloped	250
NNEIMPGKLKERAVRA	3752	3768	P0C6Y5	rep	Replicase polyprotein 1ab	PRO_0000037394	Non-structural protein 9	Porcine transmissible gastroenteritis coronavirus (strain Purdue) (TGEV)	11151	Coronaviridae	ssRNA(+)_enveloped	38
DLPYERFTESVSPKSG	2372	2388	P0C6Y5	rep	Replicase polyprotein 1ab	PRO_0000037388	Non-structural protein 3	Porcine transmissible gastroenteritis coronavirus (strain Purdue) (TGEV)	11151	Coronaviridae	ssRNA(+)_enveloped	175
ERTTKLQNNEIMPGKL	3745	3761	P0C6Y5	rep	Replicase polyprotein 1ab	PRO_0000037394	Non-structural protein 9	Porcine transmissible gastroenteritis coronavirus (strain Purdue) (TGEV)	11151	Coronaviridae	ssRNA(+)_enveloped	25
ASSEEEEVESVEEDPE	994	1010	P0C6Y5	rep	Replicase polyprotein 1ab	PRO_0000037388	Non-structural protein 3	Porcine transmissible gastroenteritis coronavirus (strain Purdue) (TGEV)	11151	Coronaviridae	ssRNA(+)_enveloped	10
WEEFEESISEELDAIF	930	946	P0C6Y5	rep	Replicase polyprotein 1ab	PRO_0000037388	Non-structural protein 3	Porcine transmissible gastroenteritis coronavirus (strain Purdue) (TGEV)	11151	Coronaviridae	ssRNA(+)_enveloped	13
AVDVQEAEQFNPSLPP	1058	1074	P0C6Y5	rep	Replicase polyprotein 1ab	PRO_0000037388	Non-structural protein 3	Porcine transmissible gastroenteritis coronavirus (strain Purdue) (TGEV)	11151	Coronaviridae	ssRNA(+)_enveloped	187
SDEPWTENQIAFAFVN	3333	3349	P0C6Y5	rep	Replicase polyprotein 1ab	PRO_0000037391	Non-structural protein 6	Porcine transmissible gastroenteritis coronavirus (strain Purdue) (TGEV)	11151	Coronaviridae	ssRNA(+)_enveloped	82
ESVEEDPENEIVEASE	1002	1018	P0C6Y5	rep	Replicase polyprotein 1ab	PRO_0000037388	Non-structural protein 3	Porcine transmissible gastroenteritis coronavirus (strain Purdue) (TGEV)	11151	Coronaviridae	ssRNA(+)_enveloped	13
PWAAAVDVQEAEQFNP	1054	1070	P0C6Y5	rep	Replicase polyprotein 1ab	PRO_0000037388	Non-structural protein 3	Porcine transmissible gastroenteritis coronavirus (strain Purdue) (TGEV)	11151	Coronaviridae	ssRNA(+)_enveloped	20
DVDIVEVSAKDDPWAA	1042	1058	P0C6Y5	rep	Replicase polyprotein 1ab	PRO_0000037388	Non-structural protein 3	Porcine transmissible gastroenteritis coronavirus (strain Purdue) (TGEV)	11151	Coronaviridae	ssRNA(+)_enveloped	27
LSELIESYFENTTILQ	3541	3557	P0C6Y5	rep	Replicase polyprotein 1ab	PRO_0000037392	Non-structural protein 7	Porcine transmissible gastroenteritis coronavirus (strain Purdue) (TGEV)	11151	Coronaviridae	ssRNA(+)_enveloped	15
TVEVADITSTEEDVDI	1030	1046	P0C6Y5	rep	Replicase polyprotein 1ab	PRO_0000037388	Non-structural protein 3	Porcine transmissible gastroenteritis coronavirus (strain Purdue) (TGEV)	11151	Coronaviridae	ssRNA(+)_enveloped	25
EYSWFLHVVNFESISA	2015	2031	P0C6Y5	rep	Replicase polyprotein 1ab	PRO_0000037388	Non-structural protein 3	Porcine transmissible gastroenteritis coronavirus (strain Purdue) (TGEV)	11151	Coronaviridae	ssRNA(+)_enveloped	27
DFSYYESLQSIVENTN	3262	3278	P0C6Y5	rep	Replicase polyprotein 1ab	PRO_0000037391	Non-structural protein 6	Porcine transmissible gastroenteritis coronavirus (strain Purdue) (TGEV)	11151	Coronaviridae	ssRNA(+)_enveloped	2
KVEKVEQQPIVEENKS	1290	1306	P0C6Y5	rep	Replicase polyprotein 1ab	PRO_0000037388	Non-structural protein 3	Porcine transmissible gastroenteritis coronavirus (strain Purdue) (TGEV)	11151	Coronaviridae	ssRNA(+)_enveloped	2
ADEKSEVSASSEEEEV	986	1002	P0C6Y5	rep	Replicase polyprotein 1ab	PRO_0000037388	Non-structural protein 3	Porcine transmissible gastroenteritis coronavirus (strain Purdue) (TGEV)	11151	Coronaviridae	ssRNA(+)_enveloped	48
VEVSAKDDPWAAAVDV	1046	1062	P0C6Y5	rep	Replicase polyprotein 1ab	PRO_0000037388	Non-structural protein 3	Porcine transmissible gastroenteritis coronavirus (strain Purdue) (TGEV)	11151	Coronaviridae	ssRNA(+)_enveloped	1028
SGFFDVITQLKQIVIL	2388	2404	P0C6Y5	rep	Replicase polyprotein 1ab	PRO_0000037389	Non-structural protein 4	Porcine transmissible gastroenteritis coronavirus (strain Purdue) (TGEV)	11151	Coronaviridae	ssRNA(+)_enveloped	3
TADLSELIESYFENTT	3538	3554	P0C6Y5	rep	Replicase polyprotein 1ab	PRO_0000037392	Non-structural protein 7	Porcine transmissible gastroenteritis coronavirus (strain Purdue) (TGEV)	11151	Coronaviridae	ssRNA(+)_enveloped	19
KSDFEREASVQKKLDK	3602	3618	P0C6Y5	rep	Replicase polyprotein 1ab	PRO_0000037393	Non-structural protein 8	Porcine transmissible gastroenteritis coronavirus (strain Purdue) (TGEV)	11151	Coronaviridae	ssRNA(+)_enveloped	0
TYSVRFFTAKQSWFSL	3300	3316	P0C6Y5	rep	Replicase polyprotein 1ab	PRO_0000037391	Non-structural protein 6	Porcine transmissible gastroenteritis coronavirus (strain Purdue) (TGEV)	11151	Coronaviridae	ssRNA(+)_enveloped	24
PIVEENKSSIEKEEIQ	1298	1314	P0C6Y5	rep	Replicase polyprotein 1ab	PRO_0000037388	Non-structural protein 3	Porcine transmissible gastroenteritis coronavirus (strain Purdue) (TGEV)	11151	Coronaviridae	ssRNA(+)_enveloped	5
TNMAYDHTGNAVSKDS	2517	2533	P0C6Y5	rep	Replicase polyprotein 1ab	PRO_0000037389	Non-structural protein 4	Porcine transmissible gastroenteritis coronavirus (strain Purdue) (TGEV)	11151	Coronaviridae	ssRNA(+)_enveloped	54
ADITSTEEDVDIVEVS	1034	1050	P0C6Y5	rep	Replicase polyprotein 1ab	PRO_0000037388	Non-structural protein 3	Porcine transmissible gastroenteritis coronavirus (strain Purdue) (TGEV)	11151	Coronaviridae	ssRNA(+)_enveloped	109
SKHNTADLSELIESYF	3534	3550	P0C6Y5	rep	Replicase polyprotein 1ab	PRO_0000037392	Non-structural protein 7	Porcine transmissible gastroenteritis coronavirus (strain Purdue) (TGEV)	11151	Coronaviridae	ssRNA(+)_enveloped	1
AYDHTGNAVSKDSYFD	2520	2536	P0C6Y5	rep	Replicase polyprotein 1ab	PRO_0000037389	Non-structural protein 4	Porcine transmissible gastroenteritis coronavirus (strain Purdue) (TGEV)	11151	Coronaviridae	ssRNA(+)_enveloped	24
NAELVDGQPNYVPLKS	5969	5985	P0C6Y5	rep	Replicase polyprotein 1ab	PRO_0000037398	Exoribonuclease	Porcine transmissible gastroenteritis coronavirus (strain Purdue) (TGEV)	11151	Coronaviridae	ssRNA(+)_enveloped	85
GAEGTSSQEEVETVEV	1018	1034	P0C6Y5	rep	Replicase polyprotein 1ab	PRO_0000037388	Non-structural protein 3	Porcine transmissible gastroenteritis coronavirus (strain Purdue) (TGEV)	11151	Coronaviridae	ssRNA(+)_enveloped	180
EASEGAEGTSSQEEVE	1014	1030	P0C6Y5	rep	Replicase polyprotein 1ab	PRO_0000037388	Non-structural protein 3	Porcine transmissible gastroenteritis coronavirus (strain Purdue) (TGEV)	11151	Coronaviridae	ssRNA(+)_enveloped	53
STEEDVDIVEVSAKDD	1038	1054	P0C6Y5	rep	Replicase polyprotein 1ab	PRO_0000037388	Non-structural protein 3	Porcine transmissible gastroenteritis coronavirus (strain Purdue) (TGEV)	11151	Coronaviridae	ssRNA(+)_enveloped	243
TGTTWEEFEESISEEL	926	942	P0C6Y5	rep	Replicase polyprotein 1ab	PRO_0000037388	Non-structural protein 3	Porcine transmissible gastroenteritis coronavirus (strain Purdue) (TGEV)	11151	Coronaviridae	ssRNA(+)_enveloped	11
GAWLNNGAMADRTSMQ	3982	3998	P0C6Y5	rep	Replicase polyprotein 1ab	PRO_0000037395	Non-structural protein 10	Porcine transmissible gastroenteritis coronavirus (strain Purdue) (TGEV)	11151	Coronaviridae	ssRNA(+)_enveloped	446
YSWFLHVVNFESISAE	2016	2032	P0C6Y5	rep	Replicase polyprotein 1ab	PRO_0000037388	Non-structural protein 3	Porcine transmissible gastroenteritis coronavirus (strain Purdue) (TGEV)	11151	Coronaviridae	ssRNA(+)_enveloped	3
AVDRKSKIVSAMHSLL	3632	3648	P0C6Y5	rep	Replicase polyprotein 1ab	PRO_0000037393	Non-structural protein 8	Porcine transmissible gastroenteritis coronavirus (strain Purdue) (TGEV)	11151	Coronaviridae	ssRNA(+)_enveloped	162
YTPFTWINPTFVSIVL	3207	3223	P0C6Y5	rep	Replicase polyprotein 1ab	PRO_0000037391	Non-structural protein 6	Porcine transmissible gastroenteritis coronavirus (strain Purdue) (TGEV)	11151	Coronaviridae	ssRNA(+)_enveloped	57
TAERTTKLQNNEIMPG	3743	3759	P0C6Y5	rep	Replicase polyprotein 1ab	PRO_0000037393	Non-structural protein 8	Porcine transmissible gastroenteritis coronavirus (strain Purdue) (TGEV)	11151	Coronaviridae	ssRNA(+)_enveloped	42
EEEVESVEEDPENEIV	998	1014	P0C6Y5	rep	Replicase polyprotein 1ab	PRO_0000037388	Non-structural protein 3	Porcine transmissible gastroenteritis coronavirus (strain Purdue) (TGEV)	11151	Coronaviridae	ssRNA(+)_enveloped	4
EQAAASMYKEARAVDR	3620	3636	P0C6Y5	rep	Replicase polyprotein 1ab	PRO_0000037393	Non-structural protein 8	Porcine transmissible gastroenteritis coronavirus (strain Purdue) (TGEV)	11151	Coronaviridae	ssRNA(+)_enveloped	117
EDPENEIVEASEGAEG	1006	1022	P0C6Y5	rep	Replicase polyprotein 1ab	PRO_0000037388	Non-structural protein 3	Porcine transmissible gastroenteritis coronavirus (strain Purdue) (TGEV)	11151	Coronaviridae	ssRNA(+)_enveloped	12
TSSQEEVETVEVADIT	1022	1038	P0C6Y5	rep	Replicase polyprotein 1ab	PRO_0000037388	Non-structural protein 3	Porcine transmissible gastroenteritis coronavirus (strain Purdue) (TGEV)	11151	Coronaviridae	ssRNA(+)_enveloped	11
GIMISQYDINITADEK	974	990	P0C6Y5	rep	Replicase polyprotein 1ab	PRO_0000037388	Non-structural protein 3	Porcine transmissible gastroenteritis coronavirus (strain Purdue) (TGEV)	11151	Coronaviridae	ssRNA(+)_enveloped	0
KLDKMAEQAAASMYKE	3614	3630	P0C6Y5	rep	Replicase polyprotein 1ab	PRO_0000037393	Non-structural protein 8	Porcine transmissible gastroenteritis coronavirus (strain Purdue) (TGEV)	11151	Coronaviridae	ssRNA(+)_enveloped	1
RYKFTGTTWEEFEESI	922	938	P0C6Y5	rep	Replicase polyprotein 1ab	PRO_0000037388	Non-structural protein 3	Porcine transmissible gastroenteritis coronavirus (strain Purdue) (TGEV)	11151	Coronaviridae	ssRNA(+)_enveloped	2
SEVSASSEEEEVESVE	990	1006	P0C6Y5	rep	Replicase polyprotein 1ab	PRO_0000037388	Non-structural protein 3	Porcine transmissible gastroenteritis coronavirus (strain Purdue) (TGEV)	11151	Coronaviridae	ssRNA(+)_enveloped	67
KEARAVDRKSKIVSAM	3628	3644	P0C6Y5	rep	Replicase polyprotein 1ab	PRO_0000037393	Non-structural protein 8	Porcine transmissible gastroenteritis coronavirus (strain Purdue) (TGEV)	11151	Coronaviridae	ssRNA(+)_enveloped	7
VEQQPIVEENKSSIEK	1294	1310	P0C6Y5	rep	Replicase polyprotein 1ab	PRO_0000037388	Non-structural protein 3	Porcine transmissible gastroenteritis coronavirus (strain Purdue) (TGEV)	11151	Coronaviridae	ssRNA(+)_enveloped	0
NEIVEASEGAEGTSSQ	1010	1026	P0C6Y5	rep	Replicase polyprotein 1ab	PRO_0000037388	Non-structural protein 3	Porcine transmissible gastroenteritis coronavirus (strain Purdue) (TGEV)	11151	Coronaviridae	ssRNA(+)_enveloped	166
VQEAEQFNPSLPPFKT	1061	1077	P0C6Y5	rep	Replicase polyprotein 1ab	PRO_0000037388	Non-structural protein 3	Porcine transmissible gastroenteritis coronavirus (strain Purdue) (TGEV)	11151	Coronaviridae	ssRNA(+)_enveloped	1
MHSLLFGMLKKLDMSS	3643	3659	P0C6Y5	rep	Replicase polyprotein 1ab	PRO_0000037393	Non-structural protein 8	Porcine transmissible gastroenteritis coronavirus (strain Purdue) (TGEV)	11151	Coronaviridae	ssRNA(+)_enveloped	15
INITADEKSEVSASSE	982	998	P0C6Y5	rep	Replicase polyprotein 1ab	PRO_0000037388	Non-structural protein 3	Porcine transmissible gastroenteritis coronavirus (strain Purdue) (TGEV)	11151	Coronaviridae	ssRNA(+)_enveloped	3
AKDDPWAAAVDVQEAE	1050	1066	P0C6Y5	rep	Replicase polyprotein 1ab	PRO_0000037388	Non-structural protein 3	Porcine transmissible gastroenteritis coronavirus (strain Purdue) (TGEV)	11151	Coronaviridae	ssRNA(+)_enveloped	28
AEKPKQEFKVEKVEQQ	1282	1298	P0C6Y5	rep	Replicase polyprotein 1ab	PRO_0000037388	Non-structural protein 3	Porcine transmissible gastroenteritis coronavirus (strain Purdue) (TGEV)	11151	Coronaviridae	ssRNA(+)_enveloped	4
SSIEKEEIQSPKNDDL	1305	1321	P0C6Y5	rep	Replicase polyprotein 1ab	PRO_0000037388	Non-structural protein 3	Porcine transmissible gastroenteritis coronavirus (strain Purdue) (TGEV)	11151	Coronaviridae	ssRNA(+)_enveloped	3
LIESYFENTTILQSVA	3544	3560	P0C6Y5	rep	Replicase polyprotein 1ab	PRO_0000037392	Non-structural protein 7	Porcine transmissible gastroenteritis coronavirus (strain Purdue) (TGEV)	11151	Coronaviridae	ssRNA(+)_enveloped	4
KQEFKVEKVEQQPIVE	1286	1302	P0C6Y5	rep	Replicase polyprotein 1ab	PRO_0000037388	Non-structural protein 3	Porcine transmissible gastroenteritis coronavirus (strain Purdue) (TGEV)	11151	Coronaviridae	ssRNA(+)_enveloped	4
ERWFFYYLGTGPHADA	87	103	P04134	N	Nucleoprotein			Porcine transmissible gastroenteritis coronavirus (strain Purdue) (TGEV)	11151	Coronaviridae	ssRNA(+)_enveloped	16
WNLAPRDFVPKGIGNR	47	63	P04134	N	Nucleoprotein			Porcine transmissible gastroenteritis coronavirus (strain Purdue) (TGEV)	11151	Coronaviridae	ssRNA(+)_enveloped	34
NKKDDSVEQAVLAALK	183	199	P04134	N	Nucleoprotein			Porcine transmissible gastroenteritis coronavirus (strain Purdue) (TGEV)	11151	Coronaviridae	ssRNA(+)_enveloped	42
VPKGIGNRDQQIGYWN	55	71	P04134	N	Nucleoprotein			Porcine transmissible gastroenteritis coronavirus (strain Purdue) (TGEV)	11151	Coronaviridae	ssRNA(+)_enveloped	43
DQQIGYWNRQTRYRMV	63	79	P04134	N	Nucleoprotein			Porcine transmissible gastroenteritis coronavirus (strain Purdue) (TGEV)	11151	Coronaviridae	ssRNA(+)_enveloped	161
KTRGRSNSRGRKNNNI	15	31	P04134	N	Nucleoprotein			Porcine transmissible gastroenteritis coronavirus (strain Purdue) (TGEV)	11151	Coronaviridae	ssRNA(+)_enveloped	0
AMNKPTTLGSRGANNE	119	135	P04134	N	Nucleoprotein			Porcine transmissible gastroenteritis coronavirus (strain Purdue) (TGEV)	11151	Coronaviridae	ssRNA(+)_enveloped	23
EVNQSRDNSRSRSQSR	151	167	P04134	N	Nucleoprotein			Porcine transmissible gastroenteritis coronavirus (strain Purdue) (TGEV)	11151	Coronaviridae	ssRNA(+)_enveloped	40
DVVPDALIENYTDVFD	354	370	P04134	N	Nucleoprotein			Porcine transmissible gastroenteritis coronavirus (strain Purdue) (TGEV)	11151	Coronaviridae	ssRNA(+)_enveloped	57
GYWNRQTRYRMVKGQR	67	83	P04134	N	Nucleoprotein			Porcine transmissible gastroenteritis coronavirus (strain Purdue) (TGEV)	11151	Coronaviridae	ssRNA(+)_enveloped	9
GSRGANNESKALKFDG	127	143	P04134	N	Nucleoprotein			Porcine transmissible gastroenteritis coronavirus (strain Purdue) (TGEV)	11151	Coronaviridae	ssRNA(+)_enveloped	28
DESTKTRGRSNSRGRK	11	27	P04134	N	Nucleoprotein			Porcine transmissible gastroenteritis coronavirus (strain Purdue) (TGEV)	11151	Coronaviridae	ssRNA(+)_enveloped	0
IGNRDQQIGYWNRQTR	59	75	P04134	N	Nucleoprotein			Porcine transmissible gastroenteritis coronavirus (strain Purdue) (TGEV)	11151	Coronaviridae	ssRNA(+)_enveloped	44
AALKKLGVDTEKQQQR	195	211	P04134	N	Nucleoprotein			Porcine transmissible gastroenteritis coronavirus (strain Purdue) (TGEV)	11151	Coronaviridae	ssRNA(+)_enveloped	36
SRGRQQFNNKKDDSVE	175	191	P04134	N	Nucleoprotein			Porcine transmissible gastroenteritis coronavirus (strain Purdue) (TGEV)	11151	Coronaviridae	ssRNA(+)_enveloped	29
KELPERWFFYYLGTGP	83	99	P04134	N	Nucleoprotein			Porcine transmissible gastroenteritis coronavirus (strain Purdue) (TGEV)	11151	Coronaviridae	ssRNA(+)_enveloped	11
DSVEQAVLAALKKLGV	187	203	P04134	N	Nucleoprotein			Porcine transmissible gastroenteritis coronavirus (strain Purdue) (TGEV)	11151	Coronaviridae	ssRNA(+)_enveloped	110
VAKEQRKRKSRSKSAE	334	350	P04134	N	Nucleoprotein			Porcine transmissible gastroenteritis coronavirus (strain Purdue) (TGEV)	11151	Coronaviridae	ssRNA(+)_enveloped	28
RSEQDVVPDALIENYT	350	366	P04134	N	Nucleoprotein			Porcine transmissible gastroenteritis coronavirus (strain Purdue) (TGEV)	11151	Coronaviridae	ssRNA(+)_enveloped	20
SRDNSRSRSQSRSRSR	155	171	P04134	N	Nucleoprotein			Porcine transmissible gastroenteritis coronavirus (strain Purdue) (TGEV)	11151	Coronaviridae	ssRNA(+)_enveloped	19
ANNESKALKFDGKVPG	131	147	P04134	N	Nucleoprotein			Porcine transmissible gastroenteritis coronavirus (strain Purdue) (TGEV)	11151	Coronaviridae	ssRNA(+)_enveloped	41
VSWGDESTKTRGRSNS	7	23	P04134	N	Nucleoprotein			Porcine transmissible gastroenteritis coronavirus (strain Purdue) (TGEV)	11151	Coronaviridae	ssRNA(+)_enveloped	59
SKALKFDGKVPGEFQL	135	151	P04134	N	Nucleoprotein			Porcine transmissible gastroenteritis coronavirus (strain Purdue) (TGEV)	11151	Coronaviridae	ssRNA(+)_enveloped	27
KFDGKVPGEFQLEVNQ	139	155	P04134	N	Nucleoprotein			Porcine transmissible gastroenteritis coronavirus (strain Purdue) (TGEV)	11151	Coronaviridae	ssRNA(+)_enveloped	3
VVWVAKDGAMNKPTTL	111	127	P04134	N	Nucleoprotein			Porcine transmissible gastroenteritis coronavirus (strain Purdue) (TGEV)	11151	Coronaviridae	ssRNA(+)_enveloped	128
FNPITLQQGSKFWNLA	35	51	P04134	N	Nucleoprotein			Porcine transmissible gastroenteritis coronavirus (strain Purdue) (TGEV)	11151	Coronaviridae	ssRNA(+)_enveloped	8
SRSRNRSQSRGRQQFN	167	183	P04134	N	Nucleoprotein			Porcine transmissible gastroenteritis coronavirus (strain Purdue) (TGEV)	11151	Coronaviridae	ssRNA(+)_enveloped	1
YRMVKGQRKELPERWF	75	91	P04134	N	Nucleoprotein			Porcine transmissible gastroenteritis coronavirus (strain Purdue) (TGEV)	11151	Coronaviridae	ssRNA(+)_enveloped	84
QAVLAALKKLGVDTEK	191	207	P04134	N	Nucleoprotein			Porcine transmissible gastroenteritis coronavirus (strain Purdue) (TGEV)	11151	Coronaviridae	ssRNA(+)_enveloped	2
KLDGVVWVAKDGAMNK	107	123	P04134	N	Nucleoprotein			Porcine transmissible gastroenteritis coronavirus (strain Purdue) (TGEV)	11151	Coronaviridae	ssRNA(+)_enveloped	7
PTTLGSRGANNESKAL	123	139	P04134	N	Nucleoprotein			Porcine transmissible gastroenteritis coronavirus (strain Purdue) (TGEV)	11151	Coronaviridae	ssRNA(+)_enveloped	40
KFKDKLDGVVWVAKDG	103	119	P04134	N	Nucleoprotein			Porcine transmissible gastroenteritis coronavirus (strain Purdue) (TGEV)	11151	Coronaviridae	ssRNA(+)_enveloped	2
RPSEVAKEQRKRKSRS	330	346	P04134	N	Nucleoprotein			Porcine transmissible gastroenteritis coronavirus (strain Purdue) (TGEV)	11151	Coronaviridae	ssRNA(+)_enveloped	58
NNNIPLSFFNPITLQQ	27	43	P04134	N	Nucleoprotein			Porcine transmissible gastroenteritis coronavirus (strain Purdue) (TGEV)	11151	Coronaviridae	ssRNA(+)_enveloped	4
GSKFWNLAPRDFVPKG	43	59	P04134	N	Nucleoprotein			Porcine transmissible gastroenteritis coronavirus (strain Purdue) (TGEV)	11151	Coronaviridae	ssRNA(+)_enveloped	9
KSAERSEQDVVPDALI	346	362	P04134	N	Nucleoprotein			Porcine transmissible gastroenteritis coronavirus (strain Purdue) (TGEV)	11151	Coronaviridae	ssRNA(+)_enveloped	150
KVPGEFQLEVNQSRDN	143	159	P04134	N	Nucleoprotein			Porcine transmissible gastroenteritis coronavirus (strain Purdue) (TGEV)	11151	Coronaviridae	ssRNA(+)_enveloped	12
QGQRVSWGDESTKTRG	3	19	P04134	N	Nucleoprotein			Porcine transmissible gastroenteritis coronavirus (strain Purdue) (TGEV)	11151	Coronaviridae	ssRNA(+)_enveloped	60
FYYLGTGPHADAKFKD	91	107	P04134	N	Nucleoprotein			Porcine transmissible gastroenteritis coronavirus (strain Purdue) (TGEV)	11151	Coronaviridae	ssRNA(+)_enveloped	0
PLSFFNPITLQQGSKF	31	47	P04134	N	Nucleoprotein			Porcine transmissible gastroenteritis coronavirus (strain Purdue) (TGEV)	11151	Coronaviridae	ssRNA(+)_enveloped	1
NRSQSRGRQQFNNKKD	171	187	P04134	N	Nucleoprotein			Porcine transmissible gastroenteritis coronavirus (strain Purdue) (TGEV)	11151	Coronaviridae	ssRNA(+)_enveloped	0
KSRSKSAERSEQDVVP	342	358	P04134	N	Nucleoprotein			Porcine transmissible gastroenteritis coronavirus (strain Purdue) (TGEV)	11151	Coronaviridae	ssRNA(+)_enveloped	64
PRDFVPKGIGNRDQQI	51	67	P04134	N	Nucleoprotein			Porcine transmissible gastroenteritis coronavirus (strain Purdue) (TGEV)	11151	Coronaviridae	ssRNA(+)_enveloped	13
QQFNNKKDDSVEQAVL	179	195	P04134	N	Nucleoprotein			Porcine transmissible gastroenteritis coronavirus (strain Purdue) (TGEV)	11151	Coronaviridae	ssRNA(+)_enveloped	6
AKDGAMNKPTTLGSRG	115	131	P04134	N	Nucleoprotein			Porcine transmissible gastroenteritis coronavirus (strain Purdue) (TGEV)	11151	Coronaviridae	ssRNA(+)_enveloped	99
QQQRSRSKSKERSNSK	207	223	P04134	N	Nucleoprotein			Porcine transmissible gastroenteritis coronavirus (strain Purdue) (TGEV)	11151	Coronaviridae	ssRNA(+)_enveloped	3
KLGVDTEKQQQRSRSK	199	215	P04134	N	Nucleoprotein			Porcine transmissible gastroenteritis coronavirus (strain Purdue) (TGEV)	11151	Coronaviridae	ssRNA(+)_enveloped	43
SRSRSQSRSRSRNRSQ	159	175	P04134	N	Nucleoprotein			Porcine transmissible gastroenteritis coronavirus (strain Purdue) (TGEV)	11151	Coronaviridae	ssRNA(+)_enveloped	7
RSNSRGRKNNNIPLSF	19	35	P04134	N	Nucleoprotein			Porcine transmissible gastroenteritis coronavirus (strain Purdue) (TGEV)	11151	Coronaviridae	ssRNA(+)_enveloped	0
DALIENYTDVFDDTQV	358	374	P04134	N	Nucleoprotein			Porcine transmissible gastroenteritis coronavirus (strain Purdue) (TGEV)	11151	Coronaviridae	ssRNA(+)_enveloped	55
DTEKQQQRSRSKSKER	203	219	P04134	N	Nucleoprotein			Porcine transmissible gastroenteritis coronavirus (strain Purdue) (TGEV)	11151	Coronaviridae	ssRNA(+)_enveloped	18
SKERSNSKTRDTTPKN	215	231	P04134	N	Nucleoprotein			Porcine transmissible gastroenteritis coronavirus (strain Purdue) (TGEV)	11151	Coronaviridae	ssRNA(+)_enveloped	8
TLQQGSKFWNLAPRDF	39	55	P04134	N	Nucleoprotein			Porcine transmissible gastroenteritis coronavirus (strain Purdue) (TGEV)	11151	Coronaviridae	ssRNA(+)_enveloped	30
RGRKNNNIPLSFFNPI	23	39	P04134	N	Nucleoprotein			Porcine transmissible gastroenteritis coronavirus (strain Purdue) (TGEV)	11151	Coronaviridae	ssRNA(+)_enveloped	2
GTGPHADAKFKDKLDG	95	111	P04134	N	Nucleoprotein			Porcine transmissible gastroenteritis coronavirus (strain Purdue) (TGEV)	11151	Coronaviridae	ssRNA(+)_enveloped	21
SQSRSRSRNRSQSRGR	163	179	P04134	N	Nucleoprotein			Porcine transmissible gastroenteritis coronavirus (strain Purdue) (TGEV)	11151	Coronaviridae	ssRNA(+)_enveloped	2
SRSKSKERSNSKTRDT	211	227	P04134	N	Nucleoprotein			Porcine transmissible gastroenteritis coronavirus (strain Purdue) (TGEV)	11151	Coronaviridae	ssRNA(+)_enveloped	10
EFQLEVNQSRDNSRSR	147	163	P04134	N	Nucleoprotein			Porcine transmissible gastroenteritis coronavirus (strain Purdue) (TGEV)	11151	Coronaviridae	ssRNA(+)_enveloped	10
NAYARPSEVAKEQRKR	326	342	P04134	N	Nucleoprotein			Porcine transmissible gastroenteritis coronavirus (strain Purdue) (TGEV)	11151	Coronaviridae	ssRNA(+)_enveloped	119
KGQRKELPERWFFYYL	79	95	P04134	N	Nucleoprotein			Porcine transmissible gastroenteritis coronavirus (strain Purdue) (TGEV)	11151	Coronaviridae	ssRNA(+)_enveloped	2
HADAKFKDKLDGVVWV	99	115	P04134	N	Nucleoprotein			Porcine transmissible gastroenteritis coronavirus (strain Purdue) (TGEV)	11151	Coronaviridae	ssRNA(+)_enveloped	24
PRALTVIDDNGMVINI	3	19	P09048	E	Envelope small membrane protein			Porcine transmissible gastroenteritis coronavirus (strain Purdue) (TGEV)	11151	Coronaviridae	ssRNA(+)_enveloped	48
MTFPRALTVIDDNGMV	0	16	P09048	E	Envelope small membrane protein			Porcine transmissible gastroenteritis coronavirus (strain Purdue) (TGEV)	11151	Coronaviridae	ssRNA(+)_enveloped	591
EIDLKEEEEDHTYDVS	228	244	P09047		Putative non-structural protein 3b			Porcine transmissible gastroenteritis coronavirus (strain Purdue) (TGEV)	11151	Coronaviridae	ssRNA(+)_enveloped	72
VDQSYLNEAGVLVQLD	4001	4017	P0C6V2		Replicase polyprotein 1a	PRO_0000338313	Non-structural protein 11	Porcine transmissible gastroenteritis coronavirus (strain Purdue) (TGEV)	11151	Coronaviridae	ssRNA(+)_enveloped	365
SFTVDQSYLNEAGVLV	3998	4014	P0C6V2		Replicase polyprotein 1a	PRO_0000338313	Non-structural protein 11	Porcine transmissible gastroenteritis coronavirus (strain Purdue) (TGEV)	11151	Coronaviridae	ssRNA(+)_enveloped	113
LQYGRPQFSWFVYGIK	68	84	P04135	M	Membrane protein			Porcine transmissible gastroenteritis coronavirus (strain Purdue) (TGEV)	11151	Coronaviridae	ssRNA(+)_enveloped	11
TIFNAYSEYQVSRYVM	98	114	P04135	M	Membrane protein			Porcine transmissible gastroenteritis coronavirus (strain Purdue) (TGEV)	11151	Coronaviridae	ssRNA(+)_enveloped	37
QALSHLTVQLQNNFQA	1109	1125	P07946	S	Spike glycoprotein	PRO_0000037225	Spike glycoprotein	Porcine transmissible gastroenteritis coronavirus (strain Purdue) (TGEV)	11151	Coronaviridae	ssRNA(+)_enveloped	89
IQGQALSHLTVQLQNN	1106	1122	P07946	S	Spike glycoprotein	PRO_0000037225	Spike glycoprotein	Porcine transmissible gastroenteritis coronavirus (strain Purdue) (TGEV)	11151	Coronaviridae	ssRNA(+)_enveloped	31
DNIFKRNATDVLDATA	585	601	P07946	S	Spike glycoprotein	PRO_0000037225	Spike glycoprotein	Porcine transmissible gastroenteritis coronavirus (strain Purdue) (TGEV)	11151	Coronaviridae	ssRNA(+)_enveloped	34
DVVNIQGQALSHLTVQ	1102	1118	P07946	S	Spike glycoprotein	PRO_0000037225	Spike glycoprotein	Porcine transmissible gastroenteritis coronavirus (strain Purdue) (TGEV)	11151	Coronaviridae	ssRNA(+)_enveloped	150
ITTILTAVTFAFASGQ	10	26	P03420	F	Fusion glycoprotein F0			Human respiratory syncytial virus A (strain A2)	11259	Pneumoviridae	ssRNA(-)	71
MELLILKANAITTILT	0	16	P03420	F	Fusion glycoprotein F0			Human respiratory syncytial virus A (strain A2)	11259	Pneumoviridae	ssRNA(-)	24
LSKDQLSGINNIAFSN	558	574	P03420	F	Fusion glycoprotein F0	PRO_0000039236	Fusion glycoprotein F1	Human respiratory syncytial virus A (strain A2)	11259	Pneumoviridae	ssRNA(-)	48
LILKANAITTILTAVT	3	19	P03420	F	Fusion glycoprotein F0			Human respiratory syncytial virus A (strain A2)	11259	Pneumoviridae	ssRNA(-)	41
KARSTPVTLSKDQLSG	550	566	P03420	F	Fusion glycoprotein F0	PRO_0000039236	Fusion glycoprotein F1	Human respiratory syncytial virus A (strain A2)	11259	Pneumoviridae	ssRNA(-)	87
ANAITTILTAVTFAFA	7	23	P03420	F	Fusion glycoprotein F0			Human respiratory syncytial virus A (strain A2)	11259	Pneumoviridae	ssRNA(-)	250
STPVTLSKDQLSGINN	553	569	P03420	F	Fusion glycoprotein F0	PRO_0000039236	Fusion glycoprotein F1	Human respiratory syncytial virus A (strain A2)	11259	Pneumoviridae	ssRNA(-)	13
DANNRATKFLESIKGK	11	27	P03421	P	Phosphoprotein			Human respiratory syncytial virus A (strain A2)	11259	Pneumoviridae	ssRNA(-)	2
FTSPKDPKKKDSIISV	27	43	P03421	P	Phosphoprotein			Human respiratory syncytial virus A (strain A2)	11259	Pneumoviridae	ssRNA(-)	10
MLHTLVVASAGPTSAR	147	163	P03421	P	Phosphoprotein			Human respiratory syncytial virus A (strain A2)	11259	Pneumoviridae	ssRNA(-)	472
EILGMLHTLVVASAGP	143	159	P03421	P	Phosphoprotein			Human respiratory syncytial virus A (strain A2)	11259	Pneumoviridae	ssRNA(-)	7
FAPEFHGEDANNRATK	3	19	P03421	P	Phosphoprotein			Human respiratory syncytial virus A (strain A2)	11259	Pneumoviridae	ssRNA(-)	14
QRKPLVSFKEDPTPSD	79	95	P03421	P	Phosphoprotein			Human respiratory syncytial virus A (strain A2)	11259	Pneumoviridae	ssRNA(-)	100
LVSFKEDPTPSDNPFS	83	99	P03421	P	Phosphoprotein			Human respiratory syncytial virus A (strain A2)	11259	Pneumoviridae	ssRNA(-)	4
LVVASAGPTSARDGIR	151	167	P03421	P	Phosphoprotein			Human respiratory syncytial virus A (strain A2)	11259	Pneumoviridae	ssRNA(-)	199
NPFSKLYKETIETFDN	95	111	P03421	P	Phosphoprotein			Human respiratory syncytial virus A (strain A2)	11259	Pneumoviridae	ssRNA(-)	2
TPSDNPFSKLYKETIE	91	107	P03421	P	Phosphoprotein			Human respiratory syncytial virus A (strain A2)	11259	Pneumoviridae	ssRNA(-)	4
ALMTNDRLEAMARLRN	184	200	P03421	P	Phosphoprotein			Human respiratory syncytial virus A (strain A2)	11259	Pneumoviridae	ssRNA(-)	278
KMAKDTSDEVSLNPTS	204	220	P03421	P	Phosphoprotein			Human respiratory syncytial virus A (strain A2)	11259	Pneumoviridae	ssRNA(-)	31
IISVNSIDIEVTKESP	39	55	P03421	P	Phosphoprotein			Human respiratory syncytial virus A (strain A2)	11259	Pneumoviridae	ssRNA(-)	6
LLEGNDSDNDLSLEDF	225	241	P03421	P	Phosphoprotein			Human respiratory syncytial virus A (strain A2)	11259	Pneumoviridae	ssRNA(-)	9
TARLDRIDEKLSEILG	131	147	P03421	P	Phosphoprotein			Human respiratory syncytial virus A (strain A2)	11259	Pneumoviridae	ssRNA(-)	15
IRTEALMTNDRLEAMA	180	196	P03421	P	Phosphoprotein			Human respiratory syncytial virus A (strain A2)	11259	Pneumoviridae	ssRNA(-)	163
TAGNKPNYQRKPLVSF	71	87	P03421	P	Phosphoprotein			Human respiratory syncytial virus A (strain A2)	11259	Pneumoviridae	ssRNA(-)	71
KESPITSNSTIINPTN	51	67	P03421	P	Phosphoprotein			Human respiratory syncytial virus A (strain A2)	11259	Pneumoviridae	ssRNA(-)	13
EESEKMAKDTSDEVSL	200	216	P03421	P	Phosphoprotein			Human respiratory syncytial virus A (strain A2)	11259	Pneumoviridae	ssRNA(-)	65
YEEINDQTNDNITARL	119	135	P03421	P	Phosphoprotein			Human respiratory syncytial virus A (strain A2)	11259	Pneumoviridae	ssRNA(-)	43
NSIDIEVTKESPITSN	43	59	P03421	P	Phosphoprotein			Human respiratory syncytial virus A (strain A2)	11259	Pneumoviridae	ssRNA(-)	15
DRIDEKLSEILGMLHT	135	151	P03421	P	Phosphoprotein			Human respiratory syncytial virus A (strain A2)	11259	Pneumoviridae	ssRNA(-)	27
ITSNSTIINPTNETDD	55	71	P03421	P	Phosphoprotein			Human respiratory syncytial virus A (strain A2)	11259	Pneumoviridae	ssRNA(-)	52
NPTNETDDTAGNKPNY	63	79	P03421	P	Phosphoprotein			Human respiratory syncytial virus A (strain A2)	11259	Pneumoviridae	ssRNA(-)	27
RLRNEESEKMAKDTSD	196	212	P03421	P	Phosphoprotein			Human respiratory syncytial virus A (strain A2)	11259	Pneumoviridae	ssRNA(-)	109
SARDGIRDAMIGLREE	160	176	P03421	P	Phosphoprotein			Human respiratory syncytial virus A (strain A2)	11259	Pneumoviridae	ssRNA(-)	20
NPTSEKLNNLLEGNDS	216	232	P03421	P	Phosphoprotein			Human respiratory syncytial virus A (strain A2)	11259	Pneumoviridae	ssRNA(-)	43
SSYSYEEINDQTNDNI	115	131	P03421	P	Phosphoprotein			Human respiratory syncytial virus A (strain A2)	11259	Pneumoviridae	ssRNA(-)	3
IEVTKESPITSNSTII	47	63	P03421	P	Phosphoprotein			Human respiratory syncytial virus A (strain A2)	11259	Pneumoviridae	ssRNA(-)	16
LREEMIEKIRTEALMT	172	188	P03421	P	Phosphoprotein			Human respiratory syncytial virus A (strain A2)	11259	Pneumoviridae	ssRNA(-)	22
EKLNNLLEGNDSDNDL	220	236	P03421	P	Phosphoprotein			Human respiratory syncytial virus A (strain A2)	11259	Pneumoviridae	ssRNA(-)	20
MIEKIRTEALMTNDRL	176	192	P03421	P	Phosphoprotein			Human respiratory syncytial virus A (strain A2)	11259	Pneumoviridae	ssRNA(-)	7
MEKFAPEFHGEDANNR	0	16	P03421	P	Phosphoprotein			Human respiratory syncytial virus A (strain A2)	11259	Pneumoviridae	ssRNA(-)	8
TFDNNEEESSYSYEEI	107	123	P03421	P	Phosphoprotein			Human respiratory syncytial virus A (strain A2)	11259	Pneumoviridae	ssRNA(-)	2
FHGEDANNRATKFLES	7	23	P03421	P	Phosphoprotein			Human respiratory syncytial virus A (strain A2)	11259	Pneumoviridae	ssRNA(-)	1
EVSLNPTSEKLNNLLE	212	228	P03421	P	Phosphoprotein			Human respiratory syncytial virus A (strain A2)	11259	Pneumoviridae	ssRNA(-)	4
EAMARLRNEESEKMAK	192	208	P03421	P	Phosphoprotein			Human respiratory syncytial virus A (strain A2)	11259	Pneumoviridae	ssRNA(-)	5
KEDPTPSDNPFSKLYK	87	103	P03421	P	Phosphoprotein			Human respiratory syncytial virus A (strain A2)	11259	Pneumoviridae	ssRNA(-)	1
EKLSEILGMLHTLVVA	139	155	P03421	P	Phosphoprotein			Human respiratory syncytial virus A (strain A2)	11259	Pneumoviridae	ssRNA(-)	19
SAGPTSARDGIRDAMI	155	171	P03421	P	Phosphoprotein			Human respiratory syncytial virus A (strain A2)	11259	Pneumoviridae	ssRNA(-)	145
FLESIKGKFTSPKDPK	19	35	P03421	P	Phosphoprotein			Human respiratory syncytial virus A (strain A2)	11259	Pneumoviridae	ssRNA(-)	1
NEEESSYSYEEINDQT	111	127	P03421	P	Phosphoprotein			Human respiratory syncytial virus A (strain A2)	11259	Pneumoviridae	ssRNA(-)	10
RATKFLESIKGKFTSP	15	31	P03421	P	Phosphoprotein			Human respiratory syncytial virus A (strain A2)	11259	Pneumoviridae	ssRNA(-)	4
NDRLEAMARLRNEESE	188	204	P03421	P	Phosphoprotein			Human respiratory syncytial virus A (strain A2)	11259	Pneumoviridae	ssRNA(-)	38
GIRDAMIGLREEMIEK	164	180	P03421	P	Phosphoprotein			Human respiratory syncytial virus A (strain A2)	11259	Pneumoviridae	ssRNA(-)	0
KPNYQRKPLVSFKEDP	75	91	P03421	P	Phosphoprotein			Human respiratory syncytial virus A (strain A2)	11259	Pneumoviridae	ssRNA(-)	4
STIINPTNETDDTAGN	59	75	P03421	P	Phosphoprotein			Human respiratory syncytial virus A (strain A2)	11259	Pneumoviridae	ssRNA(-)	50
ETDDTAGNKPNYQRKP	67	83	P03421	P	Phosphoprotein			Human respiratory syncytial virus A (strain A2)	11259	Pneumoviridae	ssRNA(-)	29
AMIGLREEMIEKIRTE	168	184	P03421	P	Phosphoprotein			Human respiratory syncytial virus A (strain A2)	11259	Pneumoviridae	ssRNA(-)	5
KDPKKKDSIISVNSID	31	47	P03421	P	Phosphoprotein			Human respiratory syncytial virus A (strain A2)	11259	Pneumoviridae	ssRNA(-)	4
NLLEGNDSDNDLSLED	224	240	P03421	P	Phosphoprotein			Human respiratory syncytial virus A (strain A2)	11259	Pneumoviridae	ssRNA(-)	27
KKDSIISVNSIDIEVT	35	51	P03421	P	Phosphoprotein			Human respiratory syncytial virus A (strain A2)	11259	Pneumoviridae	ssRNA(-)	1
DTSDEVSLNPTSEKLN	208	224	P03421	P	Phosphoprotein			Human respiratory syncytial virus A (strain A2)	11259	Pneumoviridae	ssRNA(-)	4
IKGKFTSPKDPKKKDS	23	39	P03421	P	Phosphoprotein			Human respiratory syncytial virus A (strain A2)	11259	Pneumoviridae	ssRNA(-)	1
NRILKSMDKSIDTLSE	43	59	P04545	M2-1	Matrix M2-1			Human respiratory syncytial virus A (strain A2)	11259	Pneumoviridae	ssRNA(-)	23
KSIDTLSEISGAAELD	51	67	P04545	M2-1	Matrix M2-1			Human respiratory syncytial virus A (strain A2)	11259	Pneumoviridae	ssRNA(-)	8
STVSDTNDHAKNNDTT	178	194	P04545	M2-1	Matrix M2-1			Human respiratory syncytial virus A (strain A2)	11259	Pneumoviridae	ssRNA(-)	111
KSMDKSIDTLSEISGA	47	63	P04545	M2-1	Matrix M2-1			Human respiratory syncytial virus A (strain A2)	11259	Pneumoviridae	ssRNA(-)	9
ESTVSDTNDHAKNNDT	177	193	P04545	M2-1	Matrix M2-1			Human respiratory syncytial virus A (strain A2)	11259	Pneumoviridae	ssRNA(-)	3
SITINNPKESTVSDTN	169	185	P04545	M2-1	Matrix M2-1			Human respiratory syncytial virus A (strain A2)	11259	Pneumoviridae	ssRNA(-)	8
NNPKESTVSDTNDHAK	173	189	P04545	M2-1	Matrix M2-1			Human respiratory syncytial virus A (strain A2)	11259	Pneumoviridae	ssRNA(-)	10
TAEELEAIKHQLNPKD	370	386	P03418	N	Nucleoprotein			Human respiratory syncytial virus A (strain A2)	11259	Pneumoviridae	ssRNA(-)	3
MALSKVKLNDTLNKDQ	0	16	P03418	N	Nucleoprotein			Human respiratory syncytial virus A (strain A2)	11259	Pneumoviridae	ssRNA(-)	19
INYSVLDLTAEELEAI	362	378	P03418	N	Nucleoprotein			Human respiratory syncytial virus A (strain A2)	11259	Pneumoviridae	ssRNA(-)	5
EAIKHQLNPKDNDVEL	375	391	P03418	N	Nucleoprotein			Human respiratory syncytial virus A (strain A2)	11259	Pneumoviridae	ssRNA(-)	83
VLDLTAEELEAIKHQL	366	382	P03418	N	Nucleoprotein			Human respiratory syncytial virus A (strain A2)	11259	Pneumoviridae	ssRNA(-)	21
EQLKENGVINYSVLDL	354	370	P03418	N	Nucleoprotein			Human respiratory syncytial virus A (strain A2)	11259	Pneumoviridae	ssRNA(-)	18
KDQLLSSSKYTIQRST	15	31	P03418	N	Nucleoprotein			Human respiratory syncytial virus A (strain A2)	11259	Pneumoviridae	ssRNA(-)	27
ENGVINYSVLDLTAEE	358	374	P03418	N	Nucleoprotein			Human respiratory syncytial virus A (strain A2)	11259	Pneumoviridae	ssRNA(-)	25
LEAIKHQLNPKDNDVE	374	390	P03418	N	Nucleoprotein			Human respiratory syncytial virus A (strain A2)	11259	Pneumoviridae	ssRNA(-)	8
QLLSSSKYTIQRSTGD	13	29	P03418	N	Nucleoprotein			Human respiratory syncytial virus A (strain A2)	11259	Pneumoviridae	ssRNA(-)	32
LKEKDKIKSNNGQDED	132	148	P28887	L	RNA-directed RNA polymerase L			Human respiratory syncytial virus A (strain A2)	11259	Pneumoviridae	ssRNA(-)	6
KDDILSAVKDNQSHLK	156	172	P28887	L	RNA-directed RNA polymerase L			Human respiratory syncytial virus A (strain A2)	11259	Pneumoviridae	ssRNA(-)	2
TTIIKDDILSAVKDNQ	152	168	P28887	L	RNA-directed RNA polymerase L			Human respiratory syncytial virus A (strain A2)	11259	Pneumoviridae	ssRNA(-)	5
NSVITTIIKDDILSAV	148	164	P28887	L	RNA-directed RNA polymerase L			Human respiratory syncytial virus A (strain A2)	11259	Pneumoviridae	ssRNA(-)	152
YTTTSHQISLVHNSTS	1792	1808	P28887	L	RNA-directed RNA polymerase L			Human respiratory syncytial virus A (strain A2)	11259	Pneumoviridae	ssRNA(-)	39
SNNGQDEDNSVITTII	140	156	P28887	L	RNA-directed RNA polymerase L			Human respiratory syncytial virus A (strain A2)	11259	Pneumoviridae	ssRNA(-)	17
INTALSKLKSVVSGDI	2066	2082	P28887	L	RNA-directed RNA polymerase L			Human respiratory syncytial virus A (strain A2)	11259	Pneumoviridae	ssRNA(-)	61
TKPWVGSSTQEKKTMP	1258	1274	P28887	L	RNA-directed RNA polymerase L			Human respiratory syncytial virus A (strain A2)	11259	Pneumoviridae	ssRNA(-)	38
TQEKKTMPVYNRQVLT	1266	1282	P28887	L	RNA-directed RNA polymerase L			Human respiratory syncytial virus A (strain A2)	11259	Pneumoviridae	ssRNA(-)	35
LSKLKSVVSGDILSYS	2070	2086	P28887	L	RNA-directed RNA polymerase L			Human respiratory syncytial virus A (strain A2)	11259	Pneumoviridae	ssRNA(-)	34
SHQISLVHNSTSLYAM	1796	1812	P28887	L	RNA-directed RNA polymerase L			Human respiratory syncytial virus A (strain A2)	11259	Pneumoviridae	ssRNA(-)	237
VGSSTQEKKTMPVYNR	1262	1278	P28887	L	RNA-directed RNA polymerase L			Human respiratory syncytial virus A (strain A2)	11259	Pneumoviridae	ssRNA(-)	10
DKIKSNNGQDEDNSVI	136	152	P28887	L	RNA-directed RNA polymerase L			Human respiratory syncytial virus A (strain A2)	11259	Pneumoviridae	ssRNA(-)	4
QDEDNSVITTIIKDDI	144	160	P28887	L	RNA-directed RNA polymerase L			Human respiratory syncytial virus A (strain A2)	11259	Pneumoviridae	ssRNA(-)	7
ERGPTKPWVGSSTQEK	1254	1270	P28887	L	RNA-directed RNA polymerase L			Human respiratory syncytial virus A (strain A2)	11259	Pneumoviridae	ssRNA(-)	1
SGDILSYSIAGRNEVF	2078	2094	P28887	L	RNA-directed RNA polymerase L			Human respiratory syncytial virus A (strain A2)	11259	Pneumoviridae	ssRNA(-)	18
DHSGNTAKSNQLYTTT	1780	1796	P28887	L	RNA-directed RNA polymerase L			Human respiratory syncytial virus A (strain A2)	11259	Pneumoviridae	ssRNA(-)	95
KSVVSGDILSYSIAGR	2074	2090	P28887	L	RNA-directed RNA polymerase L			Human respiratory syncytial virus A (strain A2)	11259	Pneumoviridae	ssRNA(-)	51
LTRGERGPTKPWVGSS	1250	1266	P28887	L	RNA-directed RNA polymerase L			Human respiratory syncytial virus A (strain A2)	11259	Pneumoviridae	ssRNA(-)	21
LSYSIAGRNEVFSNKL	2082	2098	P28887	L	RNA-directed RNA polymerase L			Human respiratory syncytial virus A (strain A2)	11259	Pneumoviridae	ssRNA(-)	8
SNQLYTTTSHQISLVH	1788	1804	P28887	L	RNA-directed RNA polymerase L			Human respiratory syncytial virus A (strain A2)	11259	Pneumoviridae	ssRNA(-)	134
LSAVKDNQSHLKADKN	160	176	P28887	L	RNA-directed RNA polymerase L			Human respiratory syncytial virus A (strain A2)	11259	Pneumoviridae	ssRNA(-)	2
NTAKSNQLYTTTSHQI	1784	1800	P28887	L	RNA-directed RNA polymerase L			Human respiratory syncytial virus A (strain A2)	11259	Pneumoviridae	ssRNA(-)	49
KDNQSHLKADKNHSTK	164	180	P28887	L	RNA-directed RNA polymerase L			Human respiratory syncytial virus A (strain A2)	11259	Pneumoviridae	ssRNA(-)	1
MDTTHNDNTPQRLMIT	0	16	P04543	1B	Non-structural protein 2			Human respiratory syncytial virus A (strain A2)	11259	Pneumoviridae	ssRNA(-)	35
DFKTAIQPDTATAQLI	23	39	Q9INI5	Segment-2	Major inner capsid protein VP2			Banna virus (strain Indonesia/JKT-6423/1980) (BAV)	649604	Reoviridae	dsRNA	12
RGDKGEIVYDGGQSSK	47	63	Q9INI5	Segment-2	Major inner capsid protein VP2			Banna virus (strain Indonesia/JKT-6423/1980) (BAV)	649604	Reoviridae	dsRNA	19
KKEQASKSENEKQTSN	3	19	Q9INI5	Segment-2	Major inner capsid protein VP2			Banna virus (strain Indonesia/JKT-6423/1980) (BAV)	649604	Reoviridae	dsRNA	16
NPKQRGDKGEIVYDGG	43	59	Q9INI5	Segment-2	Major inner capsid protein VP2			Banna virus (strain Indonesia/JKT-6423/1980) (BAV)	649604	Reoviridae	dsRNA	104
VQAQDFKTAIQPDTAT	19	35	Q9INI5	Segment-2	Major inner capsid protein VP2			Banna virus (strain Indonesia/JKT-6423/1980) (BAV)	649604	Reoviridae	dsRNA	159
AIQPDTATAQLIKTYS	27	43	Q9INI5	Segment-2	Major inner capsid protein VP2			Banna virus (strain Indonesia/JKT-6423/1980) (BAV)	649604	Reoviridae	dsRNA	109
LAEVVDQTTEPHNADG	63	79	Q9INI5	Segment-2	Major inner capsid protein VP2			Banna virus (strain Indonesia/JKT-6423/1980) (BAV)	649604	Reoviridae	dsRNA	327
VDQTTEPHNADGAVKD	67	83	Q9INI5	Segment-2	Major inner capsid protein VP2			Banna virus (strain Indonesia/JKT-6423/1980) (BAV)	649604	Reoviridae	dsRNA	56
ASKSENEKQTSNVQAQ	7	23	Q9INI5	Segment-2	Major inner capsid protein VP2			Banna virus (strain Indonesia/JKT-6423/1980) (BAV)	649604	Reoviridae	dsRNA	107
GLSPREIQKALNRQRA	263	279	Q9INI5	Segment-2	Major inner capsid protein VP2			Banna virus (strain Indonesia/JKT-6423/1980) (BAV)	649604	Reoviridae	dsRNA	73
ENEKQTSNVQAQDFKT	11	27	Q9INI5	Segment-2	Major inner capsid protein VP2			Banna virus (strain Indonesia/JKT-6423/1980) (BAV)	649604	Reoviridae	dsRNA	0
TEPHNADGAVKDGRIA	71	87	Q9INI5	Segment-2	Major inner capsid protein VP2			Banna virus (strain Indonesia/JKT-6423/1980) (BAV)	649604	Reoviridae	dsRNA	174
MPRKKEQASKSENEKQ	0	16	Q9INI5	Segment-2	Major inner capsid protein VP2			Banna virus (strain Indonesia/JKT-6423/1980) (BAV)	649604	Reoviridae	dsRNA	1
NADGAVKDGRIAPVKL	75	91	Q9INI5	Segment-2	Major inner capsid protein VP2			Banna virus (strain Indonesia/JKT-6423/1980) (BAV)	649604	Reoviridae	dsRNA	183
QTSNVQAQDFKTAIQP	15	31	Q9INI5	Segment-2	Major inner capsid protein VP2			Banna virus (strain Indonesia/JKT-6423/1980) (BAV)	649604	Reoviridae	dsRNA	22
KTYSNPKQRGDKGEIV	39	55	Q9INI5	Segment-2	Major inner capsid protein VP2			Banna virus (strain Indonesia/JKT-6423/1980) (BAV)	649604	Reoviridae	dsRNA	7
DTATAQLIKTYSNPKQ	31	47	Q9INI5	Segment-2	Major inner capsid protein VP2			Banna virus (strain Indonesia/JKT-6423/1980) (BAV)	649604	Reoviridae	dsRNA	4
YDGGQSSKLAEVVDQT	55	71	Q9INI5	Segment-2	Major inner capsid protein VP2			Banna virus (strain Indonesia/JKT-6423/1980) (BAV)	649604	Reoviridae	dsRNA	21
QSSKLAEVVDQTTEPH	59	75	Q9INI5	Segment-2	Major inner capsid protein VP2			Banna virus (strain Indonesia/JKT-6423/1980) (BAV)	649604	Reoviridae	dsRNA	30
TDGLSPREIQKALNRQ	265	281	Q9INI5	Segment-2	Major inner capsid protein VP2			Banna virus (strain Indonesia/JKT-6423/1980) (BAV)	649604	Reoviridae	dsRNA	21
GEIVYDGGQSSKLAEV	51	67	Q9INI5	Segment-2	Major inner capsid protein VP2			Banna virus (strain Indonesia/JKT-6423/1980) (BAV)	649604	Reoviridae	dsRNA	34
AQLIKTYSNPKQRGDK	35	51	Q9INI5	Segment-2	Major inner capsid protein VP2			Banna virus (strain Indonesia/JKT-6423/1980) (BAV)	649604	Reoviridae	dsRNA	6
DRTVADGTFNSMIMPR	23	39	Q9INI3	Segment-4	Outer capsid protein VP4			Banna virus (strain Indonesia/JKT-6423/1980) (BAV)	649604	Reoviridae	dsRNA	209
DHEREAELTDLINRIR	110	126	Q9INI3	Segment-4	Outer capsid protein VP4			Banna virus (strain Indonesia/JKT-6423/1980) (BAV)	649604	Reoviridae	dsRNA	26
NEREHFMKTRIDKIEH	43	59	Q9INI3	Segment-4	Outer capsid protein VP4			Banna virus (strain Indonesia/JKT-6423/1980) (BAV)	649604	Reoviridae	dsRNA	4
KIEHDLSRNAKQEMMD	55	71	Q9INI3	Segment-4	Outer capsid protein VP4			Banna virus (strain Indonesia/JKT-6423/1980) (BAV)	649604	Reoviridae	dsRNA	43
MYKADHEREAELTDLI	106	122	Q9INI3	Segment-4	Outer capsid protein VP4			Banna virus (strain Indonesia/JKT-6423/1980) (BAV)	649604	Reoviridae	dsRNA	26
YSSGLSQNSIISLTGN	7	23	Q9INI3	Segment-4	Outer capsid protein VP4			Banna virus (strain Indonesia/JKT-6423/1980) (BAV)	649604	Reoviridae	dsRNA	60
MAWVTQAYSSGLSQNS	0	16	Q9INI3	Segment-4	Outer capsid protein VP4			Banna virus (strain Indonesia/JKT-6423/1980) (BAV)	649604	Reoviridae	dsRNA	92
LGSSMYKADHEREAEL	102	118	Q9INI3	Segment-4	Outer capsid protein VP4			Banna virus (strain Indonesia/JKT-6423/1980) (BAV)	649604	Reoviridae	dsRNA	5
LSQNSIISLTGNDRTV	11	27	Q9INI3	Segment-4	Outer capsid protein VP4			Banna virus (strain Indonesia/JKT-6423/1980) (BAV)	649604	Reoviridae	dsRNA	596
AVIANEREHFMKTRID	39	55	Q9INI3	Segment-4	Outer capsid protein VP4			Banna virus (strain Indonesia/JKT-6423/1980) (BAV)	649604	Reoviridae	dsRNA	49
QLNRLGSSMYKADHER	98	114	Q9INI3	Segment-4	Outer capsid protein VP4			Banna virus (strain Indonesia/JKT-6423/1980) (BAV)	649604	Reoviridae	dsRNA	130
HFMKTRIDKIEHDLSR	47	63	Q9INI3	Segment-4	Outer capsid protein VP4			Banna virus (strain Indonesia/JKT-6423/1980) (BAV)	649604	Reoviridae	dsRNA	1
IMPRAVIANEREHFMK	35	51	Q9INI3	Segment-4	Outer capsid protein VP4			Banna virus (strain Indonesia/JKT-6423/1980) (BAV)	649604	Reoviridae	dsRNA	0
ADGTFNSMIMPRAVIA	27	43	Q9INI3	Segment-4	Outer capsid protein VP4			Banna virus (strain Indonesia/JKT-6423/1980) (BAV)	649604	Reoviridae	dsRNA	193
TRIDKIEHDLSRNAKQ	51	67	Q9INI3	Segment-4	Outer capsid protein VP4			Banna virus (strain Indonesia/JKT-6423/1980) (BAV)	649604	Reoviridae	dsRNA	1
SIISLTGNDRTVADGT	15	31	Q9INI3	Segment-4	Outer capsid protein VP4			Banna virus (strain Indonesia/JKT-6423/1980) (BAV)	649604	Reoviridae	dsRNA	9
VTQAYSSGLSQNSIIS	3	19	Q9INI3	Segment-4	Outer capsid protein VP4			Banna virus (strain Indonesia/JKT-6423/1980) (BAV)	649604	Reoviridae	dsRNA	99
LTGNDRTVADGTFNSM	19	35	Q9INI3	Segment-4	Outer capsid protein VP4			Banna virus (strain Indonesia/JKT-6423/1980) (BAV)	649604	Reoviridae	dsRNA	415
DLSRNAKQEMMDRQSL	59	75	Q9INI3	Segment-4	Outer capsid protein VP4			Banna virus (strain Indonesia/JKT-6423/1980) (BAV)	649604	Reoviridae	dsRNA	26
FNSMIMPRAVIANERE	31	47	Q9INI3	Segment-4	Outer capsid protein VP4			Banna virus (strain Indonesia/JKT-6423/1980) (BAV)	649604	Reoviridae	dsRNA	5
DPVNASANVKTSPAGT	438	454	Q9INI2	Segment-5	Non-structural protein 1			Banna virus (strain Indonesia/JKT-6423/1980) (BAV)	649604	Reoviridae	dsRNA	85
QGKGSRYMSASVYRSR	406	422	Q9INI2	Segment-5	Non-structural protein 1			Banna virus (strain Indonesia/JKT-6423/1980) (BAV)	649604	Reoviridae	dsRNA	129
AKLDDRIVQGKGSRYM	398	414	Q9INI2	Segment-5	Non-structural protein 1			Banna virus (strain Indonesia/JKT-6423/1980) (BAV)	649604	Reoviridae	dsRNA	135
RGHDVVANAKEAMSAM	366	382	Q9INI2	Segment-5	Non-structural protein 1			Banna virus (strain Indonesia/JKT-6423/1980) (BAV)	649604	Reoviridae	dsRNA	214
HTDESVMKKEDHGVIV	454	470	Q9INI2	Segment-5	Non-structural protein 1			Banna virus (strain Indonesia/JKT-6423/1980) (BAV)	649604	Reoviridae	dsRNA	194
KIAVTKSDAKLDDRIV	390	406	Q9INI2	Segment-5	Non-structural protein 1			Banna virus (strain Indonesia/JKT-6423/1980) (BAV)	649604	Reoviridae	dsRNA	68
SPVSDPVNASANVKTS	434	450	Q9INI2	Segment-5	Non-structural protein 1			Banna virus (strain Indonesia/JKT-6423/1980) (BAV)	649604	Reoviridae	dsRNA	25
VKTSPAGTHTDESVMK	446	462	Q9INI2	Segment-5	Non-structural protein 1			Banna virus (strain Indonesia/JKT-6423/1980) (BAV)	649604	Reoviridae	dsRNA	8
TKSDAKLDDRIVQGKG	394	410	Q9INI2	Segment-5	Non-structural protein 1			Banna virus (strain Indonesia/JKT-6423/1980) (BAV)	649604	Reoviridae	dsRNA	71
EHAEKIAVTKSDAKLD	386	402	Q9INI2	Segment-5	Non-structural protein 1			Banna virus (strain Indonesia/JKT-6423/1980) (BAV)	649604	Reoviridae	dsRNA	35
LNTESTTTNNAQSPVS	422	438	Q9INI2	Segment-5	Non-structural protein 1			Banna virus (strain Indonesia/JKT-6423/1980) (BAV)	649604	Reoviridae	dsRNA	96
YRSRLNTESTTTNNAQ	418	434	Q9INI2	Segment-5	Non-structural protein 1			Banna virus (strain Indonesia/JKT-6423/1980) (BAV)	649604	Reoviridae	dsRNA	132
ADDEEHAEKIAVTKSD	382	398	Q9INI2	Segment-5	Non-structural protein 1			Banna virus (strain Indonesia/JKT-6423/1980) (BAV)	649604	Reoviridae	dsRNA	26
ASANVKTSPAGTHTDE	442	458	Q9INI2	Segment-5	Non-structural protein 1			Banna virus (strain Indonesia/JKT-6423/1980) (BAV)	649604	Reoviridae	dsRNA	43
PAGTHTDESVMKKEDH	450	466	Q9INI2	Segment-5	Non-structural protein 1			Banna virus (strain Indonesia/JKT-6423/1980) (BAV)	649604	Reoviridae	dsRNA	15
SRYMSASVYRSRLNTE	410	426	Q9INI2	Segment-5	Non-structural protein 1			Banna virus (strain Indonesia/JKT-6423/1980) (BAV)	649604	Reoviridae	dsRNA	1
STTTNNAQSPVSDPVN	426	442	Q9INI2	Segment-5	Non-structural protein 1			Banna virus (strain Indonesia/JKT-6423/1980) (BAV)	649604	Reoviridae	dsRNA	124
VVANAKEAMSAMADDE	370	386	Q9INI2	Segment-5	Non-structural protein 1			Banna virus (strain Indonesia/JKT-6423/1980) (BAV)	649604	Reoviridae	dsRNA	135
MSAMADDEEHAEKIAV	378	394	Q9INI2	Segment-5	Non-structural protein 1			Banna virus (strain Indonesia/JKT-6423/1980) (BAV)	649604	Reoviridae	dsRNA	70
NNAQSPVSDPVNASAN	430	446	Q9INI2	Segment-5	Non-structural protein 1			Banna virus (strain Indonesia/JKT-6423/1980) (BAV)	649604	Reoviridae	dsRNA	19
SASVYRSRLNTESTTT	414	430	Q9INI2	Segment-5	Non-structural protein 1			Banna virus (strain Indonesia/JKT-6423/1980) (BAV)	649604	Reoviridae	dsRNA	219
AKEAMSAMADDEEHAE	374	390	Q9INI2	Segment-5	Non-structural protein 1			Banna virus (strain Indonesia/JKT-6423/1980) (BAV)	649604	Reoviridae	dsRNA	183
QLAERGHDVVANAKEA	362	378	Q9INI2	Segment-5	Non-structural protein 1			Banna virus (strain Indonesia/JKT-6423/1980) (BAV)	649604	Reoviridae	dsRNA	15
DRIVQGKGSRYMSASV	402	418	Q9INI2	Segment-5	Non-structural protein 1			Banna virus (strain Indonesia/JKT-6423/1980) (BAV)	649604	Reoviridae	dsRNA	69
SVMKKEDHGVIVNEST	458	474	Q9INI2	Segment-5	Non-structural protein 1			Banna virus (strain Indonesia/JKT-6423/1980) (BAV)	649604	Reoviridae	dsRNA	9
EPTAPMIHNYMYDHKT	131	147	Q9YWQ3	Segment-11	Non-structural protein 4			Banna virus (strain Indonesia/JKT-6423/1980) (BAV)	649604	Reoviridae	dsRNA	3
MTIQVQNLNAAPGRFV	0	16	Q9YWQ3	Segment-11	Non-structural protein 4			Banna virus (strain Indonesia/JKT-6423/1980) (BAV)	649604	Reoviridae	dsRNA	39
HQIEQIKQNSVDPNNT	155	171	Q9YWQ3	Segment-11	Non-structural protein 4			Banna virus (strain Indonesia/JKT-6423/1980) (BAV)	649604	Reoviridae	dsRNA	7
LLTEHQIEQIKQNSVD	151	167	Q9YWQ3	Segment-11	Non-structural protein 4			Banna virus (strain Indonesia/JKT-6423/1980) (BAV)	649604	Reoviridae	dsRNA	53
QSDAANNKKQLKKKEN	99	115	Q9YWQ3	Segment-11	Non-structural protein 4			Banna virus (strain Indonesia/JKT-6423/1980) (BAV)	649604	Reoviridae	dsRNA	0
LKLTEPTAPMIHNYMY	127	143	Q9YWQ3	Segment-11	Non-structural protein 4			Banna virus (strain Indonesia/JKT-6423/1980) (BAV)	649604	Reoviridae	dsRNA	27
LNNLNRVRYSKLDENG	72	88	Q9YWQ3	Segment-11	Non-structural protein 4			Banna virus (strain Indonesia/JKT-6423/1980) (BAV)	649604	Reoviridae	dsRNA	21
LDENGVYSQEMVTMNV	83	99	Q9YWQ3	Segment-11	Non-structural protein 4			Banna virus (strain Indonesia/JKT-6423/1980) (BAV)	649604	Reoviridae	dsRNA	153
EDVDEEKGLYPNLKLT	115	131	Q9YWQ3	Segment-11	Non-structural protein 4			Banna virus (strain Indonesia/JKT-6423/1980) (BAV)	649604	Reoviridae	dsRNA	11
GVYSQEMVTMNVQSDA	87	103	Q9YWQ3	Segment-11	Non-structural protein 4			Banna virus (strain Indonesia/JKT-6423/1980) (BAV)	649604	Reoviridae	dsRNA	407
NYMYDHKTQQAYLLTE	139	155	Q9YWQ3	Segment-11	Non-structural protein 4			Banna virus (strain Indonesia/JKT-6423/1980) (BAV)	649604	Reoviridae	dsRNA	1
LYPNLKLTEPTAPMIH	123	139	Q9YWQ3	Segment-11	Non-structural protein 4			Banna virus (strain Indonesia/JKT-6423/1980) (BAV)	649604	Reoviridae	dsRNA	26
SVDPNNTPKIEVRSQF	164	180	Q9YWQ3	Segment-11	Non-structural protein 4			Banna virus (strain Indonesia/JKT-6423/1980) (BAV)	649604	Reoviridae	dsRNA	55
DQLYQKLPYDEQTKYI	36	52	Q9YWQ3	Segment-11	Non-structural protein 4			Banna virus (strain Indonesia/JKT-6423/1980) (BAV)	649604	Reoviridae	dsRNA	0
TMNVQSDAANNKKQLK	95	111	Q9YWQ3	Segment-11	Non-structural protein 4			Banna virus (strain Indonesia/JKT-6423/1980) (BAV)	649604	Reoviridae	dsRNA	12
EEKGLYPNLKLTEPTA	119	135	Q9YWQ3	Segment-11	Non-structural protein 4			Banna virus (strain Indonesia/JKT-6423/1980) (BAV)	649604	Reoviridae	dsRNA	47
KKENEDVDEEKGLYPN	111	127	Q9YWQ3	Segment-11	Non-structural protein 4			Banna virus (strain Indonesia/JKT-6423/1980) (BAV)	649604	Reoviridae	dsRNA	10
RYSKLDENGVYSQEMV	79	95	Q9YWQ3	Segment-11	Non-structural protein 4			Banna virus (strain Indonesia/JKT-6423/1980) (BAV)	649604	Reoviridae	dsRNA	60
DHKTQQAYLLTEHQIE	143	159	Q9YWQ3	Segment-11	Non-structural protein 4			Banna virus (strain Indonesia/JKT-6423/1980) (BAV)	649604	Reoviridae	dsRNA	2
QIKQNSVDPNNTPKIE	159	175	Q9YWQ3	Segment-11	Non-structural protein 4			Banna virus (strain Indonesia/JKT-6423/1980) (BAV)	649604	Reoviridae	dsRNA	0
QQAYLLTEHQIEQIKQ	147	163	Q9YWQ3	Segment-11	Non-structural protein 4			Banna virus (strain Indonesia/JKT-6423/1980) (BAV)	649604	Reoviridae	dsRNA	4
NSVDPNNTPKIEVRSQ	163	179	Q9YWQ3	Segment-11	Non-structural protein 4			Banna virus (strain Indonesia/JKT-6423/1980) (BAV)	649604	Reoviridae	dsRNA	12
ANNKKQLKKKENEDVD	103	119	Q9YWQ3	Segment-11	Non-structural protein 4			Banna virus (strain Indonesia/JKT-6423/1980) (BAV)	649604	Reoviridae	dsRNA	10
QEMVTMNVQSDAANNK	91	107	Q9YWQ3	Segment-11	Non-structural protein 4			Banna virus (strain Indonesia/JKT-6423/1980) (BAV)	649604	Reoviridae	dsRNA	0
PMIHNYMYDHKTQQAY	135	151	Q9YWQ3	Segment-11	Non-structural protein 4			Banna virus (strain Indonesia/JKT-6423/1980) (BAV)	649604	Reoviridae	dsRNA	2
LNRVRYSKLDENGVYS	75	91	Q9YWQ3	Segment-11	Non-structural protein 4			Banna virus (strain Indonesia/JKT-6423/1980) (BAV)	649604	Reoviridae	dsRNA	55
KQLKKKENEDVDEEKG	107	123	Q9YWQ3	Segment-11	Non-structural protein 4			Banna virus (strain Indonesia/JKT-6423/1980) (BAV)	649604	Reoviridae	dsRNA	0
HATVNGRFRYRSELYR	482	498	Q9INJ1	Segment-1	RNA-directed RNA polymerase VP1			Banna virus (strain Indonesia/JKT-6423/1980) (BAV)	649604	Reoviridae	dsRNA	29
ESAGVKSGELTTQTRN	703	719	Q9INJ1	Segment-1	RNA-directed RNA polymerase VP1			Banna virus (strain Indonesia/JKT-6423/1980) (BAV)	649604	Reoviridae	dsRNA	9
STNEHATVNGRFRYRS	478	494	Q9INJ1	Segment-1	RNA-directed RNA polymerase VP1			Banna virus (strain Indonesia/JKT-6423/1980) (BAV)	649604	Reoviridae	dsRNA	155
SSASSTNEHATVNGRF	474	490	Q9INJ1	Segment-1	RNA-directed RNA polymerase VP1			Banna virus (strain Indonesia/JKT-6423/1980) (BAV)	649604	Reoviridae	dsRNA	82
SLVDRAPHDVMAPQLA	604	620	Q9INJ1	Segment-1	RNA-directed RNA polymerase VP1			Banna virus (strain Indonesia/JKT-6423/1980) (BAV)	649604	Reoviridae	dsRNA	291
ELTTQTRNTTTNISHS	711	727	Q9INJ1	Segment-1	RNA-directed RNA polymerase VP1			Banna virus (strain Indonesia/JKT-6423/1980) (BAV)	649604	Reoviridae	dsRNA	251
VKSGELTTQTRNTTTN	707	723	Q9INJ1	Segment-1	RNA-directed RNA polymerase VP1			Banna virus (strain Indonesia/JKT-6423/1980) (BAV)	649604	Reoviridae	dsRNA	432
LSTSPTSNVDRILRNN	1066	1082	Q9INJ1	Segment-1	RNA-directed RNA polymerase VP1			Banna virus (strain Indonesia/JKT-6423/1980) (BAV)	649604	Reoviridae	dsRNA	160
KGGTSSASSTNEHATV	470	486	Q9INJ1	Segment-1	RNA-directed RNA polymerase VP1			Banna virus (strain Indonesia/JKT-6423/1980) (BAV)	649604	Reoviridae	dsRNA	426
MGALSTQGSLVDRAPH	596	612	Q9INJ1	Segment-1	RNA-directed RNA polymerase VP1			Banna virus (strain Indonesia/JKT-6423/1980) (BAV)	649604	Reoviridae	dsRNA	64
STQGSLVDRAPHDVMA	600	616	Q9INJ1	Segment-1	RNA-directed RNA polymerase VP1			Banna virus (strain Indonesia/JKT-6423/1980) (BAV)	649604	Reoviridae	dsRNA	146
PTSNVDRILRNNPGSA	1070	1086	Q9INJ1	Segment-1	RNA-directed RNA polymerase VP1			Banna virus (strain Indonesia/JKT-6423/1980) (BAV)	649604	Reoviridae	dsRNA	289
DILFKGGTSSASSTNE	466	482	Q9INJ1	Segment-1	RNA-directed RNA polymerase VP1			Banna virus (strain Indonesia/JKT-6423/1980) (BAV)	649604	Reoviridae	dsRNA	2
MMIALIQMKNMKATLK	0	16	Q9INI1	Segment-6	Non-structural protein 2			Banna virus (strain Indonesia/JKT-6423/1980) (BAV)	649604	Reoviridae	dsRNA	2
ALIQMKNMKATLKVEE	3	19	Q9INI1	Segment-6	Non-structural protein 2			Banna virus (strain Indonesia/JKT-6423/1980) (BAV)	649604	Reoviridae	dsRNA	2
MKNMKATLKVEETTEN	7	23	Q9INI1	Segment-6	Non-structural protein 2			Banna virus (strain Indonesia/JKT-6423/1980) (BAV)	649604	Reoviridae	dsRNA	0
DESNSDVPFVQAYSKF	46	62	Q9YJJ8	Segment-8	Intermediate capsid protein VP8			Banna virus (strain Indonesia/JKT-6423/1980) (BAV)	649604	Reoviridae	dsRNA	106
FVQAYSKFADDNPRHL	54	70	Q9YJJ8	Segment-8	Intermediate capsid protein VP8			Banna virus (strain Indonesia/JKT-6423/1980) (BAV)	649604	Reoviridae	dsRNA	96
SRESDESNSDVPFVQA	42	58	Q9YJJ8	Segment-8	Intermediate capsid protein VP8			Banna virus (strain Indonesia/JKT-6423/1980) (BAV)	649604	Reoviridae	dsRNA	844
MANRATSAFLDNPHPV	0	16	Q9YJJ8	Segment-8	Intermediate capsid protein VP8			Banna virus (strain Indonesia/JKT-6423/1980) (BAV)	649604	Reoviridae	dsRNA	135
ADDNPRHLRVKTGGKM	62	78	Q9YJJ8	Segment-8	Intermediate capsid protein VP8			Banna virus (strain Indonesia/JKT-6423/1980) (BAV)	649604	Reoviridae	dsRNA	18
YSKFADDNPRHLRVKT	58	74	Q9YJJ8	Segment-8	Intermediate capsid protein VP8			Banna virus (strain Indonesia/JKT-6423/1980) (BAV)	649604	Reoviridae	dsRNA	9
RATSAFLDNPHPVGVN	3	19	Q9YJJ8	Segment-8	Intermediate capsid protein VP8			Banna virus (strain Indonesia/JKT-6423/1980) (BAV)	649604	Reoviridae	dsRNA	20
SDVPFVQAYSKFADDN	50	66	Q9YJJ8	Segment-8	Intermediate capsid protein VP8			Banna virus (strain Indonesia/JKT-6423/1980) (BAV)	649604	Reoviridae	dsRNA	56
TGEVRDLVTEDLDDED	288	304	Q9YWQ0	Segment-7	Non-structural protein 3			Banna virus (strain Indonesia/JKT-6423/1980) (BAV)	649604	Reoviridae	dsRNA	56
EVRDLVTEDLDDEDDV	290	306	Q9YWQ0	Segment-7	Non-structural protein 3			Banna virus (strain Indonesia/JKT-6423/1980) (BAV)	649604	Reoviridae	dsRNA	492
GKFKKIVKGTHHWMLL	3546	3562	P0C6U8		Replicase polyprotein 1a	PRO_0000338260	Non-structural protein 6	Human SARS coronavirus (SARS-CoV)	694009	Coronaviridae	ssRNA(+)_enveloped	6
TIQKEVIEADVKTTEV	2032	2048	P0C6U8		Replicase polyprotein 1a	PRO_0000338257	Non-structural protein 3	Human SARS coronavirus (SARS-CoV)	694009	Coronaviridae	ssRNA(+)_enveloped	7
DDAEAEEEEIDETAEH	933	949	P0C6U8		Replicase polyprotein 1a	PRO_0000338257	Non-structural protein 3	Human SARS coronavirus (SARS-CoV)	694009	Coronaviridae	ssRNA(+)_enveloped	133
ASAETVRVEEEEEEDW	965	981	P0C6U8		Replicase polyprotein 1a	PRO_0000338257	Non-structural protein 3	Human SARS coronavirus (SARS-CoV)	694009	Coronaviridae	ssRNA(+)_enveloped	26
EPPNTEDSKTEEKSVV	1182	1198	P0C6U8		Replicase polyprotein 1a	PRO_0000338257	Non-structural protein 3	Human SARS coronavirus (SARS-CoV)	694009	Coronaviridae	ssRNA(+)_enveloped	53
VGNVILKPSDEGVKVT	2048	2064	P0C6U8		Replicase polyprotein 1a	PRO_0000338257	Non-structural protein 3	Human SARS coronavirus (SARS-CoV)	694009	Coronaviridae	ssRNA(+)_enveloped	23
EEEEDDAEAEEEEIDE	929	945	P0C6U8		Replicase polyprotein 1a	PRO_0000338257	Non-structural protein 3	Human SARS coronavirus (SARS-CoV)	694009	Coronaviridae	ssRNA(+)_enveloped	39
TWLELADTSLSGYRLK	3641	3657	P0C6U8		Replicase polyprotein 1a	PRO_0000338260	Non-structural protein 6	Human SARS coronavirus (SARS-CoV)	694009	Coronaviridae	ssRNA(+)_enveloped	30
MAAYVENTSITIKKPN	2072	2088	P0C6U8		Replicase polyprotein 1a	PRO_0000338257	Non-structural protein 3	Human SARS coronavirus (SARS-CoV)	694009	Coronaviridae	ssRNA(+)_enveloped	5
EEDWLDDTTEQSEIEP	977	993	P0C6U8		Replicase polyprotein 1a	PRO_0000338257	Non-structural protein 3	Human SARS coronavirus (SARS-CoV)	694009	Coronaviridae	ssRNA(+)_enveloped	20
EDDYQGLPLEFGASAE	953	969	P0C6U8		Replicase polyprotein 1a	PRO_0000338257	Non-structural protein 3	Human SARS coronavirus (SARS-CoV)	694009	Coronaviridae	ssRNA(+)_enveloped	28
ILKPSDEGVKVTQELG	2052	2068	P0C6U8		Replicase polyprotein 1a	PRO_0000338257	Non-structural protein 3	Human SARS coronavirus (SARS-CoV)	694009	Coronaviridae	ssRNA(+)_enveloped	12
KIVSTAFKLMLKATLL	2740	2756	P0C6U8		Replicase polyprotein 1a	PRO_0000338258	Non-structural protein 4	Human SARS coronavirus (SARS-CoV)	694009	Coronaviridae	ssRNA(+)_enveloped	6
HEDLMAAYVENTSITI	2068	2084	P0C6U8		Replicase polyprotein 1a	PRO_0000338257	Non-structural protein 3	Human SARS coronavirus (SARS-CoV)	694009	Coronaviridae	ssRNA(+)_enveloped	57
TEQSEIEPEPEPTPEE	985	1001	P0C6U8		Replicase polyprotein 1a	PRO_0000338257	Non-structural protein 3	Human SARS coronavirus (SARS-CoV)	694009	Coronaviridae	ssRNA(+)_enveloped	6
QPVGALDVSASVVAGG	3012	3028	P0C6U8		Replicase polyprotein 1a	PRO_0000338258	Non-structural protein 4	Human SARS coronavirus (SARS-CoV)	694009	Coronaviridae	ssRNA(+)_enveloped	679
LGDELGTDPIEDYEQN	144	160	P0C6U8		Replicase polyprotein 1a	PRO_0000338255	Non-structural protein 1	Human SARS coronavirus (SARS-CoV)	694009	Coronaviridae	ssRNA(+)_enveloped	24
QELGHEDLMAAYVENT	2064	2080	P0C6U8		Replicase polyprotein 1a	PRO_0000338257	Non-structural protein 3	Human SARS coronavirus (SARS-CoV)	694009	Coronaviridae	ssRNA(+)_enveloped	10
HGSGALRELTRELNGG	164	180	P0C6U8		Replicase polyprotein 1a	PRO_0000338255	Non-structural protein 1	Human SARS coronavirus (SARS-CoV)	694009	Coronaviridae	ssRNA(+)_enveloped	827
KFKKIVKGTHHWMLLT	3547	3563	P0C6U8		Replicase polyprotein 1a	PRO_0000338260	Non-structural protein 6	Human SARS coronavirus (SARS-CoV)	694009	Coronaviridae	ssRNA(+)_enveloped	9
TVRVEEEEEEDWLDDT	969	985	P0C6U8		Replicase polyprotein 1a	PRO_0000338257	Non-structural protein 3	Human SARS coronavirus (SARS-CoV)	694009	Coronaviridae	ssRNA(+)_enveloped	164
EIDETAEHEYGTEDDY	941	957	P0C6U8		Replicase polyprotein 1a	PRO_0000338257	Non-structural protein 3	Human SARS coronavirus (SARS-CoV)	694009	Coronaviridae	ssRNA(+)_enveloped	2
YPPDEEEEDDAEAEEE	925	941	P0C6U8		Replicase polyprotein 1a	PRO_0000338257	Non-structural protein 3	Human SARS coronavirus (SARS-CoV)	694009	Coronaviridae	ssRNA(+)_enveloped	13
YVENTSITIKKPNELS	2075	2091	P0C6U8		Replicase polyprotein 1a	PRO_0000338257	Non-structural protein 3	Human SARS coronavirus (SARS-CoV)	694009	Coronaviridae	ssRNA(+)_enveloped	43
SLKHAHWFFNNYLRKR	3125	3141	P0C6U8		Replicase polyprotein 1a	PRO_0000338258	Non-structural protein 4	Human SARS coronavirus (SARS-CoV)	694009	Coronaviridae	ssRNA(+)_enveloped	21
QQPTSEEVVENPTIQK	2020	2036	P0C6U8		Replicase polyprotein 1a	PRO_0000338257	Non-structural protein 3	Human SARS coronavirus (SARS-CoV)	694009	Coronaviridae	ssRNA(+)_enveloped	0
KFRRVFGEYNHVVAAN	3042	3058	P0C6U8		Replicase polyprotein 1a	PRO_0000338258	Non-structural protein 4	Human SARS coronavirus (SARS-CoV)	694009	Coronaviridae	ssRNA(+)_enveloped	51
YEQNWNTKHGSGALRE	156	172	P0C6U8		Replicase polyprotein 1a	PRO_0000338255	Non-structural protein 1	Human SARS coronavirus (SARS-CoV)	694009	Coronaviridae	ssRNA(+)_enveloped	49
SDEGVKVTQELGHEDL	2056	2072	P0C6U8		Replicase polyprotein 1a	PRO_0000338257	Non-structural protein 3	Human SARS coronavirus (SARS-CoV)	694009	Coronaviridae	ssRNA(+)_enveloped	24
TAEHEYGTEDDYQGLP	945	961	P0C6U8		Replicase polyprotein 1a	PRO_0000338257	Non-structural protein 3	Human SARS coronavirus (SARS-CoV)	694009	Coronaviridae	ssRNA(+)_enveloped	86
FYVLPSEAPNAKEEIL	1328	1344	P0C6U8		Replicase polyprotein 1a	PRO_0000338257	Non-structural protein 3	Human SARS coronavirus (SARS-CoV)	694009	Coronaviridae	ssRNA(+)_enveloped	0
LDDTTEQSEIEPEPEP	981	997	P0C6U8		Replicase polyprotein 1a	PRO_0000338257	Non-structural protein 3	Human SARS coronavirus (SARS-CoV)	694009	Coronaviridae	ssRNA(+)_enveloped	10
ADVKTTEVVGNVILKP	2040	2056	P0C6U8		Replicase polyprotein 1a	PRO_0000338257	Non-structural protein 3	Human SARS coronavirus (SARS-CoV)	694009	Coronaviridae	ssRNA(+)_enveloped	18
DYLDNLKPRVEAPKQE	1166	1182	P0C6U8		Replicase polyprotein 1a	PRO_0000338257	Non-structural protein 3	Human SARS coronavirus (SARS-CoV)	694009	Coronaviridae	ssRNA(+)_enveloped	3
IGPEHSVADYHNHSNI	377	393	P0C6U8		Replicase polyprotein 1a	PRO_0000338256	Non-structural protein 2	Human SARS coronavirus (SARS-CoV)	694009	Coronaviridae	ssRNA(+)_enveloped	18
LGTDPIEDYEQNWNTK	148	164	P0C6U8		Replicase polyprotein 1a	PRO_0000338255	Non-structural protein 1	Human SARS coronavirus (SARS-CoV)	694009	Coronaviridae	ssRNA(+)_enveloped	1
SEEVVENPTIQKEVIE	2024	2040	P0C6U8		Replicase polyprotein 1a	PRO_0000338257	Non-structural protein 3	Human SARS coronavirus (SARS-CoV)	694009	Coronaviridae	ssRNA(+)_enveloped	1
RVEAPKQEEPPNTEDS	1174	1190	P0C6U8		Replicase polyprotein 1a	PRO_0000338257	Non-structural protein 3	Human SARS coronavirus (SARS-CoV)	694009	Coronaviridae	ssRNA(+)_enveloped	26
VKVTQELGHEDLMAAY	2060	2076	P0C6U8		Replicase polyprotein 1a	PRO_0000338257	Non-structural protein 3	Human SARS coronavirus (SARS-CoV)	694009	Coronaviridae	ssRNA(+)_enveloped	27
EIEPEPEPTPEEPVNQ	989	1005	P0C6U8		Replicase polyprotein 1a	PRO_0000338257	Non-structural protein 3	Human SARS coronavirus (SARS-CoV)	694009	Coronaviridae	ssRNA(+)_enveloped	3
TEDSKTEEKSVVQKPV	1186	1202	P0C6U8		Replicase polyprotein 1a	PRO_0000338257	Non-structural protein 3	Human SARS coronavirus (SARS-CoV)	694009	Coronaviridae	ssRNA(+)_enveloped	6
AAESQQPTSEEVVENP	2016	2032	P0C6U8		Replicase polyprotein 1a	PRO_0000338257	Non-structural protein 3	Human SARS coronavirus (SARS-CoV)	694009	Coronaviridae	ssRNA(+)_enveloped	2
VLPSEAPNAKEEILGT	1330	1346	P0C6U8		Replicase polyprotein 1a	PRO_0000338257	Non-structural protein 3	Human SARS coronavirus (SARS-CoV)	694009	Coronaviridae	ssRNA(+)_enveloped	14
EVIEADVKTTEVVGNV	2036	2052	P0C6U8		Replicase polyprotein 1a	PRO_0000338257	Non-structural protein 3	Human SARS coronavirus (SARS-CoV)	694009	Coronaviridae	ssRNA(+)_enveloped	33
VENPTIQKEVIEADVK	2028	2044	P0C6U8		Replicase polyprotein 1a	PRO_0000338257	Non-structural protein 3	Human SARS coronavirus (SARS-CoV)	694009	Coronaviridae	ssRNA(+)_enveloped	0
QGLPLEFGASAETVRV	957	973	P0C6U8		Replicase polyprotein 1a	PRO_0000338257	Non-structural protein 3	Human SARS coronavirus (SARS-CoV)	694009	Coronaviridae	ssRNA(+)_enveloped	136
EHSVADYHNHSNIETR	380	396	P0C6U8		Replicase polyprotein 1a	PRO_0000338256	Non-structural protein 2	Human SARS coronavirus (SARS-CoV)	694009	Coronaviridae	ssRNA(+)_enveloped	7
PIEDYEQNWNTKHGSG	152	168	P0C6U8		Replicase polyprotein 1a	PRO_0000338255	Non-structural protein 1	Human SARS coronavirus (SARS-CoV)	694009	Coronaviridae	ssRNA(+)_enveloped	5
TTEVVGNVILKPSDEG	2044	2060	P0C6U8		Replicase polyprotein 1a	PRO_0000338257	Non-structural protein 3	Human SARS coronavirus (SARS-CoV)	694009	Coronaviridae	ssRNA(+)_enveloped	28
LEFGASAETVRVEEEE	961	977	P0C6U8		Replicase polyprotein 1a	PRO_0000338257	Non-structural protein 3	Human SARS coronavirus (SARS-CoV)	694009	Coronaviridae	ssRNA(+)_enveloped	8
WNTKHGSGALRELTRE	160	176	P0C6U8		Replicase polyprotein 1a	PRO_0000338255	Non-structural protein 1	Human SARS coronavirus (SARS-CoV)	694009	Coronaviridae	ssRNA(+)_enveloped	70
SDALSTNHGHKVVELV	73	89	P0C6U8		Replicase polyprotein 1a	PRO_0000338255	Non-structural protein 1	Human SARS coronavirus (SARS-CoV)	694009	Coronaviridae	ssRNA(+)_enveloped	194
MDNLAAESQQPTSEEV	2012	2028	P0C6U8		Replicase polyprotein 1a	PRO_0000338257	Non-structural protein 3	Human SARS coronavirus (SARS-CoV)	694009	Coronaviridae	ssRNA(+)_enveloped	41
EYGTEDDYQGLPLEFG	949	965	P0C6U8		Replicase polyprotein 1a	PRO_0000338257	Non-structural protein 3	Human SARS coronavirus (SARS-CoV)	694009	Coronaviridae	ssRNA(+)_enveloped	12
PKQEEPPNTEDSKTEE	1178	1194	P0C6U8		Replicase polyprotein 1a	PRO_0000338257	Non-structural protein 3	Human SARS coronavirus (SARS-CoV)	694009	Coronaviridae	ssRNA(+)_enveloped	6
NLKPRVEAPKQEEPPN	1170	1186	P0C6U8		Replicase polyprotein 1a	PRO_0000338257	Non-structural protein 3	Human SARS coronavirus (SARS-CoV)	694009	Coronaviridae	ssRNA(+)_enveloped	34
AEEEEIDETAEHEYGT	937	953	P0C6U8		Replicase polyprotein 1a	PRO_0000338257	Non-structural protein 3	Human SARS coronavirus (SARS-CoV)	694009	Coronaviridae	ssRNA(+)_enveloped	20
KRSDALSTNHGHKVVE	71	87	P0C6U8		Replicase polyprotein 1a	PRO_0000338255	Non-structural protein 1	Human SARS coronavirus (SARS-CoV)	694009	Coronaviridae	ssRNA(+)_enveloped	44
EEEEEEDWLDDTTEQS	973	989	P0C6U8		Replicase polyprotein 1a	PRO_0000338257	Non-structural protein 3	Human SARS coronavirus (SARS-CoV)	694009	Coronaviridae	ssRNA(+)_enveloped	50
IATVVQRAASNKPHVL	15	31	Q7TFA0		Protein non-structural 8a	PRO_0000283858	ORF8a protein	Human SARS coronavirus (SARS-CoV)	694009	Coronaviridae	ssRNA(+)_enveloped	1350
ASNKPHVLEDPAKVQH	23	39	Q7TFA0		Protein non-structural 8a	PRO_0000283858	ORF8a protein	Human SARS coronavirus (SARS-CoV)	694009	Coronaviridae	ssRNA(+)_enveloped	379
AASNKPHVLEDPAKVQ	22	38	Q7TFA0		Protein non-structural 8a	PRO_0000283858	ORF8a protein	Human SARS coronavirus (SARS-CoV)	694009	Coronaviridae	ssRNA(+)_enveloped	103
VVQRAASNKPHVLEDP	18	34	Q7TFA0		Protein non-structural 8a	PRO_0000283858	ORF8a protein	Human SARS coronavirus (SARS-CoV)	694009	Coronaviridae	ssRNA(+)_enveloped	53
MFIFLLFLTLTSGSDL	0	16	P59594	S	Spike glycoprotein	PRO_0000037209	Spike protein S1	Human SARS coronavirus (SARS-CoV)	694009	Coronaviridae	ssRNA(+)_enveloped	12
DNGTITVEELKQLLEQ	2	18	P59596	M	Membrane protein			Human SARS coronavirus (SARS-CoV)	694009	Coronaviridae	ssRNA(+)_enveloped	53
MADNGTITVEELKQLL	0	16	P59596	M	Membrane protein			Human SARS coronavirus (SARS-CoV)	694009	Coronaviridae	ssRNA(+)_enveloped	60
SKVSGKGQQQQGQTVT	232	248	P59595	N	Nucleoprotein			Human SARS coronavirus (SARS-CoV)	694009	Coronaviridae	ssRNA(+)_enveloped	147
RRVRGGDGKMKELSPR	90	106	P59595	N	Nucleoprotein			Human SARS coronavirus (SARS-CoV)	694009	Coronaviridae	ssRNA(+)_enveloped	458
SNQRSAPRITFGGPTD	7	23	P59595	N	Nucleoprotein			Human SARS coronavirus (SARS-CoV)	694009	Coronaviridae	ssRNA(+)_enveloped	305
KTFPPTEPKKDKKKKT	361	377	P59595	N	Nucleoprotein			Human SARS coronavirus (SARS-CoV)	694009	Coronaviridae	ssRNA(+)_enveloped	0
ITFGGPTDSTDNNQNG	15	31	P59595	N	Nucleoprotein			Human SARS coronavirus (SARS-CoV)	694009	Coronaviridae	ssRNA(+)_enveloped	13
ARPKQRRPQGLPNNTA	35	51	P59595	N	Nucleoprotein			Human SARS coronavirus (SARS-CoV)	694009	Coronaviridae	ssRNA(+)_enveloped	144
GRNGARPKQRRPQGLP	31	47	P59595	N	Nucleoprotein			Human SARS coronavirus (SARS-CoV)	694009	Coronaviridae	ssRNA(+)_enveloped	40
LDRLNQLESKVSGKGQ	224	240	P59595	N	Nucleoprotein			Human SARS coronavirus (SARS-CoV)	694009	Coronaviridae	ssRNA(+)_enveloped	27
STDNNQNGGRNGARPK	23	39	P59595	N	Nucleoprotein			Human SARS coronavirus (SARS-CoV)	694009	Coronaviridae	ssRNA(+)_enveloped	13
NGPQSNQRSAPRITFG	3	19	P59595	N	Nucleoprotein			Human SARS coronavirus (SARS-CoV)	694009	Coronaviridae	ssRNA(+)_enveloped	282
NQNGGRNGARPKQRRP	27	43	P59595	N	Nucleoprotein			Human SARS coronavirus (SARS-CoV)	694009	Coronaviridae	ssRNA(+)_enveloped	109
ATRRVRGGDGKMKELS	92	108	P59595	N	Nucleoprotein			Human SARS coronavirus (SARS-CoV)	694009	Coronaviridae	ssRNA(+)_enveloped	4
GPTDSTDNNQNGGRNG	19	35	P59595	N	Nucleoprotein			Human SARS coronavirus (SARS-CoV)	694009	Coronaviridae	ssRNA(+)_enveloped	149
MSDNGPQSNQRSAPRI	0	16	P59595	N	Nucleoprotein			Human SARS coronavirus (SARS-CoV)	694009	Coronaviridae	ssRNA(+)_enveloped	53
SAPRITFGGPTDSTDN	11	27	P59595	N	Nucleoprotein			Human SARS coronavirus (SARS-CoV)	694009	Coronaviridae	ssRNA(+)_enveloped	24
NQLESKVSGKGQQQQG	228	244	P59595	N	Nucleoprotein			Human SARS coronavirus (SARS-CoV)	694009	Coronaviridae	ssRNA(+)_enveloped	41
AFYVLPSEAPNAKEEI	1329	1345	P0C6X7	rep	Replicase polyprotein 1ab	PRO_0000037311	Non-structural protein 3	Human SARS coronavirus (SARS-CoV)	694009	Coronaviridae	ssRNA(+)_enveloped	1
MYDPRTKHVTKENDSK	6905	6921	P0C6X7	rep	Replicase polyprotein 1ab	PRO_0000037322	2'-O-methyltransferase	Human SARS coronavirus (SARS-CoV)	694009	Coronaviridae	ssRNA(+)_enveloped	9
SDMYDPRTKHVTKEND	6903	6919	P0C6X7	rep	Replicase polyprotein 1ab	PRO_0000037322	2'-O-methyltransferase	Human SARS coronavirus (SARS-CoV)	694009	Coronaviridae	ssRNA(+)_enveloped	2
YVLPSEAPNAKEEILG	1327	1343	P0C6X7	rep	Replicase polyprotein 1ab	PRO_0000037311	Non-structural protein 3	Human SARS coronavirus (SARS-CoV)	694009	Coronaviridae	ssRNA(+)_enveloped	34
MDPNQTNVVPPALHLV	0	16	P59636		Protein 9b			Human SARS coronavirus (SARS-CoV)	694009	Coronaviridae	ssRNA(+)_enveloped	226
LTITRMEDAMGQGQNS	21	37	P59636		Protein 9b			Human SARS coronavirus (SARS-CoV)	694009	Coronaviridae	ssRNA(+)_enveloped	57
RMEDAMGQGQNSADPK	25	41	P59636		Protein 9b			Human SARS coronavirus (SARS-CoV)	694009	Coronaviridae	ssRNA(+)_enveloped	10
IANTTEVYNETVRVET	43	59	P03478		Neuraminidase			Influenza A virus (strain A/Shearwater/Australia/1972 H6N5)	383604	Orthomyxoviridae	ssRNA(-)	22
QDSSFTGSATNAVGRS	320	336	P03478		Neuraminidase			Influenza A virus (strain A/Shearwater/Australia/1972 H6N5)	383604	Orthomyxoviridae	ssRNA(-)	60
NKVHIANTTEVYNETV	39	55	P03478		Neuraminidase			Influenza A virus (strain A/Shearwater/Australia/1972 H6N5)	383604	Orthomyxoviridae	ssRNA(-)	6
MNPNQKIITIGSASLG	0	16	P03478		Neuraminidase			Influenza A virus (strain A/Shearwater/Australia/1972 H6N5)	383604	Orthomyxoviridae	ssRNA(-)	42
ATNAVGRSGTNNYGVK	328	344	P03478		Neuraminidase			Influenza A virus (strain A/Shearwater/Australia/1972 H6N5)	383604	Orthomyxoviridae	ssRNA(-)	61
NETVRVETVVIPVNNT	51	67	P03478		Neuraminidase			Influenza A virus (strain A/Shearwater/Australia/1972 H6N5)	383604	Orthomyxoviridae	ssRNA(-)	16
FTGSATNAVGRSGTNN	324	340	P03478		Neuraminidase			Influenza A virus (strain A/Shearwater/Australia/1972 H6N5)	383604	Orthomyxoviridae	ssRNA(-)	31
TKDNKVHIANTTEVYN	36	52	P03478		Neuraminidase			Influenza A virus (strain A/Shearwater/Australia/1972 H6N5)	383604	Orthomyxoviridae	ssRNA(-)	10
RVETVVIPVNNTIYLN	55	71	P03478		Neuraminidase			Influenza A virus (strain A/Shearwater/Australia/1972 H6N5)	383604	Orthomyxoviridae	ssRNA(-)	8
VVIPVNNTIYLNHEPE	59	75	P03478		Neuraminidase			Influenza A virus (strain A/Shearwater/Australia/1972 H6N5)	383604	Orthomyxoviridae	ssRNA(-)	1
TEVYNETVRVETVVIP	47	63	P03478		Neuraminidase			Influenza A virus (strain A/Shearwater/Australia/1972 H6N5)	383604	Orthomyxoviridae	ssRNA(-)	12
PPKQKRKMARTIESEV	214	230	Q67256	NS	Non-structural protein 1			Influenza A virus (strain A/Shearwater/Australia/1972 H6N5)	383604	Orthomyxoviridae	ssRNA(-)	87
ERILKEESDEALKMTI	65	81	Q67256	NS	Non-structural protein 1			Influenza A virus (strain A/Shearwater/Australia/1972 H6N5)	383604	Orthomyxoviridae	ssRNA(-)	10
DEALKMTIASVPASRY	73	89	Q67256	NS	Non-structural protein 1			Influenza A virus (strain A/Shearwater/Australia/1972 H6N5)	383604	Orthomyxoviridae	ssRNA(-)	35
RFAWRSSNEDGRPPFP	199	215	Q67256	NS	Non-structural protein 1			Influenza A virus (strain A/Shearwater/Australia/1972 H6N5)	383604	Orthomyxoviridae	ssRNA(-)	24
RSSNEDGRPPFPPKQK	203	219	Q67256	NS	Non-structural protein 1			Influenza A virus (strain A/Shearwater/Australia/1972 H6N5)	383604	Orthomyxoviridae	ssRNA(-)	1
EDGRPPFPPKQKRKMA	207	223	Q67256	NS	Non-structural protein 1			Influenza A virus (strain A/Shearwater/Australia/1972 H6N5)	383604	Orthomyxoviridae	ssRNA(-)	13
PPFPPKQKRKMARTIE	211	227	Q67256	NS	Non-structural protein 1			Influenza A virus (strain A/Shearwater/Australia/1972 H6N5)	383604	Orthomyxoviridae	ssRNA(-)	20
KEESDEALKMTIASVP	69	85	Q67256	NS	Non-structural protein 1			Influenza A virus (strain A/Shearwater/Australia/1972 H6N5)	383604	Orthomyxoviridae	ssRNA(-)	52
SQHRSHRQMMTTTNPL	156	172	Q67147	M	Matrix protein 1			Influenza A virus (strain A/Shearwater/Australia/1972 H6N5)	383604	Orthomyxoviridae	ssRNA(-)	102
LQAYQKRMGVQIQRFK	236	252	Q67147	M	Matrix protein 1			Influenza A virus (strain A/Shearwater/Australia/1972 H6N5)	383604	Orthomyxoviridae	ssRNA(-)	22
SHRQMMTTTNPLIRHE	160	176	Q67147	M	Matrix protein 1			Influenza A virus (strain A/Shearwater/Australia/1972 H6N5)	383604	Orthomyxoviridae	ssRNA(-)	71
THPSSSAGLKDDLLEN	220	236	Q67147	M	Matrix protein 1			Influenza A virus (strain A/Shearwater/Australia/1972 H6N5)	383604	Orthomyxoviridae	ssRNA(-)	27
QIADSQHRSHRQMMTT	152	168	Q67147	M	Matrix protein 1			Influenza A virus (strain A/Shearwater/Australia/1972 H6N5)	383604	Orthomyxoviridae	ssRNA(-)	96
MMTTTNPLIRHENRMV	164	180	Q67147	M	Matrix protein 1			Influenza A virus (strain A/Shearwater/Australia/1972 H6N5)	383604	Orthomyxoviridae	ssRNA(-)	209
LLENLQAYQKRMGVQI	232	248	Q67147	M	Matrix protein 1			Influenza A virus (strain A/Shearwater/Australia/1972 H6N5)	383604	Orthomyxoviridae	ssRNA(-)	17
RTIGTHPSSSAGLKDD	216	232	Q67147	M	Matrix protein 1			Influenza A virus (strain A/Shearwater/Australia/1972 H6N5)	383604	Orthomyxoviridae	ssRNA(-)	39
MIAIIVVAILATAGRS	0	16	P03448	HA	Hemagglutinin			Influenza A virus (strain A/Shearwater/Australia/1972 H6N5)	383604	Orthomyxoviridae	ssRNA(-)	58
GLWMASNGSMQARIAI	550	566	P03448	HA	Hemagglutinin	PRO_0000039043	Hemagglutinin HA2 chain	Influenza A virus (strain A/Shearwater/Australia/1972 H6N5)	383604	Orthomyxoviridae	ssRNA(-)	423
LTEVETPTRNGWEAKY	3	19	Q67146	M	Matrix protein 2			Influenza A virus (strain A/Shearwater/Australia/1972 H6N5)	383604	Orthomyxoviridae	ssRNA(-)	11
VETPTRNGWEAKYSDS	6	22	Q67146	M	Matrix protein 2			Influenza A virus (strain A/Shearwater/Australia/1972 H6N5)	383604	Orthomyxoviridae	ssRNA(-)	66
VSFPDGYEDRAEELYN	848	864	Q9JGF2	ORF1	Non-structural polyprotein 1AB	PRO_0000327323	Protein p20	Avian nephritis virus 1 (ANV-1)	336960	Astroviridae	ssRNA(+)_non-enveloped	9
KPVTDPELTEEEKAVM	86	102	Q9JGF2	ORF1	Non-structural polyprotein 1AB	PRO_0000327320	Protein p19	Avian nephritis virus 1 (ANV-1)	336960	Astroviridae	ssRNA(+)_non-enveloped	87
GVTQIEEKPEGDIILK	912	928	Q9JGF2	ORF1	Non-structural polyprotein 1AB	PRO_0000327323	Protein p20	Avian nephritis virus 1 (ANV-1)	336960	Astroviridae	ssRNA(+)_non-enveloped	8
EEEGFTKDEIKDIVDN	756	772	Q9JGF2	ORF1	Non-structural polyprotein 1AB	PRO_0000419594	VPg	Avian nephritis virus 1 (ANV-1)	336960	Astroviridae	ssRNA(+)_non-enveloped	4
VHQAGKRLNFKHVKIH	888	904	Q9JGF2	ORF1	Non-structural polyprotein 1AB	PRO_0000327323	Protein p20	Avian nephritis virus 1 (ANV-1)	336960	Astroviridae	ssRNA(+)_non-enveloped	15
LLPTGEVTHVKKGNPS	1311	1327	Q9JGF2	ORF1	Non-structural polyprotein 1AB	PRO_0000327324	RNA-directed RNA polymerase p57	Avian nephritis virus 1 (ANV-1)	336960	Astroviridae	ssRNA(+)_non-enveloped	10
KAKALDAGETFVERQD	981	997	Q9JGF2	ORF1	Non-structural polyprotein 1AB	PRO_0000327324	RNA-directed RNA polymerase p57	Avian nephritis virus 1 (ANV-1)	336960	Astroviridae	ssRNA(+)_non-enveloped	54
KEEPVIQQVEQQPQVE	936	952	Q9JGF2	ORF1	Non-structural polyprotein 1AB	PRO_0000327323	Protein p20	Avian nephritis virus 1 (ANV-1)	336960	Astroviridae	ssRNA(+)_non-enveloped	11
GQKHKTKAISKAAFMK	728	744	Q9JGF2	ORF1	Non-structural polyprotein 1AB	PRO_0000419594	VPg	Avian nephritis virus 1 (ANV-1)	336960	Astroviridae	ssRNA(+)_non-enveloped	8
KKKGKTKRTVRGQKHK	717	733	Q9JGF2	ORF1	Non-structural polyprotein 1AB	PRO_0000419594	VPg	Avian nephritis virus 1 (ANV-1)	336960	Astroviridae	ssRNA(+)_non-enveloped	1
MASAGPTGAGARPPKA	0	16	Q9JGF2	ORF1	Non-structural polyprotein 1AB	PRO_0000327320	Protein p19	Avian nephritis virus 1 (ANV-1)	336960	Astroviridae	ssRNA(+)_non-enveloped	276
QLEKERTKHGWKGLKT	173	189	Q9JGF2	ORF1	Non-structural polyprotein 1AB	PRO_0000327320	Protein p19	Avian nephritis virus 1 (ANV-1)	336960	Astroviridae	ssRNA(+)_non-enveloped	21
PDKTFMKSGVTQIEEK	904	920	Q9JGF2	ORF1	Non-structural polyprotein 1AB	PRO_0000327323	Protein p20	Avian nephritis virus 1 (ANV-1)	336960	Astroviridae	ssRNA(+)_non-enveloped	1
LKAILVPDDAYIGTRV	380	396	Q9JGF2	ORF1	Non-structural polyprotein 1AB	PRO_0000327321	Transmembrane protein 1A	Avian nephritis virus 1 (ANV-1)	336960	Astroviridae	ssRNA(+)_non-enveloped	94
TLVLTYAPSETAIAGA	343	359	Q9JGF2	ORF1	Non-structural polyprotein 1AB	PRO_0000327321	Transmembrane protein 1A	Avian nephritis virus 1 (ANV-1)	336960	Astroviridae	ssRNA(+)_non-enveloped	457
WYEQMEEDQRINDQID	792	808	Q9JGF2	ORF1	Non-structural polyprotein 1AB	PRO_0000419594	VPg	Avian nephritis virus 1 (ANV-1)	336960	Astroviridae	ssRNA(+)_non-enveloped	23
TRLGASFDSEQNERMK	1209	1225	Q9JGF2	ORF1	Non-structural polyprotein 1AB	PRO_0000327324	RNA-directed RNA polymerase p57	Avian nephritis virus 1 (ANV-1)	336960	Astroviridae	ssRNA(+)_non-enveloped	7
PPSGGYTPVPDHLRWN	1008	1024	Q9JGF2	ORF1	Non-structural polyprotein 1AB	PRO_0000327324	RNA-directed RNA polymerase p57	Avian nephritis virus 1 (ANV-1)	336960	Astroviridae	ssRNA(+)_non-enveloped	63
VKIHPDKTFMKSGVTQ	900	916	Q9JGF2	ORF1	Non-structural polyprotein 1AB	PRO_0000327323	Protein p20	Avian nephritis virus 1 (ANV-1)	336960	Astroviridae	ssRNA(+)_non-enveloped	19
KTGAKAKALDAGETFV	977	993	Q9JGF2	ORF1	Non-structural polyprotein 1AB	PRO_0000327324	RNA-directed RNA polymerase p57	Avian nephritis virus 1 (ANV-1)	336960	Astroviridae	ssRNA(+)_non-enveloped	32
YEQMEEDQRINDQIDQ	793	809	Q9JGF2	ORF1	Non-structural polyprotein 1AB	PRO_0000419594	VPg	Avian nephritis virus 1 (ANV-1)	336960	Astroviridae	ssRNA(+)_non-enveloped	53
GKTKRTVRGQKHKTKA	720	736	Q9JGF2	ORF1	Non-structural polyprotein 1AB	PRO_0000419594	VPg	Avian nephritis virus 1 (ANV-1)	336960	Astroviridae	ssRNA(+)_non-enveloped	19
QQPQQPVVEEKKRTPP	954	970	Q9JGF2	ORF1	Non-structural polyprotein 1AB	PRO_0000327323	Protein p20	Avian nephritis virus 1 (ANV-1)	336960	Astroviridae	ssRNA(+)_non-enveloped	100
GAGARPPKAFTAQAGL	7	23	Q9JGF2	ORF1	Non-structural polyprotein 1AB	PRO_0000327320	Protein p19	Avian nephritis virus 1 (ANV-1)	336960	Astroviridae	ssRNA(+)_non-enveloped	47
DPELTEEEKAVMTAVQ	90	106	Q9JGF2	ORF1	Non-structural polyprotein 1AB	PRO_0000327320	Protein p19	Avian nephritis virus 1 (ANV-1)	336960	Astroviridae	ssRNA(+)_non-enveloped	190
NIERDLEDRGEWYGQR	809	825	Q9JGF2	ORF1	Non-structural polyprotein 1AB	PRO_0000419594	VPg	Avian nephritis virus 1 (ANV-1)	336960	Astroviridae	ssRNA(+)_non-enveloped	68
ALEKKKGKTKRTVRGQ	714	730	Q9JGF2	ORF1	Non-structural polyprotein 1AB	PRO_0000327322	Serine protease p27	Avian nephritis virus 1 (ANV-1)	336960	Astroviridae	ssRNA(+)_non-enveloped	72
RTVRGQKHKTKAISKA	724	740	Q9JGF2	ORF1	Non-structural polyprotein 1AB	PRO_0000419594	VPg	Avian nephritis virus 1 (ANV-1)	336960	Astroviridae	ssRNA(+)_non-enveloped	0
QPLYKPVTDPELTEEE	82	98	Q9JGF2	ORF1	Non-structural polyprotein 1AB	PRO_0000327320	Protein p19	Avian nephritis virus 1 (ANV-1)	336960	Astroviridae	ssRNA(+)_non-enveloped	24
LEIPKPFQQLPVFRLA	560	576	Q9JGF2	ORF1	Non-structural polyprotein 1AB	PRO_0000327322	Serine protease p27	Avian nephritis virus 1 (ANV-1)	336960	Astroviridae	ssRNA(+)_non-enveloped	43
GKRLNFKHVKIHPDKT	892	908	Q9JGF2	ORF1	Non-structural polyprotein 1AB	PRO_0000327323	Protein p20	Avian nephritis virus 1 (ANV-1)	336960	Astroviridae	ssRNA(+)_non-enveloped	0
QVATVSFPDGYEDRAE	844	860	Q9JGF2	ORF1	Non-structural polyprotein 1AB	PRO_0000327323	Protein p20	Avian nephritis virus 1 (ANV-1)	336960	Astroviridae	ssRNA(+)_non-enveloped	80
TLAPKEEPVIQQVEQQ	932	948	Q9JGF2	ORF1	Non-structural polyprotein 1AB	PRO_0000327323	Protein p20	Avian nephritis virus 1 (ANV-1)	336960	Astroviridae	ssRNA(+)_non-enveloped	17
EIKDIVDNLREQAWLD	764	780	Q9JGF2	ORF1	Non-structural polyprotein 1AB	PRO_0000419594	VPg	Avian nephritis virus 1 (ANV-1)	336960	Astroviridae	ssRNA(+)_non-enveloped	16
PEGDIILKAKTTTLAP	920	936	Q9JGF2	ORF1	Non-structural polyprotein 1AB	PRO_0000327323	Protein p20	Avian nephritis virus 1 (ANV-1)	336960	Astroviridae	ssRNA(+)_non-enveloped	44
LREQAWLDYQNQLDEE	772	788	Q9JGF2	ORF1	Non-structural polyprotein 1AB	PRO_0000419594	VPg	Avian nephritis virus 1 (ANV-1)	336960	Astroviridae	ssRNA(+)_non-enveloped	37
FTKDEIKDIVDNLREQ	760	776	Q9JGF2	ORF1	Non-structural polyprotein 1AB	PRO_0000419594	VPg	Avian nephritis virus 1 (ANV-1)	336960	Astroviridae	ssRNA(+)_non-enveloped	3
QQPVVEEKKRTPPPKP	957	973	Q9JGF2	ORF1	Non-structural polyprotein 1AB	PRO_0000327324	RNA-directed RNA polymerase p57	Avian nephritis virus 1 (ANV-1)	336960	Astroviridae	ssRNA(+)_non-enveloped	3
PEGETSEAALSLPNKI	872	888	Q9JGF2	ORF1	Non-structural polyprotein 1AB	PRO_0000327323	Protein p20	Avian nephritis virus 1 (ANV-1)	336960	Astroviridae	ssRNA(+)_non-enveloped	1
AILVPDDAYIGTRVSH	382	398	Q9JGF2	ORF1	Non-structural polyprotein 1AB	PRO_0000327321	Transmembrane protein 1A	Avian nephritis virus 1 (ANV-1)	336960	Astroviridae	ssRNA(+)_non-enveloped	267
SEQNERMKERTETHHA	1217	1233	Q9JGF2	ORF1	Non-structural polyprotein 1AB	PRO_0000327324	RNA-directed RNA polymerase p57	Avian nephritis virus 1 (ANV-1)	336960	Astroviridae	ssRNA(+)_non-enveloped	375
ETSKNMDSTPAFPKML	1133	1149	Q9JGF2	ORF1	Non-structural polyprotein 1AB	PRO_0000327324	RNA-directed RNA polymerase p57	Avian nephritis virus 1 (ANV-1)	336960	Astroviridae	ssRNA(+)_non-enveloped	7
ISKAAFMKTKVLTEEE	736	752	Q9JGF2	ORF1	Non-structural polyprotein 1AB	PRO_0000419594	VPg	Avian nephritis virus 1 (ANV-1)	336960	Astroviridae	ssRNA(+)_non-enveloped	1
AKTTTLAPKEEPVIQQ	928	944	Q9JGF2	ORF1	Non-structural polyprotein 1AB	PRO_0000327323	Protein p20	Avian nephritis virus 1 (ANV-1)	336960	Astroviridae	ssRNA(+)_non-enveloped	53
ERQDFHVAKSKKLNEP	993	1009	Q9JGF2	ORF1	Non-structural polyprotein 1AB	PRO_0000327324	RNA-directed RNA polymerase p57	Avian nephritis virus 1 (ANV-1)	336960	Astroviridae	ssRNA(+)_non-enveloped	2
AGPTGAGARPPKAFTA	3	19	Q9JGF2	ORF1	Non-structural polyprotein 1AB	PRO_0000327320	Protein p19	Avian nephritis virus 1 (ANV-1)	336960	Astroviridae	ssRNA(+)_non-enveloped	58
TEEEYRRLEEEGFTKD	748	764	Q9JGF2	ORF1	Non-structural polyprotein 1AB	PRO_0000419594	VPg	Avian nephritis virus 1 (ANV-1)	336960	Astroviridae	ssRNA(+)_non-enveloped	19
TLARLEIPKPFQQLPV	556	572	Q9JGF2	ORF1	Non-structural polyprotein 1AB	PRO_0000327322	Serine protease p27	Avian nephritis virus 1 (ANV-1)	336960	Astroviridae	ssRNA(+)_non-enveloped	127
ETFVERQDFHVAKSKK	989	1005	Q9JGF2	ORF1	Non-structural polyprotein 1AB	PRO_0000327324	RNA-directed RNA polymerase p57	Avian nephritis virus 1 (ANV-1)	336960	Astroviridae	ssRNA(+)_non-enveloped	1
EPVIQQVEQQPQVEQQ	938	954	Q9JGF2	ORF1	Non-structural polyprotein 1AB	PRO_0000327323	Protein p20	Avian nephritis virus 1 (ANV-1)	336960	Astroviridae	ssRNA(+)_non-enveloped	89
LTEEEKAVMTAVQSRF	93	109	Q9JGF2	ORF1	Non-structural polyprotein 1AB	PRO_0000327320	Protein p19	Avian nephritis virus 1 (ANV-1)	336960	Astroviridae	ssRNA(+)_non-enveloped	101
KSKKLNEPPSGGYTPV	1001	1017	Q9JGF2	ORF1	Non-structural polyprotein 1AB	PRO_0000327324	RNA-directed RNA polymerase p57	Avian nephritis virus 1 (ANV-1)	336960	Astroviridae	ssRNA(+)_non-enveloped	9
GDDDWYEQMEEDQRIN	788	804	Q9JGF2	ORF1	Non-structural polyprotein 1AB	PRO_0000419594	VPg	Avian nephritis virus 1 (ANV-1)	336960	Astroviridae	ssRNA(+)_non-enveloped	62
KKVNDPLLKMLEQPKA	1056	1072	Q9JGF2	ORF1	Non-structural polyprotein 1AB	PRO_0000327324	RNA-directed RNA polymerase p57	Avian nephritis virus 1 (ANV-1)	336960	Astroviridae	ssRNA(+)_non-enveloped	9
IILKAKTTTLAPKEEP	924	940	Q9JGF2	ORF1	Non-structural polyprotein 1AB	PRO_0000327323	Protein p20	Avian nephritis virus 1 (ANV-1)	336960	Astroviridae	ssRNA(+)_non-enveloped	2
AWLDYQNQLDEEGDDD	776	792	Q9JGF2	ORF1	Non-structural polyprotein 1AB	PRO_0000419594	VPg	Avian nephritis virus 1 (ANV-1)	336960	Astroviridae	ssRNA(+)_non-enveloped	100
IPIQETSKNMDSTPAF	1129	1145	Q9JGF2	ORF1	Non-structural polyprotein 1AB	PRO_0000327324	RNA-directed RNA polymerase p57	Avian nephritis virus 1 (ANV-1)	336960	Astroviridae	ssRNA(+)_non-enveloped	7
LDAGETFVERQDFHVA	985	1001	Q9JGF2	ORF1	Non-structural polyprotein 1AB	PRO_0000327324	RNA-directed RNA polymerase p57	Avian nephritis virus 1 (ANV-1)	336960	Astroviridae	ssRNA(+)_non-enveloped	33
QELKDQLEKERTKHGW	168	184	Q9JGF2	ORF1	Non-structural polyprotein 1AB	PRO_0000327320	Protein p19	Avian nephritis virus 1 (ANV-1)	336960	Astroviridae	ssRNA(+)_non-enveloped	30
PNKIVHQAGKRLNFKH	884	900	Q9JGF2	ORF1	Non-structural polyprotein 1AB	PRO_0000327323	Protein p20	Avian nephritis virus 1 (ANV-1)	336960	Astroviridae	ssRNA(+)_non-enveloped	2
FHVAKSKKLNEPPSGG	997	1013	Q9JGF2	ORF1	Non-structural polyprotein 1AB	PRO_0000327324	RNA-directed RNA polymerase p57	Avian nephritis virus 1 (ANV-1)	336960	Astroviridae	ssRNA(+)_non-enveloped	2
DQLEKERTKHGWKGLK	172	188	Q9JGF2	ORF1	Non-structural polyprotein 1AB	PRO_0000327320	Protein p19	Avian nephritis virus 1 (ANV-1)	336960	Astroviridae	ssRNA(+)_non-enveloped	4
KTKAISKAAFMKTKVL	732	748	Q9JGF2	ORF1	Non-structural polyprotein 1AB	PRO_0000419594	VPg	Avian nephritis virus 1 (ANV-1)	336960	Astroviridae	ssRNA(+)_non-enveloped	2
ASFDSEQNERMKERTE	1213	1229	Q9JGF2	ORF1	Non-structural polyprotein 1AB	PRO_0000327324	RNA-directed RNA polymerase p57	Avian nephritis virus 1 (ANV-1)	336960	Astroviridae	ssRNA(+)_non-enveloped	3
RKKKVNDPLLKMLEQP	1058	1074	Q9JGF2	ORF1	Non-structural polyprotein 1AB	PRO_0000327324	RNA-directed RNA polymerase p57	Avian nephritis virus 1 (ANV-1)	336960	Astroviridae	ssRNA(+)_non-enveloped	9
LDEEGDDDWYEQMEED	784	800	Q9JGF2	ORF1	Non-structural polyprotein 1AB	PRO_0000419594	VPg	Avian nephritis virus 1 (ANV-1)	336960	Astroviridae	ssRNA(+)_non-enveloped	20
ELYNKVVTTEDLPEGE	860	876	Q9JGF2	ORF1	Non-structural polyprotein 1AB	PRO_0000327323	Protein p20	Avian nephritis virus 1 (ANV-1)	336960	Astroviridae	ssRNA(+)_non-enveloped	10
ALSLPNKIVHQAGKRL	880	896	Q9JGF2	ORF1	Non-structural polyprotein 1AB	PRO_0000327323	Protein p20	Avian nephritis virus 1 (ANV-1)	336960	Astroviridae	ssRNA(+)_non-enveloped	8
FMKSGVTQIEEKPEGD	908	924	Q9JGF2	ORF1	Non-structural polyprotein 1AB	PRO_0000327323	Protein p20	Avian nephritis virus 1 (ANV-1)	336960	Astroviridae	ssRNA(+)_non-enveloped	1
FVENQELKDQLEKERT	164	180	Q9JGF2	ORF1	Non-structural polyprotein 1AB	PRO_0000327320	Protein p19	Avian nephritis virus 1 (ANV-1)	336960	Astroviridae	ssRNA(+)_non-enveloped	3
TEDLPEGETSEAALSL	868	884	Q9JGF2	ORF1	Non-structural polyprotein 1AB	PRO_0000327323	Protein p20	Avian nephritis virus 1 (ANV-1)	336960	Astroviridae	ssRNA(+)_non-enveloped	30
YRRLEEEGFTKDEIKD	752	768	Q9JGF2	ORF1	Non-structural polyprotein 1AB	PRO_0000419594	VPg	Avian nephritis virus 1 (ANV-1)	336960	Astroviridae	ssRNA(+)_non-enveloped	0
TKVLTEEEYRRLEEEG	744	760	Q9JGF2	ORF1	Non-structural polyprotein 1AB	PRO_0000419594	VPg	Avian nephritis virus 1 (ANV-1)	336960	Astroviridae	ssRNA(+)_non-enveloped	39
KRTPPPKPQRKPKTGA	965	981	Q9JGF2	ORF1	Non-structural polyprotein 1AB	PRO_0000327324	RNA-directed RNA polymerase p57	Avian nephritis virus 1 (ANV-1)	336960	Astroviridae	ssRNA(+)_non-enveloped	64
NFKHVKIHPDKTFMKS	896	912	Q9JGF2	ORF1	Non-structural polyprotein 1AB	PRO_0000327323	Protein p20	Avian nephritis virus 1 (ANV-1)	336960	Astroviridae	ssRNA(+)_non-enveloped	0
QRKPKTGAKAKALDAG	973	989	Q9JGF2	ORF1	Non-structural polyprotein 1AB	PRO_0000327324	RNA-directed RNA polymerase p57	Avian nephritis virus 1 (ANV-1)	336960	Astroviridae	ssRNA(+)_non-enveloped	38
KVVTTEDLPEGETSEA	864	880	Q9JGF2	ORF1	Non-structural polyprotein 1AB	PRO_0000327323	Protein p20	Avian nephritis virus 1 (ANV-1)	336960	Astroviridae	ssRNA(+)_non-enveloped	13
GEVTHVKKGNPSGQFS	1315	1331	Q9JGF2	ORF1	Non-structural polyprotein 1AB	PRO_0000327324	RNA-directed RNA polymerase p57	Avian nephritis virus 1 (ANV-1)	336960	Astroviridae	ssRNA(+)_non-enveloped	13
DGYEDRAEELYNKVVT	852	868	Q9JGF2	ORF1	Non-structural polyprotein 1AB	PRO_0000327323	Protein p20	Avian nephritis virus 1 (ANV-1)	336960	Astroviridae	ssRNA(+)_non-enveloped	6
AFMKTKVLTEEEYRRL	740	756	Q9JGF2	ORF1	Non-structural polyprotein 1AB	PRO_0000419594	VPg	Avian nephritis virus 1 (ANV-1)	336960	Astroviridae	ssRNA(+)_non-enveloped	48
DRAEELYNKVVTTEDL	856	872	Q9JGF2	ORF1	Non-structural polyprotein 1AB	PRO_0000327323	Protein p20	Avian nephritis virus 1 (ANV-1)	336960	Astroviridae	ssRNA(+)_non-enveloped	9
GTHVIPIQETSKNMDS	1125	1141	Q9JGF2	ORF1	Non-structural polyprotein 1AB	PRO_0000327324	RNA-directed RNA polymerase p57	Avian nephritis virus 1 (ANV-1)	336960	Astroviridae	ssRNA(+)_non-enveloped	9
PPKPQRKPKTGAKAKA	969	985	Q9JGF2	ORF1	Non-structural polyprotein 1AB	PRO_0000327324	RNA-directed RNA polymerase p57	Avian nephritis virus 1 (ANV-1)	336960	Astroviridae	ssRNA(+)_non-enveloped	3
IEEKPEGDIILKAKTT	916	932	Q9JGF2	ORF1	Non-structural polyprotein 1AB	PRO_0000327323	Protein p20	Avian nephritis virus 1 (ANV-1)	336960	Astroviridae	ssRNA(+)_non-enveloped	1
IVDNLREQAWLDYQNQ	768	784	Q9JGF2	ORF1	Non-structural polyprotein 1AB	PRO_0000419594	VPg	Avian nephritis virus 1 (ANV-1)	336960	Astroviridae	ssRNA(+)_non-enveloped	9
LNEPPSGGYTPVPDHL	1005	1021	Q9JGF2	ORF1	Non-structural polyprotein 1AB	PRO_0000327324	RNA-directed RNA polymerase p57	Avian nephritis virus 1 (ANV-1)	336960	Astroviridae	ssRNA(+)_non-enveloped	2
TSEAALSLPNKIVHQA	876	892	Q9JGF2	ORF1	Non-structural polyprotein 1AB	PRO_0000327323	Protein p20	Avian nephritis virus 1 (ANV-1)	336960	Astroviridae	ssRNA(+)_non-enveloped	35
YQNQLDEEGDDDWYEQ	780	796	Q9JGF2	ORF1	Non-structural polyprotein 1AB	PRO_0000419594	VPg	Avian nephritis virus 1 (ANV-1)	336960	Astroviridae	ssRNA(+)_non-enveloped	15
VEEKKRTPPPKPQRKP	961	977	Q9JGF2	ORF1	Non-structural polyprotein 1AB	PRO_0000327324	RNA-directed RNA polymerase p57	Avian nephritis virus 1 (ANV-1)	336960	Astroviridae	ssRNA(+)_non-enveloped	20
RQYQIYPSVESALTDQ	350	366	Q9JGF1		Capsid polyprotein VP90			Avian nephritis virus 1 (ANV-1)	336960	Astroviridae	ssRNA(+)_non-enveloped	36
QTQSGLNRQLRVSFNP	79	95	Q9JGF1		Capsid polyprotein VP90			Avian nephritis virus 1 (ANV-1)	336960	Astroviridae	ssRNA(+)_non-enveloped	45
TVPIAHITEVVNPNAE	378	394	Q9JGF1		Capsid polyprotein VP90			Avian nephritis virus 1 (ANV-1)	336960	Astroviridae	ssRNA(+)_non-enveloped	63
PQPQPPAPIEEILLPL	406	422	Q9JGF1		Capsid polyprotein VP90			Avian nephritis virus 1 (ANV-1)	336960	Astroviridae	ssRNA(+)_non-enveloped	32
VEKQVRVLKARTNGPK	47	63	Q9JGF1		Capsid polyprotein VP90			Avian nephritis virus 1 (ANV-1)	336960	Astroviridae	ssRNA(+)_non-enveloped	2
ELRKVEKQVRVLKART	43	59	Q9JGF1		Capsid polyprotein VP90			Avian nephritis virus 1 (ANV-1)	336960	Astroviridae	ssRNA(+)_non-enveloped	27
SNNLPPPTTGAQPQPQ	394	410	Q9JGF1		Capsid polyprotein VP90			Avian nephritis virus 1 (ANV-1)	336960	Astroviridae	ssRNA(+)_non-enveloped	126
MKTTVTVGTLVGQTQS	67	83	Q9JGF1		Capsid polyprotein VP90			Avian nephritis virus 1 (ANV-1)	336960	Astroviridae	ssRNA(+)_non-enveloped	104
LLMKSTEGGSTTPLSI	95	111	Q9JGF1		Capsid polyprotein VP90			Avian nephritis virus 1 (ANV-1)	336960	Astroviridae	ssRNA(+)_non-enveloped	95
NQIGVDAKSDPDSDDD	628	644	Q9JGF1		Capsid polyprotein VP90			Avian nephritis virus 1 (ANV-1)	336960	Astroviridae	ssRNA(+)_non-enveloped	108
LTDQPIFGNSTGTQSV	362	378	Q9JGF1		Capsid polyprotein VP90			Avian nephritis virus 1 (ANV-1)	336960	Astroviridae	ssRNA(+)_non-enveloped	190
GLQTLVSQSITGGQTV	252	268	Q9JGF1		Capsid polyprotein VP90			Avian nephritis virus 1 (ANV-1)	336960	Astroviridae	ssRNA(+)_non-enveloped	396
PIFGNSTGTQSVTVPI	366	382	Q9JGF1		Capsid polyprotein VP90			Avian nephritis virus 1 (ANV-1)	336960	Astroviridae	ssRNA(+)_non-enveloped	55
GDEFDSVDHLERERED	652	668	Q9JGF1		Capsid polyprotein VP90			Avian nephritis virus 1 (ANV-1)	336960	Astroviridae	ssRNA(+)_non-enveloped	136
VRVLKARTNGPKVNDT	51	67	Q9JGF1		Capsid polyprotein VP90			Avian nephritis virus 1 (ANV-1)	336960	Astroviridae	ssRNA(+)_non-enveloped	3
DLMRRLRDLDLRRFQI	667	683	Q9JGF1		Capsid polyprotein VP90			Avian nephritis virus 1 (ANV-1)	336960	Astroviridae	ssRNA(+)_non-enveloped	58
PNAESNNLPPPTTGAQ	390	406	Q9JGF1		Capsid polyprotein VP90			Avian nephritis virus 1 (ANV-1)	336960	Astroviridae	ssRNA(+)_non-enveloped	368
PPPTTGAQPQPQPPAP	398	414	Q9JGF1		Capsid polyprotein VP90			Avian nephritis virus 1 (ANV-1)	336960	Astroviridae	ssRNA(+)_non-enveloped	463
SDPDSDDDISLAGSVI	636	652	Q9JGF1		Capsid polyprotein VP90			Avian nephritis virus 1 (ANV-1)	336960	Astroviridae	ssRNA(+)_non-enveloped	301
ISLAGSVIGDEFDSVD	644	660	Q9JGF1		Capsid polyprotein VP90			Avian nephritis virus 1 (ANV-1)	336960	Astroviridae	ssRNA(+)_non-enveloped	72
KARTNGPKVNDTMKTT	55	71	Q9JGF1		Capsid polyprotein VP90			Avian nephritis virus 1 (ANV-1)	336960	Astroviridae	ssRNA(+)_non-enveloped	16
LVSQSITGGQTVTIQP	256	272	Q9JGF1		Capsid polyprotein VP90			Avian nephritis virus 1 (ANV-1)	336960	Astroviridae	ssRNA(+)_non-enveloped	216
PYPTFQSTLQSLNQIG	616	632	Q9JGF1		Capsid polyprotein VP90			Avian nephritis virus 1 (ANV-1)	336960	Astroviridae	ssRNA(+)_non-enveloped	46
QKKPSSQARKKPSQKQ	19	35	Q9JGF1		Capsid polyprotein VP90			Avian nephritis virus 1 (ANV-1)	336960	Astroviridae	ssRNA(+)_non-enveloped	7
GATAPAGAKPKQPKQK	3	19	Q9JGF1		Capsid polyprotein VP90			Avian nephritis virus 1 (ANV-1)	336960	Astroviridae	ssRNA(+)_non-enveloped	0
KPKQPKQKQKKPSSQA	11	27	Q9JGF1		Capsid polyprotein VP90			Avian nephritis virus 1 (ANV-1)	336960	Astroviridae	ssRNA(+)_non-enveloped	38
SSQARKKPSQKQKAMK	23	39	Q9JGF1		Capsid polyprotein VP90			Avian nephritis virus 1 (ANV-1)	336960	Astroviridae	ssRNA(+)_non-enveloped	5
PVKQELRKVEKQVRVL	39	55	Q9JGF1		Capsid polyprotein VP90			Avian nephritis virus 1 (ANV-1)	336960	Astroviridae	ssRNA(+)_non-enveloped	129
VNDTMKTTVTVGTLVG	63	79	Q9JGF1		Capsid polyprotein VP90			Avian nephritis virus 1 (ANV-1)	336960	Astroviridae	ssRNA(+)_non-enveloped	183
SITGGQTVTIQPSPDD	260	276	Q9JGF1		Capsid polyprotein VP90			Avian nephritis virus 1 (ANV-1)	336960	Astroviridae	ssRNA(+)_non-enveloped	77
EVVNPNAESNNLPPPT	386	402	Q9JGF1		Capsid polyprotein VP90			Avian nephritis virus 1 (ANV-1)	336960	Astroviridae	ssRNA(+)_non-enveloped	30
SFNPLLMKSTEGGSTT	91	107	Q9JGF1		Capsid polyprotein VP90			Avian nephritis virus 1 (ANV-1)	336960	Astroviridae	ssRNA(+)_non-enveloped	39
MAGGATAPAGAKPKQP	0	16	Q9JGF1		Capsid polyprotein VP90			Avian nephritis virus 1 (ANV-1)	336960	Astroviridae	ssRNA(+)_non-enveloped	71
NSTGTQSVTVPIAHIT	370	386	Q9JGF1		Capsid polyprotein VP90			Avian nephritis virus 1 (ANV-1)	336960	Astroviridae	ssRNA(+)_non-enveloped	57
FQSTLQSLNQIGVDAK	620	636	Q9JGF1		Capsid polyprotein VP90			Avian nephritis virus 1 (ANV-1)	336960	Astroviridae	ssRNA(+)_non-enveloped	20
IYPSVESALTDQPIFG	354	370	Q9JGF1		Capsid polyprotein VP90			Avian nephritis virus 1 (ANV-1)	336960	Astroviridae	ssRNA(+)_non-enveloped	10
VTVGTLVGQTQSGLNR	71	87	Q9JGF1		Capsid polyprotein VP90			Avian nephritis virus 1 (ANV-1)	336960	Astroviridae	ssRNA(+)_non-enveloped	131
TQSVTVPIAHITEVVN	374	390	Q9JGF1		Capsid polyprotein VP90			Avian nephritis virus 1 (ANV-1)	336960	Astroviridae	ssRNA(+)_non-enveloped	25
PKQKQKKPSSQARKKP	15	31	Q9JGF1		Capsid polyprotein VP90			Avian nephritis virus 1 (ANV-1)	336960	Astroviridae	ssRNA(+)_non-enveloped	4
VESALTDQPIFGNSTG	358	374	Q9JGF1		Capsid polyprotein VP90			Avian nephritis virus 1 (ANV-1)	336960	Astroviridae	ssRNA(+)_non-enveloped	94
GLNRQLRVSFNPLLMK	83	99	Q9JGF1		Capsid polyprotein VP90			Avian nephritis virus 1 (ANV-1)	336960	Astroviridae	ssRNA(+)_non-enveloped	3
VDAKSDPDSDDDISLA	632	648	Q9JGF1		Capsid polyprotein VP90			Avian nephritis virus 1 (ANV-1)	336960	Astroviridae	ssRNA(+)_non-enveloped	137
NTTTRQYQIYPSVESA	346	362	Q9JGF1		Capsid polyprotein VP90			Avian nephritis virus 1 (ANV-1)	336960	Astroviridae	ssRNA(+)_non-enveloped	35
GQTVTIQPSPDDGSLI	264	280	Q9JGF1		Capsid polyprotein VP90			Avian nephritis virus 1 (ANV-1)	336960	Astroviridae	ssRNA(+)_non-enveloped	107
TLVGQTQSGLNRQLRV	75	91	Q9JGF1		Capsid polyprotein VP90			Avian nephritis virus 1 (ANV-1)	336960	Astroviridae	ssRNA(+)_non-enveloped	311
SQKQKAMKPVKQELRK	31	47	Q9JGF1		Capsid polyprotein VP90			Avian nephritis virus 1 (ANV-1)	336960	Astroviridae	ssRNA(+)_non-enveloped	18
TGAQPQPQPPAPIEEI	402	418	Q9JGF1		Capsid polyprotein VP90			Avian nephritis virus 1 (ANV-1)	336960	Astroviridae	ssRNA(+)_non-enveloped	0
EREDLMRRLRDLDLRR	664	680	Q9JGF1		Capsid polyprotein VP90			Avian nephritis virus 1 (ANV-1)	336960	Astroviridae	ssRNA(+)_non-enveloped	406
RKKPSQKQKAMKPVKQ	27	43	Q9JGF1		Capsid polyprotein VP90			Avian nephritis virus 1 (ANV-1)	336960	Astroviridae	ssRNA(+)_non-enveloped	9
GSVIGDEFDSVDHLER	648	664	Q9JGF1		Capsid polyprotein VP90			Avian nephritis virus 1 (ANV-1)	336960	Astroviridae	ssRNA(+)_non-enveloped	45
NGPKVNDTMKTTVTVG	59	75	Q9JGF1		Capsid polyprotein VP90			Avian nephritis virus 1 (ANV-1)	336960	Astroviridae	ssRNA(+)_non-enveloped	120
STEGGSTTPLSIRASM	99	115	Q9JGF1		Capsid polyprotein VP90			Avian nephritis virus 1 (ANV-1)	336960	Astroviridae	ssRNA(+)_non-enveloped	224
DSVDHLEREREDLMRR	656	672	Q9JGF1		Capsid polyprotein VP90			Avian nephritis virus 1 (ANV-1)	336960	Astroviridae	ssRNA(+)_non-enveloped	285
SDDDISLAGSVIGDEF	640	656	Q9JGF1		Capsid polyprotein VP90			Avian nephritis virus 1 (ANV-1)	336960	Astroviridae	ssRNA(+)_non-enveloped	24
LQSLNQIGVDAKSDPD	624	640	Q9JGF1		Capsid polyprotein VP90			Avian nephritis virus 1 (ANV-1)	336960	Astroviridae	ssRNA(+)_non-enveloped	49
AHITEVVNPNAESNNL	382	398	Q9JGF1		Capsid polyprotein VP90			Avian nephritis virus 1 (ANV-1)	336960	Astroviridae	ssRNA(+)_non-enveloped	5
PAGAKPKQPKQKQKKP	7	23	Q9JGF1		Capsid polyprotein VP90			Avian nephritis virus 1 (ANV-1)	336960	Astroviridae	ssRNA(+)_non-enveloped	2
HLEREREDLMRRLRDL	660	676	Q9JGF1		Capsid polyprotein VP90			Avian nephritis virus 1 (ANV-1)	336960	Astroviridae	ssRNA(+)_non-enveloped	119
APQTPYPTFQSTLQSL	612	628	Q9JGF1		Capsid polyprotein VP90			Avian nephritis virus 1 (ANV-1)	336960	Astroviridae	ssRNA(+)_non-enveloped	14
QLRVSFNPLLMKSTEG	87	103	Q9JGF1		Capsid polyprotein VP90			Avian nephritis virus 1 (ANV-1)	336960	Astroviridae	ssRNA(+)_non-enveloped	12
KAMKPVKQELRKVEKQ	35	51	Q9JGF1		Capsid polyprotein VP90			Avian nephritis virus 1 (ANV-1)	336960	Astroviridae	ssRNA(+)_non-enveloped	1
KAAGLRLLPFTLVLTY	333	349	P0C6K7	ORF1	Non-structural polyprotein 1A	PRO_0000327367	Transmembrane protein 1A	Avian nephritis virus 1 (ANV-1)	336960	Astroviridae	ssRNA(+)_non-enveloped	132
EVITDSISGKTSFAGM	262	278	P0C6K7	ORF1	Non-structural polyprotein 1A	PRO_0000327367	Transmembrane protein 1A	Avian nephritis virus 1 (ANV-1)	336960	Astroviridae	ssRNA(+)_non-enveloped	63
QQQQPQQPVVEEKKRT	952	968	P0C6K7	ORF1	Non-structural polyprotein 1A	PRO_0000327369	Protein p20'	Avian nephritis virus 1 (ANV-1)	336960	Astroviridae	ssRNA(+)_non-enveloped	17
ETFVERQDFHVAKSKN	989	1005	P0C6K7	ORF1	Non-structural polyprotein 1A	PRO_0000327369	Protein p20'	Avian nephritis virus 1 (ANV-1)	336960	Astroviridae	ssRNA(+)_non-enveloped	1
GETFVERQDFHVAKSK	988	1004	P0C6K7	ORF1	Non-structural polyprotein 1A	PRO_0000327369	Protein p20'	Avian nephritis virus 1 (ANV-1)	336960	Astroviridae	ssRNA(+)_non-enveloped	6
AKAKALDAGETFVERQ	980	996	P0C6K7	ORF1	Non-structural polyprotein 1A	PRO_0000327369	Protein p20'	Avian nephritis virus 1 (ANV-1)	336960	Astroviridae	ssRNA(+)_non-enveloped	53
KKRTPPPKPQRKPKTG	964	980	P0C6K7	ORF1	Non-structural polyprotein 1A	PRO_0000327369	Protein p20'	Avian nephritis virus 1 (ANV-1)	336960	Astroviridae	ssRNA(+)_non-enveloped	10
PQVEQQQQPQQPVVEE	948	964	P0C6K7	ORF1	Non-structural polyprotein 1A	PRO_0000327369	Protein p20'	Avian nephritis virus 1 (ANV-1)	336960	Astroviridae	ssRNA(+)_non-enveloped	29
SGKTSFAGMLRDVFRV	269	285	P0C6K7	ORF1	Non-structural polyprotein 1A	PRO_0000327367	Transmembrane protein 1A	Avian nephritis virus 1 (ANV-1)	336960	Astroviridae	ssRNA(+)_non-enveloped	409
DSISGKTSFAGMLRDV	266	282	P0C6K7	ORF1	Non-structural polyprotein 1A	PRO_0000327367	Transmembrane protein 1A	Avian nephritis virus 1 (ANV-1)	336960	Astroviridae	ssRNA(+)_non-enveloped	244
PKTGAKAKALDAGETF	976	992	P0C6K7	ORF1	Non-structural polyprotein 1A	PRO_0000327369	Protein p20'	Avian nephritis virus 1 (ANV-1)	336960	Astroviridae	ssRNA(+)_non-enveloped	6
VEQQPQVEQQQQPQQP	944	960	P0C6K7	ORF1	Non-structural polyprotein 1A	PRO_0000327369	Protein p20'	Avian nephritis virus 1 (ANV-1)	336960	Astroviridae	ssRNA(+)_non-enveloped	141
PQRKPKTGAKAKALDA	972	988	P0C6K7	ORF1	Non-structural polyprotein 1A	PRO_0000327369	Protein p20'	Avian nephritis virus 1 (ANV-1)	336960	Astroviridae	ssRNA(+)_non-enveloped	45
DAKEVITDSISGKTSF	259	275	P0C6K7	ORF1	Non-structural polyprotein 1A	PRO_0000327367	Transmembrane protein 1A	Avian nephritis virus 1 (ANV-1)	336960	Astroviridae	ssRNA(+)_non-enveloped	65
ALDAGETFVERQDFHV	984	1000	P0C6K7	ORF1	Non-structural polyprotein 1A	PRO_0000327369	Protein p20'	Avian nephritis virus 1 (ANV-1)	336960	Astroviridae	ssRNA(+)_non-enveloped	36
PQQPVVEEKKRTPPPK	956	972	P0C6K7	ORF1	Non-structural polyprotein 1A	PRO_0000327369	Protein p20'	Avian nephritis virus 1 (ANV-1)	336960	Astroviridae	ssRNA(+)_non-enveloped	3
PPPKPQRKPKTGAKAK	968	984	P0C6K7	ORF1	Non-structural polyprotein 1A	PRO_0000327369	Protein p20'	Avian nephritis virus 1 (ANV-1)	336960	Astroviridae	ssRNA(+)_non-enveloped	3
VVEEKKRTPPPKPQRK	960	976	P0C6K7	ORF1	Non-structural polyprotein 1A	PRO_0000327369	Protein p20'	Avian nephritis virus 1 (ANV-1)	336960	Astroviridae	ssRNA(+)_non-enveloped	9
VIQQVEQQPQVEQQQQ	940	956	P0C6K7	ORF1	Non-structural polyprotein 1A	PRO_0000327369	Protein p20'	Avian nephritis virus 1 (ANV-1)	336960	Astroviridae	ssRNA(+)_non-enveloped	21
EIASLVLAKLGKDSKP	233	249	Q0ZME3	N	Nucleoprotein			Human coronavirus HKU1 (isolate N5) (HCoV-HKU1)	443241	Coronaviridae	ssRNA(+)_enveloped	8
SPESFDSLNLSADTQH	399	415	Q0ZME3	N	Nucleoprotein			Human coronavirus HKU1 (isolate N5) (HCoV-HKU1)	443241	Coronaviridae	ssRNA(+)_enveloped	106
DHSLLATLDDPYVEDS	423	439	Q0ZME3	N	Nucleoprotein			Human coronavirus HKU1 (isolate N5) (HCoV-HKU1)	443241	Coronaviridae	ssRNA(+)_enveloped	12
SPKPQRKRGVKQSPES	387	403	Q0ZME3	N	Nucleoprotein			Human coronavirus HKU1 (isolate N5) (HCoV-HKU1)	443241	Coronaviridae	ssRNA(+)_enveloped	3
RPGSRSQSRGPNNRSL	197	213	Q0ZME3	N	Nucleoprotein			Human coronavirus HKU1 (isolate N5) (HCoV-HKU1)	443241	Coronaviridae	ssRNA(+)_enveloped	34
MSYTPGHHAGSRSSSG	0	16	Q0ZME3	N	Nucleoprotein			Human coronavirus HKU1 (isolate N5) (HCoV-HKU1)	443241	Coronaviridae	ssRNA(+)_enveloped	132
GVKQSPESFDSLNLSA	395	411	Q0ZME3	N	Nucleoprotein			Human coronavirus HKU1 (isolate N5) (HCoV-HKU1)	443241	Coronaviridae	ssRNA(+)_enveloped	42
GILKKTSWVDQSERSH	19	35	Q0ZME3	N	Nucleoprotein			Human coronavirus HKU1 (isolate N5) (HCoV-HKU1)	443241	Coronaviridae	ssRNA(+)_enveloped	26
PQPKFTVSTQPQGNPI	43	59	Q0ZME3	N	Nucleoprotein			Human coronavirus HKU1 (isolate N5) (HCoV-HKU1)	443241	Coronaviridae	ssRNA(+)_enveloped	8
KLGKDSKPQQVTKQNA	241	257	Q0ZME3	N	Nucleoprotein			Human coronavirus HKU1 (isolate N5) (HCoV-HKU1)	443241	Coronaviridae	ssRNA(+)_enveloped	34
ERSHQTYNRGRKPQPK	31	47	Q0ZME3	N	Nucleoprotein			Human coronavirus HKU1 (isolate N5) (HCoV-HKU1)	443241	Coronaviridae	ssRNA(+)_enveloped	40
QQVTKQNAKEIRHKIL	249	265	Q0ZME3	N	Nucleoprotein			Human coronavirus HKU1 (isolate N5) (HCoV-HKU1)	443241	Coronaviridae	ssRNA(+)_enveloped	0
SLLATLDDPYVEDSVA	425	441	Q0ZME3	N	Nucleoprotein			Human coronavirus HKU1 (isolate N5) (HCoV-HKU1)	443241	Coronaviridae	ssRNA(+)_enveloped	333
NLSADTQHISNDFTPE	407	423	Q0ZME3	N	Nucleoprotein			Human coronavirus HKU1 (isolate N5) (HCoV-HKU1)	443241	Coronaviridae	ssRNA(+)_enveloped	12
HSDSIVKPDMADEIAS	221	237	Q0ZME3	N	Nucleoprotein			Human coronavirus HKU1 (isolate N5) (HCoV-HKU1)	443241	Coronaviridae	ssRNA(+)_enveloped	28
VNSNQNTVSGSLSPKP	375	391	Q0ZME3	N	Nucleoprotein			Human coronavirus HKU1 (isolate N5) (HCoV-HKU1)	443241	Coronaviridae	ssRNA(+)_enveloped	26
ISNDFTPEDHSLLATL	415	431	Q0ZME3	N	Nucleoprotein			Human coronavirus HKU1 (isolate N5) (HCoV-HKU1)	443241	Coronaviridae	ssRNA(+)_enveloped	17
QNTVSGSLSPKPQRKR	379	395	Q0ZME3	N	Nucleoprotein			Human coronavirus HKU1 (isolate N5) (HCoV-HKU1)	443241	Coronaviridae	ssRNA(+)_enveloped	94
FTPEDHSLLATLDDPY	419	435	Q0ZME3	N	Nucleoprotein			Human coronavirus HKU1 (isolate N5) (HCoV-HKU1)	443241	Coronaviridae	ssRNA(+)_enveloped	4
DSKPQQVTKQNAKEIR	245	261	Q0ZME3	N	Nucleoprotein			Human coronavirus HKU1 (isolate N5) (HCoV-HKU1)	443241	Coronaviridae	ssRNA(+)_enveloped	3
YKHNRRSFKTADGQQK	100	116	Q0ZME3	N	Nucleoprotein			Human coronavirus HKU1 (isolate N5) (HCoV-HKU1)	443241	Coronaviridae	ssRNA(+)_enveloped	4
GNRSGILKKTSWVDQS	15	31	Q0ZME3	N	Nucleoprotein			Human coronavirus HKU1 (isolate N5) (HCoV-HKU1)	443241	Coronaviridae	ssRNA(+)_enveloped	20
DTQHISNDFTPEDHSL	411	427	Q0ZME3	N	Nucleoprotein			Human coronavirus HKU1 (isolate N5) (HCoV-HKU1)	443241	Coronaviridae	ssRNA(+)_enveloped	55
HAGSRSSSGNRSGILK	7	23	Q0ZME3	N	Nucleoprotein			Human coronavirus HKU1 (isolate N5) (HCoV-HKU1)	443241	Coronaviridae	ssRNA(+)_enveloped	5
VDQSERSHQTYNRGRK	27	43	Q0ZME3	N	Nucleoprotein			Human coronavirus HKU1 (isolate N5) (HCoV-HKU1)	443241	Coronaviridae	ssRNA(+)_enveloped	67
LVLAKLGKDSKPQQVT	237	253	Q0ZME3	N	Nucleoprotein			Human coronavirus HKU1 (isolate N5) (HCoV-HKU1)	443241	Coronaviridae	ssRNA(+)_enveloped	31
FDSLNLSADTQHISND	403	419	Q0ZME3	N	Nucleoprotein			Human coronavirus HKU1 (isolate N5) (HCoV-HKU1)	443241	Coronaviridae	ssRNA(+)_enveloped	11
RSQSRGPNNRSLSRSN	201	217	Q0ZME3	N	Nucleoprotein			Human coronavirus HKU1 (isolate N5) (HCoV-HKU1)	443241	Coronaviridae	ssRNA(+)_enveloped	0
YVEGSGRSASNSRPGS	185	201	Q0ZME3	N	Nucleoprotein			Human coronavirus HKU1 (isolate N5) (HCoV-HKU1)	443241	Coronaviridae	ssRNA(+)_enveloped	85
TPGHHAGSRSSSGNRS	3	19	Q0ZME3	N	Nucleoprotein			Human coronavirus HKU1 (isolate N5) (HCoV-HKU1)	443241	Coronaviridae	ssRNA(+)_enveloped	206
NRSLSRSNSNFRHSDS	209	225	Q0ZME3	N	Nucleoprotein			Human coronavirus HKU1 (isolate N5) (HCoV-HKU1)	443241	Coronaviridae	ssRNA(+)_enveloped	29
ASNSRPGSRSQSRGPN	193	209	Q0ZME3	N	Nucleoprotein			Human coronavirus HKU1 (isolate N5) (HCoV-HKU1)	443241	Coronaviridae	ssRNA(+)_enveloped	22
RRSFKTADGQQKQLLP	104	120	Q0ZME3	N	Nucleoprotein			Human coronavirus HKU1 (isolate N5) (HCoV-HKU1)	443241	Coronaviridae	ssRNA(+)_enveloped	23
SGSLSPKPQRKRGVKQ	383	399	Q0ZME3	N	Nucleoprotein			Human coronavirus HKU1 (isolate N5) (HCoV-HKU1)	443241	Coronaviridae	ssRNA(+)_enveloped	26
SNFRHSDSIVKPDMAD	217	233	Q0ZME3	N	Nucleoprotein			Human coronavirus HKU1 (isolate N5) (HCoV-HKU1)	443241	Coronaviridae	ssRNA(+)_enveloped	21
IVKPDMADEIASLVLA	225	241	Q0ZME3	N	Nucleoprotein			Human coronavirus HKU1 (isolate N5) (HCoV-HKU1)	443241	Coronaviridae	ssRNA(+)_enveloped	40
RGPNNRSLSRSNSNFR	205	221	Q0ZME3	N	Nucleoprotein			Human coronavirus HKU1 (isolate N5) (HCoV-HKU1)	443241	Coronaviridae	ssRNA(+)_enveloped	50
RGRKPQPKFTVSTQPQ	39	55	Q0ZME3	N	Nucleoprotein			Human coronavirus HKU1 (isolate N5) (HCoV-HKU1)	443241	Coronaviridae	ssRNA(+)_enveloped	10
SGRSASNSRPGSRSQS	189	205	Q0ZME3	N	Nucleoprotein			Human coronavirus HKU1 (isolate N5) (HCoV-HKU1)	443241	Coronaviridae	ssRNA(+)_enveloped	1
LDAYVNSNQNTVSGSL	371	387	Q0ZME3	N	Nucleoprotein			Human coronavirus HKU1 (isolate N5) (HCoV-HKU1)	443241	Coronaviridae	ssRNA(+)_enveloped	44
SRSNSNFRHSDSIVKP	213	229	Q0ZME3	N	Nucleoprotein			Human coronavirus HKU1 (isolate N5) (HCoV-HKU1)	443241	Coronaviridae	ssRNA(+)_enveloped	16
DMADEIASLVLAKLGK	229	245	Q0ZME3	N	Nucleoprotein			Human coronavirus HKU1 (isolate N5) (HCoV-HKU1)	443241	Coronaviridae	ssRNA(+)_enveloped	13
QRKRGVKQSPESFDSL	391	407	Q0ZME3	N	Nucleoprotein			Human coronavirus HKU1 (isolate N5) (HCoV-HKU1)	443241	Coronaviridae	ssRNA(+)_enveloped	25
RSSSGNRSGILKKTSW	11	27	Q0ZME3	N	Nucleoprotein			Human coronavirus HKU1 (isolate N5) (HCoV-HKU1)	443241	Coronaviridae	ssRNA(+)_enveloped	17
KQNAKEIRHKILMKPR	253	269	Q0ZME3	N	Nucleoprotein			Human coronavirus HKU1 (isolate N5) (HCoV-HKU1)	443241	Coronaviridae	ssRNA(+)_enveloped	2
QTYNRGRKPQPKFTVS	35	51	Q0ZME3	N	Nucleoprotein			Human coronavirus HKU1 (isolate N5) (HCoV-HKU1)	443241	Coronaviridae	ssRNA(+)_enveloped	20
KTSWVDQSERSHQTYN	23	39	Q0ZME3	N	Nucleoprotein			Human coronavirus HKU1 (isolate N5) (HCoV-HKU1)	443241	Coronaviridae	ssRNA(+)_enveloped	5
DVVTGDNDDEDVVTGD	948	964	P0C6X4	rep	Replicase polyprotein 1ab	PRO_0000297790	Papain-like proteinase	Human coronavirus HKU1 (isolate N5) (HCoV-HKU1)	443241	Coronaviridae	ssRNA(+)_enveloped	299
EDTIDGVVEDTINDDE	932	948	P0C6X4	rep	Replicase polyprotein 1ab	PRO_0000297790	Papain-like proteinase	Human coronavirus HKU1 (isolate N5) (HCoV-HKU1)	443241	Coronaviridae	ssRNA(+)_enveloped	45
SLASSHYWSPQGNLGG	6647	6663	P0C6X4	rep	Replicase polyprotein 1ab	PRO_0000297801	Uridylate-specific endoribonuclease	Human coronavirus HKU1 (isolate N5) (HCoV-HKU1)	443241	Coronaviridae	ssRNA(+)_enveloped	23
KSVYERDKAVARKLER	4007	4023	P0C6X4	rep	Replicase polyprotein 1ab	PRO_0000297795	Non-structural protein 8	Human coronavirus HKU1 (isolate N5) (HCoV-HKU1)	443241	Coronaviridae	ssRNA(+)_enveloped	59
NDVLYQPPTASVSTSF	3266	3282	P0C6X4	rep	Replicase polyprotein 1ab	PRO_0000297791	Non-structural protein 4	Human coronavirus HKU1 (isolate N5) (HCoV-HKU1)	443241	Coronaviridae	ssRNA(+)_enveloped	134
SEAVEDTIDGVVEDTI	928	944	P0C6X4	rep	Replicase polyprotein 1ab	PRO_0000297790	Papain-like proteinase	Human coronavirus HKU1 (isolate N5) (HCoV-HKU1)	443241	Coronaviridae	ssRNA(+)_enveloped	52
DVIFSRTDSLASSHYW	6639	6655	P0C6X4	rep	Replicase polyprotein 1ab	PRO_0000297801	Uridylate-specific endoribonuclease	Human coronavirus HKU1 (isolate N5) (HCoV-HKU1)	443241	Coronaviridae	ssRNA(+)_enveloped	16
ADAKNSGSVNQQQIKQ	3985	4001	P0C6X4	rep	Replicase polyprotein 1ab	PRO_0000297795	Non-structural protein 8	Human coronavirus HKU1 (isolate N5) (HCoV-HKU1)	443241	Coronaviridae	ssRNA(+)_enveloped	4
SRTDSLASSHYWSPQG	6643	6659	P0C6X4	rep	Replicase polyprotein 1ab	PRO_0000297801	Uridylate-specific endoribonuclease	Human coronavirus HKU1 (isolate N5) (HCoV-HKU1)	443241	Coronaviridae	ssRNA(+)_enveloped	88
DTRKEIFVGDSLVNTA	7116	7132	P0C6X4	rep	Replicase polyprotein 1ab	PRO_0000297802	2'-O-methyltransferase	Human coronavirus HKU1 (isolate N5) (HCoV-HKU1)	443241	Coronaviridae	ssRNA(+)_enveloped	37
ELASPMKSDEGGLAPS	28	44	P0C6X4	rep	Replicase polyprotein 1ab	PRO_0000297788	Host translation inhibitor nsp1	Human coronavirus HKU1 (isolate N5) (HCoV-HKU1)	443241	Coronaviridae	ssRNA(+)_enveloped	39
NAAGNVIGNDALTRFT	6663	6679	P0C6X4	rep	Replicase polyprotein 1ab	PRO_0000297801	Uridylate-specific endoribonuclease	Human coronavirus HKU1 (isolate N5) (HCoV-HKU1)	443241	Coronaviridae	ssRNA(+)_enveloped	300
VANWLSVNIFYFTDVP	3773	3789	P0C6X4	rep	Replicase polyprotein 1ab	PRO_0000297793	Non-structural protein 6	Human coronavirus HKU1 (isolate N5) (HCoV-HKU1)	443241	Coronaviridae	ssRNA(+)_enveloped	123
SPQGNLGGNAAGNVIG	6655	6671	P0C6X4	rep	Replicase polyprotein 1ab	PRO_0000297801	Uridylate-specific endoribonuclease	Human coronavirus HKU1 (isolate N5) (HCoV-HKU1)	443241	Coronaviridae	ssRNA(+)_enveloped	138
EDTINDDEDVVTGDND	940	956	P0C6X4	rep	Replicase polyprotein 1ab	PRO_0000297790	Papain-like proteinase	Human coronavirus HKU1 (isolate N5) (HCoV-HKU1)	443241	Coronaviridae	ssRNA(+)_enveloped	90
TTWLPDLFMLETMHWL	2374	2390	P0C6X4	rep	Replicase polyprotein 1ab	PRO_0000297790	Papain-like proteinase	Human coronavirus HKU1 (isolate N5) (HCoV-HKU1)	443241	Coronaviridae	ssRNA(+)_enveloped	155
SFSMSSFELAQLYGLA	1293	1309	P0C6X4	rep	Replicase polyprotein 1ab	PRO_0000297790	Papain-like proteinase	Human coronavirus HKU1 (isolate N5) (HCoV-HKU1)	443241	Coronaviridae	ssRNA(+)_enveloped	53
VTGDNDDQIVVTGDDV	1040	1056	P0C6X4	rep	Replicase polyprotein 1ab	PRO_0000297790	Papain-like proteinase	Human coronavirus HKU1 (isolate N5) (HCoV-HKU1)	443241	Coronaviridae	ssRNA(+)_enveloped	1496
VTGDNDDEDVVTGDND	960	976	P0C6X4	rep	Replicase polyprotein 1ab	PRO_0000297790	Papain-like proteinase	Human coronavirus HKU1 (isolate N5) (HCoV-HKU1)	443241	Coronaviridae	ssRNA(+)_enveloped	629
QQLAGVKLQSKTKRFI	3578	3594	P0C6X4	rep	Replicase polyprotein 1ab	PRO_0000297792	3C-like proteinase	Human coronavirus HKU1 (isolate N5) (HCoV-HKU1)	443241	Coronaviridae	ssRNA(+)_enveloped	11
SDFYLPNISVFPIFVG	2257	2273	P0C6X4	rep	Replicase polyprotein 1ab	PRO_0000297790	Papain-like proteinase	Human coronavirus HKU1 (isolate N5) (HCoV-HKU1)	443241	Coronaviridae	ssRNA(+)_enveloped	5
VYKEGFRGFTYVWLSH	3671	3687	P0C6X4	rep	Replicase polyprotein 1ab	PRO_0000297793	Non-structural protein 6	Human coronavirus HKU1 (isolate N5) (HCoV-HKU1)	443241	Coronaviridae	ssRNA(+)_enveloped	45
VGTLSSTIRLQAGVAT	4261	4277	P0C6X4	rep	Replicase polyprotein 1ab	PRO_0000297796	Non-structural protein 9	Human coronavirus HKU1 (isolate N5) (HCoV-HKU1)	443241	Coronaviridae	ssRNA(+)_enveloped	69
IENALNSAKEHPVVGY	869	885	P0C6X4	rep	Replicase polyprotein 1ab	PRO_0000297790	Papain-like proteinase	Human coronavirus HKU1 (isolate N5) (HCoV-HKU1)	443241	Coronaviridae	ssRNA(+)_enveloped	3
GVKLQSKTKRFIKETI	3582	3598	P0C6X4	rep	Replicase polyprotein 1ab	PRO_0000297793	Non-structural protein 6	Human coronavirus HKU1 (isolate N5) (HCoV-HKU1)	443241	Coronaviridae	ssRNA(+)_enveloped	0
SDINANIPTQAYYNNV	4177	4193	P0C6X4	rep	Replicase polyprotein 1ab	PRO_0000297796	Non-structural protein 9	Human coronavirus HKU1 (isolate N5) (HCoV-HKU1)	443241	Coronaviridae	ssRNA(+)_enveloped	28
NLGGNAAGNVIGNDAL	6659	6675	P0C6X4	rep	Replicase polyprotein 1ab	PRO_0000297801	Uridylate-specific endoribonuclease	Human coronavirus HKU1 (isolate N5) (HCoV-HKU1)	443241	Coronaviridae	ssRNA(+)_enveloped	624
EDVEDVISSEAVEDTI	920	936	P0C6X4	rep	Replicase polyprotein 1ab	PRO_0000297790	Papain-like proteinase	Human coronavirus HKU1 (isolate N5) (HCoV-HKU1)	443241	Coronaviridae	ssRNA(+)_enveloped	18
VSDDYVQDSTVLQALQ	3950	3966	P0C6X4	rep	Replicase polyprotein 1ab	PRO_0000297794	Non-structural protein 7	Human coronavirus HKU1 (isolate N5) (HCoV-HKU1)	443241	Coronaviridae	ssRNA(+)_enveloped	367
AKNSGSVNQQQIKQLE	3987	4003	P0C6X4	rep	Replicase polyprotein 1ab	PRO_0000297795	Non-structural protein 8	Human coronavirus HKU1 (isolate N5) (HCoV-HKU1)	443241	Coronaviridae	ssRNA(+)_enveloped	18
DEDVVTGDNDDEDVVT	956	972	P0C6X4	rep	Replicase polyprotein 1ab	PRO_0000297790	Papain-like proteinase	Human coronavirus HKU1 (isolate N5) (HCoV-HKU1)	443241	Coronaviridae	ssRNA(+)_enveloped	14
DNDDQIVVTGDDVDDI	1043	1059	P0C6X4	rep	Replicase polyprotein 1ab	PRO_0000297790	Papain-like proteinase	Human coronavirus HKU1 (isolate N5) (HCoV-HKU1)	443241	Coronaviridae	ssRNA(+)_enveloped	142
WLSVNIFYFTDVPYIK	3776	3792	P0C6X4	rep	Replicase polyprotein 1ab	PRO_0000297793	Non-structural protein 6	Human coronavirus HKU1 (isolate N5) (HCoV-HKU1)	443241	Coronaviridae	ssRNA(+)_enveloped	4
AKIVANWLSVNIFYFT	3770	3786	P0C6X4	rep	Replicase polyprotein 1ab	PRO_0000297793	Non-structural protein 6	Human coronavirus HKU1 (isolate N5) (HCoV-HKU1)	443241	Coronaviridae	ssRNA(+)_enveloped	41
VTGDNNDEDVVTGDNN	1020	1036	P0C6X4	rep	Replicase polyprotein 1ab	PRO_0000297790	Papain-like proteinase	Human coronavirus HKU1 (isolate N5) (HCoV-HKU1)	443241	Coronaviridae	ssRNA(+)_enveloped	64
SKTKRFIKETIYWILI	3587	3603	P0C6X4	rep	Replicase polyprotein 1ab	PRO_0000297793	Non-structural protein 6	Human coronavirus HKU1 (isolate N5) (HCoV-HKU1)	443241	Coronaviridae	ssRNA(+)_enveloped	0
KEHPVVGYQVRAFLNK	877	893	P0C6X4	rep	Replicase polyprotein 1ab	PRO_0000297790	Papain-like proteinase	Human coronavirus HKU1 (isolate N5) (HCoV-HKU1)	443241	Coronaviridae	ssRNA(+)_enveloped	7
KDGDDVIFSRTDSLAS	6635	6651	P0C6X4	rep	Replicase polyprotein 1ab	PRO_0000297801	Uridylate-specific endoribonuclease	Human coronavirus HKU1 (isolate N5) (HCoV-HKU1)	443241	Coronaviridae	ssRNA(+)_enveloped	55
NANIPTQAYYNNVSSG	4180	4196	P0C6X4	rep	Replicase polyprotein 1ab	PRO_0000297796	Non-structural protein 9	Human coronavirus HKU1 (isolate N5) (HCoV-HKU1)	443241	Coronaviridae	ssRNA(+)_enveloped	77
ASPMKSDEGGLAPSTG	26	42	P0C6X4	rep	Replicase polyprotein 1ab	PRO_0000297788	Host translation inhibitor nsp1	Human coronavirus HKU1 (isolate N5) (HCoV-HKU1)	443241	Coronaviridae	ssRNA(+)_enveloped	34
AVYVDGLESKQVDYVP	6383	6399	P0C6X4	rep	Replicase polyprotein 1ab	PRO_0000297800	Guanine-N7 methyltransferase	Human coronavirus HKU1 (isolate N5) (HCoV-HKU1)	443241	Coronaviridae	ssRNA(+)_enveloped	92
SHYWSPQGNLGGNAAG	6651	6667	P0C6X4	rep	Replicase polyprotein 1ab	PRO_0000297801	Uridylate-specific endoribonuclease	Human coronavirus HKU1 (isolate N5) (HCoV-HKU1)	443241	Coronaviridae	ssRNA(+)_enveloped	1
RGFTYVWLSHFVPAVN	3677	3693	P0C6X4	rep	Replicase polyprotein 1ab	PRO_0000297793	Non-structural protein 6	Human coronavirus HKU1 (isolate N5) (HCoV-HKU1)	443241	Coronaviridae	ssRNA(+)_enveloped	64
DEDVVTGDNNDEDVVT	1016	1032	P0C6X4	rep	Replicase polyprotein 1ab	PRO_0000297790	Papain-like proteinase	Human coronavirus HKU1 (isolate N5) (HCoV-HKU1)	443241	Coronaviridae	ssRNA(+)_enveloped	5
QLFTTWLPDLFMLETM	2371	2387	P0C6X4	rep	Replicase polyprotein 1ab	PRO_0000297790	Papain-like proteinase	Human coronavirus HKU1 (isolate N5) (HCoV-HKU1)	443241	Coronaviridae	ssRNA(+)_enveloped	46
NDDEDVVTGDNDDEDV	944	960	P0C6X4	rep	Replicase polyprotein 1ab	PRO_0000297790	Papain-like proteinase	Human coronavirus HKU1 (isolate N5) (HCoV-HKU1)	443241	Coronaviridae	ssRNA(+)_enveloped	83
AVDTKALASIDEVSDD	3938	3954	P0C6X4	rep	Replicase polyprotein 1ab	PRO_0000297794	Non-structural protein 7	Human coronavirus HKU1 (isolate N5) (HCoV-HKU1)	443241	Coronaviridae	ssRNA(+)_enveloped	100
WLPDLFMLETMHWLIR	2376	2392	P0C6X4	rep	Replicase polyprotein 1ab	PRO_0000297790	Papain-like proteinase	Human coronavirus HKU1 (isolate N5) (HCoV-HKU1)	443241	Coronaviridae	ssRNA(+)_enveloped	72
TLSSTIRLQAGVATEY	4259	4275	P0C6X4	rep	Replicase polyprotein 1ab	PRO_0000297796	Non-structural protein 9	Human coronavirus HKU1 (isolate N5) (HCoV-HKU1)	443241	Coronaviridae	ssRNA(+)_enveloped	18
LVRDTRKEIFVGDSLV	7113	7129	P0C6X4	rep	Replicase polyprotein 1ab	PRO_0000297802	2'-O-methyltransferase	Human coronavirus HKU1 (isolate N5) (HCoV-HKU1)	443241	Coronaviridae	ssRNA(+)_enveloped	48
SDTPAVYVDGLESKQV	6379	6395	P0C6X4	rep	Replicase polyprotein 1ab	PRO_0000297800	Guanine-N7 methyltransferase	Human coronavirus HKU1 (isolate N5) (HCoV-HKU1)	443241	Coronaviridae	ssRNA(+)_enveloped	81
KALASIDEVSDDYVQD	3942	3958	P0C6X4	rep	Replicase polyprotein 1ab	PRO_0000297794	Non-structural protein 7	Human coronavirus HKU1 (isolate N5) (HCoV-HKU1)	443241	Coronaviridae	ssRNA(+)_enveloped	133
SNPAAVDTKALASIDE	3934	3950	P0C6X4	rep	Replicase polyprotein 1ab	PRO_0000297794	Non-structural protein 7	Human coronavirus HKU1 (isolate N5) (HCoV-HKU1)	443241	Coronaviridae	ssRNA(+)_enveloped	15
IAKSVYERDKAVARKL	4009	4025	P0C6X4	rep	Replicase polyprotein 1ab	PRO_0000297795	Non-structural protein 8	Human coronavirus HKU1 (isolate N5) (HCoV-HKU1)	443241	Coronaviridae	ssRNA(+)_enveloped	48
DEESVTGDNDDQIVVT	1036	1052	P0C6X4	rep	Replicase polyprotein 1ab	PRO_0000297790	Papain-like proteinase	Human coronavirus HKU1 (isolate N5) (HCoV-HKU1)	443241	Coronaviridae	ssRNA(+)_enveloped	4
DGVVEDTINDDEDVVT	936	952	P0C6X4	rep	Replicase polyprotein 1ab	PRO_0000297790	Papain-like proteinase	Human coronavirus HKU1 (isolate N5) (HCoV-HKU1)	443241	Coronaviridae	ssRNA(+)_enveloped	19
LNSAKEHPVVGYQVRA	873	889	P0C6X4	rep	Replicase polyprotein 1ab	PRO_0000297790	Papain-like proteinase	Human coronavirus HKU1 (isolate N5) (HCoV-HKU1)	443241	Coronaviridae	ssRNA(+)_enveloped	226
EGFRGFTYVWLSHFVP	3674	3690	P0C6X4	rep	Replicase polyprotein 1ab	PRO_0000297793	Non-structural protein 6	Human coronavirus HKU1 (isolate N5) (HCoV-HKU1)	443241	Coronaviridae	ssRNA(+)_enveloped	24
NNDEDVVTGDNNDEES	1024	1040	P0C6X4	rep	Replicase polyprotein 1ab	PRO_0000297790	Papain-like proteinase	Human coronavirus HKU1 (isolate N5) (HCoV-HKU1)	443241	Coronaviridae	ssRNA(+)_enveloped	8
DVVTGDNNDEESVTGD	1028	1044	P0C6X4	rep	Replicase polyprotein 1ab	PRO_0000297790	Papain-like proteinase	Human coronavirus HKU1 (isolate N5) (HCoV-HKU1)	443241	Coronaviridae	ssRNA(+)_enveloped	75
GDNNDEESVTGDNDDQ	1032	1048	P0C6X4	rep	Replicase polyprotein 1ab	PRO_0000297790	Papain-like proteinase	Human coronavirus HKU1 (isolate N5) (HCoV-HKU1)	443241	Coronaviridae	ssRNA(+)_enveloped	56
VDGLESKQVDYVPLRS	6386	6402	P0C6X4	rep	Replicase polyprotein 1ab	PRO_0000297800	Guanine-N7 methyltransferase	Human coronavirus HKU1 (isolate N5) (HCoV-HKU1)	443241	Coronaviridae	ssRNA(+)_enveloped	40
GYGMSFSMSSFELAQL	1289	1305	P0C6X4	rep	Replicase polyprotein 1ab	PRO_0000297790	Papain-like proteinase	Human coronavirus HKU1 (isolate N5) (HCoV-HKU1)	443241	Coronaviridae	ssRNA(+)_enveloped	25
GDNDDEDVVTGDNNDE	1012	1028	P0C6X4	rep	Replicase polyprotein 1ab	PRO_0000297790	Papain-like proteinase	Human coronavirus HKU1 (isolate N5) (HCoV-HKU1)	443241	Coronaviridae	ssRNA(+)_enveloped	17
DYVQDSTVLQALQSEF	3953	3969	P0C6X4	rep	Replicase polyprotein 1ab	PRO_0000297794	Non-structural protein 7	Human coronavirus HKU1 (isolate N5) (HCoV-HKU1)	443241	Coronaviridae	ssRNA(+)_enveloped	13
SIDEVSDDYVQDSTVL	3946	3962	P0C6X4	rep	Replicase polyprotein 1ab	PRO_0000297794	Non-structural protein 7	Human coronavirus HKU1 (isolate N5) (HCoV-HKU1)	443241	Coronaviridae	ssRNA(+)_enveloped	113
TFAIEDVEDVISSEAV	916	932	P0C6X4	rep	Replicase polyprotein 1ab	PRO_0000297790	Papain-like proteinase	Human coronavirus HKU1 (isolate N5) (HCoV-HKU1)	443241	Coronaviridae	ssRNA(+)_enveloped	39
HNNGNDVLYQPPTASV	3262	3278	P0C6X4	rep	Replicase polyprotein 1ab	PRO_0000297791	Non-structural protein 4	Human coronavirus HKU1 (isolate N5) (HCoV-HKU1)	443241	Coronaviridae	ssRNA(+)_enveloped	182
DVISSEAVEDTIDGVV	924	940	P0C6X4	rep	Replicase polyprotein 1ab	PRO_0000297790	Papain-like proteinase	Human coronavirus HKU1 (isolate N5) (HCoV-HKU1)	443241	Coronaviridae	ssRNA(+)_enveloped	131
GNVIGNDALTRFTIFT	6666	6682	P0C6X4	rep	Replicase polyprotein 1ab	PRO_0000297801	Uridylate-specific endoribonuclease	Human coronavirus HKU1 (isolate N5) (HCoV-HKU1)	443241	Coronaviridae	ssRNA(+)_enveloped	3
GDNDDEDVVTGDNDDE	972	988	P0C6X4	rep	Replicase polyprotein 1ab	PRO_0000297790	Papain-like proteinase	Human coronavirus HKU1 (isolate N5) (HCoV-HKU1)	443241	Coronaviridae	ssRNA(+)_enveloped	41
ALNNVFLGLSILFTII	72	88	Q0ZME4	M	Membrane protein			Human coronavirus HKU1 (isolate N5) (HCoV-HKU1)	443241	Coronaviridae	ssRNA(+)_enveloped	32
SRSMFVYLIKMIILWL	41	57	Q0ZME4	M	Membrane protein			Human coronavirus HKU1 (isolate N5) (HCoV-HKU1)	443241	Coronaviridae	ssRNA(+)_enveloped	5
IFPHWNSDQAITFLKE	4	20	Q0ZME4	M	Membrane protein			Human coronavirus HKU1 (isolate N5) (HCoV-HKU1)	443241	Coronaviridae	ssRNA(+)_enveloped	1
MNESIFPHWNSDQAIT	0	16	Q0ZME4	M	Membrane protein			Human coronavirus HKU1 (isolate N5) (HCoV-HKU1)	443241	Coronaviridae	ssRNA(+)_enveloped	8
SIFPHWNSDQAITFLK	3	19	Q0ZME4	M	Membrane protein			Human coronavirus HKU1 (isolate N5) (HCoV-HKU1)	443241	Coronaviridae	ssRNA(+)_enveloped	2
MFLIIFILPTTLAVIG	0	16	Q0ZME7	S	Spike glycoprotein	PRO_0000297810	Spike protein S1	Human coronavirus HKU1 (isolate N5) (HCoV-HKU1)	443241	Coronaviridae	ssRNA(+)_enveloped	5
MVDVFFTDTAWYVGQI	0	16	Q0ZME5	E	Envelope small membrane protein			Human coronavirus HKU1 (isolate N5) (HCoV-HKU1)	443241	Coronaviridae	ssRNA(+)_enveloped	130
TSAYIKLNAFYDPLPI	345	361	Q0ZME8	HE	Hemagglutinin-esterase	PRO_0000297763	Hemagglutinin-esterase	Human coronavirus HKU1 (isolate N5) (HCoV-HKU1)	443241	Coronaviridae	ssRNA(+)_enveloped	174
DANHINNLKIKNYGYL	38	54	Q0ZME8	HE	Hemagglutinin-esterase	PRO_0000297763	Hemagglutinin-esterase	Human coronavirus HKU1 (isolate N5) (HCoV-HKU1)	443241	Coronaviridae	ssRNA(+)_enveloped	3
NHINNLKIKNYGYLDI	36	52	Q0ZME8	HE	Hemagglutinin-esterase	PRO_0000297763	Hemagglutinin-esterase	Human coronavirus HKU1 (isolate N5) (HCoV-HKU1)	443241	Coronaviridae	ssRNA(+)_enveloped	0
QKQSLKPRRRLQYRQQ	4230	4246	P0C6F3		Replicase polyprotein 1a	PRO_0000338024	Non-structural protein 7	Berne virus (BEV)	11156	Tobaniviridae	ssRNA(+)_enveloped	265
EVVYQIEQVKADQKQD	2200	2216	P0C6F3		Replicase polyprotein 1a	PRO_0000338017	Non-structural protein 1	Berne virus (BEV)	11156	Tobaniviridae	ssRNA(+)_enveloped	8
RILKNNTRETEQHLSS	15	31	P0C6F3		Replicase polyprotein 1a	PRO_0000338017	Non-structural protein 1	Berne virus (BEV)	11156	Tobaniviridae	ssRNA(+)_enveloped	21
DDNLDLPFEQYYEFKI	1671	1687	P0C6F3		Replicase polyprotein 1a	PRO_0000338017	Non-structural protein 1	Berne virus (BEV)	11156	Tobaniviridae	ssRNA(+)_enveloped	1
EDERHPDEENWARPII	699	715	P0C6F3		Replicase polyprotein 1a	PRO_0000338017	Non-structural protein 1	Berne virus (BEV)	11156	Tobaniviridae	ssRNA(+)_enveloped	6
MSTSSSILDIPSKMFR	0	16	P0C6F3		Replicase polyprotein 1a	PRO_0000338017	Non-structural protein 1	Berne virus (BEV)	11156	Tobaniviridae	ssRNA(+)_enveloped	71
SEDSVQDKSQPDVKLR	2846	2862	P0C6F3		Replicase polyprotein 1a	PRO_0000338017	Non-structural protein 1	Berne virus (BEV)	11156	Tobaniviridae	ssRNA(+)_enveloped	44
KNRLTKKQKNQEKGSF	257	273	P0C6F3		Replicase polyprotein 1a	PRO_0000338017	Non-structural protein 1	Berne virus (BEV)	11156	Tobaniviridae	ssRNA(+)_enveloped	3
EQTVQQQLQPILGHDL	2232	2248	P0C6F3		Replicase polyprotein 1a	PRO_0000338017	Non-structural protein 1	Berne virus (BEV)	11156	Tobaniviridae	ssRNA(+)_enveloped	177
WTTSYLITLAVTFYIH	3602	3618	P0C6F3		Replicase polyprotein 1a	PRO_0000338021	Non-structural protein 4	Berne virus (BEV)	11156	Tobaniviridae	ssRNA(+)_enveloped	51
FEQYYEFKIGQTNVVL	1678	1694	P0C6F3		Replicase polyprotein 1a	PRO_0000338017	Non-structural protein 1	Berne virus (BEV)	11156	Tobaniviridae	ssRNA(+)_enveloped	3
QQQLQPILGHDLNENE	2236	2252	P0C6F3		Replicase polyprotein 1a	PRO_0000338017	Non-structural protein 1	Berne virus (BEV)	11156	Tobaniviridae	ssRNA(+)_enveloped	5
KNKTVPVTKAIKSPGF	1750	1766	P0C6F3		Replicase polyprotein 1a	PRO_0000338017	Non-structural protein 1	Berne virus (BEV)	11156	Tobaniviridae	ssRNA(+)_enveloped	2
IEEINSRGEQTVQQQL	2224	2240	P0C6F3		Replicase polyprotein 1a	PRO_0000338017	Non-structural protein 1	Berne virus (BEV)	11156	Tobaniviridae	ssRNA(+)_enveloped	14
ALLQQVVDEVVYQIEQ	2192	2208	P0C6F3		Replicase polyprotein 1a	PRO_0000338017	Non-structural protein 1	Berne virus (BEV)	11156	Tobaniviridae	ssRNA(+)_enveloped	35
HSDDEDQAFPDFEDER	687	703	P0C6F3		Replicase polyprotein 1a	PRO_0000338017	Non-structural protein 1	Berne virus (BEV)	11156	Tobaniviridae	ssRNA(+)_enveloped	33
VDQQIKESEQVVEPSA	2168	2184	P0C6F3		Replicase polyprotein 1a	PRO_0000338017	Non-structural protein 1	Berne virus (BEV)	11156	Tobaniviridae	ssRNA(+)_enveloped	14
QGGQQDGQVDQQIKES	2160	2176	P0C6F3		Replicase polyprotein 1a	PRO_0000338017	Non-structural protein 1	Berne virus (BEV)	11156	Tobaniviridae	ssRNA(+)_enveloped	1
LADSVMFLLYLAFLSL	3126	3142	P0C6F3		Replicase polyprotein 1a	PRO_0000338018	Non-structural protein 2	Berne virus (BEV)	11156	Tobaniviridae	ssRNA(+)_enveloped	77
QVVDEVVYQIEQVKAD	2196	2212	P0C6F3		Replicase polyprotein 1a	PRO_0000338017	Non-structural protein 1	Berne virus (BEV)	11156	Tobaniviridae	ssRNA(+)_enveloped	39
FPDFEDERHPDEENWA	695	711	P0C6F3		Replicase polyprotein 1a	PRO_0000338017	Non-structural protein 1	Berne virus (BEV)	11156	Tobaniviridae	ssRNA(+)_enveloped	1
QDSVQADEIEEINSRG	2216	2232	P0C6F3		Replicase polyprotein 1a	PRO_0000338017	Non-structural protein 1	Berne virus (BEV)	11156	Tobaniviridae	ssRNA(+)_enveloped	26
VKADQKQDQDSVQADE	2208	2224	P0C6F3		Replicase polyprotein 1a	PRO_0000338017	Non-structural protein 1	Berne virus (BEV)	11156	Tobaniviridae	ssRNA(+)_enveloped	110
SVAYFSREPVDIWYYT	2873	2889	P0C6F3		Replicase polyprotein 1a	PRO_0000338018	Non-structural protein 2	Berne virus (BEV)	11156	Tobaniviridae	ssRNA(+)_enveloped	24
VQDKSQPDVKLRPKKP	2850	2866	P0C6F3		Replicase polyprotein 1a	PRO_0000338017	Non-structural protein 1	Berne virus (BEV)	11156	Tobaniviridae	ssRNA(+)_enveloped	7
LDIPSKMFRILKNNTR	7	23	P0C6F3		Replicase polyprotein 1a	PRO_0000338017	Non-structural protein 1	Berne virus (BEV)	11156	Tobaniviridae	ssRNA(+)_enveloped	1
EQVVEPSAPSGQESPQ	2176	2192	P0C6F3		Replicase polyprotein 1a	PRO_0000338017	Non-structural protein 1	Berne virus (BEV)	11156	Tobaniviridae	ssRNA(+)_enveloped	36
YQLEYSGGFDQPFQNY	671	687	P0C6F3		Replicase polyprotein 1a	PRO_0000338017	Non-structural protein 1	Berne virus (BEV)	11156	Tobaniviridae	ssRNA(+)_enveloped	3
SPADYNDVGEEDYQLE	659	675	P0C6F3		Replicase polyprotein 1a	PRO_0000338017	Non-structural protein 1	Berne virus (BEV)	11156	Tobaniviridae	ssRNA(+)_enveloped	9
QFNSFVNVVLFDVYAV	3683	3699	P0C6F3		Replicase polyprotein 1a	PRO_0000338021	Non-structural protein 4	Berne virus (BEV)	11156	Tobaniviridae	ssRNA(+)_enveloped	130
QKQDQDSVQADEIEEI	2212	2228	P0C6F3		Replicase polyprotein 1a	PRO_0000338017	Non-structural protein 1	Berne virus (BEV)	11156	Tobaniviridae	ssRNA(+)_enveloped	2
QDGQVDQQIKESEQVV	2164	2180	P0C6F3		Replicase polyprotein 1a	PRO_0000338017	Non-structural protein 1	Berne virus (BEV)	11156	Tobaniviridae	ssRNA(+)_enveloped	7
FDQPFQNYHSDDEDQA	679	695	P0C6F3		Replicase polyprotein 1a	PRO_0000338017	Non-structural protein 1	Berne virus (BEV)	11156	Tobaniviridae	ssRNA(+)_enveloped	8
EPSAPSGQESPQALLQ	2180	2196	P0C6F3		Replicase polyprotein 1a	PRO_0000338017	Non-structural protein 1	Berne virus (BEV)	11156	Tobaniviridae	ssRNA(+)_enveloped	148
YNDVGEEDYQLEYSGG	663	679	P0C6F3		Replicase polyprotein 1a	PRO_0000338017	Non-structural protein 1	Berne virus (BEV)	11156	Tobaniviridae	ssRNA(+)_enveloped	16
ADQQFEPVEQVGQGGQ	2148	2164	P0C6F3		Replicase polyprotein 1a	PRO_0000338017	Non-structural protein 1	Berne virus (BEV)	11156	Tobaniviridae	ssRNA(+)_enveloped	141
LQKQSLKPRRRLQYRQ	4229	4245	P0C6F3		Replicase polyprotein 1a	PRO_0000338024	Non-structural protein 7	Berne virus (BEV)	11156	Tobaniviridae	ssRNA(+)_enveloped	97
FQNYHSDDEDQAFPDF	683	699	P0C6F3		Replicase polyprotein 1a	PRO_0000338017	Non-structural protein 1	Berne virus (BEV)	11156	Tobaniviridae	ssRNA(+)_enveloped	1
VSSDSEDSVQDKSQPD	2842	2858	P0C6F3		Replicase polyprotein 1a	PRO_0000338017	Non-structural protein 1	Berne virus (BEV)	11156	Tobaniviridae	ssRNA(+)_enveloped	92
SILESQNLEHKSTLTP	61	77	P0C6F3		Replicase polyprotein 1a	PRO_0000338017	Non-structural protein 1	Berne virus (BEV)	11156	Tobaniviridae	ssRNA(+)_enveloped	8
SDRVVNRMSLIIVVAI	3631	3647	P0C6F3		Replicase polyprotein 1a	PRO_0000338021	Non-structural protein 4	Berne virus (BEV)	11156	Tobaniviridae	ssRNA(+)_enveloped	447
DFSQEHVEADQQFEPV	2140	2156	P0C6F3		Replicase polyprotein 1a	PRO_0000338017	Non-structural protein 1	Berne virus (BEV)	11156	Tobaniviridae	ssRNA(+)_enveloped	16
FEPVEQVGQGGQQDGQ	2152	2168	P0C6F3		Replicase polyprotein 1a	PRO_0000338017	Non-structural protein 1	Berne virus (BEV)	11156	Tobaniviridae	ssRNA(+)_enveloped	53
SVSNNVSWVVEHLHFI	3543	3559	P0C6F3		Replicase polyprotein 1a	PRO_0000338021	Non-structural protein 4	Berne virus (BEV)	11156	Tobaniviridae	ssRNA(+)_enveloped	84
SPEEGEDSDDNLDLPF	1663	1679	P0C6F3		Replicase polyprotein 1a	PRO_0000338017	Non-structural protein 1	Berne virus (BEV)	11156	Tobaniviridae	ssRNA(+)_enveloped	197
ITKNKTVPVTKAIKSP	1748	1764	P0C6F3		Replicase polyprotein 1a	PRO_0000338017	Non-structural protein 1	Berne virus (BEV)	11156	Tobaniviridae	ssRNA(+)_enveloped	4
SKMFRILKNNTRETEQ	11	27	P0C6F3		Replicase polyprotein 1a	PRO_0000338017	Non-structural protein 1	Berne virus (BEV)	11156	Tobaniviridae	ssRNA(+)_enveloped	2
QADEIEEINSRGEQTV	2220	2236	P0C6F3		Replicase polyprotein 1a	PRO_0000338017	Non-structural protein 1	Berne virus (BEV)	11156	Tobaniviridae	ssRNA(+)_enveloped	12
HPDEENWARPIISSGE	703	719	P0C6F3		Replicase polyprotein 1a	PRO_0000338017	Non-structural protein 1	Berne virus (BEV)	11156	Tobaniviridae	ssRNA(+)_enveloped	35
EKALKNRLTKKQKNQE	253	269	P0C6F3		Replicase polyprotein 1a	PRO_0000338017	Non-structural protein 1	Berne virus (BEV)	11156	Tobaniviridae	ssRNA(+)_enveloped	0
QIEQVKADQKQDQDSV	2204	2220	P0C6F3		Replicase polyprotein 1a	PRO_0000338017	Non-structural protein 1	Berne virus (BEV)	11156	Tobaniviridae	ssRNA(+)_enveloped	46
DVKLRPKKPKGNFKKQ	2857	2873	P0C6F3		Replicase polyprotein 1a	PRO_0000338017	Non-structural protein 1	Berne virus (BEV)	11156	Tobaniviridae	ssRNA(+)_enveloped	0
NTIYVSSDSEDSVQDK	2838	2854	P0C6F3		Replicase polyprotein 1a	PRO_0000338017	Non-structural protein 1	Berne virus (BEV)	11156	Tobaniviridae	ssRNA(+)_enveloped	3
LEDISPADYNDVGEED	655	671	P0C6F3		Replicase polyprotein 1a	PRO_0000338017	Non-structural protein 1	Berne virus (BEV)	11156	Tobaniviridae	ssRNA(+)_enveloped	9
IKESEQVVEPSAPSGQ	2172	2188	P0C6F3		Replicase polyprotein 1a	PRO_0000338017	Non-structural protein 1	Berne virus (BEV)	11156	Tobaniviridae	ssRNA(+)_enveloped	3
EWTLSPEEGEDSDDNL	1657	1673	P0C6F3		Replicase polyprotein 1a	PRO_0000338017	Non-structural protein 1	Berne virus (BEV)	11156	Tobaniviridae	ssRNA(+)_enveloped	38
EHVEADQQFEPVEQVG	2144	2160	P0C6F3		Replicase polyprotein 1a	PRO_0000338017	Non-structural protein 1	Berne virus (BEV)	11156	Tobaniviridae	ssRNA(+)_enveloped	46
YSGGFDQPFQNYHSDD	675	691	P0C6F3		Replicase polyprotein 1a	PRO_0000338017	Non-structural protein 1	Berne virus (BEV)	11156	Tobaniviridae	ssRNA(+)_enveloped	14
EDQAFPDFEDERHPDE	691	707	P0C6F3		Replicase polyprotein 1a	PRO_0000338017	Non-structural protein 1	Berne virus (BEV)	11156	Tobaniviridae	ssRNA(+)_enveloped	3
QPILGHDLNENEGPTL	2240	2256	P0C6F3		Replicase polyprotein 1a	PRO_0000338017	Non-structural protein 1	Berne virus (BEV)	11156	Tobaniviridae	ssRNA(+)_enveloped	11
NSRGEQTVQQQLQPIL	2228	2244	P0C6F3		Replicase polyprotein 1a	PRO_0000338017	Non-structural protein 1	Berne virus (BEV)	11156	Tobaniviridae	ssRNA(+)_enveloped	64
ESPQALLQQVVDEVVY	2188	2204	P0C6F3		Replicase polyprotein 1a	PRO_0000338017	Non-structural protein 1	Berne virus (BEV)	11156	Tobaniviridae	ssRNA(+)_enveloped	7
SSSILDIPSKMFRILK	3	19	P0C6F3		Replicase polyprotein 1a	PRO_0000338017	Non-structural protein 1	Berne virus (BEV)	11156	Tobaniviridae	ssRNA(+)_enveloped	1
KNNTRETEQHLSSSTL	18	34	P0C6F3		Replicase polyprotein 1a	PRO_0000338017	Non-structural protein 1	Berne virus (BEV)	11156	Tobaniviridae	ssRNA(+)_enveloped	14
TKKQKNQEKGSFDARS	261	277	P0C6F3		Replicase polyprotein 1a	PRO_0000338017	Non-structural protein 1	Berne virus (BEV)	11156	Tobaniviridae	ssRNA(+)_enveloped	5
PPAVNTIYVSSDSEDS	2834	2850	P0C6F3		Replicase polyprotein 1a	PRO_0000338017	Non-structural protein 1	Berne virus (BEV)	11156	Tobaniviridae	ssRNA(+)_enveloped	18
DLPFEQYYEFKIGQTN	1675	1691	P0C6F3		Replicase polyprotein 1a	PRO_0000338017	Non-structural protein 1	Berne virus (BEV)	11156	Tobaniviridae	ssRNA(+)_enveloped	6
GEDSDDNLDLPFEQYY	1667	1683	P0C6F3		Replicase polyprotein 1a	PRO_0000338017	Non-structural protein 1	Berne virus (BEV)	11156	Tobaniviridae	ssRNA(+)_enveloped	9
GHDLNENEGPTLSVGA	2244	2260	P0C6F3		Replicase polyprotein 1a	PRO_0000338017	Non-structural protein 1	Berne virus (BEV)	11156	Tobaniviridae	ssRNA(+)_enveloped	87
EQVGQGGQQDGQVDQQ	2156	2172	P0C6F3		Replicase polyprotein 1a	PRO_0000338017	Non-structural protein 1	Berne virus (BEV)	11156	Tobaniviridae	ssRNA(+)_enveloped	108
PSGQESPQALLQQVVD	2184	2200	P0C6F3		Replicase polyprotein 1a	PRO_0000338017	Non-structural protein 1	Berne virus (BEV)	11156	Tobaniviridae	ssRNA(+)_enveloped	23
SQPDVKLRPKKPKGNF	2854	2870	P0C6F3		Replicase polyprotein 1a	PRO_0000338017	Non-structural protein 1	Berne virus (BEV)	11156	Tobaniviridae	ssRNA(+)_enveloped	0
LESQNLEHKSTLTPYN	63	79	P0C6F3		Replicase polyprotein 1a	PRO_0000338017	Non-structural protein 1	Berne virus (BEV)	11156	Tobaniviridae	ssRNA(+)_enveloped	2
KNEWTLSPEEGEDSDD	1659	1675	P0C6F3		Replicase polyprotein 1a	PRO_0000338017	Non-structural protein 1	Berne virus (BEV)	11156	Tobaniviridae	ssRNA(+)_enveloped	18
GEEDYQLEYSGGFDQP	667	683	P0C6F3		Replicase polyprotein 1a	PRO_0000338017	Non-structural protein 1	Berne virus (BEV)	11156	Tobaniviridae	ssRNA(+)_enveloped	21
QNNGNQNRSRQNRQRL	47	63	P23051	N	Nucleoprotein			Berne virus (BEV)	11156	Tobaniviridae	ssRNA(+)_enveloped	34
RNRNQFNRRQNQPSQS	71	87	P23051	N	Nucleoprotein			Berne virus (BEV)	11156	Tobaniviridae	ssRNA(+)_enveloped	43
SGHATVEISNGTEDSN	131	147	P23051	N	Nucleoprotein			Berne virus (BEV)	11156	Tobaniviridae	ssRNA(+)_enveloped	72
RQRLQNNNRGNNRNRN	59	75	P23051	N	Nucleoprotein			Berne virus (BEV)	11156	Tobaniviridae	ssRNA(+)_enveloped	52
NAVPFQPSPQVVALPM	7	23	P23051	N	Nucleoprotein			Berne virus (BEV)	11156	Tobaniviridae	ssRNA(+)_enveloped	1817
GFSSGYRRQRDPAFRP	27	43	P23051	N	Nucleoprotein			Berne virus (BEV)	11156	Tobaniviridae	ssRNA(+)_enveloped	83
QNIAPTKLVKIAKRAA	111	127	P23051	N	Nucleoprotein			Berne virus (BEV)	11156	Tobaniviridae	ssRNA(+)_enveloped	33
DSNQRVATFTIKVVMN	144	160	P23051	N	Nucleoprotein			Berne virus (BEV)	11156	Tobaniviridae	ssRNA(+)_enveloped	23
EDSNQRVATFTIKVVM	143	159	P23051	N	Nucleoprotein			Berne virus (BEV)	11156	Tobaniviridae	ssRNA(+)_enveloped	13
QFNRRQNQPSQSMSFE	75	91	P23051	N	Nucleoprotein			Berne virus (BEV)	11156	Tobaniviridae	ssRNA(+)_enveloped	6
KRAAMQIVSGHATVEI	123	139	P23051	N	Nucleoprotein			Berne virus (BEV)	11156	Tobaniviridae	ssRNA(+)_enveloped	31
RGNNRNRNQFNRRQNQ	67	83	P23051	N	Nucleoprotein			Berne virus (BEV)	11156	Tobaniviridae	ssRNA(+)_enveloped	38
NQNRSRQNRQRLQNNN	51	67	P23051	N	Nucleoprotein			Berne virus (BEV)	11156	Tobaniviridae	ssRNA(+)_enveloped	3
AATYPSDMQNIAPTKL	103	119	P23051	N	Nucleoprotein			Berne virus (BEV)	11156	Tobaniviridae	ssRNA(+)_enveloped	63
PTKLVKIAKRAAMQIV	115	131	P23051	N	Nucleoprotein			Berne virus (BEV)	11156	Tobaniviridae	ssRNA(+)_enveloped	46
ETAYAATYPSDMQNIA	99	115	P23051	N	Nucleoprotein			Berne virus (BEV)	11156	Tobaniviridae	ssRNA(+)_enveloped	54
PSDMQNIAPTKLVKIA	107	123	P23051	N	Nucleoprotein			Berne virus (BEV)	11156	Tobaniviridae	ssRNA(+)_enveloped	20
VKIAKRAAMQIVSGHA	119	135	P23051	N	Nucleoprotein			Berne virus (BEV)	11156	Tobaniviridae	ssRNA(+)_enveloped	46
GYRRQRDPAFRPMFRR	31	47	P23051	N	Nucleoprotein			Berne virus (BEV)	11156	Tobaniviridae	ssRNA(+)_enveloped	9
MFRRQNNGNQNRSRQN	43	59	P23051	N	Nucleoprotein			Berne virus (BEV)	11156	Tobaniviridae	ssRNA(+)_enveloped	45
LMANETAYAATYPSDM	95	111	P23051	N	Nucleoprotein			Berne virus (BEV)	11156	Tobaniviridae	ssRNA(+)_enveloped	59
MQIVSGHATVEISNGT	127	143	P23051	N	Nucleoprotein			Berne virus (BEV)	11156	Tobaniviridae	ssRNA(+)_enveloped	34
AFRPMFRRQNNGNQNR	39	55	P23051	N	Nucleoprotein			Berne virus (BEV)	11156	Tobaniviridae	ssRNA(+)_enveloped	30
RQNQPSQSMSFEQQLL	79	95	P23051	N	Nucleoprotein			Berne virus (BEV)	11156	Tobaniviridae	ssRNA(+)_enveloped	21
MSFEQQLLLMANETAY	87	103	P23051	N	Nucleoprotein			Berne virus (BEV)	11156	Tobaniviridae	ssRNA(+)_enveloped	25
MNSMLNPNAVPFQPSP	0	16	P23051	N	Nucleoprotein			Berne virus (BEV)	11156	Tobaniviridae	ssRNA(+)_enveloped	188
SRQNRQRLQNNNRGNN	55	71	P23051	N	Nucleoprotein			Berne virus (BEV)	11156	Tobaniviridae	ssRNA(+)_enveloped	11
PSQSMSFEQQLLLMAN	83	99	P23051	N	Nucleoprotein			Berne virus (BEV)	11156	Tobaniviridae	ssRNA(+)_enveloped	40
TVEISNGTEDSNQRVA	135	151	P23051	N	Nucleoprotein			Berne virus (BEV)	11156	Tobaniviridae	ssRNA(+)_enveloped	103
MLNPNAVPFQPSPQVV	3	19	P23051	N	Nucleoprotein			Berne virus (BEV)	11156	Tobaniviridae	ssRNA(+)_enveloped	242
QNNNRGNNRNRNQFNR	63	79	P23051	N	Nucleoprotein			Berne virus (BEV)	11156	Tobaniviridae	ssRNA(+)_enveloped	18
QYPSGFSSGYRRQRDP	23	39	P23051	N	Nucleoprotein			Berne virus (BEV)	11156	Tobaniviridae	ssRNA(+)_enveloped	33
QRDPAFRPMFRRQNNG	35	51	P23051	N	Nucleoprotein			Berne virus (BEV)	11156	Tobaniviridae	ssRNA(+)_enveloped	48
FQPSPQVVALPMQYPS	11	27	P23051	N	Nucleoprotein			Berne virus (BEV)	11156	Tobaniviridae	ssRNA(+)_enveloped	5
SNGTEDSNQRVATFTI	139	155	P23051	N	Nucleoprotein			Berne virus (BEV)	11156	Tobaniviridae	ssRNA(+)_enveloped	50
ALPMQYPSGFSSGYRR	19	35	P23051	N	Nucleoprotein			Berne virus (BEV)	11156	Tobaniviridae	ssRNA(+)_enveloped	151
PQVVALPMQYPSGFSS	15	31	P23051	N	Nucleoprotein			Berne virus (BEV)	11156	Tobaniviridae	ssRNA(+)_enveloped	119
QQLLLMANETAYAATY	91	107	P23051	N	Nucleoprotein			Berne virus (BEV)	11156	Tobaniviridae	ssRNA(+)_enveloped	1
MFPSLHFSPIWRGLEN	53	69	P27904	M	Membrane protein			Berne virus (BEV)	11156	Tobaniviridae	ssRNA(+)_enveloped	9
PFTAQIEQLTATENVY	15	31	P27904	M	Membrane protein			Berne virus (BEV)	11156	Tobaniviridae	ssRNA(+)_enveloped	31
PFPDQAPNPFTAQIEQ	7	23	P27904	M	Membrane protein			Berne virus (BEV)	11156	Tobaniviridae	ssRNA(+)_enveloped	19
TMFPSLHFSPIWRGLE	52	68	P27904	M	Membrane protein			Berne virus (BEV)	11156	Tobaniviridae	ssRNA(+)_enveloped	116
TNYWPFPDQAPNPFTA	3	19	P27904	M	Membrane protein			Berne virus (BEV)	11156	Tobaniviridae	ssRNA(+)_enveloped	107
MFETNYWPFPDQAPNP	0	16	P27904	M	Membrane protein			Berne virus (BEV)	11156	Tobaniviridae	ssRNA(+)_enveloped	15
QAPNPFTAQIEQLTAT	11	27	P27904	M	Membrane protein			Berne virus (BEV)	11156	Tobaniviridae	ssRNA(+)_enveloped	73
NGSNADHGDDEVRQMM	45	61	P31964	HE	Truncated non-functional hemagglutinin-esterase homolog			Berne virus (BEV)	11156	Tobaniviridae	ssRNA(+)_enveloped	1254
YTVTNGSNADHGDDEV	41	57	P31964	HE	Truncated non-functional hemagglutinin-esterase homolog			Berne virus (BEV)	11156	Tobaniviridae	ssRNA(+)_enveloped	231
PPVNQIPEDQQIYPSQ	131	147	D8V071	P	Phosphoprotein			Tibrogargan virus (strain CS132) (TIBV)	1559361	Rhabdoviridae	ssRNA(-)	10
ELNYRTRASLASSYDD	51	67	D8V071	P	Phosphoprotein			Tibrogargan virus (strain CS132) (TIBV)	1559361	Rhabdoviridae	ssRNA(-)	33
DDWADSIVDLSQRPHN	67	83	D8V071	P	Phosphoprotein			Tibrogargan virus (strain CS132) (TIBV)	1559361	Rhabdoviridae	ssRNA(-)	144
PNANSIGGQSVIKDVS	111	127	D8V071	P	Phosphoprotein			Tibrogargan virus (strain CS132) (TIBV)	1559361	Rhabdoviridae	ssRNA(-)	63
LDSRELNYRTRASLAS	47	63	D8V071	P	Phosphoprotein			Tibrogargan virus (strain CS132) (TIBV)	1559361	Rhabdoviridae	ssRNA(-)	6
RPHNKMEESSLHDDKA	79	95	D8V071	P	Phosphoprotein			Tibrogargan virus (strain CS132) (TIBV)	1559361	Rhabdoviridae	ssRNA(-)	36
TVDQLISDDVVNPKQD	27	43	D8V071	P	Phosphoprotein			Tibrogargan virus (strain CS132) (TIBV)	1559361	Rhabdoviridae	ssRNA(-)	34
SLASSYDDDDWADSIV	59	75	D8V071	P	Phosphoprotein			Tibrogargan virus (strain CS132) (TIBV)	1559361	Rhabdoviridae	ssRNA(-)	298
DPNDTVDQLISDDVVN	23	39	D8V071	P	Phosphoprotein			Tibrogargan virus (strain CS132) (TIBV)	1559361	Rhabdoviridae	ssRNA(-)	78
KMEESSLHDDKAIKQA	83	99	D8V071	P	Phosphoprotein			Tibrogargan virus (strain CS132) (TIBV)	1559361	Rhabdoviridae	ssRNA(-)	64
DVVNPKQDLKEFLDSR	35	51	D8V071	P	Phosphoprotein			Tibrogargan virus (strain CS132) (TIBV)	1559361	Rhabdoviridae	ssRNA(-)	9
SIGGQSVIKDVSSERK	115	131	D8V071	P	Phosphoprotein			Tibrogargan virus (strain CS132) (TIBV)	1559361	Rhabdoviridae	ssRNA(-)	47
MKRHRISIPYVTDQVL	0	16	D8V071	P	Phosphoprotein			Tibrogargan virus (strain CS132) (TIBV)	1559361	Rhabdoviridae	ssRNA(-)	203
LISDDVVNPKQDLKEF	31	47	D8V071	P	Phosphoprotein			Tibrogargan virus (strain CS132) (TIBV)	1559361	Rhabdoviridae	ssRNA(-)	0
NISKGVDHDDNLLDLE	207	223	D8V071	P	Phosphoprotein			Tibrogargan virus (strain CS132) (TIBV)	1559361	Rhabdoviridae	ssRNA(-)	18
SSLHDDKAIKQATQLN	87	103	D8V071	P	Phosphoprotein			Tibrogargan virus (strain CS132) (TIBV)	1559361	Rhabdoviridae	ssRNA(-)	31
TDYNQLRSPNANSIGG	103	119	D8V071	P	Phosphoprotein			Tibrogargan virus (strain CS132) (TIBV)	1559361	Rhabdoviridae	ssRNA(-)	48
IKQATQLNTDYNQLRS	95	111	D8V071	P	Phosphoprotein			Tibrogargan virus (strain CS132) (TIBV)	1559361	Rhabdoviridae	ssRNA(-)	9
LRNTSDVVDPNDTVDQ	15	31	D8V071	P	Phosphoprotein			Tibrogargan virus (strain CS132) (TIBV)	1559361	Rhabdoviridae	ssRNA(-)	243
TDQVLRNTSDVVDPND	11	27	D8V071	P	Phosphoprotein			Tibrogargan virus (strain CS132) (TIBV)	1559361	Rhabdoviridae	ssRNA(-)	153
SYDDDDWADSIVDLSQ	63	79	D8V071	P	Phosphoprotein			Tibrogargan virus (strain CS132) (TIBV)	1559361	Rhabdoviridae	ssRNA(-)	96
ELMDNISKGVDHDDNL	203	219	D8V071	P	Phosphoprotein			Tibrogargan virus (strain CS132) (TIBV)	1559361	Rhabdoviridae	ssRNA(-)	37
IPYVTDQVLRNTSDVV	7	23	D8V071	P	Phosphoprotein			Tibrogargan virus (strain CS132) (TIBV)	1559361	Rhabdoviridae	ssRNA(-)	280
RTRASLASSYDDDDWA	55	71	D8V071	P	Phosphoprotein			Tibrogargan virus (strain CS132) (TIBV)	1559361	Rhabdoviridae	ssRNA(-)	148
QIPEDQQIYPSQMYPL	135	151	D8V071	P	Phosphoprotein			Tibrogargan virus (strain CS132) (TIBV)	1559361	Rhabdoviridae	ssRNA(-)	10
KDVSSERKPPVNQIPE	123	139	D8V071	P	Phosphoprotein			Tibrogargan virus (strain CS132) (TIBV)	1559361	Rhabdoviridae	ssRNA(-)	4
DSIVDLSQRPHNKMEE	71	87	D8V071	P	Phosphoprotein			Tibrogargan virus (strain CS132) (TIBV)	1559361	Rhabdoviridae	ssRNA(-)	4
GVDHDDNLLDLEEKTS	211	227	D8V071	P	Phosphoprotein			Tibrogargan virus (strain CS132) (TIBV)	1559361	Rhabdoviridae	ssRNA(-)	5
QSVIKDVSSERKPPVN	119	135	D8V071	P	Phosphoprotein			Tibrogargan virus (strain CS132) (TIBV)	1559361	Rhabdoviridae	ssRNA(-)	32
PKQDLKEFLDSRELNY	39	55	D8V071	P	Phosphoprotein			Tibrogargan virus (strain CS132) (TIBV)	1559361	Rhabdoviridae	ssRNA(-)	0
RDQKELMDNISKGVDH	199	215	D8V071	P	Phosphoprotein			Tibrogargan virus (strain CS132) (TIBV)	1559361	Rhabdoviridae	ssRNA(-)	39
HRISIPYVTDQVLRNT	3	19	D8V071	P	Phosphoprotein			Tibrogargan virus (strain CS132) (TIBV)	1559361	Rhabdoviridae	ssRNA(-)	201
SDVVDPNDTVDQLISD	19	35	D8V071	P	Phosphoprotein			Tibrogargan virus (strain CS132) (TIBV)	1559361	Rhabdoviridae	ssRNA(-)	142
TQLNTDYNQLRSPNAN	99	115	D8V071	P	Phosphoprotein			Tibrogargan virus (strain CS132) (TIBV)	1559361	Rhabdoviridae	ssRNA(-)	22
DLSQRPHNKMEESSLH	75	91	D8V071	P	Phosphoprotein			Tibrogargan virus (strain CS132) (TIBV)	1559361	Rhabdoviridae	ssRNA(-)	32
DDKAIKQATQLNTDYN	91	107	D8V071	P	Phosphoprotein			Tibrogargan virus (strain CS132) (TIBV)	1559361	Rhabdoviridae	ssRNA(-)	5
SERKPPVNQIPEDQQI	127	143	D8V071	P	Phosphoprotein			Tibrogargan virus (strain CS132) (TIBV)	1559361	Rhabdoviridae	ssRNA(-)	1
LKEFLDSRELNYRTRA	43	59	D8V071	P	Phosphoprotein			Tibrogargan virus (strain CS132) (TIBV)	1559361	Rhabdoviridae	ssRNA(-)	2
QLRSPNANSIGGQSVI	107	123	D8V071	P	Phosphoprotein			Tibrogargan virus (strain CS132) (TIBV)	1559361	Rhabdoviridae	ssRNA(-)	89
KVWKKAKRHPQKTKKV	605	621	D8V075	G	Glycoprotein	PRO_0000432050	Glycoprotein	Tibrogargan virus (strain CS132) (TIBV)	1559361	Rhabdoviridae	ssRNA(-)	7
SAEESSGPLHSDDSRL	446	462	D8V075	G	Glycoprotein	PRO_0000432050	Glycoprotein	Tibrogargan virus (strain CS132) (TIBV)	1559361	Rhabdoviridae	ssRNA(-)	259
YNQRDTSNNNNDDLYE	632	648	D8V075	G	Glycoprotein	PRO_0000432050	Glycoprotein	Tibrogargan virus (strain CS132) (TIBV)	1559361	Rhabdoviridae	ssRNA(-)	13
PLNGSRNISAEESSGP	438	454	D8V075	G	Glycoprotein	PRO_0000432050	Glycoprotein	Tibrogargan virus (strain CS132) (TIBV)	1559361	Rhabdoviridae	ssRNA(-)	64
YETIENGGTVYSPFHV	646	662	D8V075	G	Glycoprotein	PRO_0000432050	Glycoprotein	Tibrogargan virus (strain CS132) (TIBV)	1559361	Rhabdoviridae	ssRNA(-)	46
FFQHPTKHEIRKNFTG	524	540	D8V075	G	Glycoprotein	PRO_0000432050	Glycoprotein	Tibrogargan virus (strain CS132) (TIBV)	1559361	Rhabdoviridae	ssRNA(-)	3
VLNNAHKAGDRTHGDH	287	303	D8V075	G	Glycoprotein	PRO_0000432050	Glycoprotein	Tibrogargan virus (strain CS132) (TIBV)	1559361	Rhabdoviridae	ssRNA(-)	319
RHPQKTKKVAQLKLND	612	628	D8V075	G	Glycoprotein	PRO_0000432050	Glycoprotein	Tibrogargan virus (strain CS132) (TIBV)	1559361	Rhabdoviridae	ssRNA(-)	47
SRNISAEESSGPLHSD	442	458	D8V075	G	Glycoprotein	PRO_0000432050	Glycoprotein	Tibrogargan virus (strain CS132) (TIBV)	1559361	Rhabdoviridae	ssRNA(-)	268
DLYETIENGGTVYSPF	644	660	D8V075	G	Glycoprotein	PRO_0000432050	Glycoprotein	Tibrogargan virus (strain CS132) (TIBV)	1559361	Rhabdoviridae	ssRNA(-)	12
KLNDYEKTYNQRDTSN	624	640	D8V075	G	Glycoprotein	PRO_0000432050	Glycoprotein	Tibrogargan virus (strain CS132) (TIBV)	1559361	Rhabdoviridae	ssRNA(-)	5
KKAKRHPQKTKKVAQL	608	624	D8V075	G	Glycoprotein	PRO_0000432050	Glycoprotein	Tibrogargan virus (strain CS132) (TIBV)	1559361	Rhabdoviridae	ssRNA(-)	8
ESSGPLHSDDSRLSNG	449	465	D8V075	G	Glycoprotein	PRO_0000432050	Glycoprotein	Tibrogargan virus (strain CS132) (TIBV)	1559361	Rhabdoviridae	ssRNA(-)	133
VAQLKLNDYEKTYNQR	620	636	D8V075	G	Glycoprotein	PRO_0000432050	Glycoprotein	Tibrogargan virus (strain CS132) (TIBV)	1559361	Rhabdoviridae	ssRNA(-)	12
NNNDDLYETIENGGTV	640	656	D8V075	G	Glycoprotein	PRO_0000432050	Glycoprotein	Tibrogargan virus (strain CS132) (TIBV)	1559361	Rhabdoviridae	ssRNA(-)	32
KTKKVAQLKLNDYEKT	616	632	D8V075	G	Glycoprotein	PRO_0000432050	Glycoprotein	Tibrogargan virus (strain CS132) (TIBV)	1559361	Rhabdoviridae	ssRNA(-)	0
DTSNNNNDDLYETIEN	636	652	D8V075	G	Glycoprotein	PRO_0000432050	Glycoprotein	Tibrogargan virus (strain CS132) (TIBV)	1559361	Rhabdoviridae	ssRNA(-)	1
YEKTYNQRDTSNNNND	628	644	D8V075	G	Glycoprotein	PRO_0000432050	Glycoprotein	Tibrogargan virus (strain CS132) (TIBV)	1559361	Rhabdoviridae	ssRNA(-)	2
NNAHKAGDRTHGDHLT	289	305	D8V075	G	Glycoprotein	PRO_0000432050	Glycoprotein	Tibrogargan virus (strain CS132) (TIBV)	1559361	Rhabdoviridae	ssRNA(-)	27
HPTKHEIRKNFTGSDS	527	543	D8V075	G	Glycoprotein	PRO_0000432050	Glycoprotein	Tibrogargan virus (strain CS132) (TIBV)	1559361	Rhabdoviridae	ssRNA(-)	7
LKVKEKNGKYLISHKM	220	236	D8V072	M	Matrix protein			Tibrogargan virus (strain CS132) (TIBV)	1559361	Rhabdoviridae	ssRNA(-)	0
KYLISHKMSSSDDSID	228	244	D8V072	M	Matrix protein			Tibrogargan virus (strain CS132) (TIBV)	1559361	Rhabdoviridae	ssRNA(-)	14
KRSSSSSSSRSKTGDE	11	27	D8V072	M	Matrix protein			Tibrogargan virus (strain CS132) (TIBV)	1559361	Rhabdoviridae	ssRNA(-)	179
IPNFQQMLKPYNLKVK	208	224	D8V072	M	Matrix protein			Tibrogargan virus (strain CS132) (TIBV)	1559361	Rhabdoviridae	ssRNA(-)	5
MLSRIKQGIKTKRSSS	0	16	D8V072	M	Matrix protein			Tibrogargan virus (strain CS132) (TIBV)	1559361	Rhabdoviridae	ssRNA(-)	56
SHKMSSSDDSIDVSDS	232	248	D8V072	M	Matrix protein			Tibrogargan virus (strain CS132) (TIBV)	1559361	Rhabdoviridae	ssRNA(-)	18
RIKQGIKTKRSSSSSS	3	19	D8V072	M	Matrix protein			Tibrogargan virus (strain CS132) (TIBV)	1559361	Rhabdoviridae	ssRNA(-)	33
SSSDDSIDVSDSDENE	236	252	D8V072	M	Matrix protein			Tibrogargan virus (strain CS132) (TIBV)	1559361	Rhabdoviridae	ssRNA(-)	3
EKNGKYLISHKMSSSD	224	240	D8V072	M	Matrix protein			Tibrogargan virus (strain CS132) (TIBV)	1559361	Rhabdoviridae	ssRNA(-)	14
DVYEVKMPDNREIPNF	196	212	D8V072	M	Matrix protein			Tibrogargan virus (strain CS132) (TIBV)	1559361	Rhabdoviridae	ssRNA(-)	2
KSIKDVYEVKMPDNRE	192	208	D8V072	M	Matrix protein			Tibrogargan virus (strain CS132) (TIBV)	1559361	Rhabdoviridae	ssRNA(-)	2
KPYNLKVKEKNGKYLI	216	232	D8V072	M	Matrix protein			Tibrogargan virus (strain CS132) (TIBV)	1559361	Rhabdoviridae	ssRNA(-)	1
GIKTKRSSSSSSSRSK	7	23	D8V072	M	Matrix protein			Tibrogargan virus (strain CS132) (TIBV)	1559361	Rhabdoviridae	ssRNA(-)	13
QQMLKPYNLKVKEKNG	212	228	D8V072	M	Matrix protein			Tibrogargan virus (strain CS132) (TIBV)	1559361	Rhabdoviridae	ssRNA(-)	2
VKMPDNREIPNFQQML	200	216	D8V072	M	Matrix protein			Tibrogargan virus (strain CS132) (TIBV)	1559361	Rhabdoviridae	ssRNA(-)	9
SSDDSIDVSDSDENEF	237	253	D8V072	M	Matrix protein			Tibrogargan virus (strain CS132) (TIBV)	1559361	Rhabdoviridae	ssRNA(-)	3
DNREIPNFQQMLKPYN	204	220	D8V072	M	Matrix protein			Tibrogargan virus (strain CS132) (TIBV)	1559361	Rhabdoviridae	ssRNA(-)	3
SFYKGWYKKEPETTYL	137	153	D8V078	L	RNA-directed RNA polymerase L			Tibrogargan virus (strain CS132) (TIBV)	1559361	Rhabdoviridae	ssRNA(-)	2
NVDDIPYYSELVKIWP	90	106	D8V078	L	RNA-directed RNA polymerase L			Tibrogargan virus (strain CS132) (TIBV)	1559361	Rhabdoviridae	ssRNA(-)	25
TIIRSFYKGWYKKEPE	133	149	D8V078	L	RNA-directed RNA polymerase L			Tibrogargan virus (strain CS132) (TIBV)	1559361	Rhabdoviridae	ssRNA(-)	2
EVLQGLRNLEGLVNEK	377	393	D8V078	L	RNA-directed RNA polymerase L			Tibrogargan virus (strain CS132) (TIBV)	1559361	Rhabdoviridae	ssRNA(-)	6
VLTNLNRLLDRDLSWF	154	170	D8V078	L	RNA-directed RNA polymerase L			Tibrogargan virus (strain CS132) (TIBV)	1559361	Rhabdoviridae	ssRNA(-)	182
TNLNRLLDRDLSWFSM	156	172	D8V078	L	RNA-directed RNA polymerase L			Tibrogargan virus (strain CS132) (TIBV)	1559361	Rhabdoviridae	ssRNA(-)	234
IPYYSELVKIWPKIIS	94	110	D8V078	L	RNA-directed RNA polymerase L			Tibrogargan virus (strain CS132) (TIBV)	1559361	Rhabdoviridae	ssRNA(-)	4
YKKEPETTYLDVLTNL	143	159	D8V078	L	RNA-directed RNA polymerase L			Tibrogargan virus (strain CS132) (TIBV)	1559361	Rhabdoviridae	ssRNA(-)	24
PETTYLDVLTNLNRLL	147	163	D8V078	L	RNA-directed RNA polymerase L			Tibrogargan virus (strain CS132) (TIBV)	1559361	Rhabdoviridae	ssRNA(-)	33
LSYAQGLPYDQIFYNP	59	75	D8V078	L	RNA-directed RNA polymerase L			Tibrogargan virus (strain CS132) (TIBV)	1559361	Rhabdoviridae	ssRNA(-)	10
WIADESFKYFRPMPDF	310	326	D8V078	L	RNA-directed RNA polymerase L			Tibrogargan virus (strain CS132) (TIBV)	1559361	Rhabdoviridae	ssRNA(-)	2
ADESFKYFRPMPDFTS	308	324	D8V078	L	RNA-directed RNA polymerase L			Tibrogargan virus (strain CS132) (TIBV)	1559361	Rhabdoviridae	ssRNA(-)	2
NALSYAQGLPYDQIFY	57	73	D8V078	L	RNA-directed RNA polymerase L			Tibrogargan virus (strain CS132) (TIBV)	1559361	Rhabdoviridae	ssRNA(-)	5
PIEVLQGLRNLEGLVN	375	391	D8V078	L	RNA-directed RNA polymerase L			Tibrogargan virus (strain CS132) (TIBV)	1559361	Rhabdoviridae	ssRNA(-)	38
FVKEEDKHLYIGEDQD	345	361	D8V070	N	Nucleoprotein			Tibrogargan virus (strain CS132) (TIBV)	1559361	Rhabdoviridae	ssRNA(-)	2
NKGSLMKVFVKEEDKH	337	353	D8V070	N	Nucleoprotein			Tibrogargan virus (strain CS132) (TIBV)	1559361	Rhabdoviridae	ssRNA(-)	3
LYIGEDQDENEGNGSD	353	369	D8V070	N	Nucleoprotein			Tibrogargan virus (strain CS132) (TIBV)	1559361	Rhabdoviridae	ssRNA(-)	46
MHALVTSTSIKLTAPS	0	16	D8V070	N	Nucleoprotein			Tibrogargan virus (strain CS132) (TIBV)	1559361	Rhabdoviridae	ssRNA(-)	86
ENEGNGSDYIDLTQHP	361	377	D8V070	N	Nucleoprotein			Tibrogargan virus (strain CS132) (TIBV)	1559361	Rhabdoviridae	ssRNA(-)	28
EDQDENEGNGSDYIDL	357	373	D8V070	N	Nucleoprotein			Tibrogargan virus (strain CS132) (TIBV)	1559361	Rhabdoviridae	ssRNA(-)	13
LVTSTSIKLTAPSDTI	3	19	D8V070	N	Nucleoprotein			Tibrogargan virus (strain CS132) (TIBV)	1559361	Rhabdoviridae	ssRNA(-)	13
TSIKLTAPSDTIDVQY	7	23	D8V070	N	Nucleoprotein			Tibrogargan virus (strain CS132) (TIBV)	1559361	Rhabdoviridae	ssRNA(-)	82
LMKVFVKEEDKHLYIG	341	357	D8V070	N	Nucleoprotein			Tibrogargan virus (strain CS132) (TIBV)	1559361	Rhabdoviridae	ssRNA(-)	5
EDKHLYIGEDQDENEG	349	365	D8V070	N	Nucleoprotein			Tibrogargan virus (strain CS132) (TIBV)	1559361	Rhabdoviridae	ssRNA(-)	3
LMVSRDQTNDRSDDKP	3	19	Q82634	VP5	Protein VP5			Avian infectious bursal disease virus (isolate Chicken/UK/UK661/1989) (IBDV)	644440	Birnaviridae	dsRNA	32
PREAHSQVRDLDLQFD	47	63	Q82634	VP5	Protein VP5			Avian infectious bursal disease virus (isolate Chicken/UK/UK661/1989) (IBDV)	644440	Birnaviridae	dsRNA	205
NDRSDDKPARSNPTDA	11	27	Q82634	VP5	Protein VP5			Avian infectious bursal disease virus (isolate Chicken/UK/UK661/1989) (IBDV)	644440	Birnaviridae	dsRNA	525
ANNRTGVHSGRHPREA	35	51	Q82634	VP5	Protein VP5			Avian infectious bursal disease virus (isolate Chicken/UK/UK661/1989) (IBDV)	644440	Birnaviridae	dsRNA	153
DDKPARSNPTDASVHT	15	31	Q82634	VP5	Protein VP5			Avian infectious bursal disease virus (isolate Chicken/UK/UK661/1989) (IBDV)	644440	Birnaviridae	dsRNA	189
PTDASVHTEPSDANNR	23	39	Q82634	VP5	Protein VP5			Avian infectious bursal disease virus (isolate Chicken/UK/UK661/1989) (IBDV)	644440	Birnaviridae	dsRNA	223
TGVHSGRHPREAHSQV	39	55	Q82634	VP5	Protein VP5			Avian infectious bursal disease virus (isolate Chicken/UK/UK661/1989) (IBDV)	644440	Birnaviridae	dsRNA	92
RDLDLQFDAGGHRVRA	55	71	Q82634	VP5	Protein VP5			Avian infectious bursal disease virus (isolate Chicken/UK/UK661/1989) (IBDV)	644440	Birnaviridae	dsRNA	245
HSQVRDLDLQFDAGGH	51	67	Q82634	VP5	Protein VP5			Avian infectious bursal disease virus (isolate Chicken/UK/UK661/1989) (IBDV)	644440	Birnaviridae	dsRNA	200
DLDLQFDAGGHRVRAN	56	72	Q82634	VP5	Protein VP5			Avian infectious bursal disease virus (isolate Chicken/UK/UK661/1989) (IBDV)	644440	Birnaviridae	dsRNA	59
EPSDANNRTGVHSGRH	31	47	Q82634	VP5	Protein VP5			Avian infectious bursal disease virus (isolate Chicken/UK/UK661/1989) (IBDV)	644440	Birnaviridae	dsRNA	474
SVHTEPSDANNRTGVH	27	43	Q82634	VP5	Protein VP5			Avian infectious bursal disease virus (isolate Chicken/UK/UK661/1989) (IBDV)	644440	Birnaviridae	dsRNA	1529
MLSLMVSRDQTNDRSD	0	16	Q82634	VP5	Protein VP5			Avian infectious bursal disease virus (isolate Chicken/UK/UK661/1989) (IBDV)	644440	Birnaviridae	dsRNA	279
RDQTNDRSDDKPARSN	7	23	Q82634	VP5	Protein VP5			Avian infectious bursal disease virus (isolate Chicken/UK/UK661/1989) (IBDV)	644440	Birnaviridae	dsRNA	18
SGRHPREAHSQVRDLD	43	59	Q82634	VP5	Protein VP5			Avian infectious bursal disease virus (isolate Chicken/UK/UK661/1989) (IBDV)	644440	Birnaviridae	dsRNA	43
ARSNPTDASVHTEPSD	19	35	Q82634	VP5	Protein VP5			Avian infectious bursal disease virus (isolate Chicken/UK/UK661/1989) (IBDV)	644440	Birnaviridae	dsRNA	270
GRLGRWIRAVSDEDLE	996	1012	Q82635		Structural polyprotein	PRO_0000378366	Capsid protein VP3	Avian infectious bursal disease virus (isolate Chicken/UK/UK661/1989) (IBDV)	644440	Birnaviridae	dsRNA	15
SGKARAASGRIRQLTL	495	511	Q82635		Structural polyprotein	PRO_0000378359	Precursor of VP2	Avian infectious bursal disease virus (isolate Chicken/UK/UK661/1989) (IBDV)	644440	Birnaviridae	dsRNA	183
SKSQRAKYGTAGYGVE	825	841	Q82635		Structural polyprotein	PRO_0000378366	Capsid protein VP3	Avian infectious bursal disease virus (isolate Chicken/UK/UK661/1989) (IBDV)	644440	Birnaviridae	dsRNA	141
LSDPNAHRMRNFLANA	805	821	Q82635		Structural polyprotein	PRO_0000378366	Capsid protein VP3	Avian infectious bursal disease virus (isolate Chicken/UK/UK661/1989) (IBDV)	644440	Birnaviridae	dsRNA	529
QYDLAMAASEFKETPE	748	764	Q82635		Structural polyprotein	PRO_0000378365	Protease VP4	Avian infectious bursal disease virus (isolate Chicken/UK/UK661/1989) (IBDV)	644440	Birnaviridae	dsRNA	29
KPKPKPNVPTQRPPGR	982	998	Q82635		Structural polyprotein	PRO_0000378366	Capsid protein VP3	Avian infectious bursal disease virus (isolate Chicken/UK/UK661/1989) (IBDV)	644440	Birnaviridae	dsRNA	117
AMAASEFKETPELESA	752	768	Q82635		Structural polyprotein	PRO_0000378365	Protease VP4	Avian infectious bursal disease virus (isolate Chicken/UK/UK661/1989) (IBDV)	644440	Birnaviridae	dsRNA	4
GKARAASGRIRQLTLA	496	512	Q82635		Structural polyprotein	PRO_0000378359	Precursor of VP2	Avian infectious bursal disease virus (isolate Chicken/UK/UK661/1989) (IBDV)	644440	Birnaviridae	dsRNA	815
ASEFKETPELESAVRA	755	771	Q82635		Structural polyprotein	PRO_0000378365	Protease VP4	Avian infectious bursal disease virus (isolate Chicken/UK/UK661/1989) (IBDV)	644440	Birnaviridae	dsRNA	26
VRSSTLPGGVYALNGT	109	125	Q82635		Structural polyprotein	PRO_0000378360	Capsid protein VP2	Avian infectious bursal disease virus (isolate Chicken/UK/UK661/1989) (IBDV)	644440	Birnaviridae	dsRNA	431
RNPRRAPPKPKPKPNV	974	990	Q82635		Structural polyprotein	PRO_0000378366	Capsid protein VP3	Avian infectious bursal disease virus (isolate Chicken/UK/UK661/1989) (IBDV)	644440	Birnaviridae	dsRNA	210
ANFALSDPNAHRMRNF	801	817	Q82635		Structural polyprotein	PRO_0000378366	Capsid protein VP3	Avian infectious bursal disease virus (isolate Chicken/UK/UK661/1989) (IBDV)	644440	Birnaviridae	dsRNA	19
RAPPKPKPKPNVPTQR	978	994	Q82635		Structural polyprotein	PRO_0000378366	Capsid protein VP3	Avian infectious bursal disease virus (isolate Chicken/UK/UK661/1989) (IBDV)	644440	Birnaviridae	dsRNA	175
ASGTARAASGKARAAS	487	503	Q82635		Structural polyprotein	PRO_0000378359	Precursor of VP2	Avian infectious bursal disease virus (isolate Chicken/UK/UK661/1989) (IBDV)	644440	Birnaviridae	dsRNA	57
MRNFLANAPQAGSKSQ	813	829	Q82635		Structural polyprotein	PRO_0000378366	Capsid protein VP3	Avian infectious bursal disease virus (isolate Chicken/UK/UK661/1989) (IBDV)	644440	Birnaviridae	dsRNA	8
PPGRLGRWIRAVSDED	994	1010	Q82635		Structural polyprotein	PRO_0000378366	Capsid protein VP3	Avian infectious bursal disease virus (isolate Chicken/UK/UK661/1989) (IBDV)	644440	Birnaviridae	dsRNA	55
KPNVPTQRPPGRLGRW	986	1002	Q82635		Structural polyprotein	PRO_0000378366	Capsid protein VP3	Avian infectious bursal disease virus (isolate Chicken/UK/UK661/1989) (IBDV)	644440	Birnaviridae	dsRNA	90
LANAPQAGSKSQRAKY	817	833	Q82635		Structural polyprotein	PRO_0000378366	Capsid protein VP3	Avian infectious bursal disease virus (isolate Chicken/UK/UK661/1989) (IBDV)	644440	Birnaviridae	dsRNA	3
ARAASGKARAASGRIR	491	507	Q82635		Structural polyprotein	PRO_0000378359	Precursor of VP2	Avian infectious bursal disease virus (isolate Chicken/UK/UK661/1989) (IBDV)	644440	Birnaviridae	dsRNA	202
RAKYGTAGYGVEARGP	829	845	Q82635		Structural polyprotein	PRO_0000378366	Capsid protein VP3	Avian infectious bursal disease virus (isolate Chicken/UK/UK661/1989) (IBDV)	644440	Birnaviridae	dsRNA	2
EMKHRNPRRAPPKPKP	970	986	Q82635		Structural polyprotein	PRO_0000378366	Capsid protein VP3	Avian infectious bursal disease virus (isolate Chicken/UK/UK661/1989) (IBDV)	644440	Birnaviridae	dsRNA	14
PQAGSKSQRAKYGTAG	821	837	Q82635		Structural polyprotein	PRO_0000378366	Capsid protein VP3	Avian infectious bursal disease virus (isolate Chicken/UK/UK661/1989) (IBDV)	644440	Birnaviridae	dsRNA	34
FKETPELESAVRAMEA	758	774	Q82635		Structural polyprotein	PRO_0000378366	Capsid protein VP3	Avian infectious bursal disease virus (isolate Chicken/UK/UK661/1989) (IBDV)	644440	Birnaviridae	dsRNA	0
VTDMANFALSDPNAHR	797	813	Q82635		Structural polyprotein	PRO_0000378366	Capsid protein VP3	Avian infectious bursal disease virus (isolate Chicken/UK/UK661/1989) (IBDV)	644440	Birnaviridae	dsRNA	187
SSTLPGGVYALNGTIN	107	123	Q82635		Structural polyprotein	PRO_0000378360	Capsid protein VP2	Avian infectious bursal disease virus (isolate Chicken/UK/UK661/1989) (IBDV)	644440	Birnaviridae	dsRNA	14
NAHRMRNFLANAPQAG	809	825	Q82635		Structural polyprotein	PRO_0000378366	Capsid protein VP3	Avian infectious bursal disease virus (isolate Chicken/UK/UK661/1989) (IBDV)	644440	Birnaviridae	dsRNA	7
GTAGYGVEARGPTPEG	833	849	Q82635		Structural polyprotein	PRO_0000378366	Capsid protein VP3	Avian infectious bursal disease virus (isolate Chicken/UK/UK661/1989) (IBDV)	644440	Birnaviridae	dsRNA	46
PTQRPPGRLGRWIRAV	990	1006	Q82635		Structural polyprotein	PRO_0000378366	Capsid protein VP3	Avian infectious bursal disease virus (isolate Chicken/UK/UK661/1989) (IBDV)	644440	Birnaviridae	dsRNA	18
QTASHPVVGLHLPAKR	820	836	Q82630	VP1	RNA-directed RNA polymerase			Avian infectious bursal disease virus (isolate Chicken/UK/UK661/1989) (IBDV)	644440	Birnaviridae	dsRNA	485
DEVTLLTQNIRDKAYG	151	167	Q82630	VP1	RNA-directed RNA polymerase			Avian infectious bursal disease virus (isolate Chicken/UK/UK661/1989) (IBDV)	644440	Birnaviridae	dsRNA	75
HPVVGLHLPAKRATGV	824	840	Q82630	VP1	RNA-directed RNA polymerase			Avian infectious bursal disease virus (isolate Chicken/UK/UK661/1989) (IBDV)	644440	Birnaviridae	dsRNA	1342
IKPTAGQDVEELLIPK	19	35	Q82630	VP1	RNA-directed RNA polymerase			Avian infectious bursal disease virus (isolate Chicken/UK/UK661/1989) (IBDV)	644440	Birnaviridae	dsRNA	0
KYPEVKNPQTASHPVV	812	828	Q82630	VP1	RNA-directed RNA polymerase			Avian infectious bursal disease virus (isolate Chicken/UK/UK661/1989) (IBDV)	644440	Birnaviridae	dsRNA	13
QSTSVYTPKYPEVKNP	804	820	Q82630	VP1	RNA-directed RNA polymerase			Avian infectious bursal disease virus (isolate Chicken/UK/UK661/1989) (IBDV)	644440	Birnaviridae	dsRNA	2
GLHLPAKRATGVQAAL	828	844	Q82630	VP1	RNA-directed RNA polymerase			Avian infectious bursal disease virus (isolate Chicken/UK/UK661/1989) (IBDV)	644440	Birnaviridae	dsRNA	4
TSRPMGMEAPTRSKNA	848	864	Q82630	VP1	RNA-directed RNA polymerase			Avian infectious bursal disease virus (isolate Chicken/UK/UK661/1989) (IBDV)	644440	Birnaviridae	dsRNA	9
AVKMAKRRQRQKESRQ	863	879	Q82630	VP1	RNA-directed RNA polymerase			Avian infectious bursal disease virus (isolate Chicken/UK/UK661/1989) (IBDV)	644440	Birnaviridae	dsRNA	34
VYTPKYPEVKNPQTAS	808	824	Q82630	VP1	RNA-directed RNA polymerase			Avian infectious bursal disease virus (isolate Chicken/UK/UK661/1989) (IBDV)	644440	Birnaviridae	dsRNA	3
VFNSPQARSKISAAFG	3	19	Q82630	VP1	RNA-directed RNA polymerase			Avian infectious bursal disease virus (isolate Chicken/UK/UK661/1989) (IBDV)	644440	Birnaviridae	dsRNA	37
AAFGIKPTAGQDVEEL	15	31	Q82630	VP1	RNA-directed RNA polymerase			Avian infectious bursal disease virus (isolate Chicken/UK/UK661/1989) (IBDV)	644440	Birnaviridae	dsRNA	7
SKNAVKMAKRRQRQKE	860	876	Q82630	VP1	RNA-directed RNA polymerase			Avian infectious bursal disease virus (isolate Chicken/UK/UK661/1989) (IBDV)	644440	Birnaviridae	dsRNA	6
LGAGTSRPMGMEAPTR	844	860	Q82630	VP1	RNA-directed RNA polymerase			Avian infectious bursal disease virus (isolate Chicken/UK/UK661/1989) (IBDV)	644440	Birnaviridae	dsRNA	76
MSDVFNSPQARSKISA	0	16	Q82630	VP1	RNA-directed RNA polymerase			Avian infectious bursal disease virus (isolate Chicken/UK/UK661/1989) (IBDV)	644440	Birnaviridae	dsRNA	27
PAKRATGVQAALLGAG	832	848	Q82630	VP1	RNA-directed RNA polymerase			Avian infectious bursal disease virus (isolate Chicken/UK/UK661/1989) (IBDV)	644440	Birnaviridae	dsRNA	195
MGMEAPTRSKNAVKMA	852	868	Q82630	VP1	RNA-directed RNA polymerase			Avian infectious bursal disease virus (isolate Chicken/UK/UK661/1989) (IBDV)	644440	Birnaviridae	dsRNA	14
PQARSKISAAFGIKPT	7	23	Q82630	VP1	RNA-directed RNA polymerase			Avian infectious bursal disease virus (isolate Chicken/UK/UK661/1989) (IBDV)	644440	Birnaviridae	dsRNA	1
QAALLGAGTSRPMGME	840	856	Q82630	VP1	RNA-directed RNA polymerase			Avian infectious bursal disease virus (isolate Chicken/UK/UK661/1989) (IBDV)	644440	Birnaviridae	dsRNA	26
VTLLTQNIRDKAYGSG	149	165	Q82630	VP1	RNA-directed RNA polymerase			Avian infectious bursal disease virus (isolate Chicken/UK/UK661/1989) (IBDV)	644440	Birnaviridae	dsRNA	80
VKNPQTASHPVVGLHL	816	832	Q82630	VP1	RNA-directed RNA polymerase			Avian infectious bursal disease virus (isolate Chicken/UK/UK661/1989) (IBDV)	644440	Birnaviridae	dsRNA	89
SKISAAFGIKPTAGQD	11	27	Q82630	VP1	RNA-directed RNA polymerase			Avian infectious bursal disease virus (isolate Chicken/UK/UK661/1989) (IBDV)	644440	Birnaviridae	dsRNA	13
APTRSKNAVKMAKRRQ	856	872	Q82630	VP1	RNA-directed RNA polymerase			Avian infectious bursal disease virus (isolate Chicken/UK/UK661/1989) (IBDV)	644440	Birnaviridae	dsRNA	77
ATGVQAALLGAGTSRP	836	852	Q82630	VP1	RNA-directed RNA polymerase			Avian infectious bursal disease virus (isolate Chicken/UK/UK661/1989) (IBDV)	644440	Birnaviridae	dsRNA	103
LEAVQSTSVYTPKYPE	800	816	Q82630	VP1	RNA-directed RNA polymerase			Avian infectious bursal disease virus (isolate Chicken/UK/UK661/1989) (IBDV)	644440	Birnaviridae	dsRNA	0
DTVTSNLTGRTSTLEA	115	131	P04506	S1	Outer capsid protein sigma-1			Reovirus type 1 (strain Lang) (T1L)	10884	Reoviridae	dsRNA	96
SQNTQSISSLGDRINA	91	107	P04506	S1	Outer capsid protein sigma-1			Reovirus type 1 (strain Lang) (T1L)	10884	Reoviridae	dsRNA	32
STIESRLGEMDNRLVG	63	79	P04506	S1	Outer capsid protein sigma-1			Reovirus type 1 (strain Lang) (T1L)	10884	Reoviridae	dsRNA	24
IVLQLSVSSNGSQSKE	11	27	P04506	S1	Outer capsid protein sigma-1			Reovirus type 1 (strain Lang) (T1L)	10884	Reoviridae	dsRNA	7
TTEVTRLDGLINSGQN	147	163	P04506	S1	Outer capsid protein sigma-1			Reovirus type 1 (strain Lang) (T1L)	10884	Reoviridae	dsRNA	107
MDASLITEIRKIVLQL	0	16	P04506	S1	Outer capsid protein sigma-1			Reovirus type 1 (strain Lang) (T1L)	10884	Reoviridae	dsRNA	105
GMWFNSSNQLQLDLSG	200	216	P04506	S1	Outer capsid protein sigma-1			Reovirus type 1 (strain Lang) (T1L)	10884	Reoviridae	dsRNA	38
VDSLDTVTSNLTGRTS	111	127	P04506	S1	Outer capsid protein sigma-1			Reovirus type 1 (strain Lang) (T1L)	10884	Reoviridae	dsRNA	73
LPTYRYPLELDTANNR	307	323	P04506	S1	Outer capsid protein sigma-1			Reovirus type 1 (strain Lang) (T1L)	10884	Reoviridae	dsRNA	39
TRLDGLINSGQNSIGE	151	167	P04506	S1	Outer capsid protein sigma-1			Reovirus type 1 (strain Lang) (T1L)	10884	Reoviridae	dsRNA	128
MVTTAGRGLQKNGNTL	178	194	P04506	S1	Outer capsid protein sigma-1			Reovirus type 1 (strain Lang) (T1L)	10884	Reoviridae	dsRNA	141
REASGVRTLSFGYDTS	275	291	P04506	S1	Outer capsid protein sigma-1			Reovirus type 1 (strain Lang) (T1L)	10884	Reoviridae	dsRNA	88
ISSQVTQLSNSVSQNT	79	95	P04506	S1	Outer capsid protein sigma-1			Reovirus type 1 (strain Lang) (T1L)	10884	Reoviridae	dsRNA	13
SNGSQSKEIEEIKKQV	19	35	P04506	S1	Outer capsid protein sigma-1			Reovirus type 1 (strain Lang) (T1L)	10884	Reoviridae	dsRNA	4
SLGDRINAVEPRVDSL	99	115	P04506	S1	Outer capsid protein sigma-1			Reovirus type 1 (strain Lang) (T1L)	10884	Reoviridae	dsRNA	47
NSSNQLQLDLSGQSKG	204	220	P04506	S1	Outer capsid protein sigma-1			Reovirus type 1 (strain Lang) (T1L)	10884	Reoviridae	dsRNA	33
SNSISTIESRLGEMDN	59	75	P04506	S1	Outer capsid protein sigma-1			Reovirus type 1 (strain Lang) (T1L)	10884	Reoviridae	dsRNA	6
SIGELSTRLSNVETSM	163	179	P04506	S1	Outer capsid protein sigma-1			Reovirus type 1 (strain Lang) (T1L)	10884	Reoviridae	dsRNA	209
SNLTGRTSTLEADVGS	119	135	P04506	S1	Outer capsid protein sigma-1			Reovirus type 1 (strain Lang) (T1L)	10884	Reoviridae	dsRNA	48
RINAVEPRVDSLDTVT	103	119	P04506	S1	Outer capsid protein sigma-1			Reovirus type 1 (strain Lang) (T1L)	10884	Reoviridae	dsRNA	31
GLINSGQNSIGELSTR	155	171	P04506	S1	Outer capsid protein sigma-1			Reovirus type 1 (strain Lang) (T1L)	10884	Reoviridae	dsRNA	71
SLITEIRKIVLQLSVS	3	19	P04506	S1	Outer capsid protein sigma-1			Reovirus type 1 (strain Lang) (T1L)	10884	Reoviridae	dsRNA	17
VETSMVTTAGRGLQKN	174	190	P04506	S1	Outer capsid protein sigma-1			Reovirus type 1 (strain Lang) (T1L)	10884	Reoviridae	dsRNA	0
DVGSLRTELAALTTRV	131	147	P04506	S1	Outer capsid protein sigma-1			Reovirus type 1 (strain Lang) (T1L)	10884	Reoviridae	dsRNA	868
TLEADVGSLRTELAAL	127	143	P04506	S1	Outer capsid protein sigma-1			Reovirus type 1 (strain Lang) (T1L)	10884	Reoviridae	dsRNA	104
GRTSTLEADVGSLRTE	123	139	P04506	S1	Outer capsid protein sigma-1			Reovirus type 1 (strain Lang) (T1L)	10884	Reoviridae	dsRNA	67
SRLGEMDNRLVGISSQ	67	83	P04506	S1	Outer capsid protein sigma-1			Reovirus type 1 (strain Lang) (T1L)	10884	Reoviridae	dsRNA	12
EIRKIVLQLSVSSNGS	7	23	P04506	S1	Outer capsid protein sigma-1			Reovirus type 1 (strain Lang) (T1L)	10884	Reoviridae	dsRNA	23
ASGVRTLSFGYDTSDF	277	293	P04506	S1	Outer capsid protein sigma-1			Reovirus type 1 (strain Lang) (T1L)	10884	Reoviridae	dsRNA	62
VTQLSNSVSQNTQSIS	83	99	P04506	S1	Outer capsid protein sigma-1			Reovirus type 1 (strain Lang) (T1L)	10884	Reoviridae	dsRNA	53
VSTLESAKIDSVLPPL	255	271	P04506	S1	Outer capsid protein sigma-1			Reovirus type 1 (strain Lang) (T1L)	10884	Reoviridae	dsRNA	174
TTRVTTEVTRLDGLIN	143	159	P04506	S1	Outer capsid protein sigma-1			Reovirus type 1 (strain Lang) (T1L)	10884	Reoviridae	dsRNA	61
LSVSSNGSQSKEIEEI	15	31	P04506	S1	Outer capsid protein sigma-1			Reovirus type 1 (strain Lang) (T1L)	10884	Reoviridae	dsRNA	1
EMDNRLVGISSQVTQL	71	87	P04506	S1	Outer capsid protein sigma-1			Reovirus type 1 (strain Lang) (T1L)	10884	Reoviridae	dsRNA	11
SRLTLPTYRYPLELDT	303	319	P04506	S1	Outer capsid protein sigma-1			Reovirus type 1 (strain Lang) (T1L)	10884	Reoviridae	dsRNA	4
SNSVSQNTQSISSLGD	87	103	P04506	S1	Outer capsid protein sigma-1			Reovirus type 1 (strain Lang) (T1L)	10884	Reoviridae	dsRNA	90
SGQNSIGELSTRLSNV	159	175	P04506	S1	Outer capsid protein sigma-1			Reovirus type 1 (strain Lang) (T1L)	10884	Reoviridae	dsRNA	390
RLVGISSQVTQLSNSV	75	91	P04506	S1	Outer capsid protein sigma-1			Reovirus type 1 (strain Lang) (T1L)	10884	Reoviridae	dsRNA	74
LAALTTRVTTEVTRLD	139	155	P04506	S1	Outer capsid protein sigma-1			Reovirus type 1 (strain Lang) (T1L)	10884	Reoviridae	dsRNA	34
LRTELAALTTRVTTEV	135	151	P04506	S1	Outer capsid protein sigma-1			Reovirus type 1 (strain Lang) (T1L)	10884	Reoviridae	dsRNA	147
QSISSLGDRINAVEPR	95	111	P04506	S1	Outer capsid protein sigma-1			Reovirus type 1 (strain Lang) (T1L)	10884	Reoviridae	dsRNA	10
LSTRLSNVETSMVTTA	167	183	P04506	S1	Outer capsid protein sigma-1			Reovirus type 1 (strain Lang) (T1L)	10884	Reoviridae	dsRNA	124
SRVSTLESAKIDSVLP	257	273	P04506	S1	Outer capsid protein sigma-1			Reovirus type 1 (strain Lang) (T1L)	10884	Reoviridae	dsRNA	99
VEPRVDSLDTVTSNLT	107	123	P04506	S1	Outer capsid protein sigma-1			Reovirus type 1 (strain Lang) (T1L)	10884	Reoviridae	dsRNA	125
AKSLRITPSLLSATPI	686	702	Q9PY83	M3	Protein mu-NS			Reovirus type 1 (strain Lang) (T1L)	10884	Reoviridae	dsRNA	44
QMELSRTQSLNAQLEA	537	553	Q9PY83	M3	Protein mu-NS			Reovirus type 1 (strain Lang) (T1L)	10884	Reoviridae	dsRNA	40
SLLSATPIDSVDGAAD	694	710	Q9PY83	M3	Protein mu-NS			Reovirus type 1 (strain Lang) (T1L)	10884	Reoviridae	dsRNA	195
AQAASLDMYLRHHTAI	557	573	Q9PY83	M3	Protein mu-NS			Reovirus type 1 (strain Lang) (T1L)	10884	Reoviridae	dsRNA	339
SLDMYLRHHTAINGHT	561	577	Q9PY83	M3	Protein mu-NS			Reovirus type 1 (strain Lang) (T1L)	10884	Reoviridae	dsRNA	90
GKQAREITELRESAEN	630	646	Q9PY83	M3	Protein mu-NS			Reovirus type 1 (strain Lang) (T1L)	10884	Reoviridae	dsRNA	0
IDDLTQMNGKQAREIT	622	638	Q9PY83	M3	Protein mu-NS			Reovirus type 1 (strain Lang) (T1L)	10884	Reoviridae	dsRNA	5
MASFKGFSVNTVPVSK	0	16	Q9PY83	M3	Protein mu-NS			Reovirus type 1 (strain Lang) (T1L)	10884	Reoviridae	dsRNA	52
HTAINGHTKEDELLDA	569	585	Q9PY83	M3	Protein mu-NS			Reovirus type 1 (strain Lang) (T1L)	10884	Reoviridae	dsRNA	181
VGTITQNQMTYQQELQ	654	670	Q9PY83	M3	Protein mu-NS			Reovirus type 1 (strain Lang) (T1L)	10884	Reoviridae	dsRNA	27
QLEADAKSAQAASLDM	549	565	Q9PY83	M3	Protein mu-NS			Reovirus type 1 (strain Lang) (T1L)	10884	Reoviridae	dsRNA	26
MTYQQELQALVAKNVE	662	678	Q9PY83	M3	Protein mu-NS			Reovirus type 1 (strain Lang) (T1L)	10884	Reoviridae	dsRNA	40
LAATPGIRSQPFTPSV	23	39	Q9PY83	M3	Protein mu-NS			Reovirus type 1 (strain Lang) (T1L)	10884	Reoviridae	dsRNA	10
YEKQIAELVGTITQNQ	646	662	Q9PY83	M3	Protein mu-NS			Reovirus type 1 (strain Lang) (T1L)	10884	Reoviridae	dsRNA	13
TQMNGKQAREITELRE	626	642	Q9PY83	M3	Protein mu-NS			Reovirus type 1 (strain Lang) (T1L)	10884	Reoviridae	dsRNA	98
GWAERISKEAAAKAQT	605	621	Q9PY83	M3	Protein mu-NS			Reovirus type 1 (strain Lang) (T1L)	10884	Reoviridae	dsRNA	29
QELQALVAKNVELDTM	666	682	Q9PY83	M3	Protein mu-NS			Reovirus type 1 (strain Lang) (T1L)	10884	Reoviridae	dsRNA	59
PDVRKEIMEKRGEVRR	589	605	Q9PY83	M3	Protein mu-NS			Reovirus type 1 (strain Lang) (T1L)	10884	Reoviridae	dsRNA	18
QLRELSSEVTRLQMEL	525	541	Q9PY83	M3	Protein mu-NS			Reovirus type 1 (strain Lang) (T1L)	10884	Reoviridae	dsRNA	77
SAENYEKQIAELVGTI	642	658	Q9PY83	M3	Protein mu-NS			Reovirus type 1 (strain Lang) (T1L)	10884	Reoviridae	dsRNA	32
IAELVGTITQNQMTYQ	650	666	Q9PY83	M3	Protein mu-NS			Reovirus type 1 (strain Lang) (T1L)	10884	Reoviridae	dsRNA	43
DPTPMALQPLLSQLRE	513	529	Q9PY83	M3	Protein mu-NS			Reovirus type 1 (strain Lang) (T1L)	10884	Reoviridae	dsRNA	182
SVNTVPVSKAKRDISS	7	23	Q9PY83	M3	Protein mu-NS			Reovirus type 1 (strain Lang) (T1L)	10884	Reoviridae	dsRNA	128
KAQTVIDDLTQMNGKQ	617	633	Q9PY83	M3	Protein mu-NS			Reovirus type 1 (strain Lang) (T1L)	10884	Reoviridae	dsRNA	100
NQRQAKSLRITPSLLS	682	698	Q9PY83	M3	Protein mu-NS			Reovirus type 1 (strain Lang) (T1L)	10884	Reoviridae	dsRNA	20
NGHTKEDELLDAVRVA	573	589	Q9PY83	M3	Protein mu-NS			Reovirus type 1 (strain Lang) (T1L)	10884	Reoviridae	dsRNA	283
FKGFSVNTVPVSKAKR	3	19	Q9PY83	M3	Protein mu-NS			Reovirus type 1 (strain Lang) (T1L)	10884	Reoviridae	dsRNA	1
ELRESAENYEKQIAEL	638	654	Q9PY83	M3	Protein mu-NS			Reovirus type 1 (strain Lang) (T1L)	10884	Reoviridae	dsRNA	3
RITPSLLSATPIDSVD	690	706	Q9PY83	M3	Protein mu-NS			Reovirus type 1 (strain Lang) (T1L)	10884	Reoviridae	dsRNA	263
RISKEAAAKAQTVIDD	609	625	Q9PY83	M3	Protein mu-NS			Reovirus type 1 (strain Lang) (T1L)	10884	Reoviridae	dsRNA	52
EAAAKAQTVIDDLTQM	613	629	Q9PY83	M3	Protein mu-NS			Reovirus type 1 (strain Lang) (T1L)	10884	Reoviridae	dsRNA	129
ALVAKNVELDTMNQRQ	670	686	Q9PY83	M3	Protein mu-NS			Reovirus type 1 (strain Lang) (T1L)	10884	Reoviridae	dsRNA	101
EKRGEVRRGWAERISK	597	613	Q9PY83	M3	Protein mu-NS			Reovirus type 1 (strain Lang) (T1L)	10884	Reoviridae	dsRNA	14
KEDELLDAVRVAPDVR	577	593	Q9PY83	M3	Protein mu-NS			Reovirus type 1 (strain Lang) (T1L)	10884	Reoviridae	dsRNA	104
EVRRGWAERISKEAAA	601	617	Q9PY83	M3	Protein mu-NS			Reovirus type 1 (strain Lang) (T1L)	10884	Reoviridae	dsRNA	101
DGAADLIDFSVPTDEL	705	721	Q9PY83	M3	Protein mu-NS			Reovirus type 1 (strain Lang) (T1L)	10884	Reoviridae	dsRNA	82
VRVAPDVRKEIMEKRG	585	601	Q9PY83	M3	Protein mu-NS			Reovirus type 1 (strain Lang) (T1L)	10884	Reoviridae	dsRNA	9
VTRLQMELSRTQSLNA	533	549	Q9PY83	M3	Protein mu-NS			Reovirus type 1 (strain Lang) (T1L)	10884	Reoviridae	dsRNA	134
SIQSDPTPMALQPLLS	509	525	Q9PY83	M3	Protein mu-NS			Reovirus type 1 (strain Lang) (T1L)	10884	Reoviridae	dsRNA	4
KEIMEKRGEVRRGWAE	593	609	Q9PY83	M3	Protein mu-NS			Reovirus type 1 (strain Lang) (T1L)	10884	Reoviridae	dsRNA	3
LDTMNQRQAKSLRITP	678	694	Q9PY83	M3	Protein mu-NS			Reovirus type 1 (strain Lang) (T1L)	10884	Reoviridae	dsRNA	5
KAKRDISSLAATPGIR	15	31	Q9PY83	M3	Protein mu-NS			Reovirus type 1 (strain Lang) (T1L)	10884	Reoviridae	dsRNA	84
REITELRESAENYEKQ	634	650	Q9PY83	M3	Protein mu-NS			Reovirus type 1 (strain Lang) (T1L)	10884	Reoviridae	dsRNA	2
TQNQMTYQQELQALVA	658	674	Q9PY83	M3	Protein mu-NS			Reovirus type 1 (strain Lang) (T1L)	10884	Reoviridae	dsRNA	21
IMQKSIQSDPTPMALQ	505	521	Q9PY83	M3	Protein mu-NS			Reovirus type 1 (strain Lang) (T1L)	10884	Reoviridae	dsRNA	23
VPVSKAKRDISSLAAT	11	27	Q9PY83	M3	Protein mu-NS			Reovirus type 1 (strain Lang) (T1L)	10884	Reoviridae	dsRNA	219
DISSLAATPGIRSQPF	19	35	Q9PY83	M3	Protein mu-NS			Reovirus type 1 (strain Lang) (T1L)	10884	Reoviridae	dsRNA	98
LSSEVTRLQMELSRTQ	529	545	Q9PY83	M3	Protein mu-NS			Reovirus type 1 (strain Lang) (T1L)	10884	Reoviridae	dsRNA	83
KNVELDTMNQRQAKSL	674	690	Q9PY83	M3	Protein mu-NS			Reovirus type 1 (strain Lang) (T1L)	10884	Reoviridae	dsRNA	1
DAKSAQAASLDMYLRH	553	569	Q9PY83	M3	Protein mu-NS			Reovirus type 1 (strain Lang) (T1L)	10884	Reoviridae	dsRNA	159
EKQIIMQKSIQSDPTP	501	517	Q9PY83	M3	Protein mu-NS			Reovirus type 1 (strain Lang) (T1L)	10884	Reoviridae	dsRNA	9
SLNAQLEADAKSAQAA	545	561	Q9PY83	M3	Protein mu-NS			Reovirus type 1 (strain Lang) (T1L)	10884	Reoviridae	dsRNA	42
YLRHHTAINGHTKEDE	565	581	Q9PY83	M3	Protein mu-NS			Reovirus type 1 (strain Lang) (T1L)	10884	Reoviridae	dsRNA	4
ATPIDSVDGAADLIDF	698	714	Q9PY83	M3	Protein mu-NS			Reovirus type 1 (strain Lang) (T1L)	10884	Reoviridae	dsRNA	9
DSVDGAADLIDFSVPT	702	718	Q9PY83	M3	Protein mu-NS			Reovirus type 1 (strain Lang) (T1L)	10884	Reoviridae	dsRNA	94
SRTQSLNAQLEADAKS	541	557	Q9PY83	M3	Protein mu-NS			Reovirus type 1 (strain Lang) (T1L)	10884	Reoviridae	dsRNA	3
MALQPLLSQLRELSSE	517	533	Q9PY83	M3	Protein mu-NS			Reovirus type 1 (strain Lang) (T1L)	10884	Reoviridae	dsRNA	89
LLDAVRVAPDVRKEIM	581	597	Q9PY83	M3	Protein mu-NS			Reovirus type 1 (strain Lang) (T1L)	10884	Reoviridae	dsRNA	4
PLLSQLRELSSEVTRL	521	537	Q9PY83	M3	Protein mu-NS			Reovirus type 1 (strain Lang) (T1L)	10884	Reoviridae	dsRNA	56
MAPSQKKSRKSRNKSR	0	16	P07938	S1	Protein sigma-1-small			Reovirus type 1 (strain Lang) (T1L)	10884	Reoviridae	dsRNA	1
ERSDDGSSQLRDKQNN	20	36	Q9WAB2	L3	Inner capsid protein lambda-1			Reovirus type 1 (strain Lang) (T1L)	10884	Reoviridae	dsRNA	64
SGKGNDSTERSDDGSS	12	28	Q9WAB2	L3	Inner capsid protein lambda-1			Reovirus type 1 (strain Lang) (T1L)	10884	Reoviridae	dsRNA	782
KGKSSGKGNDSTERSD	8	24	Q9WAB2	L3	Inner capsid protein lambda-1			Reovirus type 1 (strain Lang) (T1L)	10884	Reoviridae	dsRNA	171
NDSTERSDDGSSQLRD	16	32	Q9WAB2	L3	Inner capsid protein lambda-1			Reovirus type 1 (strain Lang) (T1L)	10884	Reoviridae	dsRNA	304
PTNGDGSEPSARRVKR	679	695	P11077	M2	Outer capsid protein mu-1	PRO_0000040664	Outer capsid protein mu-1C	Reovirus type 1 (strain Lang) (T1L)	10884	Reoviridae	dsRNA	153
DNSSGAVPSESALVPY	79	95	P11077	M2	Outer capsid protein mu-1	PRO_0000040664	Outer capsid protein mu-1C	Reovirus type 1 (strain Lang) (T1L)	10884	Reoviridae	dsRNA	634
IINTDNSSGAVPSESA	75	91	P11077	M2	Outer capsid protein mu-1	PRO_0000040664	Outer capsid protein mu-1C	Reovirus type 1 (strain Lang) (T1L)	10884	Reoviridae	dsRNA	20
FPAPKPDAPTNGDGSE	671	687	P11077	M2	Outer capsid protein mu-1	PRO_0000040664	Outer capsid protein mu-1C	Reovirus type 1 (strain Lang) (T1L)	10884	Reoviridae	dsRNA	15
KPDAPTNGDGSEPSAR	675	691	P11077	M2	Outer capsid protein mu-1	PRO_0000040664	Outer capsid protein mu-1C	Reovirus type 1 (strain Lang) (T1L)	10884	Reoviridae	dsRNA	688
PSARRVKRDSYAGVVK	687	703	P11077	M2	Outer capsid protein mu-1	PRO_0000040664	Outer capsid protein mu-1C	Reovirus type 1 (strain Lang) (T1L)	10884	Reoviridae	dsRNA	22
GAVPSESALVPYNDEP	83	99	P11077	M2	Outer capsid protein mu-1	PRO_0000040664	Outer capsid protein mu-1C	Reovirus type 1 (strain Lang) (T1L)	10884	Reoviridae	dsRNA	56
DGSEPSARRVKRDSYA	683	699	P11077	M2	Outer capsid protein mu-1	PRO_0000040664	Outer capsid protein mu-1C	Reovirus type 1 (strain Lang) (T1L)	10884	Reoviridae	dsRNA	305
SKDIPETAIINTDNSS	67	83	P11077	M2	Outer capsid protein mu-1	PRO_0000040664	Outer capsid protein mu-1C	Reovirus type 1 (strain Lang) (T1L)	10884	Reoviridae	dsRNA	8
PETAIINTDNSSGAVP	71	87	P11077	M2	Outer capsid protein mu-1	PRO_0000040664	Outer capsid protein mu-1C	Reovirus type 1 (strain Lang) (T1L)	10884	Reoviridae	dsRNA	69
AAGLTNGATRSAPKST	243	259	P35939	P/V	Phosphoprotein			Phocine distemper virus (PDV)	11240	Paramyxoviridae	ssRNA(-)	1
KPKDSAPSKAVIASLI	452	468	P35939	P/V	Phosphoprotein			Phocine distemper virus (PDV)	11240	Paramyxoviridae	ssRNA(-)	81
LQLKPIDKNSSSAIGF	436	452	P35939	P/V	Phosphoprotein			Phocine distemper virus (PDV)	11240	Paramyxoviridae	ssRNA(-)	44
SKGQLLKDLQLKPIDK	428	444	P35939	P/V	Phosphoprotein			Phocine distemper virus (PDV)	11240	Paramyxoviridae	ssRNA(-)	4
IKKGTGEKLASHGMMT	227	243	P35939	P/V	Phosphoprotein			Phocine distemper virus (PDV)	11240	Paramyxoviridae	ssRNA(-)	11
LKNIKGDDNLNEFYQM	484	500	P35939	P/V	Phosphoprotein			Phocine distemper virus (PDV)	11240	Paramyxoviridae	ssRNA(-)	3
DNLNEFYQMIKSISHI	491	507	P35939	P/V	Phosphoprotein			Phocine distemper virus (PDV)	11240	Paramyxoviridae	ssRNA(-)	17
SAGSVPQSVTTAKMIQ	267	283	P35939	P/V	Phosphoprotein			Phocine distemper virus (PDV)	11240	Paramyxoviridae	ssRNA(-)	19
KGDDNLNEFYQMIKSI	488	504	P35939	P/V	Phosphoprotein			Phocine distemper virus (PDV)	11240	Paramyxoviridae	ssRNA(-)	0
VDQSHKQNMLSLLKNI	472	488	P35939	P/V	Phosphoprotein			Phocine distemper virus (PDV)	11240	Paramyxoviridae	ssRNA(-)	5
EIESDGEYDDELFSEI	299	315	P35939	P/V	Phosphoprotein			Phocine distemper virus (PDV)	11240	Paramyxoviridae	ssRNA(-)	4
VPQSVTTAKMIQKAKT	271	287	P35939	P/V	Phosphoprotein			Phocine distemper virus (PDV)	11240	Paramyxoviridae	ssRNA(-)	3
TANVDINPDVRPIIGR	384	400	P35939	P/V	Phosphoprotein			Phocine distemper virus (PDV)	11240	Paramyxoviridae	ssRNA(-)	67
MLSLLKNIKGDDNLNE	480	496	P35939	P/V	Phosphoprotein			Phocine distemper virus (PDV)	11240	Paramyxoviridae	ssRNA(-)	19
TNGATRSAPKSTGGSS	247	263	P35939	P/V	Phosphoprotein			Phocine distemper virus (PDV)	11240	Paramyxoviridae	ssRNA(-)	5
ALAEVLKKPASSRGNQ	404	420	P35939	P/V	Phosphoprotein			Phocine distemper virus (PDV)	11240	Paramyxoviridae	ssRNA(-)	52
AAEPIKKGTGEKLASH	223	239	P35939	P/V	Phosphoprotein			Phocine distemper virus (PDV)	11240	Paramyxoviridae	ssRNA(-)	19
TRSAPKSTGGSSGPNA	251	267	P35939	P/V	Phosphoprotein			Phocine distemper virus (PDV)	11240	Paramyxoviridae	ssRNA(-)	399
HKQNMLSLLKNIKGDD	476	492	P35939	P/V	Phosphoprotein			Phocine distemper virus (PDV)	11240	Paramyxoviridae	ssRNA(-)	34
KDGGLILGSKGQLLKD	420	436	P35939	P/V	Phosphoprotein			Phocine distemper virus (PDV)	11240	Paramyxoviridae	ssRNA(-)	9
RSSKVDQSHKQNMLSL	468	484	P35939	P/V	Phosphoprotein			Phocine distemper virus (PDV)	11240	Paramyxoviridae	ssRNA(-)	78
NSSSAIGFKPKDSAPS	444	460	P35939	P/V	Phosphoprotein			Phocine distemper virus (PDV)	11240	Paramyxoviridae	ssRNA(-)	22
DVRPIIGRDSGRALAE	392	408	P35939	P/V	Phosphoprotein			Phocine distemper virus (PDV)	11240	Paramyxoviridae	ssRNA(-)	4
LLKDLQLKPIDKNSSS	432	448	P35939	P/V	Phosphoprotein			Phocine distemper virus (PDV)	11240	Paramyxoviridae	ssRNA(-)	5
TGEKLASHGMMTAAGL	231	247	P35939	P/V	Phosphoprotein			Phocine distemper virus (PDV)	11240	Paramyxoviridae	ssRNA(-)	374
IIGRDSGRALAEVLKK	396	412	P35939	P/V	Phosphoprotein			Phocine distemper virus (PDV)	11240	Paramyxoviridae	ssRNA(-)	0
TGDPTANVDINPDVRP	380	396	P35939	P/V	Phosphoprotein			Phocine distemper virus (PDV)	11240	Paramyxoviridae	ssRNA(-)	131
VTTAKMIQKAKTESGT	275	291	P35939	P/V	Phosphoprotein			Phocine distemper virus (PDV)	11240	Paramyxoviridae	ssRNA(-)	42
KAVIASLIRSSKVDQS	460	476	P35939	P/V	Phosphoprotein			Phocine distemper virus (PDV)	11240	Paramyxoviridae	ssRNA(-)	34
FGKDTGDPTANVDINP	376	392	P35939	P/V	Phosphoprotein			Phocine distemper virus (PDV)	11240	Paramyxoviridae	ssRNA(-)	3
GMMTAAGLTNGATRSA	239	255	P35939	P/V	Phosphoprotein			Phocine distemper virus (PDV)	11240	Paramyxoviridae	ssRNA(-)	93
DDELFSEIQEIRSAIT	307	323	P35939	P/V	Phosphoprotein			Phocine distemper virus (PDV)	11240	Paramyxoviridae	ssRNA(-)	5
SIMIAIPGFGKDTGDP	368	384	P35939	P/V	Phosphoprotein			Phocine distemper virus (PDV)	11240	Paramyxoviridae	ssRNA(-)	9
RGNQKDGGLILGSKGQ	416	432	P35939	P/V	Phosphoprotein			Phocine distemper virus (PDV)	11240	Paramyxoviridae	ssRNA(-)	16
EKPNEIESDGEYDDEL	295	311	P35939	P/V	Phosphoprotein			Phocine distemper virus (PDV)	11240	Paramyxoviridae	ssRNA(-)	4
PKSTGGSSGPNASAGS	255	271	P35939	P/V	Phosphoprotein			Phocine distemper virus (PDV)	11240	Paramyxoviridae	ssRNA(-)	1
SAPSKAVIASLIRSSK	456	472	P35939	P/V	Phosphoprotein			Phocine distemper virus (PDV)	11240	Paramyxoviridae	ssRNA(-)	68
GPNASAGSVPQSVTTA	263	279	P35939	P/V	Phosphoprotein			Phocine distemper virus (PDV)	11240	Paramyxoviridae	ssRNA(-)	582
AIGFKPKDSAPSKAVI	448	464	P35939	P/V	Phosphoprotein			Phocine distemper virus (PDV)	11240	Paramyxoviridae	ssRNA(-)	4
DSGRALAEVLKKPASS	400	416	P35939	P/V	Phosphoprotein			Phocine distemper virus (PDV)	11240	Paramyxoviridae	ssRNA(-)	43
RPQPEKPNEIESDGEY	291	307	P35939	P/V	Phosphoprotein			Phocine distemper virus (PDV)	11240	Paramyxoviridae	ssRNA(-)	1
LASHGMMTAAGLTNGA	235	251	P35939	P/V	Phosphoprotein			Phocine distemper virus (PDV)	11240	Paramyxoviridae	ssRNA(-)	148
KAKTESGTRPQPEKPN	283	299	P35939	P/V	Phosphoprotein			Phocine distemper virus (PDV)	11240	Paramyxoviridae	ssRNA(-)	0
KMIQKAKTESGTRPQP	279	295	P35939	P/V	Phosphoprotein			Phocine distemper virus (PDV)	11240	Paramyxoviridae	ssRNA(-)	4
IGNQAAEPIKKGTGEK	219	235	P35939	P/V	Phosphoprotein			Phocine distemper virus (PDV)	11240	Paramyxoviridae	ssRNA(-)	2
AIPGFGKDTGDPTANV	372	388	P35939	P/V	Phosphoprotein			Phocine distemper virus (PDV)	11240	Paramyxoviridae	ssRNA(-)	63
GGSSGPNASAGSVPQS	259	275	P35939	P/V	Phosphoprotein			Phocine distemper virus (PDV)	11240	Paramyxoviridae	ssRNA(-)	7
ASLIRSSKVDQSHKQN	464	480	P35939	P/V	Phosphoprotein			Phocine distemper virus (PDV)	11240	Paramyxoviridae	ssRNA(-)	3
ESGTRPQPEKPNEIES	287	303	P35939	P/V	Phosphoprotein			Phocine distemper virus (PDV)	11240	Paramyxoviridae	ssRNA(-)	2
PASSRGNQKDGGLILG	412	428	P35939	P/V	Phosphoprotein			Phocine distemper virus (PDV)	11240	Paramyxoviridae	ssRNA(-)	83
DINPDVRPIIGRDSGR	388	404	P35939	P/V	Phosphoprotein			Phocine distemper virus (PDV)	11240	Paramyxoviridae	ssRNA(-)	0
DGEYDDELFSEIQEIR	303	319	P35939	P/V	Phosphoprotein			Phocine distemper virus (PDV)	11240	Paramyxoviridae	ssRNA(-)	11
QEIRSAITKLTEDNQS	315	331	P35939	P/V	Phosphoprotein			Phocine distemper virus (PDV)	11240	Paramyxoviridae	ssRNA(-)	6
PIDKNSSSAIGFKPKD	440	456	P35939	P/V	Phosphoprotein			Phocine distemper virus (PDV)	11240	Paramyxoviridae	ssRNA(-)	5
VLKKPASSRGNQKDGG	408	424	P35939	P/V	Phosphoprotein			Phocine distemper virus (PDV)	11240	Paramyxoviridae	ssRNA(-)	29
FSEIQEIRSAITKLTE	311	327	P35939	P/V	Phosphoprotein			Phocine distemper virus (PDV)	11240	Paramyxoviridae	ssRNA(-)	0
LILGSKGQLLKDLQLK	424	440	P35939	P/V	Phosphoprotein			Phocine distemper virus (PDV)	11240	Paramyxoviridae	ssRNA(-)	6
MAEEQAYHVSKGLEAI	0	16	P35941	P/V	Non-structural protein V			Phocine distemper virus (PDV)	11240	Paramyxoviridae	ssRNA(-)	129
AGEKVKGIEDADSLMV	115	131	P35941	P/V	Non-structural protein V			Phocine distemper virus (PDV)	11240	Paramyxoviridae	ssRNA(-)	121
ALLGTGHNAGGQKRDG	191	207	P35941	P/V	Non-structural protein V			Phocine distemper virus (PDV)	11240	Paramyxoviridae	ssRNA(-)	157
EDADSLMVPAGPPSNR	123	139	P35941	P/V	Non-structural protein V			Phocine distemper virus (PDV)	11240	Paramyxoviridae	ssRNA(-)	74
KESGTTGVQEEEITQN	43	59	P35941	P/V	Non-structural protein V			Phocine distemper virus (PDV)	11240	Paramyxoviridae	ssRNA(-)	10
DQRGREDNTAPVEAKD	79	95	P35941	P/V	Non-structural protein V			Phocine distemper virus (PDV)	11240	Paramyxoviridae	ssRNA(-)	28
HTPTKRSNSVSDVLQE	63	79	P35941	P/V	Non-structural protein V			Phocine distemper virus (PDV)	11240	Paramyxoviridae	ssRNA(-)	135
TGHNAGGQKRDGRTLQ	195	211	P35941	P/V	Non-structural protein V			Phocine distemper virus (PDV)	11240	Paramyxoviridae	ssRNA(-)	220
IDESHTPTKRSNSVSD	59	75	P35941	P/V	Non-structural protein V			Phocine distemper virus (PDV)	11240	Paramyxoviridae	ssRNA(-)	42
KRDGRTLQFPNSPEGS	203	219	P35941	P/V	Non-structural protein V			Phocine distemper virus (PDV)	11240	Paramyxoviridae	ssRNA(-)	37
KRSNSVSDVLQEDQRG	67	83	P35941	P/V	Non-structural protein V			Phocine distemper virus (PDV)	11240	Paramyxoviridae	ssRNA(-)	686
EIQEVSNIRDQTYKSS	27	43	P35941	P/V	Non-structural protein V			Phocine distemper virus (PDV)	11240	Paramyxoviridae	ssRNA(-)	4
ADVSMLMEEELTALLG	179	195	P35941	P/V	Non-structural protein V			Phocine distemper virus (PDV)	11240	Paramyxoviridae	ssRNA(-)	35
VLQEDQRGREDNTAPV	75	91	P35941	P/V	Non-structural protein V			Phocine distemper virus (PDV)	11240	Paramyxoviridae	ssRNA(-)	182
REDNTAPVEAKDRIEE	83	99	P35941	P/V	Non-structural protein V			Phocine distemper virus (PDV)	11240	Paramyxoviridae	ssRNA(-)	45
YKSSKESGTTGVQEEE	39	55	P35941	P/V	Non-structural protein V			Phocine distemper virus (PDV)	11240	Paramyxoviridae	ssRNA(-)	5
DTQTGPAVRRYYVYDH	99	115	P35941	P/V	Non-structural protein V			Phocine distemper virus (PDV)	11240	Paramyxoviridae	ssRNA(-)	348
SEGNASSNWGYTFGLN	159	175	P35941	P/V	Non-structural protein V			Phocine distemper virus (PDV)	11240	Paramyxoviridae	ssRNA(-)	282
HVSKGLEAIKALRENP	7	23	P35941	P/V	Non-structural protein V			Phocine distemper virus (PDV)	11240	Paramyxoviridae	ssRNA(-)	3
REGSLDDSIEDSSEDY	143	159	P35941	P/V	Non-structural protein V			Phocine distemper virus (PDV)	11240	Paramyxoviridae	ssRNA(-)	23
IEDSSEDYSEGNASSN	151	167	P35941	P/V	Non-structural protein V			Phocine distemper virus (PDV)	11240	Paramyxoviridae	ssRNA(-)	22
FGLNPDRAADVSMLME	171	187	P35941	P/V	Non-structural protein V			Phocine distemper virus (PDV)	11240	Paramyxoviridae	ssRNA(-)	46
PAGPPSNRGFEGREGS	131	147	P35941	P/V	Non-structural protein V			Phocine distemper virus (PDV)	11240	Paramyxoviridae	ssRNA(-)	10
FPNSPEGSIGNQAAEP	211	227	P35941	P/V	Non-structural protein V			Phocine distemper virus (PDV)	11240	Paramyxoviridae	ssRNA(-)	25
PEGSIGNQAAEPIKKG	215	231	P35941	P/V	Non-structural protein V			Phocine distemper virus (PDV)	11240	Paramyxoviridae	ssRNA(-)	9
LDDSIEDSSEDYSEGN	147	163	P35941	P/V	Non-structural protein V			Phocine distemper virus (PDV)	11240	Paramyxoviridae	ssRNA(-)	26
ITQNIDESHTPTKRSN	55	71	P35941	P/V	Non-structural protein V			Phocine distemper virus (PDV)	11240	Paramyxoviridae	ssRNA(-)	15
TAPVEAKDRIEEDTQT	87	103	P35941	P/V	Non-structural protein V			Phocine distemper virus (PDV)	11240	Paramyxoviridae	ssRNA(-)	113
AGGQKRDGRTLQFPNS	199	215	P35941	P/V	Non-structural protein V			Phocine distemper virus (PDV)	11240	Paramyxoviridae	ssRNA(-)	76
RDQTYKSSKESGTTGV	35	51	P35941	P/V	Non-structural protein V			Phocine distemper virus (PDV)	11240	Paramyxoviridae	ssRNA(-)	19
QEEEITQNIDESHTPT	51	67	P35941	P/V	Non-structural protein V			Phocine distemper virus (PDV)	11240	Paramyxoviridae	ssRNA(-)	7
EMQNRIWYETPTRETK	283	299	P35941	P/V	Non-structural protein V			Phocine distemper virus (PDV)	11240	Paramyxoviridae	ssRNA(-)	3
PDRAADVSMLMEEELT	175	191	P35941	P/V	Non-structural protein V			Phocine distemper virus (PDV)	11240	Paramyxoviridae	ssRNA(-)	26
RENPPNMEEIQEVSNI	19	35	P35941	P/V	Non-structural protein V			Phocine distemper virus (PDV)	11240	Paramyxoviridae	ssRNA(-)	23
EELTALLGTGHNAGGQ	187	203	P35941	P/V	Non-structural protein V			Phocine distemper virus (PDV)	11240	Paramyxoviridae	ssRNA(-)	38
VSNIRDQTYKSSKESG	31	47	P35941	P/V	Non-structural protein V			Phocine distemper virus (PDV)	11240	Paramyxoviridae	ssRNA(-)	1
ASSNWGYTFGLNPDRA	163	179	P35941	P/V	Non-structural protein V			Phocine distemper virus (PDV)	11240	Paramyxoviridae	ssRNA(-)	86
GPAVRRYYVYDHAGEK	103	119	P35941	P/V	Non-structural protein V			Phocine distemper virus (PDV)	11240	Paramyxoviridae	ssRNA(-)	8
PNMEEIQEVSNIRDQT	23	39	P35941	P/V	Non-structural protein V			Phocine distemper virus (PDV)	11240	Paramyxoviridae	ssRNA(-)	18
IGNQAAEPIKKGHRRE	219	235	P35941	P/V	Non-structural protein V			Phocine distemper virus (PDV)	11240	Paramyxoviridae	ssRNA(-)	42
SEDYSEGNASSNWGYT	155	171	P35941	P/V	Non-structural protein V			Phocine distemper virus (PDV)	11240	Paramyxoviridae	ssRNA(-)	13
RRYYVYDHAGEKVKGI	107	123	P35941	P/V	Non-structural protein V			Phocine distemper virus (PDV)	11240	Paramyxoviridae	ssRNA(-)	8
RTLQFPNSPEGSIGNQ	207	223	P35941	P/V	Non-structural protein V			Phocine distemper virus (PDV)	11240	Paramyxoviridae	ssRNA(-)	26
TTGVQEEEITQNIDES	47	63	P35941	P/V	Non-structural protein V			Phocine distemper virus (PDV)	11240	Paramyxoviridae	ssRNA(-)	5
MLMEEELTALLGTGHN	183	199	P35941	P/V	Non-structural protein V			Phocine distemper virus (PDV)	11240	Paramyxoviridae	ssRNA(-)	74
GLEAIKALRENPPNME	11	27	P35941	P/V	Non-structural protein V			Phocine distemper virus (PDV)	11240	Paramyxoviridae	ssRNA(-)	6
WGYTFGLNPDRAADVS	167	183	P35941	P/V	Non-structural protein V			Phocine distemper virus (PDV)	11240	Paramyxoviridae	ssRNA(-)	10
VYDHAGEKVKGIEDAD	111	127	P35941	P/V	Non-structural protein V			Phocine distemper virus (PDV)	11240	Paramyxoviridae	ssRNA(-)	15
IKALRENPPNMEEIQE	15	31	P35941	P/V	Non-structural protein V			Phocine distemper virus (PDV)	11240	Paramyxoviridae	ssRNA(-)	0
PSNRGFEGREGSLDDS	135	151	P35941	P/V	Non-structural protein V			Phocine distemper virus (PDV)	11240	Paramyxoviridae	ssRNA(-)	15
VKGIEDADSLMVPAGP	119	135	P35941	P/V	Non-structural protein V			Phocine distemper virus (PDV)	11240	Paramyxoviridae	ssRNA(-)	107
SLMVPAGPPSNRGFEG	127	143	P35941	P/V	Non-structural protein V			Phocine distemper virus (PDV)	11240	Paramyxoviridae	ssRNA(-)	39
GFEGREGSLDDSIEDS	139	155	P35941	P/V	Non-structural protein V			Phocine distemper virus (PDV)	11240	Paramyxoviridae	ssRNA(-)	2
RIEEDTQTGPAVRRYY	95	111	P35941	P/V	Non-structural protein V			Phocine distemper virus (PDV)	11240	Paramyxoviridae	ssRNA(-)	25
EAKDRIEEDTQTGPAV	91	107	P35941	P/V	Non-structural protein V			Phocine distemper virus (PDV)	11240	Paramyxoviridae	ssRNA(-)	46
EQAYHVSKGLEAIKAL	3	19	P35941	P/V	Non-structural protein V			Phocine distemper virus (PDV)	11240	Paramyxoviridae	ssRNA(-)	19
SVSDVLQEDQRGREDN	71	87	P35941	P/V	Non-structural protein V			Phocine distemper virus (PDV)	11240	Paramyxoviridae	ssRNA(-)	13
AKRKKSLRISMNHTRQ	43	59	P35940	P/V/C	Protein C			Phocine distemper virus (PDV)	11240	Paramyxoviridae	ssRNA(-)	28
AKKAEPQVAKRKKSLR	35	51	P35940	P/V/C	Protein C			Phocine distemper virus (PDV)	11240	Paramyxoviridae	ssRNA(-)	64
HTRQQRDQTVSAMYSK	55	71	P35940	P/V/C	Protein C			Phocine distemper virus (PDV)	11240	Paramyxoviridae	ssRNA(-)	29
KSLRISMNHTRQQRDQ	47	63	P35940	P/V/C	Protein C			Phocine distemper virus (PDV)	11240	Paramyxoviridae	ssRNA(-)	84
PTSQAKKAEPQVAKRK	31	47	P35940	P/V/C	Protein C			Phocine distemper virus (PDV)	11240	Paramyxoviridae	ssRNA(-)	30
ISMNHTRQQRDQTVSA	51	67	P35940	P/V/C	Protein C			Phocine distemper virus (PDV)	11240	Paramyxoviridae	ssRNA(-)	89
ASRPSEKILLTWKRFK	7	23	P35940	P/V/C	Protein C			Phocine distemper virus (PDV)	11240	Paramyxoviridae	ssRNA(-)	0
MSVKGWSASRPSEKIL	0	16	P35940	P/V/C	Protein C			Phocine distemper virus (PDV)	11240	Paramyxoviridae	ssRNA(-)	0
KRFKRSATSGIKPTSQ	19	35	P35940	P/V/C	Protein C			Phocine distemper virus (PDV)	11240	Paramyxoviridae	ssRNA(-)	26
SGIKPTSQAKKAEPQV	27	43	P35940	P/V/C	Protein C			Phocine distemper virus (PDV)	11240	Paramyxoviridae	ssRNA(-)	50
RSATSGIKPTSQAKKA	23	39	P35940	P/V/C	Protein C			Phocine distemper virus (PDV)	11240	Paramyxoviridae	ssRNA(-)	8
KGWSASRPSEKILLTW	3	19	P35940	P/V/C	Protein C			Phocine distemper virus (PDV)	11240	Paramyxoviridae	ssRNA(-)	29
SEKILLTWKRFKRSAT	11	27	P35940	P/V/C	Protein C			Phocine distemper virus (PDV)	11240	Paramyxoviridae	ssRNA(-)	3
EPQVAKRKKSLRISMN	39	55	P35940	P/V/C	Protein C			Phocine distemper virus (PDV)	11240	Paramyxoviridae	ssRNA(-)	42
LLTWKRFKRSATSGIK	15	31	P35940	P/V/C	Protein C			Phocine distemper virus (PDV)	11240	Paramyxoviridae	ssRNA(-)	2
SMDGLAKMRQLTKILN	488	504	P35944	N	Nucleoprotein			Phocine distemper virus (PDV)	11240	Paramyxoviridae	ssRNA(-)	12
NDQQSMDGLAKMRQLT	484	500	P35944	N	Nucleoprotein			Phocine distemper virus (PDV)	11240	Paramyxoviridae	ssRNA(-)	58
RQLTKILNQSDTNGEV	496	512	P35944	N	Nucleoprotein			Phocine distemper virus (PDV)	11240	Paramyxoviridae	ssRNA(-)	54
EGSKDHNQMGWLENKD	135	151	P35944	N	Nucleoprotein			Phocine distemper virus (PDV)	11240	Paramyxoviridae	ssRNA(-)	4
GTMDEGSKDHNQMGWL	131	147	P35944	N	Nucleoprotein			Phocine distemper virus (PDV)	11240	Paramyxoviridae	ssRNA(-)	132
RTTRATGPKQSQITFL	404	420	P35944	N	Nucleoprotein			Phocine distemper virus (PDV)	11240	Paramyxoviridae	ssRNA(-)	22
ITFLHSERNEAPNQRL	416	432	P35944	N	Nucleoprotein			Phocine distemper virus (PDV)	11240	Paramyxoviridae	ssRNA(-)	12
QITQLTQEGDHDNDQQ	472	488	P35944	N	Nucleoprotein			Phocine distemper virus (PDV)	11240	Paramyxoviridae	ssRNA(-)	69
SDVQSSEWDESRQITQ	460	476	P35944	N	Nucleoprotein			Phocine distemper virus (PDV)	11240	Paramyxoviridae	ssRNA(-)	6
EVIPSINSTAGLTFAS	102	118	P35944	N	Nucleoprotein			Phocine distemper virus (PDV)	11240	Paramyxoviridae	ssRNA(-)	68
NQLIDDRLSGYTSDVQ	448	464	P35944	N	Nucleoprotein			Phocine distemper virus (PDV)	11240	Paramyxoviridae	ssRNA(-)	78
SSEWDESRQITQLTQE	464	480	P35944	N	Nucleoprotein			Phocine distemper virus (PDV)	11240	Paramyxoviridae	ssRNA(-)	13
LAKMRQLTKILNQSDT	492	508	P35944	N	Nucleoprotein			Phocine distemper virus (PDV)	11240	Paramyxoviridae	ssRNA(-)	12
TNGEVSPAHNDRDLLS	507	523	P35944	N	Nucleoprotein			Phocine distemper virus (PDV)	11240	Paramyxoviridae	ssRNA(-)	251
DESRQITQLTQEGDHD	468	484	P35944	N	Nucleoprotein			Phocine distemper virus (PDV)	11240	Paramyxoviridae	ssRNA(-)	37
HSERNEAPNQRLPPIT	420	436	P35944	N	Nucleoprotein			Phocine distemper virus (PDV)	11240	Paramyxoviridae	ssRNA(-)	29
NQRLPPITMKSEFQGG	428	444	P35944	N	Nucleoprotein			Phocine distemper virus (PDV)	11240	Paramyxoviridae	ssRNA(-)	47
DDRLSGYTSDVQSSEW	452	468	P35944	N	Nucleoprotein			Phocine distemper virus (PDV)	11240	Paramyxoviridae	ssRNA(-)	29
QSDTNGEVSPAHNDRD	504	520	P35944	N	Nucleoprotein			Phocine distemper virus (PDV)	11240	Paramyxoviridae	ssRNA(-)	315
KQSQITFLHSERNEAP	412	428	P35944	N	Nucleoprotein			Phocine distemper virus (PDV)	11240	Paramyxoviridae	ssRNA(-)	26
MKSEFQGGDKYSNQLI	436	452	P35944	N	Nucleoprotein			Phocine distemper virus (PDV)	11240	Paramyxoviridae	ssRNA(-)	3
KILNQSDTNGEVSPAH	500	516	P35944	N	Nucleoprotein			Phocine distemper virus (PDV)	11240	Paramyxoviridae	ssRNA(-)	10
NEAPNQRLPPITMKSE	424	440	P35944	N	Nucleoprotein			Phocine distemper virus (PDV)	11240	Paramyxoviridae	ssRNA(-)	5
LLAKAVTAPDTAADSE	176	192	P35944	N	Nucleoprotein			Phocine distemper virus (PDV)	11240	Paramyxoviridae	ssRNA(-)	52
PPITMKSEFQGGDKYS	432	448	P35944	N	Nucleoprotein			Phocine distemper virus (PDV)	11240	Paramyxoviridae	ssRNA(-)	3
GDHDNDQQSMDGLAKM	480	496	P35944	N	Nucleoprotein			Phocine distemper virus (PDV)	11240	Paramyxoviridae	ssRNA(-)	17
FQGGDKYSNQLIDDRL	440	456	P35944	N	Nucleoprotein			Phocine distemper virus (PDV)	11240	Paramyxoviridae	ssRNA(-)	4
LTQEGDHDNDQQSMDG	476	492	P35944	N	Nucleoprotein			Phocine distemper virus (PDV)	11240	Paramyxoviridae	ssRNA(-)	128
SINSTAGLTFASRGAS	106	122	P35944	N	Nucleoprotein			Phocine distemper virus (PDV)	11240	Paramyxoviridae	ssRNA(-)	17
SGYTSDVQSSEWDESR	456	472	P35944	N	Nucleoprotein			Phocine distemper virus (PDV)	11240	Paramyxoviridae	ssRNA(-)	15
DKYSNQLIDDRLSGYT	444	460	P35944	N	Nucleoprotein			Phocine distemper virus (PDV)	11240	Paramyxoviridae	ssRNA(-)	1
FLLGIIEDNDDLGPPI	53	69	P35947	M	Matrix protein			Phocine distemper virus (PDV)	11240	Paramyxoviridae	ssRNA(-)	2
YIFLLGIIEDNDDLGP	51	67	P35947	M	Matrix protein			Phocine distemper virus (PDV)	11240	Paramyxoviridae	ssRNA(-)	0
KTYLLVTDDTEENFET	229	245	P28882	H	Hemagglutinin glycoprotein			Phocine distemper virus (PDV)	11240	Paramyxoviridae	ssRNA(-)	5
ATRSVANSILLLTLYR	161	177	P28882	H	Hemagglutinin glycoprotein			Phocine distemper virus (PDV)	11240	Paramyxoviridae	ssRNA(-)	611
GRDDIFPPYKARGATT	177	193	P28882	H	Hemagglutinin glycoprotein			Phocine distemper virus (PDV)	11240	Paramyxoviridae	ssRNA(-)	21
VANSILLLTLYRGRDD	165	181	P28882	H	Hemagglutinin glycoprotein			Phocine distemper virus (PDV)	11240	Paramyxoviridae	ssRNA(-)	103
ILLLTLYRGRDDIFPP	169	185	P28882	H	Hemagglutinin glycoprotein			Phocine distemper virus (PDV)	11240	Paramyxoviridae	ssRNA(-)	7
YLLVTDDTEENFETPE	231	247	P28882	H	Hemagglutinin glycoprotein			Phocine distemper virus (PDV)	11240	Paramyxoviridae	ssRNA(-)	1
TLYRGRDDIFPPYKAR	173	189	P28882	H	Hemagglutinin glycoprotein			Phocine distemper virus (PDV)	11240	Paramyxoviridae	ssRNA(-)	14
MVILVHAVMGQIHWTN	0	16	P28886	F	Fusion glycoprotein F0	PRO_0000039327	Fusion glycoprotein F2	Phocine distemper virus (PDV)	11240	Paramyxoviridae	ssRNA(-)	37
KIDIALADDATVDSGD	375	391	Q5VKP2	N	Nucleoprotein			West Caucasian bat virus (WCBV)	249584	Rhabdoviridae	ssRNA(-)	125
HLVDIMRTEVEGNWSQ	106	122	Q5VKP2	N	Nucleoprotein			West Caucasian bat virus (WCBV)	249584	Rhabdoviridae	ssRNA(-)	54
DATVDSGDEDFYGGES	383	399	Q5VKP2	N	Nucleoprotein			West Caucasian bat virus (WCBV)	249584	Rhabdoviridae	ssRNA(-)	48
ALADDATVDSGDEDFY	379	395	Q5VKP2	N	Nucleoprotein			West Caucasian bat virus (WCBV)	249584	Rhabdoviridae	ssRNA(-)	16
GTFERRFFRDERELQD	352	368	Q5VKP2	N	Nucleoprotein			West Caucasian bat virus (WCBV)	249584	Rhabdoviridae	ssRNA(-)	122
AEEAKIDIALADDATV	371	387	Q5VKP2	N	Nucleoprotein			West Caucasian bat virus (WCBV)	249584	Rhabdoviridae	ssRNA(-)	278
FRVRNEIVTLKPEVIS	7	23	Q5VKP2	N	Nucleoprotein			West Caucasian bat virus (WCBV)	249584	Rhabdoviridae	ssRNA(-)	5
INPSHLVDIMRTEVEG	102	118	Q5VKP2	N	Nucleoprotein			West Caucasian bat virus (WCBV)	249584	Rhabdoviridae	ssRNA(-)	19
RELQDHLEAEEAKIDI	363	379	Q5VKP2	N	Nucleoprotein			West Caucasian bat virus (WCBV)	249584	Rhabdoviridae	ssRNA(-)	2
MDSEHIVFRVRNEIVT	0	16	Q5VKP2	N	Nucleoprotein			West Caucasian bat virus (WCBV)	249584	Rhabdoviridae	ssRNA(-)	40
NEIVTLKPEVISDQYE	11	27	Q5VKP2	N	Nucleoprotein			West Caucasian bat virus (WCBV)	249584	Rhabdoviridae	ssRNA(-)	10
KGDKINPSHLVDIMRT	98	114	Q5VKP2	N	Nucleoprotein			West Caucasian bat virus (WCBV)	249584	Rhabdoviridae	ssRNA(-)	12
RRFFRDERELQDHLEA	356	372	Q5VKP2	N	Nucleoprotein			West Caucasian bat virus (WCBV)	249584	Rhabdoviridae	ssRNA(-)	8
DHLEAEEAKIDIALAD	367	383	Q5VKP2	N	Nucleoprotein			West Caucasian bat virus (WCBV)	249584	Rhabdoviridae	ssRNA(-)	28
DNVRSDTSPNEYSDED	59	75	Q5VKP1	P	Phosphoprotein			West Caucasian bat virus (WCBV)	249584	Rhabdoviridae	ssRNA(-)	51
DLKKPNEIQKISEHKS	149	165	Q5VKP1	P	Phosphoprotein			West Caucasian bat virus (WCBV)	249584	Rhabdoviridae	ssRNA(-)	4
SDEDDEEGEDEYEEVY	71	87	Q5VKP1	P	Phosphoprotein			West Caucasian bat virus (WCBV)	249584	Rhabdoviridae	ssRNA(-)	18
QAHLQGEPFDIKDLPE	35	51	Q5VKP1	P	Phosphoprotein			West Caucasian bat virus (WCBV)	249584	Rhabdoviridae	ssRNA(-)	26
MSKSLIHPSDLRAGLA	0	16	Q5VKP1	P	Phosphoprotein			West Caucasian bat virus (WCBV)	249584	Rhabdoviridae	ssRNA(-)	114
PNEYSDEDDEEGEDEY	67	83	Q5VKP1	P	Phosphoprotein			West Caucasian bat virus (WCBV)	249584	Rhabdoviridae	ssRNA(-)	1
VYKNLSEGQAHLQGEP	27	43	Q5VKP1	P	Phosphoprotein			West Caucasian bat virus (WCBV)	249584	Rhabdoviridae	ssRNA(-)	29
DEEGEDEYEEVYDPVS	75	91	Q5VKP1	P	Phosphoprotein			West Caucasian bat virus (WCBV)	249584	Rhabdoviridae	ssRNA(-)	0
PSDLRAGLADIEMADE	7	23	Q5VKP1	P	Phosphoprotein			West Caucasian bat virus (WCBV)	249584	Rhabdoviridae	ssRNA(-)	35
QGEPFDIKDLPEGVSK	39	55	Q5VKP1	P	Phosphoprotein			West Caucasian bat virus (WCBV)	249584	Rhabdoviridae	ssRNA(-)	4
SDTSPNEYSDEDDEEG	63	79	Q5VKP1	P	Phosphoprotein			West Caucasian bat virus (WCBV)	249584	Rhabdoviridae	ssRNA(-)	64
PNEIQKISEHKSKSEP	153	169	Q5VKP1	P	Phosphoprotein			West Caucasian bat virus (WCBV)	249584	Rhabdoviridae	ssRNA(-)	2
QKISEHKSKSEPSPRE	157	173	Q5VKP1	P	Phosphoprotein			West Caucasian bat virus (WCBV)	249584	Rhabdoviridae	ssRNA(-)	6
GVSKLQISDNVRSDTS	51	67	Q5VKP1	P	Phosphoprotein			West Caucasian bat virus (WCBV)	249584	Rhabdoviridae	ssRNA(-)	91
SLIHPSDLRAGLADIE	3	19	Q5VKP1	P	Phosphoprotein			West Caucasian bat virus (WCBV)	249584	Rhabdoviridae	ssRNA(-)	35
PPRPPKPTTKDIAVQA	133	149	Q5VKP1	P	Phosphoprotein			West Caucasian bat virus (WCBV)	249584	Rhabdoviridae	ssRNA(-)	126
KSEPSPREPVVEMHKH	165	181	Q5VKP1	P	Phosphoprotein			West Caucasian bat virus (WCBV)	249584	Rhabdoviridae	ssRNA(-)	19
SPREPVVEMHKHATLE	169	185	Q5VKP1	P	Phosphoprotein			West Caucasian bat virus (WCBV)	249584	Rhabdoviridae	ssRNA(-)	60
EHKSKSEPSPREPVVE	161	177	Q5VKP1	P	Phosphoprotein			West Caucasian bat virus (WCBV)	249584	Rhabdoviridae	ssRNA(-)	70
RAGLADIEMADETVDL	11	27	Q5VKP1	P	Phosphoprotein			West Caucasian bat virus (WCBV)	249584	Rhabdoviridae	ssRNA(-)	183
EDEYEEVYDPVSAFQD	79	95	Q5VKP1	P	Phosphoprotein			West Caucasian bat virus (WCBV)	249584	Rhabdoviridae	ssRNA(-)	41
MADETVDLVYKNLSEG	19	35	Q5VKP1	P	Phosphoprotein			West Caucasian bat virus (WCBV)	249584	Rhabdoviridae	ssRNA(-)	30
YSYVMSNFPPRPPKPT	125	141	Q5VKP1	P	Phosphoprotein			West Caucasian bat virus (WCBV)	249584	Rhabdoviridae	ssRNA(-)	1
DLPEGVSKLQISDNVR	47	63	Q5VKP1	P	Phosphoprotein			West Caucasian bat virus (WCBV)	249584	Rhabdoviridae	ssRNA(-)	228
TKDIAVQADLKKPNEI	141	157	Q5VKP1	P	Phosphoprotein			West Caucasian bat virus (WCBV)	249584	Rhabdoviridae	ssRNA(-)	2
LSEGQAHLQGEPFDIK	31	47	Q5VKP1	P	Phosphoprotein			West Caucasian bat virus (WCBV)	249584	Rhabdoviridae	ssRNA(-)	1
TVDLVYKNLSEGQAHL	23	39	Q5VKP1	P	Phosphoprotein			West Caucasian bat virus (WCBV)	249584	Rhabdoviridae	ssRNA(-)	42
PVVEMHKHATLENPED	173	189	Q5VKP1	P	Phosphoprotein			West Caucasian bat virus (WCBV)	249584	Rhabdoviridae	ssRNA(-)	1
ADIEMADETVDLVYKN	15	31	Q5VKP1	P	Phosphoprotein			West Caucasian bat virus (WCBV)	249584	Rhabdoviridae	ssRNA(-)	1
LQISDNVRSDTSPNEY	55	71	Q5VKP1	P	Phosphoprotein			West Caucasian bat virus (WCBV)	249584	Rhabdoviridae	ssRNA(-)	10
MSNFPPRPPKPTTKDI	129	145	Q5VKP1	P	Phosphoprotein			West Caucasian bat virus (WCBV)	249584	Rhabdoviridae	ssRNA(-)	1
PKPTTKDIAVQADLKK	137	153	Q5VKP1	P	Phosphoprotein			West Caucasian bat virus (WCBV)	249584	Rhabdoviridae	ssRNA(-)	3
AVQADLKKPNEIQKIS	145	161	Q5VKP1	P	Phosphoprotein			West Caucasian bat virus (WCBV)	249584	Rhabdoviridae	ssRNA(-)	1
FDIKDLPEGVSKLQIS	43	59	Q5VKP1	P	Phosphoprotein			West Caucasian bat virus (WCBV)	249584	Rhabdoviridae	ssRNA(-)	0
DPRYEESLAHPYPDNS	125	141	Q5VKN9	G	Glycoprotein	PRO_0000295804	Glycoprotein	West Caucasian bat virus (WCBV)	249584	Rhabdoviridae	ssRNA(-)	55
VFHKDKDKVITSWESY	503	519	Q5VKN9	G	Glycoprotein	PRO_0000295804	Glycoprotein	West Caucasian bat virus (WCBV)	249584	Rhabdoviridae	ssRNA(-)	4
DKVITSWESYKGQTAQ	509	525	Q5VKN9	G	Glycoprotein	PRO_0000295804	Glycoprotein	West Caucasian bat virus (WCBV)	249584	Rhabdoviridae	ssRNA(-)	24
RYEESLAHPYPDNSWL	123	139	Q5VKN9	G	Glycoprotein	PRO_0000295804	Glycoprotein	West Caucasian bat virus (WCBV)	249584	Rhabdoviridae	ssRNA(-)	85
RAGRNRRTIRSNHRSL	483	499	Q5VKN9	G	Glycoprotein	PRO_0000295804	Glycoprotein	West Caucasian bat virus (WCBV)	249584	Rhabdoviridae	ssRNA(-)	667
SHDVVFHKDKDKVITS	499	515	Q5VKN9	G	Glycoprotein	PRO_0000295804	Glycoprotein	West Caucasian bat virus (WCBV)	249584	Rhabdoviridae	ssRNA(-)	19
LRARAGRNRRTIRSNH	480	496	Q5VKN9	G	Glycoprotein	PRO_0000295804	Glycoprotein	West Caucasian bat virus (WCBV)	249584	Rhabdoviridae	ssRNA(-)	72
DKDKVITSWESYKGQT	507	523	Q5VKN9	G	Glycoprotein	PRO_0000295804	Glycoprotein	West Caucasian bat virus (WCBV)	249584	Rhabdoviridae	ssRNA(-)	2
GTASKSRTYSPYAPTN	175	191	Q5VKN9	G	Glycoprotein	PRO_0000295804	Glycoprotein	West Caucasian bat virus (WCBV)	249584	Rhabdoviridae	ssRNA(-)	44
NRRTIRSNHRSLSHDV	487	503	Q5VKN9	G	Glycoprotein	PRO_0000295804	Glycoprotein	West Caucasian bat virus (WCBV)	249584	Rhabdoviridae	ssRNA(-)	707
NNQILIPEMQSSLLRE	386	402	Q5VKN9	G	Glycoprotein	PRO_0000295804	Glycoprotein	West Caucasian bat virus (WCBV)	249584	Rhabdoviridae	ssRNA(-)	11
IRSNHRSLSHDVVFHK	491	507	Q5VKN9	G	Glycoprotein	PRO_0000295804	Glycoprotein	West Caucasian bat virus (WCBV)	249584	Rhabdoviridae	ssRNA(-)	4
HRSLSHDVVFHKDKDK	495	511	Q5VKN9	G	Glycoprotein	PRO_0000295804	Glycoprotein	West Caucasian bat virus (WCBV)	249584	Rhabdoviridae	ssRNA(-)	0
EMQSSLLREHVDLLKA	393	409	Q5VKN9	G	Glycoprotein	PRO_0000295804	Glycoprotein	West Caucasian bat virus (WCBV)	249584	Rhabdoviridae	ssRNA(-)	14
LINTHDIKVDELENAI	275	291	Q5VKN9	G	Glycoprotein	PRO_0000295804	Glycoprotein	West Caucasian bat virus (WCBV)	249584	Rhabdoviridae	ssRNA(-)	6
FKDGTASKSRTYSPYA	172	188	Q5VKN9	G	Glycoprotein	PRO_0000295804	Glycoprotein	West Caucasian bat virus (WCBV)	249584	Rhabdoviridae	ssRNA(-)	2
IRDSNNQILIPEMQSS	382	398	Q5VKN9	G	Glycoprotein	PRO_0000295804	Glycoprotein	West Caucasian bat virus (WCBV)	249584	Rhabdoviridae	ssRNA(-)	5
LIPEMQSSLLREHVDL	390	406	Q5VKN9	G	Glycoprotein	PRO_0000295804	Glycoprotein	West Caucasian bat virus (WCBV)	249584	Rhabdoviridae	ssRNA(-)	22
SPSQLINTHDIKVDEL	271	287	Q5VKN9	G	Glycoprotein	PRO_0000295804	Glycoprotein	West Caucasian bat virus (WCBV)	249584	Rhabdoviridae	ssRNA(-)	11
PPEYVPLHEISSKGNT	32	48	Q5VKP0	M	Matrix protein			West Caucasian bat virus (WCBV)	249584	Rhabdoviridae	ssRNA(-)	21
LPPPEYVPLHEISSKG	34	50	Q5VKP0	M	Matrix protein			West Caucasian bat virus (WCBV)	249584	Rhabdoviridae	ssRNA(-)	10
SSKPLDPSAPPDDDDL	15	31	Q5VKP0	M	Matrix protein			West Caucasian bat virus (WCBV)	249584	Rhabdoviridae	ssRNA(-)	41
RDDESSKPLDPSAPPD	11	27	Q5VKP0	M	Matrix protein			West Caucasian bat virus (WCBV)	249584	Rhabdoviridae	ssRNA(-)	230
MNFLRKMMKTARDDES	0	16	Q5VKP0	M	Matrix protein			West Caucasian bat virus (WCBV)	249584	Rhabdoviridae	ssRNA(-)	2
PSAPPDDDDLWLPPPE	21	37	Q5VKP0	M	Matrix protein			West Caucasian bat virus (WCBV)	249584	Rhabdoviridae	ssRNA(-)	9
MKTARDDESSKPLDPS	7	23	Q5VKP0	M	Matrix protein			West Caucasian bat virus (WCBV)	249584	Rhabdoviridae	ssRNA(-)	40
LRKMMKTARDDESSKP	3	19	Q5VKP0	M	Matrix protein			West Caucasian bat virus (WCBV)	249584	Rhabdoviridae	ssRNA(-)	9
STGLQAYHVYDHSGEA	103	119	P0C774	P/V	Non-structural protein V			Measles virus (strain Ichinose-B95a) (MeV)	645098	Paramyxoviridae	ssRNA(-)	103
RASTSETPIKKGHRRE	219	235	P0C774	P/V	Non-structural protein V			Measles virus (strain Ichinose-B95a) (MeV)	645098	Paramyxoviridae	ssRNA(-)	141
LSKPALSAIGSTEGGA	59	75	P0C774	P/V	Non-structural protein V			Measles virus (strain Ichinose-B95a) (MeV)	645098	Paramyxoviridae	ssRNA(-)	201
GSSGLSKPALSAIGST	55	71	P0C774	P/V	Non-structural protein V			Measles virus (strain Ichinose-B95a) (MeV)	645098	Paramyxoviridae	ssRNA(-)	90
KTLNVPPPPNPSRAST	207	223	P0C774	P/V	Non-structural protein V			Measles virus (strain Ichinose-B95a) (MeV)	645098	Paramyxoviridae	ssRNA(-)	59
IGSLAVEEAMAAWSEI	23	39	P0C774	P/V	Non-structural protein V			Measles virus (strain Ichinose-B95a) (MeV)	645098	Paramyxoviridae	ssRNA(-)	14
MAEEQARHVKNGLEAI	0	16	P0C774	P/V	Non-structural protein V			Measles virus (strain Ichinose-B95a) (MeV)	645098	Paramyxoviridae	ssRNA(-)	118
QAYHVYDHSGEAVKGI	107	123	P0C774	P/V	Non-structural protein V			Measles virus (strain Ichinose-B95a) (MeV)	645098	Paramyxoviridae	ssRNA(-)	59
SDNPGQDRATAKEEEA	39	55	P0C774	P/V	Non-structural protein V			Measles virus (strain Ichinose-B95a) (MeV)	645098	Paramyxoviridae	ssRNA(-)	84
SDVETAEGGEIHELLK	179	195	P0C774	P/V	Non-structural protein V			Measles virus (strain Ichinose-B95a) (MeV)	645098	Paramyxoviridae	ssRNA(-)	3
LQASSTGLQAYHVYDH	99	115	P0C774	P/V	Non-structural protein V			Measles virus (strain Ichinose-B95a) (MeV)	645098	Paramyxoviridae	ssRNA(-)	8
GDDESENSDVDIGEPD	143	159	P0C774	P/V	Non-structural protein V			Measles virus (strain Ichinose-B95a) (MeV)	645098	Paramyxoviridae	ssRNA(-)	82
TAEGGEIHELLKLQSR	183	199	P0C774	P/V	Non-structural protein V			Measles virus (strain Ichinose-B95a) (MeV)	645098	Paramyxoviridae	ssRNA(-)	10
RGSAPISMGFRASDVE	167	183	P0C774	P/V	Non-structural protein V			Measles virus (strain Ichinose-B95a) (MeV)	645098	Paramyxoviridae	ssRNA(-)	22
ETPIKKGHRREIGLIW	224	240	P0C774	P/V	Non-structural protein V			Measles virus (strain Ichinose-B95a) (MeV)	645098	Paramyxoviridae	ssRNA(-)	63
PRIRGQGSGESDDDAE	75	91	P0C774	P/V	Non-structural protein V			Measles virus (strain Ichinose-B95a) (MeV)	645098	Paramyxoviridae	ssRNA(-)	264
SIMVQSGLDGDSTLSG	127	143	P0C774	P/V	Non-structural protein V			Measles virus (strain Ichinose-B95a) (MeV)	645098	Paramyxoviridae	ssRNA(-)	54
EQARHVKNGLEAIRAL	3	19	P0C774	P/V	Non-structural protein V			Measles virus (strain Ichinose-B95a) (MeV)	645098	Paramyxoviridae	ssRNA(-)	320
ALSAIGSTEGGAPRIR	63	79	P0C774	P/V	Non-structural protein V			Measles virus (strain Ichinose-B95a) (MeV)	645098	Paramyxoviridae	ssRNA(-)	69
VKGIQDADSIMVQSGL	119	135	P0C774	P/V	Non-structural protein V			Measles virus (strain Ichinose-B95a) (MeV)	645098	Paramyxoviridae	ssRNA(-)	149
LQSRGNNFPKLGKTLN	195	211	P0C774	P/V	Non-structural protein V			Measles virus (strain Ichinose-B95a) (MeV)	645098	Paramyxoviridae	ssRNA(-)	3
PSRNLQASSTGLQAYH	95	111	P0C774	P/V	Non-structural protein V			Measles virus (strain Ichinose-B95a) (MeV)	645098	Paramyxoviridae	ssRNA(-)	111
ELLKLQSRGNNFPKLG	191	207	P0C774	P/V	Non-structural protein V			Measles virus (strain Ichinose-B95a) (MeV)	645098	Paramyxoviridae	ssRNA(-)	15
KAEPIGSLAVEEAMAA	19	35	P0C774	P/V	Non-structural protein V			Measles virus (strain Ichinose-B95a) (MeV)	645098	Paramyxoviridae	ssRNA(-)	93
SGEAVKGIQDADSIMV	115	131	P0C774	P/V	Non-structural protein V			Measles virus (strain Ichinose-B95a) (MeV)	645098	Paramyxoviridae	ssRNA(-)	221
ATAKEEEAGSSGLSKP	47	63	P0C774	P/V	Non-structural protein V			Measles virus (strain Ichinose-B95a) (MeV)	645098	Paramyxoviridae	ssRNA(-)	53
AMAAWSEISDNPGQDR	31	47	P0C774	P/V	Non-structural protein V			Measles virus (strain Ichinose-B95a) (MeV)	645098	Paramyxoviridae	ssRNA(-)	275
TLGIPSRNLQASSTGL	91	107	P0C774	P/V	Non-structural protein V			Measles virus (strain Ichinose-B95a) (MeV)	645098	Paramyxoviridae	ssRNA(-)	109
IRALKAEPIGSLAVEE	15	31	P0C774	P/V	Non-structural protein V			Measles virus (strain Ichinose-B95a) (MeV)	645098	Paramyxoviridae	ssRNA(-)	38
QDADSIMVQSGLDGDS	123	139	P0C774	P/V	Non-structural protein V			Measles virus (strain Ichinose-B95a) (MeV)	645098	Paramyxoviridae	ssRNA(-)	88
PKLGKTLNVPPPPNPS	203	219	P0C774	P/V	Non-structural protein V			Measles virus (strain Ichinose-B95a) (MeV)	645098	Paramyxoviridae	ssRNA(-)	11
TLSGGDDESENSDVDI	139	155	P0C774	P/V	Non-structural protein V			Measles virus (strain Ichinose-B95a) (MeV)	645098	Paramyxoviridae	ssRNA(-)	29
VYDHSGEAVKGIQDAD	111	127	P0C774	P/V	Non-structural protein V			Measles virus (strain Ichinose-B95a) (MeV)	645098	Paramyxoviridae	ssRNA(-)	79
GEIHELLKLQSRGNNF	187	203	P0C774	P/V	Non-structural protein V			Measles virus (strain Ichinose-B95a) (MeV)	645098	Paramyxoviridae	ssRNA(-)	0
EGGAPRIRGQGSGESD	71	87	P0C774	P/V	Non-structural protein V			Measles virus (strain Ichinose-B95a) (MeV)	645098	Paramyxoviridae	ssRNA(-)	79
GLEAIRALKAEPIGSL	11	27	P0C774	P/V	Non-structural protein V			Measles virus (strain Ichinose-B95a) (MeV)	645098	Paramyxoviridae	ssRNA(-)	144
GQDRATAKEEEAGSSG	43	59	P0C774	P/V	Non-structural protein V			Measles virus (strain Ichinose-B95a) (MeV)	645098	Paramyxoviridae	ssRNA(-)	70
IGSTEGGAPRIRGQGS	67	83	P0C774	P/V	Non-structural protein V			Measles virus (strain Ichinose-B95a) (MeV)	645098	Paramyxoviridae	ssRNA(-)	44
DGDSTLSGGDDESENS	135	151	P0C774	P/V	Non-structural protein V			Measles virus (strain Ichinose-B95a) (MeV)	645098	Paramyxoviridae	ssRNA(-)	25
VPPPPNPSRASTSETP	211	227	P0C774	P/V	Non-structural protein V			Measles virus (strain Ichinose-B95a) (MeV)	645098	Paramyxoviridae	ssRNA(-)	7
PISMGFRASDVETAEG	171	187	P0C774	P/V	Non-structural protein V			Measles virus (strain Ichinose-B95a) (MeV)	645098	Paramyxoviridae	ssRNA(-)	16
AVEEAMAAWSEISDNP	27	43	P0C774	P/V	Non-structural protein V			Measles virus (strain Ichinose-B95a) (MeV)	645098	Paramyxoviridae	ssRNA(-)	19
DVDIGEPDTEGYAITD	151	167	P0C774	P/V	Non-structural protein V			Measles virus (strain Ichinose-B95a) (MeV)	645098	Paramyxoviridae	ssRNA(-)	67
EEEAGSSGLSKPALSA	51	67	P0C774	P/V	Non-structural protein V			Measles virus (strain Ichinose-B95a) (MeV)	645098	Paramyxoviridae	ssRNA(-)	44
GESDDDAETLGIPSRN	83	99	P0C774	P/V	Non-structural protein V			Measles virus (strain Ichinose-B95a) (MeV)	645098	Paramyxoviridae	ssRNA(-)	6
GEPDTEGYAITDRGSA	155	171	P0C774	P/V	Non-structural protein V			Measles virus (strain Ichinose-B95a) (MeV)	645098	Paramyxoviridae	ssRNA(-)	87
AITDRGSAPISMGFRA	163	179	P0C774	P/V	Non-structural protein V			Measles virus (strain Ichinose-B95a) (MeV)	645098	Paramyxoviridae	ssRNA(-)	92
GNNFPKLGKTLNVPPP	199	215	P0C774	P/V	Non-structural protein V			Measles virus (strain Ichinose-B95a) (MeV)	645098	Paramyxoviridae	ssRNA(-)	28
WSEISDNPGQDRATAK	35	51	P0C774	P/V	Non-structural protein V			Measles virus (strain Ichinose-B95a) (MeV)	645098	Paramyxoviridae	ssRNA(-)	39
GQGSGESDDDAETLGI	79	95	P0C774	P/V	Non-structural protein V			Measles virus (strain Ichinose-B95a) (MeV)	645098	Paramyxoviridae	ssRNA(-)	2
HVKNGLEAIRALKAEP	7	23	P0C774	P/V	Non-structural protein V			Measles virus (strain Ichinose-B95a) (MeV)	645098	Paramyxoviridae	ssRNA(-)	8
TEGYAITDRGSAPISM	159	175	P0C774	P/V	Non-structural protein V			Measles virus (strain Ichinose-B95a) (MeV)	645098	Paramyxoviridae	ssRNA(-)	287
PNPSRASTSETPIKKG	215	231	P0C774	P/V	Non-structural protein V			Measles virus (strain Ichinose-B95a) (MeV)	645098	Paramyxoviridae	ssRNA(-)	1
KKGHRREIGLIWNGDR	228	244	P0C774	P/V	Non-structural protein V			Measles virus (strain Ichinose-B95a) (MeV)	645098	Paramyxoviridae	ssRNA(-)	71
DDAETLGIPSRNLQAS	87	103	P0C774	P/V	Non-structural protein V			Measles virus (strain Ichinose-B95a) (MeV)	645098	Paramyxoviridae	ssRNA(-)	3
SENSDVDIGEPDTEGY	147	163	P0C774	P/V	Non-structural protein V			Measles virus (strain Ichinose-B95a) (MeV)	645098	Paramyxoviridae	ssRNA(-)	18
QSGLDGDSTLSGGDDE	131	147	P0C774	P/V	Non-structural protein V			Measles virus (strain Ichinose-B95a) (MeV)	645098	Paramyxoviridae	ssRNA(-)	128
GFRASDVETAEGGEIH	175	191	P0C774	P/V	Non-structural protein V			Measles virus (strain Ichinose-B95a) (MeV)	645098	Paramyxoviridae	ssRNA(-)	0
VLKTYSRSPVHTSTRN	608	624	Q9WMB3	L	RNA-directed RNA polymerase L			Measles virus (strain Ichinose-B95a) (MeV)	645098	Paramyxoviridae	ssRNA(-)	76
PVHTSTRNVKAEKGFV	616	632	Q9WMB3	L	RNA-directed RNA polymerase L			Measles virus (strain Ichinose-B95a) (MeV)	645098	Paramyxoviridae	ssRNA(-)	89
KESHRGGPVLKTYSRS	600	616	Q9WMB3	L	RNA-directed RNA polymerase L			Measles virus (strain Ichinose-B95a) (MeV)	645098	Paramyxoviridae	ssRNA(-)	18
RGGPVLKTYSRSPVHT	604	620	Q9WMB3	L	RNA-directed RNA polymerase L			Measles virus (strain Ichinose-B95a) (MeV)	645098	Paramyxoviridae	ssRNA(-)	71
STRNVKAEKGFVGFPH	620	636	Q9WMB3	L	RNA-directed RNA polymerase L			Measles virus (strain Ichinose-B95a) (MeV)	645098	Paramyxoviridae	ssRNA(-)	115
YSRSPVHTSTRNVKAE	612	628	Q9WMB3	L	RNA-directed RNA polymerase L			Measles virus (strain Ichinose-B95a) (MeV)	645098	Paramyxoviridae	ssRNA(-)	40
VKAEKGFVGFPHVIRQ	624	640	Q9WMB3	L	RNA-directed RNA polymerase L			Measles virus (strain Ichinose-B95a) (MeV)	645098	Paramyxoviridae	ssRNA(-)	135
KGFVGFPHVIRQNQDT	628	644	Q9WMB3	L	RNA-directed RNA polymerase L			Measles virus (strain Ichinose-B95a) (MeV)	645098	Paramyxoviridae	ssRNA(-)	1
VIRQNQDTDHPENIET	636	652	Q9WMB3	L	RNA-directed RNA polymerase L			Measles virus (strain Ichinose-B95a) (MeV)	645098	Paramyxoviridae	ssRNA(-)	0
GFPHVIRQNQDTDHPE	632	648	Q9WMB3	L	RNA-directed RNA polymerase L			Measles virus (strain Ichinose-B95a) (MeV)	645098	Paramyxoviridae	ssRNA(-)	4
IAIPGLGKDPNDPTAD	371	387	Q9WMB4	P/V	Phosphoprotein			Measles virus (strain Ichinose-B95a) (MeV)	645098	Paramyxoviridae	ssRNA(-)	42
TGGATQAARKSPSEPS	247	263	Q9WMB4	P/V	Phosphoprotein			Measles virus (strain Ichinose-B95a) (MeV)	645098	Paramyxoviridae	ssRNA(-)	31
TQAARKSPSEPSGPGA	251	267	Q9WMB4	P/V	Phosphoprotein			Measles virus (strain Ichinose-B95a) (MeV)	645098	Paramyxoviridae	ssRNA(-)	36
LASFGTEIASLLTGGA	235	251	Q9WMB4	P/V	Phosphoprotein			Measles virus (strain Ichinose-B95a) (MeV)	645098	Paramyxoviridae	ssRNA(-)	320
SSRGQLLKEFQLKPIG	427	443	Q9WMB4	P/V	Phosphoprotein			Measles virus (strain Ichinose-B95a) (MeV)	645098	Paramyxoviridae	ssRNA(-)	12
ASLLTGGATQAARKSP	243	259	Q9WMB4	P/V	Phosphoprotein			Measles virus (strain Ichinose-B95a) (MeV)	645098	Paramyxoviridae	ssRNA(-)	12
RSQNNEEGGDYYDDEL	295	311	Q9WMB4	P/V	Phosphoprotein			Measles virus (strain Ichinose-B95a) (MeV)	645098	Paramyxoviridae	ssRNA(-)	65
RALAEVLKKPVASRQL	403	419	Q9WMB4	P/V	Phosphoprotein			Measles virus (strain Ichinose-B95a) (MeV)	645098	Paramyxoviridae	ssRNA(-)	73
RKSPSEPSGPGAPAGN	255	271	Q9WMB4	P/V	Phosphoprotein			Measles virus (strain Ichinose-B95a) (MeV)	645098	Paramyxoviridae	ssRNA(-)	32
GDYYDDELFSDVQDIK	303	319	Q9WMB4	P/V	Phosphoprotein			Measles virus (strain Ichinose-B95a) (MeV)	645098	Paramyxoviridae	ssRNA(-)	3
RDSGRALAEVLKKPVA	399	415	Q9WMB4	P/V	Phosphoprotein			Measles virus (strain Ichinose-B95a) (MeV)	645098	Paramyxoviridae	ssRNA(-)	16
VELNPDLKPIIGRDSG	387	403	Q9WMB4	P/V	Phosphoprotein			Measles virus (strain Ichinose-B95a) (MeV)	645098	Paramyxoviridae	ssRNA(-)	0
EVLKKPVASRQLQGMT	407	423	Q9WMB4	P/V	Phosphoprotein			Measles virus (strain Ichinose-B95a) (MeV)	645098	Paramyxoviridae	ssRNA(-)	79
SEPSGPGAPAGNVPEA	259	275	Q9WMB4	P/V	Phosphoprotein			Measles virus (strain Ichinose-B95a) (MeV)	645098	Paramyxoviridae	ssRNA(-)	164
KKVSSAVGFVPDTGPA	443	459	Q9WMB4	P/V	Phosphoprotein			Measles virus (strain Ichinose-B95a) (MeV)	645098	Paramyxoviridae	ssRNA(-)	18
VPEAVSNAALIQEWTP	271	287	Q9WMB4	P/V	Phosphoprotein			Measles virus (strain Ichinose-B95a) (MeV)	645098	Paramyxoviridae	ssRNA(-)	117
KPIGKKVSSAVGFVPD	439	455	Q9WMB4	P/V	Phosphoprotein			Measles virus (strain Ichinose-B95a) (MeV)	645098	Paramyxoviridae	ssRNA(-)	102
NEEGGDYYDDELFSDV	299	315	Q9WMB4	P/V	Phosphoprotein			Measles virus (strain Ichinose-B95a) (MeV)	645098	Paramyxoviridae	ssRNA(-)	392
EWTPESGTTISPRSQN	283	299	Q9WMB4	P/V	Phosphoprotein			Measles virus (strain Ichinose-B95a) (MeV)	645098	Paramyxoviridae	ssRNA(-)	85
QLLKEFQLKPIGKKVS	431	447	Q9WMB4	P/V	Phosphoprotein			Measles virus (strain Ichinose-B95a) (MeV)	645098	Paramyxoviridae	ssRNA(-)	3
VSNAALIQEWTPESGT	275	291	Q9WMB4	P/V	Phosphoprotein			Measles virus (strain Ichinose-B95a) (MeV)	645098	Paramyxoviridae	ssRNA(-)	37
DPNDPTADVELNPDLK	379	395	Q9WMB4	P/V	Phosphoprotein			Measles virus (strain Ichinose-B95a) (MeV)	645098	Paramyxoviridae	ssRNA(-)	2
EFQLKPIGKKVSSAVG	435	451	Q9WMB4	P/V	Phosphoprotein			Measles virus (strain Ichinose-B95a) (MeV)	645098	Paramyxoviridae	ssRNA(-)	45
SRQLQGMTNGRTSSRG	415	431	Q9WMB4	P/V	Phosphoprotein			Measles virus (strain Ichinose-B95a) (MeV)	645098	Paramyxoviridae	ssRNA(-)	21
GLGKDPNDPTADVELN	375	391	Q9WMB4	P/V	Phosphoprotein			Measles virus (strain Ichinose-B95a) (MeV)	645098	Paramyxoviridae	ssRNA(-)	14
SSIMIAIPGLGKDPND	367	383	Q9WMB4	P/V	Phosphoprotein			Measles virus (strain Ichinose-B95a) (MeV)	645098	Paramyxoviridae	ssRNA(-)	15
IKKGTDARLASFGTEI	227	243	Q9WMB4	P/V	Phosphoprotein			Measles virus (strain Ichinose-B95a) (MeV)	645098	Paramyxoviridae	ssRNA(-)	10
QGMTNGRTSSRGQLLK	419	435	Q9WMB4	P/V	Phosphoprotein			Measles virus (strain Ichinose-B95a) (MeV)	645098	Paramyxoviridae	ssRNA(-)	5
KPVASRQLQGMTNGRT	411	427	Q9WMB4	P/V	Phosphoprotein			Measles virus (strain Ichinose-B95a) (MeV)	645098	Paramyxoviridae	ssRNA(-)	57
PAGNVPEAVSNAALIQ	267	283	Q9WMB4	P/V	Phosphoprotein			Measles virus (strain Ichinose-B95a) (MeV)	645098	Paramyxoviridae	ssRNA(-)	106
FSDVQDIKTALAKIHE	311	327	Q9WMB4	P/V	Phosphoprotein			Measles virus (strain Ichinose-B95a) (MeV)	645098	Paramyxoviridae	ssRNA(-)	0
SAVGFVPDTGPASRSV	447	463	Q9WMB4	P/V	Phosphoprotein			Measles virus (strain Ichinose-B95a) (MeV)	645098	Paramyxoviridae	ssRNA(-)	259
RASTSETPIKKGTDAR	219	235	Q9WMB4	P/V	Phosphoprotein			Measles virus (strain Ichinose-B95a) (MeV)	645098	Paramyxoviridae	ssRNA(-)	38
FVPDTGPASRSVIRSI	451	467	Q9WMB4	P/V	Phosphoprotein			Measles virus (strain Ichinose-B95a) (MeV)	645098	Paramyxoviridae	ssRNA(-)	25
NGRTSSRGQLLKEFQL	423	439	Q9WMB4	P/V	Phosphoprotein			Measles virus (strain Ichinose-B95a) (MeV)	645098	Paramyxoviridae	ssRNA(-)	2
PDTGPASRSVIRSIIK	453	469	Q9WMB4	P/V	Phosphoprotein			Measles virus (strain Ichinose-B95a) (MeV)	645098	Paramyxoviridae	ssRNA(-)	6
GTEIASLLTGGATQAA	239	255	Q9WMB4	P/V	Phosphoprotein			Measles virus (strain Ichinose-B95a) (MeV)	645098	Paramyxoviridae	ssRNA(-)	23
DDELFSDVQDIKTALA	307	323	Q9WMB4	P/V	Phosphoprotein			Measles virus (strain Ichinose-B95a) (MeV)	645098	Paramyxoviridae	ssRNA(-)	24
SETPIKKGTDARLASF	223	239	Q9WMB4	P/V	Phosphoprotein			Measles virus (strain Ichinose-B95a) (MeV)	645098	Paramyxoviridae	ssRNA(-)	7
ALIQEWTPESGTTISP	279	295	Q9WMB4	P/V	Phosphoprotein			Measles virus (strain Ichinose-B95a) (MeV)	645098	Paramyxoviridae	ssRNA(-)	24
ESGTTISPRSQNNEEG	287	303	Q9WMB4	P/V	Phosphoprotein			Measles virus (strain Ichinose-B95a) (MeV)	645098	Paramyxoviridae	ssRNA(-)	38
GPGAPAGNVPEAVSNA	263	279	Q9WMB4	P/V	Phosphoprotein			Measles virus (strain Ichinose-B95a) (MeV)	645098	Paramyxoviridae	ssRNA(-)	134
PDLKPIIGRDSGRALA	391	407	Q9WMB4	P/V	Phosphoprotein			Measles virus (strain Ichinose-B95a) (MeV)	645098	Paramyxoviridae	ssRNA(-)	0
PTADVELNPDLKPIIG	383	399	Q9WMB4	P/V	Phosphoprotein			Measles virus (strain Ichinose-B95a) (MeV)	645098	Paramyxoviridae	ssRNA(-)	32
TDARLASFGTEIASLL	231	247	Q9WMB4	P/V	Phosphoprotein			Measles virus (strain Ichinose-B95a) (MeV)	645098	Paramyxoviridae	ssRNA(-)	44
TISPRSQNNEEGGDYY	291	307	Q9WMB4	P/V	Phosphoprotein			Measles virus (strain Ichinose-B95a) (MeV)	645098	Paramyxoviridae	ssRNA(-)	17
MSKTDWNASGLSRPSP	0	16	Q9YZN9	P/V/C	Protein C			Measles virus (strain Ichinose-B95a) (MeV)	645098	Paramyxoviridae	ssRNA(-)	23
ASGLSRPSPSAHWPSR	7	23	Q9YZN9	P/V/C	Protein C			Measles virus (strain Ichinose-B95a) (MeV)	645098	Paramyxoviridae	ssRNA(-)	22
QAVRVSANHASQQLDQ	47	63	Q9YZN9	P/V/C	Protein C			Measles virus (strain Ichinose-B95a) (MeV)	645098	Paramyxoviridae	ssRNA(-)	175
QDRTEPPARKRRQAVR	35	51	Q9YZN9	P/V/C	Protein C			Measles virus (strain Ichinose-B95a) (MeV)	645098	Paramyxoviridae	ssRNA(-)	189
TDWNASGLSRPSPSAH	3	19	Q9YZN9	P/V/C	Protein C			Measles virus (strain Ichinose-B95a) (MeV)	645098	Paramyxoviridae	ssRNA(-)	218
PSAHWPSRKPWQHGQK	15	31	Q9YZN9	P/V/C	Protein C			Measles virus (strain Ichinose-B95a) (MeV)	645098	Paramyxoviridae	ssRNA(-)	20
VSANHASQQLDQLKAV	51	67	Q9YZN9	P/V/C	Protein C			Measles virus (strain Ichinose-B95a) (MeV)	645098	Paramyxoviridae	ssRNA(-)	104
YQTTQDRTEPPARKRR	31	47	Q9YZN9	P/V/C	Protein C			Measles virus (strain Ichinose-B95a) (MeV)	645098	Paramyxoviridae	ssRNA(-)	100
SRPSPSAHWPSRKPWQ	11	27	Q9YZN9	P/V/C	Protein C			Measles virus (strain Ichinose-B95a) (MeV)	645098	Paramyxoviridae	ssRNA(-)	84
HGQKYQTTQDRTEPPA	27	43	Q9YZN9	P/V/C	Protein C			Measles virus (strain Ichinose-B95a) (MeV)	645098	Paramyxoviridae	ssRNA(-)	40
KPWQHGQKYQTTQDRT	23	39	Q9YZN9	P/V/C	Protein C			Measles virus (strain Ichinose-B95a) (MeV)	645098	Paramyxoviridae	ssRNA(-)	52
EPPARKRRQAVRVSAN	39	55	Q9YZN9	P/V/C	Protein C			Measles virus (strain Ichinose-B95a) (MeV)	645098	Paramyxoviridae	ssRNA(-)	8
WPSRKPWQHGQKYQTT	19	35	Q9YZN9	P/V/C	Protein C			Measles virus (strain Ichinose-B95a) (MeV)	645098	Paramyxoviridae	ssRNA(-)	40
RKRRQAVRVSANHASQ	43	59	Q9YZN9	P/V/C	Protein C			Measles virus (strain Ichinose-B95a) (MeV)	645098	Paramyxoviridae	ssRNA(-)	137
TASESGQDPQDSRRSA	476	492	Q9WMB5	N	Nucleoprotein			Measles virus (strain Ichinose-B95a) (MeV)	645098	Paramyxoviridae	ssRNA(-)	133
DARAAHPPTSMPLDID	460	476	Q9WMB5	N	Nucleoprotein			Measles virus (strain Ichinose-B95a) (MeV)	645098	Paramyxoviridae	ssRNA(-)	128
SDQSQSGLTFASRGTN	104	120	Q9WMB5	N	Nucleoprotein			Measles virus (strain Ichinose-B95a) (MeV)	645098	Paramyxoviridae	ssRNA(-)	276
MATLLRSLALFKRNKD	0	16	Q9WMB5	N	Nucleoprotein			Measles virus (strain Ichinose-B95a) (MeV)	645098	Paramyxoviridae	ssRNA(-)	13
QYFSHDDPSSSDQSRS	128	144	Q9WMB5	N	Nucleoprotein			Measles virus (strain Ichinose-B95a) (MeV)	645098	Paramyxoviridae	ssRNA(-)	15
SDTDTPRVYNDRDLLD	509	525	Q9WMB5	N	Nucleoprotein			Measles virus (strain Ichinose-B95a) (MeV)	645098	Paramyxoviridae	ssRNA(-)	238
ETGSSRASDARAAHPP	452	468	Q9WMB5	N	Nucleoprotein			Measles virus (strain Ichinose-B95a) (MeV)	645098	Paramyxoviridae	ssRNA(-)	6
PQDSRRSADALLRLQA	484	500	Q9WMB5	N	Nucleoprotein			Measles virus (strain Ichinose-B95a) (MeV)	645098	Paramyxoviridae	ssRNA(-)	92
LEEQGSDTDTPRVYND	504	520	Q9WMB5	N	Nucleoprotein			Measles virus (strain Ichinose-B95a) (MeV)	645098	Paramyxoviridae	ssRNA(-)	111
SGQDPQDSRRSADALL	480	496	Q9WMB5	N	Nucleoprotein			Measles virus (strain Ichinose-B95a) (MeV)	645098	Paramyxoviridae	ssRNA(-)	40
LPGLGGKEDRRVKQGR	428	444	Q9WMB5	N	Nucleoprotein			Measles virus (strain Ichinose-B95a) (MeV)	645098	Paramyxoviridae	ssRNA(-)	88
DRRVKQGRGEARESYR	436	452	Q9WMB5	N	Nucleoprotein			Measles virus (strain Ichinose-B95a) (MeV)	645098	Paramyxoviridae	ssRNA(-)	88
SRASDARAAHPPTSMP	456	472	Q9WMB5	N	Nucleoprotein			Measles virus (strain Ichinose-B95a) (MeV)	645098	Paramyxoviridae	ssRNA(-)	167
TSMPLDIDTASESGQD	468	484	Q9WMB5	N	Nucleoprotein			Measles virus (strain Ichinose-B95a) (MeV)	645098	Paramyxoviridae	ssRNA(-)	34
KQGRGEARESYRETGS	440	456	Q9WMB5	N	Nucleoprotein			Measles virus (strain Ichinose-B95a) (MeV)	645098	Paramyxoviridae	ssRNA(-)	46
LTFASRGTNMEDEADQ	113	129	Q9WMB5	N	Nucleoprotein			Measles virus (strain Ichinose-B95a) (MeV)	645098	Paramyxoviridae	ssRNA(-)	74
KAVTAPDTAADSELRR	177	193	Q9WMB5	N	Nucleoprotein			Measles virus (strain Ichinose-B95a) (MeV)	645098	Paramyxoviridae	ssRNA(-)	398
ESYRETGSSRASDARA	448	464	Q9WMB5	N	Nucleoprotein			Measles virus (strain Ichinose-B95a) (MeV)	645098	Paramyxoviridae	ssRNA(-)	98
VSFLHGDQSENELPGL	416	432	Q9WMB5	N	Nucleoprotein			Measles virus (strain Ichinose-B95a) (MeV)	645098	Paramyxoviridae	ssRNA(-)	40
SENELPGLGGKEDRRV	424	440	Q9WMB5	N	Nucleoprotein			Measles virus (strain Ichinose-B95a) (MeV)	645098	Paramyxoviridae	ssRNA(-)	174
DEADQYFSHDDPSSSD	124	140	Q9WMB5	N	Nucleoprotein			Measles virus (strain Ichinose-B95a) (MeV)	645098	Paramyxoviridae	ssRNA(-)	52
DALLRLQAMAGILEEQ	492	508	Q9WMB5	N	Nucleoprotein			Measles virus (strain Ichinose-B95a) (MeV)	645098	Paramyxoviridae	ssRNA(-)	25
TNMEDEADQYFSHDDP	120	136	Q9WMB5	N	Nucleoprotein			Measles virus (strain Ichinose-B95a) (MeV)	645098	Paramyxoviridae	ssRNA(-)	33
RQAQVSFLHGDQSENE	412	428	Q9WMB5	N	Nucleoprotein			Measles virus (strain Ichinose-B95a) (MeV)	645098	Paramyxoviridae	ssRNA(-)	7
GGKEDRRVKQGRGEAR	432	448	Q9WMB5	N	Nucleoprotein			Measles virus (strain Ichinose-B95a) (MeV)	645098	Paramyxoviridae	ssRNA(-)	5
AVGPRQAQVSFLHGDQ	408	424	Q9WMB5	N	Nucleoprotein			Measles virus (strain Ichinose-B95a) (MeV)	645098	Paramyxoviridae	ssRNA(-)	11
AHPPTSMPLDIDTASE	464	480	Q9WMB5	N	Nucleoprotein			Measles virus (strain Ichinose-B95a) (MeV)	645098	Paramyxoviridae	ssRNA(-)	331
RRSADALLRLQAMAGI	488	504	Q9WMB5	N	Nucleoprotein			Measles virus (strain Ichinose-B95a) (MeV)	645098	Paramyxoviridae	ssRNA(-)	48
GEARESYRETGSSRAS	444	460	Q9WMB5	N	Nucleoprotein			Measles virus (strain Ichinose-B95a) (MeV)	645098	Paramyxoviridae	ssRNA(-)	67
LDIDTASESGQDPQDS	472	488	Q9WMB5	N	Nucleoprotein			Measles virus (strain Ichinose-B95a) (MeV)	645098	Paramyxoviridae	ssRNA(-)	4
GSDTDTPRVYNDRDLL	508	524	Q9WMB5	N	Nucleoprotein			Measles virus (strain Ichinose-B95a) (MeV)	645098	Paramyxoviridae	ssRNA(-)	153
LAKAVTAPDTAADSEL	179	195	Q9WMB5	N	Nucleoprotein			Measles virus (strain Ichinose-B95a) (MeV)	645098	Paramyxoviridae	ssRNA(-)	140
HGDQSENELPGLGGKE	420	436	Q9WMB5	N	Nucleoprotein			Measles virus (strain Ichinose-B95a) (MeV)	645098	Paramyxoviridae	ssRNA(-)	3
MAGILEEQGSDTDTPR	500	516	Q9WMB5	N	Nucleoprotein			Measles virus (strain Ichinose-B95a) (MeV)	645098	Paramyxoviridae	ssRNA(-)	65
VQSDQSQSGLTFASRG	106	122	Q9WMB5	N	Nucleoprotein			Measles virus (strain Ichinose-B95a) (MeV)	645098	Paramyxoviridae	ssRNA(-)	144
RLQAMAGILEEQGSDT	496	512	Q9WMB5	N	Nucleoprotein			Measles virus (strain Ichinose-B95a) (MeV)	645098	Paramyxoviridae	ssRNA(-)	22
RISRAVGPRQAQVSFL	404	420	Q9WMB5	N	Nucleoprotein			Measles virus (strain Ichinose-B95a) (MeV)	645098	Paramyxoviridae	ssRNA(-)	7
LALFKRNKDKPPITSG	7	23	Q9WMB5	N	Nucleoprotein			Measles virus (strain Ichinose-B95a) (MeV)	645098	Paramyxoviridae	ssRNA(-)	14
LLRSLALFKRNKDKPP	3	19	Q9WMB5	N	Nucleoprotein			Measles virus (strain Ichinose-B95a) (MeV)	645098	Paramyxoviridae	ssRNA(-)	3
KRNKDKPPITSGSGGA	11	27	Q9WMB5	N	Nucleoprotein			Measles virus (strain Ichinose-B95a) (MeV)	645098	Paramyxoviridae	ssRNA(-)	86
FASRGTNMEDEADQYF	115	131	Q9WMB5	N	Nucleoprotein			Measles virus (strain Ichinose-B95a) (MeV)	645098	Paramyxoviridae	ssRNA(-)	1
HDDPSSSDQSRSGWFE	132	148	Q9WMB5	N	Nucleoprotein			Measles virus (strain Ichinose-B95a) (MeV)	645098	Paramyxoviridae	ssRNA(-)	15
AARGRANKKGEQVGMS	515	531	Q786F3	F	Fusion glycoprotein F0	PRO_0000394716	Fusion glycoprotein F1	Measles virus (strain Ichinose-B95a) (MeV)	645098	Paramyxoviridae	ssRNA(-)	65
MGLKVNVSAIFMAVLL	0	16	Q786F3	F	Fusion glycoprotein F0			Measles virus (strain Ichinose-B95a) (MeV)	645098	Paramyxoviridae	ssRNA(-)	82
SAIFMAVLLTLQTPTG	7	23	Q786F3	F	Fusion glycoprotein F0			Measles virus (strain Ichinose-B95a) (MeV)	645098	Paramyxoviridae	ssRNA(-)	19
QVGMSRPGLKPDLTGT	526	542	Q786F3	F	Fusion glycoprotein F0	PRO_0000394716	Fusion glycoprotein F1	Measles virus (strain Ichinose-B95a) (MeV)	645098	Paramyxoviridae	ssRNA(-)	57
GRANKKGEQVGMSRPG	518	534	Q786F3	F	Fusion glycoprotein F0	PRO_0000394716	Fusion glycoprotein F1	Measles virus (strain Ichinose-B95a) (MeV)	645098	Paramyxoviridae	ssRNA(-)	18
SRPGLKPDLTGTSKSY	530	546	Q786F3	F	Fusion glycoprotein F0	PRO_0000394716	Fusion glycoprotein F1	Measles virus (strain Ichinose-B95a) (MeV)	645098	Paramyxoviridae	ssRNA(-)	2
KKGEQVGMSRPGLKPD	522	538	Q786F3	F	Fusion glycoprotein F0	PRO_0000394716	Fusion glycoprotein F1	Measles virus (strain Ichinose-B95a) (MeV)	645098	Paramyxoviridae	ssRNA(-)	7
LKPDLTGTSKSYVRSL	534	550	Q786F3	F	Fusion glycoprotein F0	PRO_0000394716	Fusion glycoprotein F1	Measles virus (strain Ichinose-B95a) (MeV)	645098	Paramyxoviridae	ssRNA(-)	66
KVNVSAIFMAVLLTLQ	3	19	Q786F3	F	Fusion glycoprotein F0			Measles virus (strain Ichinose-B95a) (MeV)	645098	Paramyxoviridae	ssRNA(-)	38
QRDRINAFYKDNPHPK	3	19	Q786F2	H	Hemagglutinin glycoprotein			Measles virus (strain Ichinose-B95a) (MeV)	645098	Paramyxoviridae	ssRNA(-)	7
GKPNLSSKGSELSQLS	234	250	Q786F2	H	Hemagglutinin glycoprotein			Measles virus (strain Ichinose-B95a) (MeV)	645098	Paramyxoviridae	ssRNA(-)	137
PHPKGSRIVINREHLM	15	31	Q786F2	H	Hemagglutinin glycoprotein			Measles virus (strain Ichinose-B95a) (MeV)	645098	Paramyxoviridae	ssRNA(-)	54
RIVINREHLMIDRPYV	21	37	Q786F2	H	Hemagglutinin glycoprotein			Measles virus (strain Ichinose-B95a) (MeV)	645098	Paramyxoviridae	ssRNA(-)	106
TNQFLAVSKGNASGPT	176	192	Q786F2	H	Hemagglutinin glycoprotein			Measles virus (strain Ichinose-B95a) (MeV)	645098	Paramyxoviridae	ssRNA(-)	43
MGVSATVTREDGTNRR	601	617	Q786F2	H	Hemagglutinin glycoprotein			Measles virus (strain Ichinose-B95a) (MeV)	645098	Paramyxoviridae	ssRNA(-)	809
EARATNQFLAVSKGNA	172	188	Q786F2	H	Hemagglutinin glycoprotein			Measles virus (strain Ichinose-B95a) (MeV)	645098	Paramyxoviridae	ssRNA(-)	10
ELMNALVNSTLLEARA	160	176	Q786F2	H	Hemagglutinin glycoprotein			Measles virus (strain Ichinose-B95a) (MeV)	645098	Paramyxoviridae	ssRNA(-)	91
MSPQRDRINAFYKDNP	0	16	Q786F2	H	Hemagglutinin glycoprotein			Measles virus (strain Ichinose-B95a) (MeV)	645098	Paramyxoviridae	ssRNA(-)	9
ITIPYQGSGKGVSFQL	305	321	Q786F2	H	Hemagglutinin glycoprotein			Measles virus (strain Ichinose-B95a) (MeV)	645098	Paramyxoviridae	ssRNA(-)	12
GSRIVINREHLMIDRP	19	35	Q786F2	H	Hemagglutinin glycoprotein			Measles virus (strain Ichinose-B95a) (MeV)	645098	Paramyxoviridae	ssRNA(-)	29
LVGKPNLSSKGSELSQ	232	248	Q786F2	H	Hemagglutinin glycoprotein			Measles virus (strain Ichinose-B95a) (MeV)	645098	Paramyxoviridae	ssRNA(-)	47
INAFYKDNPHPKGSRI	7	23	Q786F2	H	Hemagglutinin glycoprotein			Measles virus (strain Ichinose-B95a) (MeV)	645098	Paramyxoviridae	ssRNA(-)	14
ALVNSTLLEARATNQF	164	180	Q786F2	H	Hemagglutinin glycoprotein			Measles virus (strain Ichinose-B95a) (MeV)	645098	Paramyxoviridae	ssRNA(-)	24
DSITIPYQGSGKGVSF	303	319	Q786F2	H	Hemagglutinin glycoprotein			Measles virus (strain Ichinose-B95a) (MeV)	645098	Paramyxoviridae	ssRNA(-)	25
STLLEARATNQFLAVS	168	184	Q786F2	H	Hemagglutinin glycoprotein			Measles virus (strain Ichinose-B95a) (MeV)	645098	Paramyxoviridae	ssRNA(-)	69
YKDNPHPKGSRIVINR	11	27	Q786F2	H	Hemagglutinin glycoprotein			Measles virus (strain Ichinose-B95a) (MeV)	645098	Paramyxoviridae	ssRNA(-)	7
NNTSATSRFLSRFKGL	19	35	Q04544		Genome polyprotein	PRO_0000036935	Protein p48	Southampton virus (strain GI/Human/United Kingdom/Southampton/1991) (SHV)	37129	Caliciviridae	ssRNA(+)_non-enveloped	20
PIDWTPPKSAWADDER	1072	1088	Q04544		Genome polyprotein	PRO_0000036938	Viral genome-linked protein	Southampton virus (strain GI/Human/United Kingdom/Southampton/1991) (SHV)	37129	Caliciviridae	ssRNA(+)_non-enveloped	33
EEYEEYKKIREEKGGN	988	1004	Q04544		Genome polyprotein	PRO_0000036938	Viral genome-linked protein	Southampton virus (strain GI/Human/United Kingdom/Southampton/1991) (SHV)	37129	Caliciviridae	ssRNA(+)_non-enveloped	5
RLTTVSGPEWNLAPLP	163	179	Q04544		Genome polyprotein	PRO_0000036935	Protein p48	Southampton virus (strain GI/Human/United Kingdom/Southampton/1991) (SHV)	37129	Caliciviridae	ssRNA(+)_non-enveloped	89
HLAKRLANEIRPGGKV	572	588	Q04544		Genome polyprotein	PRO_0000036936	NTPase	Southampton virus (strain GI/Human/United Kingdom/Southampton/1991) (SHV)	37129	Caliciviridae	ssRNA(+)_non-enveloped	164
SAWADDEREVDYNEKI	1080	1096	Q04544		Genome polyprotein	PRO_0000036938	Viral genome-linked protein	Southampton virus (strain GI/Human/United Kingdom/Southampton/1991) (SHV)	37129	Caliciviridae	ssRNA(+)_non-enveloped	1
FGKGTMKPTTINRLLI	730	746	Q04544		Genome polyprotein	PRO_0000036936	NTPase	Southampton virus (strain GI/Human/United Kingdom/Southampton/1991) (SHV)	37129	Caliciviridae	ssRNA(+)_non-enveloped	9
GETEMEIRHRVFYKSK	1032	1048	Q04544		Genome polyprotein	PRO_0000036938	Viral genome-linked protein	Southampton virus (strain GI/Human/United Kingdom/Southampton/1991) (SHV)	37129	Caliciviridae	ssRNA(+)_non-enveloped	1
IGVERLTTVSGPEWNL	159	175	Q04544		Genome polyprotein	PRO_0000036935	Protein p48	Southampton virus (strain GI/Human/United Kingdom/Southampton/1991) (SHV)	37129	Caliciviridae	ssRNA(+)_non-enveloped	16
GNTPFGKGTMKPTTIN	726	742	Q04544		Genome polyprotein	PRO_0000036936	NTPase	Southampton virus (strain GI/Human/United Kingdom/Southampton/1991) (SHV)	37129	Caliciviridae	ssRNA(+)_non-enveloped	32
LGPATMPPTYERVKDD	127	143	Q04544		Genome polyprotein	PRO_0000036935	Protein p48	Southampton virus (strain GI/Human/United Kingdom/Southampton/1991) (SHV)	37129	Caliciviridae	ssRNA(+)_non-enveloped	12
NVASNNNANNTSATSR	11	27	Q04544		Genome polyprotein	PRO_0000036935	Protein p48	Southampton virus (strain GI/Human/United Kingdom/Southampton/1991) (SHV)	37129	Caliciviridae	ssRNA(+)_non-enveloped	364
LIGRTTPEPTGTAGPP	55	71	Q04544		Genome polyprotein	PRO_0000036935	Protein p48	Southampton virus (strain GI/Human/United Kingdom/Southampton/1991) (SHV)	37129	Caliciviridae	ssRNA(+)_non-enveloped	68
HDLGLWTGDRNLLPEF	1766	1782	Q04544		Genome polyprotein	PRO_0000036940	RNA-directed RNA polymerase	Southampton virus (strain GI/Human/United Kingdom/Southampton/1991) (SHV)	37129	Caliciviridae	ssRNA(+)_non-enveloped	21
APLPPIDLRNMEPASE	175	191	Q04544		Genome polyprotein	PRO_0000036935	Protein p48	Southampton virus (strain GI/Human/United Kingdom/Southampton/1991) (SHV)	37129	Caliciviridae	ssRNA(+)_non-enveloped	101
SGRFHHPTQSWSQQTP	298	314	Q04544		Genome polyprotein	PRO_0000036935	Protein p48	Southampton virus (strain GI/Human/United Kingdom/Southampton/1991) (SHV)	37129	Caliciviridae	ssRNA(+)_non-enveloped	5
EHKARVHMAKAAGKGP	913	929	Q04544		Genome polyprotein	PRO_0000036937	Protein p22	Southampton virus (strain GI/Human/United Kingdom/Southampton/1991) (SHV)	37129	Caliciviridae	ssRNA(+)_non-enveloped	15
GLVTGSDIRKRKPIDW	1060	1076	Q04544		Genome polyprotein	PRO_0000036938	Viral genome-linked protein	Southampton virus (strain GI/Human/United Kingdom/Southampton/1991) (SHV)	37129	Caliciviridae	ssRNA(+)_non-enveloped	69
PTGTAGPPPKQQRDRP	63	79	Q04544		Genome polyprotein	PRO_0000036935	Protein p48	Southampton virus (strain GI/Human/United Kingdom/Southampton/1991) (SHV)	37129	Caliciviridae	ssRNA(+)_non-enveloped	9
WMRFHDLGLWTGDRNL	1762	1778	Q04544		Genome polyprotein	PRO_0000036940	RNA-directed RNA polymerase	Southampton virus (strain GI/Human/United Kingdom/Southampton/1991) (SHV)	37129	Caliciviridae	ssRNA(+)_non-enveloped	103
RDRPPRTQEEVQYGMG	75	91	Q04544		Genome polyprotein	PRO_0000036935	Protein p48	Southampton virus (strain GI/Human/United Kingdom/Southampton/1991) (SHV)	37129	Caliciviridae	ssRNA(+)_non-enveloped	210
YSIQEYLEDRQRYEEE	1004	1020	Q04544		Genome polyprotein	PRO_0000036938	Viral genome-linked protein	Southampton virus (strain GI/Human/United Kingdom/Southampton/1991) (SHV)	37129	Caliciviridae	ssRNA(+)_non-enveloped	8
[truncated: 17,551 more rows]
