# Supplementary material for: Large-scale phage-based screening reveals extensive pan-viral mimicry of host short linear motifs
Source: Nat Commun. 2023 Apr 26;14:2409. doi: 10.1038/s41467-023-38015-5 (PMC10132805; doi:10.1038/s41467-023-38015-5)
Supplement: Supplementary file 6 — Supplementary Data 3 [file 41467_2023_38015_MOESM6_ESM.xlsx]

## Sheet: RiboVD_instances
Supplementary data 3. RiboVD selection results. Information is provided on bait protein used, confidence of interatcion, peptide found, annotation on host protein, viral species and viral family.
bait	bait_accession	bait_domain	bait_start	bait_stop	confidence	Hit	seq_start	seq_stop	protein_accession	gene_name	protein_name	protein_chain_id	protein_chain_name	species	species_common	species_taxonid	species_family	species_taxonomy	interactor_evidence	RiboVD_mean_counts	RiboVD_count_proportions	library_count	library_max_count	library_high_confidence	library_medium_confidence	peptide_counts	peptide_counts_proportion	curated_motifs	consensus_matches	pssm_matches	promiscuity	specificity	overlap	replicates	slimfinder_score_p
YAP1_WW_2_P46937_228_266	P46937	WW-2	228	266	4	LPPPEYVPLHEISSKG	33	48	Q5VKP0	M	Matrix protein			West Caucasian bat virus	WCBV	249584	Rhabdoviridae	Viruses|Riboviria|Orthornavirae|Negarnaviricota|Haploviricotina|Monjiviricetes|Mononegavirales|Rhabdoviridae|Lyssavirus		729	0.0214118	1	4	1	1	1110:24|15:292|228:518	0.029|0.006|0.029		LIG_WW_1|2|6|PPEY	2;6;PPEY	6	0.991	1	3	1e-06
YAP1_WW_2_P46937_228_266	P46937	WW-2	228	266	4	VTVPTAPPAYADIGYP	4	19	Q5XX06	VP40	Matrix protein VP40			Sudan ebolavirus	SEBOV	386033	Filoviridae	Viruses|Riboviria|Orthornavirae|Negarnaviricota|Haploviricotina|Monjiviricetes|Mononegavirales|Filoviridae|Ebolavirus		10451.3	0.149916	1	4	1	1	5109:19857|516:5458|186:228	0.298|0.131|0.021		LIG_WW_1|6|10|PPAY	6;10;PPAY	42	0.918	1	3	1e-06
YAP1_WW_2_P46937_228_266	P46937	WW-2	228	266	4	TAPPAYADIGYPMSML	8	23	Q5XX06	VP40	Matrix protein VP40			Sudan ebolavirus	SEBOV	386033	Filoviridae	Viruses|Riboviria|Orthornavirae|Negarnaviricota|Haploviricotina|Monjiviricetes|Mononegavirales|Filoviridae|Ebolavirus		4550	0.14191	1	4	1	1	69:16|25:365|2654:10521	0.002|0.008|0.416		LIG_WW_1|2|6|PPAY	2;6;PPAY	44	0.889	1	3	1e-06
YAP1_WW_2_P46937_228_266	P46937	WW-2	228	266	4	AELNPPPYNHSYESLH	540	555	P25181	F	Fusion glycoprotein F0	PRO_0000039383	Fusion glycoprotein F1	Simian virus 41	SV41	2560766	Paramyxoviridae	Viruses|Riboviria|Orthornavirae|Negarnaviricota|Haploviricotina|Monjiviricetes|Mononegavirales|Paramyxoviridae|Rubulavirinae|Orthorubulavirus		1834	0.0373764	1	4	1	1	190:10|145:4562|242:353	0.005|0.079|0.028		LIG_WW_1|4|8|PPPY	4;8;PPPY	38	0.98	3	3	1e-06
YAP1_WW_2_P46937_228_266	P46937	WW-2	228	266	4	SIISNHHYAELNPPPY	532	547	P25181	F	Fusion glycoprotein F0	PRO_0000039383	Fusion glycoprotein F1	Simian virus 41	SV41	2560766	Paramyxoviridae	Viruses|Riboviria|Orthornavirae|Negarnaviricota|Haploviricotina|Monjiviricetes|Mononegavirales|Paramyxoviridae|Rubulavirinae|Orthorubulavirus		31	0.000538438	1	4	1	1	3|3:87|-	0.000|0.002|0.000		LIG_WW_1|12|16|PPPY	12;16;PPPY	5	0.97	3	2	1e-06
YAP1_WW_2_P46937_228_266	P46937	WW-2	228	266	4	PPPYNHSYESLHPIPQ	544	559	P25181	F	Fusion glycoprotein F0	PRO_0000039383	Fusion glycoprotein F1	Simian virus 41	SV41	2560766	Paramyxoviridae	Viruses|Riboviria|Orthornavirae|Negarnaviricota|Haploviricotina|Monjiviricetes|Mononegavirales|Paramyxoviridae|Rubulavirinae|Orthorubulavirus		1167.67	0.0272691	1	4	1	1	3:2|334:3115|27:22	0.000|0.079|0.003		LIG_WW_1|0|4|PPPY	0;4;PPPY	28	0.913	3	3	1e-06
YAP1_WW_2_P46937_228_266	P46937	WW-2	228	266	4	LDDDDLWLPPPEYVPL	26	41	P16287	M	Matrix protein			Rabies virus	RABV	11300	Rhabdoviridae	Viruses|Riboviria|Orthornavirae|Negarnaviricota|Haploviricotina|Monjiviricetes|Mononegavirales|Rhabdoviridae|Lyssavirus		29.3333	0.00119394	1	4	1	1	10|45|29:4	0.000|0.001|0.003	35|38|||bait_domain||PPEY|18667490	LIG_WW_1|9|13|PPEY	9;13;PPEY	34	0.553	1	3	1e-06
YAP1_WW_2_P46937_228_266	P46937	WW-2	228	266	4	LPPPEYVPLKELTGKK	33	48	P16287	M	Matrix protein			Rabies virus	RABV	11300	Rhabdoviridae	Viruses|Riboviria|Orthornavirae|Negarnaviricota|Haploviricotina|Monjiviricetes|Mononegavirales|Rhabdoviridae|Lyssavirus		354.667	0.00856926	1	4	1	1	921:116|19|3:5	0.025|0.000|0.000	35|38|||bait_domain||PPEY|18667490	LIG_WW_1|2|6|PPEY	2;6;PPEY	7	0.978	1	3	1e-06
YAP1_WW_2_P46937_228_266	P46937	WW-2	228	266	4	LDDDDLWLPPPEYVPL	26	41	P0DOF2	M	Matrix protein			Rabies virus	RABV	11295	Rhabdoviridae	Viruses|Riboviria|Orthornavirae|Negarnaviricota|Haploviricotina|Monjiviricetes|Mononegavirales|Rhabdoviridae|Lyssavirus		29.3333	0.00119394	1	4	1	1	10|45|29:4	0.000|0.001|0.003		LIG_WW_1|9|13|PPEY	9;13;PPEY	34	0.553	1	3	1e-06
YAP1_WW_2_P46937_228_266	P46937	WW-2	228	266	4	LDDDDLWLPPPEYVPL	26	41	P08671	M	Matrix protein			Rabies virus	RABV	103929	Rhabdoviridae	Viruses|Riboviria|Orthornavirae|Negarnaviricota|Haploviricotina|Monjiviricetes|Mononegavirales|Rhabdoviridae|Lyssavirus		29.3333	0.00119394	1	4	1	1	10|45|29:4	0.000|0.001|0.003		LIG_WW_1|9|13|PPEY	9;13;PPEY	34	0.553	1	3	1e-06
YAP1_WW_2_P46937_228_266	P46937	WW-2	228	266	4	LPPPEYVPLKELTGKK	33	48	A3RM21	M	Matrix protein			Rabies virus	RABV	445790	Rhabdoviridae	Viruses|Riboviria|Orthornavirae|Negarnaviricota|Haploviricotina|Monjiviricetes|Mononegavirales|Rhabdoviridae|Lyssavirus		354.667	0.00856926	1	4	1	1	921:116|19|3:5	0.025|0.000|0.000		LIG_WW_1|2|6|PPEY	2;6;PPEY	7	0.978	1	3	1e-06
YAP1_WW_2_P46937_228_266	P46937	WW-2	228	266	4	MPPPEYVPLTQVKGKA	33	48	P0C571	M	Matrix protein			Mokola virus	MOKV	12538	Rhabdoviridae	Viruses|Riboviria|Orthornavirae|Negarnaviricota|Haploviricotina|Monjiviricetes|Mononegavirales|Rhabdoviridae|Lyssavirus		6491	0.215296	1	4	1	1	3|3125:4794|758:10793	0.000|0.397|0.249		LIG_WW_1|2|6|PPEY	2;6;PPEY	14	0.983	1	3	1e-06
YAP1_WW_2_P46937_228_266	P46937	WW-2	228	266	4	NTYMQYLNPPPYADHG	8	23	Q6UY67	VP40	Matrix protein VP40			Lake Victoria marburgvirus	MARV	482820	Filoviridae	Viruses|Riboviria|Orthornavirae|Negarnaviricota|Haploviricotina|Monjiviricetes|Mononegavirales|Filoviridae|Marburgvirus		509.667	0.0155926	1	4	1	1	1053:26|3:142|157:148	0.028|0.002|0.017		LIG_WW_1|8|12|PPPY	8;12;PPPY	27	0.851	2	3	1e-06
YAP1_WW_2_P46937_228_266	P46937	WW-2	228	266	4	QYLNPPPYADHGANQL	12	27	Q6UY67	VP40	Matrix protein VP40			Lake Victoria marburgvirus	MARV	482820	Filoviridae	Viruses|Riboviria|Orthornavirae|Negarnaviricota|Haploviricotina|Monjiviricetes|Mononegavirales|Filoviridae|Marburgvirus		6293.67	0.124685	1	4	1	1	998:167|208:10298|807:6403	0.028|0.166|0.180		LIG_WW_1|4|8|PPPY	4;8;PPPY	36	0.949	2	3	1e-06
YAP1_WW_2_P46937_228_266	P46937	WW-2	228	266	4	PPPYADHGANQLIPAD	16	31	Q6UY67	VP40	Matrix protein VP40			Lake Victoria marburgvirus	MARV	482820	Filoviridae	Viruses|Riboviria|Orthornavirae|Negarnaviricota|Haploviricotina|Monjiviricetes|Mononegavirales|Filoviridae|Marburgvirus		10195.7	0.101617	1	4	1	1	2791:27738|9:34|7:8	0.303|0.001|0.001		LIG_WW_1|0|4|PPPY	0;4;PPPY	30	0.977	2	3	1e-06
YAP1_WW_2_P46937_228_266	P46937	WW-2	228	266	4	NTYMQYLNPPPYADHG	8	23	Q1PDC8	VP40	Matrix protein VP40			Lake Victoria marburgvirus	MARV	378809	Filoviridae	Viruses|Riboviria|Orthornavirae|Negarnaviricota|Haploviricotina|Monjiviricetes|Mononegavirales|Filoviridae|Marburgvirus		509.667	0.0155926	1	4	1	1	1053:26|3:142|157:148	0.028|0.002|0.017		LIG_WW_1|8|12|PPPY	8;12;PPPY	27	0.851	2	3	1e-06
YAP1_WW_2_P46937_228_266	P46937	WW-2	228	266	4	QYLNPPPYADHGANQL	12	27	Q1PDC8	VP40	Matrix protein VP40			Lake Victoria marburgvirus	MARV	378809	Filoviridae	Viruses|Riboviria|Orthornavirae|Negarnaviricota|Haploviricotina|Monjiviricetes|Mononegavirales|Filoviridae|Marburgvirus		6293.67	0.124685	1	4	1	1	998:167|208:10298|807:6403	0.028|0.166|0.180		LIG_WW_1|4|8|PPPY	4;8;PPPY	36	0.949	2	3	1e-06
YAP1_WW_2_P46937_228_266	P46937	WW-2	228	266	4	PPPYADHGANQLIPAD	16	31	Q1PDC8	VP40	Matrix protein VP40			Lake Victoria marburgvirus	MARV	378809	Filoviridae	Viruses|Riboviria|Orthornavirae|Negarnaviricota|Haploviricotina|Monjiviricetes|Mononegavirales|Filoviridae|Marburgvirus		10195.7	0.101617	1	4	1	1	2791:27738|9:34|7:8	0.303|0.001|0.001		LIG_WW_1|0|4|PPPY	0;4;PPPY	30	0.977	2	3	1e-06
YAP1_WW_2_P46937_228_266	P46937	WW-2	228	266	4	NTYMQYLNPPPYADHG	8	23	Q1PD51	VP40	Matrix protein VP40			Lake Victoria marburgvirus	MARV	378830	Filoviridae	Viruses|Riboviria|Orthornavirae|Negarnaviricota|Haploviricotina|Monjiviricetes|Mononegavirales|Filoviridae|Marburgvirus		509.667	0.0155926	1	4	1	1	1053:26|3:142|157:148	0.028|0.002|0.017		LIG_WW_1|8|12|PPPY	8;12;PPPY	27	0.851	2	3	1e-06
YAP1_WW_2_P46937_228_266	P46937	WW-2	228	266	4	QYLNPPPYADHGANQL	12	27	Q1PD51	VP40	Matrix protein VP40			Lake Victoria marburgvirus	MARV	378830	Filoviridae	Viruses|Riboviria|Orthornavirae|Negarnaviricota|Haploviricotina|Monjiviricetes|Mononegavirales|Filoviridae|Marburgvirus		6293.67	0.124685	1	4	1	1	998:167|208:10298|807:6403	0.028|0.166|0.180		LIG_WW_1|4|8|PPPY	4;8;PPPY	36	0.949	2	3	1e-06
YAP1_WW_2_P46937_228_266	P46937	WW-2	228	266	4	PPPYADHGANQLIPAD	16	31	Q1PD51	VP40	Matrix protein VP40			Lake Victoria marburgvirus	MARV	378830	Filoviridae	Viruses|Riboviria|Orthornavirae|Negarnaviricota|Haploviricotina|Monjiviricetes|Mononegavirales|Filoviridae|Marburgvirus		10195.7	0.101617	1	4	1	1	2791:27738|9:34|7:8	0.303|0.001|0.001		LIG_WW_1|0|4|PPPY	0;4;PPPY	30	0.977	2	3	1e-06
YAP1_WW_2_P46937_228_266	P46937	WW-2	228	266	4	NTYMQYLNPPPYADHG	8	23	Q03040	VP40	Matrix protein VP40			Lake Victoria marburgvirus	MARV	33728	Filoviridae	Viruses|Riboviria|Orthornavirae|Negarnaviricota|Haploviricotina|Monjiviricetes|Mononegavirales|Filoviridae|Marburgvirus		509.667	0.0155926	1	4	1	1	1053:26|3:142|157:148	0.028|0.002|0.017		LIG_WW_1|8|12|PPPY	8;12;PPPY	27	0.851	2	3	1e-06
YAP1_WW_2_P46937_228_266	P46937	WW-2	228	266	4	QYLNPPPYADHGANQL	12	27	Q03040	VP40	Matrix protein VP40			Lake Victoria marburgvirus	MARV	33728	Filoviridae	Viruses|Riboviria|Orthornavirae|Negarnaviricota|Haploviricotina|Monjiviricetes|Mononegavirales|Filoviridae|Marburgvirus		6293.67	0.124685	1	4	1	1	998:167|208:10298|807:6403	0.028|0.166|0.180		LIG_WW_1|4|8|PPPY	4;8;PPPY	36	0.949	2	3	1e-06
YAP1_WW_2_P46937_228_266	P46937	WW-2	228	266	4	PPPYADHGANQLIPAD	16	31	Q03040	VP40	Matrix protein VP40			Lake Victoria marburgvirus	MARV	33728	Filoviridae	Viruses|Riboviria|Orthornavirae|Negarnaviricota|Haploviricotina|Monjiviricetes|Mononegavirales|Filoviridae|Marburgvirus		10195.7	0.101617	1	4	1	1	2791:27738|9:34|7:8	0.303|0.001|0.001		LIG_WW_1|0|4|PPPY	0;4;PPPY	30	0.977	2	3	1e-06
YAP1_WW_2_P46937_228_266	P46937	WW-2	228	266	4	NTYMQYLNPPPYADHG	8	23	P35260	VP40	Matrix protein VP40			Lake Victoria marburgvirus	MARV	33727	Filoviridae	Viruses|Riboviria|Orthornavirae|Negarnaviricota|Haploviricotina|Monjiviricetes|Mononegavirales|Filoviridae|Marburgvirus		509.667	0.0155926	1	4	1	1	1053:26|3:142|157:148	0.028|0.002|0.017	16|19||bait_protein|bait_domain||MQYLNPPPYADHGANQL|31905227,19812267;16|19||bait_protein|bait_domain||MQYLNPPPYADHGANQL|31905227,19812267	LIG_WW_1|8|12|PPPY	8;12;PPPY	27	0.851	2	3	1e-06
YAP1_WW_2_P46937_228_266	P46937	WW-2	228	266	4	QYLNPPPYADHGANQL	12	27	P35260	VP40	Matrix protein VP40			Lake Victoria marburgvirus	MARV	33727	Filoviridae	Viruses|Riboviria|Orthornavirae|Negarnaviricota|Haploviricotina|Monjiviricetes|Mononegavirales|Filoviridae|Marburgvirus		6293.67	0.124685	1	4	1	1	998:167|208:10298|807:6403	0.028|0.166|0.180	16|19||bait_protein|bait_domain||MQYLNPPPYADHGANQL|31905227,19812267;16|19||bait_protein|bait_domain||MQYLNPPPYADHGANQL|31905227,19812267	LIG_WW_1|4|8|PPPY	4;8;PPPY	36	0.949	2	3	1e-06
YAP1_WW_2_P46937_228_266	P46937	WW-2	228	266	4	PPPYADHGANQLIPAD	16	31	P35260	VP40	Matrix protein VP40			Lake Victoria marburgvirus	MARV	33727	Filoviridae	Viruses|Riboviria|Orthornavirae|Negarnaviricota|Haploviricotina|Monjiviricetes|Mononegavirales|Filoviridae|Marburgvirus		10195.7	0.101617	1	4	1	1	2791:27738|9:34|7:8	0.303|0.001|0.001	16|19||bait_protein|bait_domain||MQYLNPPPYADHGANQL|31905227,19812267;16|19||bait_protein|bait_domain||MQYLNPPPYADHGANQL|31905227,19812267	LIG_WW_1|0|4|PPPY	0;4;PPPY	30	0.977	2	3	1e-06
YAP1_WW_2_P46937_228_266	P46937	WW-2	228	266	4	LPPPEYVPLAEITGKK	33	48	Q5VKP4	M	Matrix protein			Irkut virus	IRKV	249583	Rhabdoviridae	Viruses|Riboviria|Orthornavirae|Negarnaviricota|Haploviricotina|Monjiviricetes|Mononegavirales|Rhabdoviridae|Lyssavirus		82	0.00194823	1	4	1	1	130:62|5:31|9:9	0.004|0.001|0.001		LIG_WW_1|2|6|PPEY	2;6;PPEY	6	0.986	1	3	1e-06
YAP1_WW_2_P46937_228_266	P46937	WW-2	228	266	4	LPPPEYVPLSEMTGKK	33	48	A4UHQ0	M	Matrix protein			European bat lyssavirus 1	EBLV1	453115	Rhabdoviridae	Viruses|Riboviria|Orthornavirae|Negarnaviricota|Haploviricotina|Monjiviricetes|Mononegavirales|Rhabdoviridae|Lyssavirus		34.3333	0.000985261	1	4	1	1	9|39|17:38	0.000|0.001|0.002		LIG_WW_1|2|6|PPEY	2;6;PPEY	1	1	1	3	1e-06
YAP1_WW_1_P46937_169_207	P46937	WW-1	169	207	4	PDDDDLWLPPPEYVPL	26	41	Q5VKP0	M	Matrix protein			West Caucasian bat virus	WCBV	249584	Rhabdoviridae	Viruses|Riboviria|Orthornavirae|Negarnaviricota|Haploviricotina|Monjiviricetes|Mononegavirales|Rhabdoviridae|Lyssavirus		2525.33	0.0163375	1	4	1	1	2099:260|522:3133|20:1542	0.013|0.020|0.015		LIG_WW_1|9|13|PPEY	9;13;PPEY	23	0.382	1	3	1e-06
YAP1_WW_1_P46937_169_207	P46937	WW-1	169	207	4	LPPPEYVPLHEISSKG	33	48	Q5VKP0	M	Matrix protein			West Caucasian bat virus	WCBV	249584	Rhabdoviridae	Viruses|Riboviria|Orthornavirae|Negarnaviricota|Haploviricotina|Monjiviricetes|Mononegavirales|Rhabdoviridae|Lyssavirus		155	0.00102246	1	4	1	1	136:2|4:204|2:117	0.001|0.001|0.001		LIG_WW_1|2|6|PPEY	2;6;PPEY	6	0.991	1	3	1e-06
YAP1_WW_1_P46937_169_207	P46937	WW-1	169	207	4	VTVPTAPPAYADIGYP	4	19	Q5XX06	VP40	Matrix protein VP40			Sudan ebolavirus	SEBOV	386033	Filoviridae	Viruses|Riboviria|Orthornavirae|Negarnaviricota|Haploviricotina|Monjiviricetes|Mononegavirales|Filoviridae|Ebolavirus		7749	0.0568729	1	4	1	1	1370:165|14990:5809|61:852	0.009|0.151|0.010		LIG_WW_1|6|10|PPAY	6;10;PPAY	42	0.918	1	3	1e-06
YAP1_WW_1_P46937_169_207	P46937	WW-1	169	207	4	TAPPAYADIGYPMSML	8	23	Q5XX06	VP40	Matrix protein VP40			Sudan ebolavirus	SEBOV	386033	Filoviridae	Viruses|Riboviria|Orthornavirae|Negarnaviricota|Haploviricotina|Monjiviricetes|Mononegavirales|Filoviridae|Ebolavirus		1531.33	0.0145034	1	4	1	1	1094:258|352:1051|346:1493	0.008|0.008|0.028		LIG_WW_1|2|6|PPAY	2;6;PPAY	44	0.889	1	3	1e-06
YAP1_WW_1_P46937_169_207	P46937	WW-1	169	207	4	NHHYAELNPPPYNHSY	536	551	P25181	F	Fusion glycoprotein F0	PRO_0000039383	Fusion glycoprotein F1	Simian virus 41	SV41	2560766	Paramyxoviridae	Viruses|Riboviria|Orthornavirae|Negarnaviricota|Haploviricotina|Monjiviricetes|Mononegavirales|Paramyxoviridae|Rubulavirinae|Orthorubulavirus		114	0.00117537	1	4	1	1	107:12|21|28:174	0.001|0.000|0.003		LIG_WW_1|8|12|PPPY	8;12;PPPY	25	0.956	3	3	1e-06
YAP1_WW_1_P46937_169_207	P46937	WW-1	169	207	4	AELNPPPYNHSYESLH	540	555	P25181	F	Fusion glycoprotein F0	PRO_0000039383	Fusion glycoprotein F1	Simian virus 41	SV41	2560766	Paramyxoviridae	Viruses|Riboviria|Orthornavirae|Negarnaviricota|Haploviricotina|Monjiviricetes|Mononegavirales|Paramyxoviridae|Rubulavirinae|Orthorubulavirus		43454.3	0.192178	1	4	1	1	20496:103974|632:2653|83:2525	0.531|0.019|0.027		LIG_WW_1|4|8|PPPY	4;8;PPPY	38	0.98	3	3	1e-06
YAP1_WW_1_P46937_169_207	P46937	WW-1	169	207	4	SIISNHHYAELNPPPY	532	547	P25181	F	Fusion glycoprotein F0	PRO_0000039383	Fusion glycoprotein F1	Simian virus 41	SV41	2560766	Paramyxoviridae	Viruses|Riboviria|Orthornavirae|Negarnaviricota|Haploviricotina|Monjiviricetes|Mononegavirales|Paramyxoviridae|Rubulavirinae|Orthorubulavirus		97.6667	0.000612475	1	4	1	1	208:4|55|2:24	0.001|0.000|0.000		LIG_WW_1|12|16|PPPY	12;16;PPPY	5	0.97	3	3	1e-06
YAP1_WW_1_P46937_169_207	P46937	WW-1	169	207	4	PPPYNHSYESLHPIPQ	544	559	P25181	F	Fusion glycoprotein F0	PRO_0000039383	Fusion glycoprotein F1	Simian virus 41	SV41	2560766	Paramyxoviridae	Viruses|Riboviria|Orthornavirae|Negarnaviricota|Haploviricotina|Monjiviricetes|Mononegavirales|Paramyxoviridae|Rubulavirinae|Orthorubulavirus		567.667	0.00930739	1	4	1	1	210:32|50:145|443:823	0.001|0.001|0.025		LIG_WW_1|0|4|PPPY	0;4;PPPY	28	0.913	3	3	1e-06
YAP1_WW_1_P46937_169_207	P46937	WW-1	169	207	4	LDDDDLWLPPPEYVPL	26	41	P16287	M	Matrix protein			Rabies virus	RABV	11300	Rhabdoviridae	Viruses|Riboviria|Orthornavirae|Negarnaviricota|Haploviricotina|Monjiviricetes|Mononegavirales|Rhabdoviridae|Lyssavirus		22586.3	0.14877	1	4	1	1	23416:11945|1615:15024|761:14998	0.186|0.091|0.169	35|38|||bait_domain||PPEY|18667490	LIG_WW_1|9|13|PPEY	9;13;PPEY	34	0.553	2	3	1e-06
YAP1_WW_1_P46937_169_207	P46937	WW-1	169	207	4	LPPPEYVPLKELTGKK	33	48	P16287	M	Matrix protein			Rabies virus	RABV	11300	Rhabdoviridae	Viruses|Riboviria|Orthornavirae|Negarnaviricota|Haploviricotina|Monjiviricetes|Mononegavirales|Rhabdoviridae|Lyssavirus		168.667	0.00119503	1	4	1	1	26|290:166|24	0.000|0.003|0.000	35|38|||bait_domain||PPEY|18667490	LIG_WW_1|2|6|PPEY	2;6;PPEY	7	0.978	2	3	1e-06
YAP1_WW_1_P46937_169_207	P46937	WW-1	169	207	4	PDDDDLWLPPPEYVPL	26	41	P15200	M	Matrix protein			Rabies virus	RABV	11293	Rhabdoviridae	Viruses|Riboviria|Orthornavirae|Negarnaviricota|Haploviricotina|Monjiviricetes|Mononegavirales|Rhabdoviridae|Lyssavirus		2525.33	0.0163375	1	4	1	1	2099:260|522:3133|20:1542	0.013|0.020|0.015		LIG_WW_1|9|13|PPEY	9;13;PPEY	23	0.382	1	3	1e-06
YAP1_WW_1_P46937_169_207	P46937	WW-1	169	207	4	LDDDDLWLPPPEYVPL	26	41	P0DOF2	M	Matrix protein			Rabies virus	RABV	11295	Rhabdoviridae	Viruses|Riboviria|Orthornavirae|Negarnaviricota|Haploviricotina|Monjiviricetes|Mononegavirales|Rhabdoviridae|Lyssavirus		22586.3	0.14877	1	4	1	1	23416:11945|1615:15024|761:14998	0.186|0.091|0.169		LIG_WW_1|9|13|PPEY	9;13;PPEY	34	0.553	1	3	1e-06
YAP1_WW_1_P46937_169_207	P46937	WW-1	169	207	4	LDDDDLWLPPPEYVPL	26	41	P08671	M	Matrix protein			Rabies virus	RABV	103929	Rhabdoviridae	Viruses|Riboviria|Orthornavirae|Negarnaviricota|Haploviricotina|Monjiviricetes|Mononegavirales|Rhabdoviridae|Lyssavirus		22586.3	0.14877	1	4	1	1	23416:11945|1615:15024|761:14998	0.186|0.091|0.169		LIG_WW_1|9|13|PPEY	9;13;PPEY	34	0.553	1	3	1e-06
YAP1_WW_1_P46937_169_207	P46937	WW-1	169	207	4	PDDDDLWLPPPEYVPL	26	41	A3RM21	M	Matrix protein			Rabies virus	RABV	445790	Rhabdoviridae	Viruses|Riboviria|Orthornavirae|Negarnaviricota|Haploviricotina|Monjiviricetes|Mononegavirales|Rhabdoviridae|Lyssavirus		2525.33	0.0163375	1	4	1	1	2099:260|522:3133|20:1542	0.013|0.020|0.015		LIG_WW_1|9|13|PPEY	9;13;PPEY	23	0.382	2	3	1e-06
YAP1_WW_1_P46937_169_207	P46937	WW-1	169	207	4	LPPPEYVPLKELTGKK	33	48	A3RM21	M	Matrix protein			Rabies virus	RABV	445790	Rhabdoviridae	Viruses|Riboviria|Orthornavirae|Negarnaviricota|Haploviricotina|Monjiviricetes|Mononegavirales|Rhabdoviridae|Lyssavirus		168.667	0.00119503	1	4	1	1	26|290:166|24	0.000|0.003|0.000		LIG_WW_1|2|6|PPEY	2;6;PPEY	7	0.978	2	3	1e-06
YAP1_WW_1_P46937_169_207	P46937	WW-1	169	207	4	PDDDDIWMPPPEYVPL	26	41	P0C571	M	Matrix protein			Mokola virus	MOKV	12538	Rhabdoviridae	Viruses|Riboviria|Orthornavirae|Negarnaviricota|Haploviricotina|Monjiviricetes|Mononegavirales|Rhabdoviridae|Lyssavirus		158	0.00154057	1	4	1	1	24|8:35|15:392	0.000|0.000|0.004		LIG_WW_1|9|13|PPEY	9;13;PPEY	6	0.381	2	3	1e-06
YAP1_WW_1_P46937_169_207	P46937	WW-1	169	207	4	MPPPEYVPLTQVKGKA	33	48	P0C571	M	Matrix protein			Mokola virus	MOKV	12538	Rhabdoviridae	Viruses|Riboviria|Orthornavirae|Negarnaviricota|Haploviricotina|Monjiviricetes|Mononegavirales|Rhabdoviridae|Lyssavirus		367.333	0.00216215	1	4	1	1	792:150|4:69|87	0.005|0.000|0.001		LIG_WW_1|2|6|PPEY	2;6;PPEY	14	0.983	2	3	1e-06
YAP1_WW_1_P46937_169_207	P46937	WW-1	169	207	4	PPEYVPLTQVKGKASV	35	50	P0C571	M	Matrix protein			Mokola virus	MOKV	12538	Rhabdoviridae	Viruses|Riboviria|Orthornavirae|Negarnaviricota|Haploviricotina|Monjiviricetes|Mononegavirales|Rhabdoviridae|Lyssavirus		729	0.00548433	1	4	1	1	37:4|446:1086|42:572	0.000|0.009|0.007		LIG_WW_1|0|4|PPEY	0;4;PPEY	11	0.98	2	3	1e-06
YAP1_WW_1_P46937_169_207	P46937	WW-1	169	207	4	NTYMQYLNPPPYADHG	8	23	Q6UY67	VP40	Matrix protein VP40			Lake Victoria marburgvirus	MARV	482820	Filoviridae	Viruses|Riboviria|Orthornavirae|Negarnaviricota|Haploviricotina|Monjiviricetes|Mononegavirales|Filoviridae|Marburgvirus		5183.33	0.0706578	1	4	1	1	2557:115|149:1411|2690:8628	0.016|0.009|0.188		LIG_WW_1|8|12|PPPY	8;12;PPPY	27	0.851	2	3	1e-06
YAP1_WW_1_P46937_169_207	P46937	WW-1	169	207	4	QYLNPPPYADHGANQL	12	27	Q6UY67	VP40	Matrix protein VP40			Lake Victoria marburgvirus	MARV	482820	Filoviridae	Viruses|Riboviria|Orthornavirae|Negarnaviricota|Haploviricotina|Monjiviricetes|Mononegavirales|Filoviridae|Marburgvirus		26130.3	0.244738	1	4	1	1	8578:1974|24437:28346|6204:8852	0.059|0.345|0.331		LIG_WW_1|4|8|PPPY	4;8;PPPY	36	0.949	2	3	1e-06
YAP1_WW_1_P46937_169_207	P46937	WW-1	169	207	4	PPPYADHGANQLIPAD	16	31	Q6UY67	VP40	Matrix protein VP40			Lake Victoria marburgvirus	MARV	482820	Filoviridae	Viruses|Riboviria|Orthornavirae|Negarnaviricota|Haploviricotina|Monjiviricetes|Mononegavirales|Filoviridae|Marburgvirus		2306.67	0.0153157	1	4	1	1	2774:2659|26:137|189:1135	0.027|0.001|0.018		LIG_WW_1|0|4|PPPY	0;4;PPPY	30	0.977	2	3	1e-06
YAP1_WW_1_P46937_169_207	P46937	WW-1	169	207	4	NTYMQYLNPPPYADHG	8	23	Q1PDC8	VP40	Matrix protein VP40			Lake Victoria marburgvirus	MARV	378809	Filoviridae	Viruses|Riboviria|Orthornavirae|Negarnaviricota|Haploviricotina|Monjiviricetes|Mononegavirales|Filoviridae|Marburgvirus		5183.33	0.0706578	1	4	1	1	2557:115|149:1411|2690:8628	0.016|0.009|0.188		LIG_WW_1|8|12|PPPY	8;12;PPPY	27	0.851	2	3	1e-06
YAP1_WW_1_P46937_169_207	P46937	WW-1	169	207	4	QYLNPPPYADHGANQL	12	27	Q1PDC8	VP40	Matrix protein VP40			Lake Victoria marburgvirus	MARV	378809	Filoviridae	Viruses|Riboviria|Orthornavirae|Negarnaviricota|Haploviricotina|Monjiviricetes|Mononegavirales|Filoviridae|Marburgvirus		26130.3	0.244738	1	4	1	1	8578:1974|24437:28346|6204:8852	0.059|0.345|0.331		LIG_WW_1|4|8|PPPY	4;8;PPPY	36	0.949	2	3	1e-06
YAP1_WW_1_P46937_169_207	P46937	WW-1	169	207	4	PPPYADHGANQLIPAD	16	31	Q1PDC8	VP40	Matrix protein VP40			Lake Victoria marburgvirus	MARV	378809	Filoviridae	Viruses|Riboviria|Orthornavirae|Negarnaviricota|Haploviricotina|Monjiviricetes|Mononegavirales|Filoviridae|Marburgvirus		2306.67	0.0153157	1	4	1	1	2774:2659|26:137|189:1135	0.027|0.001|0.018		LIG_WW_1|0|4|PPPY	0;4;PPPY	30	0.977	2	3	1e-06
YAP1_WW_1_P46937_169_207	P46937	WW-1	169	207	4	NTYMQYLNPPPYADHG	8	23	Q1PD51	VP40	Matrix protein VP40			Lake Victoria marburgvirus	MARV	378830	Filoviridae	Viruses|Riboviria|Orthornavirae|Negarnaviricota|Haploviricotina|Monjiviricetes|Mononegavirales|Filoviridae|Marburgvirus		5183.33	0.0706578	1	4	1	1	2557:115|149:1411|2690:8628	0.016|0.009|0.188		LIG_WW_1|8|12|PPPY	8;12;PPPY	27	0.851	2	3	1e-06
YAP1_WW_1_P46937_169_207	P46937	WW-1	169	207	4	QYLNPPPYADHGANQL	12	27	Q1PD51	VP40	Matrix protein VP40			Lake Victoria marburgvirus	MARV	378830	Filoviridae	Viruses|Riboviria|Orthornavirae|Negarnaviricota|Haploviricotina|Monjiviricetes|Mononegavirales|Filoviridae|Marburgvirus		26130.3	0.244738	1	4	1	1	8578:1974|24437:28346|6204:8852	0.059|0.345|0.331		LIG_WW_1|4|8|PPPY	4;8;PPPY	36	0.949	2	3	1e-06
YAP1_WW_1_P46937_169_207	P46937	WW-1	169	207	4	PPPYADHGANQLIPAD	16	31	Q1PD51	VP40	Matrix protein VP40			Lake Victoria marburgvirus	MARV	378830	Filoviridae	Viruses|Riboviria|Orthornavirae|Negarnaviricota|Haploviricotina|Monjiviricetes|Mononegavirales|Filoviridae|Marburgvirus		2306.67	0.0153157	1	4	1	1	2774:2659|26:137|189:1135	0.027|0.001|0.018		LIG_WW_1|0|4|PPPY	0;4;PPPY	30	0.977	2	3	1e-06
YAP1_WW_1_P46937_169_207	P46937	WW-1	169	207	4	NTYMQYLNPPPYADHG	8	23	Q03040	VP40	Matrix protein VP40			Lake Victoria marburgvirus	MARV	33728	Filoviridae	Viruses|Riboviria|Orthornavirae|Negarnaviricota|Haploviricotina|Monjiviricetes|Mononegavirales|Filoviridae|Marburgvirus		5183.33	0.0706578	1	4	1	1	2557:115|149:1411|2690:8628	0.016|0.009|0.188		LIG_WW_1|8|12|PPPY	8;12;PPPY	27	0.851	2	3	1e-06
YAP1_WW_1_P46937_169_207	P46937	WW-1	169	207	4	QYLNPPPYADHGANQL	12	27	Q03040	VP40	Matrix protein VP40			Lake Victoria marburgvirus	MARV	33728	Filoviridae	Viruses|Riboviria|Orthornavirae|Negarnaviricota|Haploviricotina|Monjiviricetes|Mononegavirales|Filoviridae|Marburgvirus		26130.3	0.244738	1	4	1	1	8578:1974|24437:28346|6204:8852	0.059|0.345|0.331		LIG_WW_1|4|8|PPPY	4;8;PPPY	36	0.949	2	3	1e-06
YAP1_WW_1_P46937_169_207	P46937	WW-1	169	207	4	PPPYADHGANQLIPAD	16	31	Q03040	VP40	Matrix protein VP40			Lake Victoria marburgvirus	MARV	33728	Filoviridae	Viruses|Riboviria|Orthornavirae|Negarnaviricota|Haploviricotina|Monjiviricetes|Mononegavirales|Filoviridae|Marburgvirus		2306.67	0.0153157	1	4	1	1	2774:2659|26:137|189:1135	0.027|0.001|0.018		LIG_WW_1|0|4|PPPY	0;4;PPPY	30	0.977	2	3	1e-06
YAP1_WW_1_P46937_169_207	P46937	WW-1	169	207	4	NTYMQYLNPPPYADHG	8	23	P35260	VP40	Matrix protein VP40			Lake Victoria marburgvirus	MARV	33727	Filoviridae	Viruses|Riboviria|Orthornavirae|Negarnaviricota|Haploviricotina|Monjiviricetes|Mononegavirales|Filoviridae|Marburgvirus		5183.33	0.0706578	1	4	1	1	2557:115|149:1411|2690:8628	0.016|0.009|0.188	16|19||bait_protein|bait_domain||MQYLNPPPYADHGANQL|31905227,19812267;16|19||bait_protein|bait_domain||MQYLNPPPYADHGANQL|31905227,19812267	LIG_WW_1|8|12|PPPY	8;12;PPPY	27	0.851	2	3	1e-06
YAP1_WW_1_P46937_169_207	P46937	WW-1	169	207	4	QYLNPPPYADHGANQL	12	27	P35260	VP40	Matrix protein VP40			Lake Victoria marburgvirus	MARV	33727	Filoviridae	Viruses|Riboviria|Orthornavirae|Negarnaviricota|Haploviricotina|Monjiviricetes|Mononegavirales|Filoviridae|Marburgvirus		26130.3	0.244738	1	4	1	1	8578:1974|24437:28346|6204:8852	0.059|0.345|0.331	16|19||bait_protein|bait_domain||MQYLNPPPYADHGANQL|31905227,19812267;16|19||bait_protein|bait_domain||MQYLNPPPYADHGANQL|31905227,19812267	LIG_WW_1|4|8|PPPY	4;8;PPPY	36	0.949	2	3	1e-06
YAP1_WW_1_P46937_169_207	P46937	WW-1	169	207	4	PPPYADHGANQLIPAD	16	31	P35260	VP40	Matrix protein VP40			Lake Victoria marburgvirus	MARV	33727	Filoviridae	Viruses|Riboviria|Orthornavirae|Negarnaviricota|Haploviricotina|Monjiviricetes|Mononegavirales|Filoviridae|Marburgvirus		2306.67	0.0153157	1	4	1	1	2774:2659|26:137|189:1135	0.027|0.001|0.018	16|19||bait_protein|bait_domain||MQYLNPPPYADHGANQL|31905227,19812267;16|19||bait_protein|bait_domain||MQYLNPPPYADHGANQL|31905227,19812267	LIG_WW_1|0|4|PPPY	0;4;PPPY	30	0.977	2	3	1e-06
YAP1_WW_1_P46937_169_207	P46937	WW-1	169	207	4	PDDDDLWMPPPEYVPL	26	41	Q6JAM6	M	Matrix protein			Lagos bat virus	LBV	38766	Rhabdoviridae	Viruses|Riboviria|Orthornavirae|Negarnaviricota|Haploviricotina|Monjiviricetes|Mononegavirales|Rhabdoviridae|Lyssavirus		765	0.00518335	1	4	1	1	606:20|101:909|8:651	0.004|0.006|0.006		LIG_WW_1|9|13|PPEY	9;13;PPEY	16	0.309	1	3	1e-06
YAP1_WW_1_P46937_169_207	P46937	WW-1	169	207	4	VSFMDWDEPPSYSDSR	20	35	Q5K2K5	M	Matrix protein			Isfahan virus	ISFV	290008	Rhabdoviridae	Viruses|Riboviria|Orthornavirae|Negarnaviricota|Haploviricotina|Monjiviricetes|Mononegavirales|Rhabdoviridae|Vesiculovirus		207.667	0.00434683	1	4	1	1	93:19|23|252:236	0.001|0.000|0.012		LIG_WW_1|8|12|PPSY	8;12;PPSY	5	0.983	2	3	1e-06
YAP1_WW_1_P46937_169_207	P46937	WW-1	169	207	4	DWDEPPSYSDSRYGCY	24	39	Q5K2K5	M	Matrix protein			Isfahan virus	ISFV	290008	Rhabdoviridae	Viruses|Riboviria|Orthornavirae|Negarnaviricota|Haploviricotina|Monjiviricetes|Mononegavirales|Rhabdoviridae|Vesiculovirus		981	0.00618427	1	4	1	1	899:59|531:1216|6:232	0.006|0.011|0.002		LIG_WW_1|4|8|PPSY	4;8;PPSY	22	0.955	2	3	1e-06
YAP1_WW_1_P46937_169_207	P46937	WW-1	169	207	4	PPSYSDSRYGCYPSAP	28	43	Q5K2K5	M	Matrix protein			Isfahan virus	ISFV	290008	Rhabdoviridae	Viruses|Riboviria|Orthornavirae|Negarnaviricota|Haploviricotina|Monjiviricetes|Mononegavirales|Rhabdoviridae|Vesiculovirus		1364.33	0.010739	1	4	1	1	336:60|2399:843|64:391	0.002|0.024|0.006		LIG_WW_1|0|4|PPSY	0;4;PPSY	9	0.974	2	3	1e-06
YAP1_WW_1_P46937_169_207	P46937	WW-1	169	207	4	PDDDDLWLPPPEYVPL	26	41	Q5VKP4	M	Matrix protein			Irkut virus	IRKV	249583	Rhabdoviridae	Viruses|Riboviria|Orthornavirae|Negarnaviricota|Haploviricotina|Monjiviricetes|Mononegavirales|Rhabdoviridae|Lyssavirus		2525.33	0.0163375	1	4	1	1	2099:260|522:3133|20:1542	0.013|0.020|0.015		LIG_WW_1|9|13|PPEY	9;13;PPEY	23	0.382	1	3	1e-06
YAP1_WW_1_P46937_169_207	P46937	WW-1	169	207	4	DLPSYPPKKEVSEWSD	2212	2227	Q69422		Genome polyprotein	PRO_0000037686	Non-structural protein 5A	Hepatitis GB virus B	GBV-B	39113	Flaviviridae	Viruses|Riboviria|Orthornavirae|Kitrinoviricota|Flasuviricetes|Amarillovirales|Flaviviridae|Hepacivirus		14396	0.0918244	1	4	1	1	4589:94|10933:24146|84:3342	0.028|0.214|0.034			1;5;LPSY	8	0.924	1	3	1e-06
YAP1_WW_1_P46937_169_207	P46937	WW-1	169	207	4	PDDDDLWLPPPEYVPL	26	41	A4UHQ0	M	Matrix protein			European bat lyssavirus 1	EBLV1	453115	Rhabdoviridae	Viruses|Riboviria|Orthornavirae|Negarnaviricota|Haploviricotina|Monjiviricetes|Mononegavirales|Rhabdoviridae|Lyssavirus		2525.33	0.0163375	1	4	1	1	2099:260|522:3133|20:1542	0.013|0.020|0.015		LIG_WW_1|9|13|PPEY	9;13;PPEY	23	0.382	1	3	1e-06
YAP1_WW_1_P46937_169_207	P46937	WW-1	169	207	4	LPPPEYVPLSEMTGKK	33	48	A4UHQ0	M	Matrix protein			European bat lyssavirus 1	EBLV1	453115	Rhabdoviridae	Viruses|Riboviria|Orthornavirae|Negarnaviricota|Haploviricotina|Monjiviricetes|Mononegavirales|Rhabdoviridae|Lyssavirus		51.3333	0.000603589	1	4	1	1	49:2|22|21:60	0.000|0.000|0.001		LIG_WW_1|2|6|PPEY	2;6;PPEY	1	1	1	3	1e-06
YAP1_WW_1_P46937_169_207	P46937	WW-1	169	207	4	SLVRVDDTISQPPRYA	25	40	Q04686	Segment-10	Non-structural protein P8	PRO_0000040635	Non-structural protein NS3A	Bluetongue virus 17	BTV 17	33718	Reoviridae	Viruses|Riboviria|Orthornavirae|Duplornaviricota|Resentoviricetes|Reovirales|Reoviridae|Sedoreovirinae|Orbivirus		363	0.00256082	1	4	1	1	634:3|7:172|14:259	0.004|0.001|0.003		LIG_WW_1|11|15|PPRY	11;15;PPRY	10	0.95	2	3	9e-06
YAP1_WW_1_P46937_169_207	P46937	WW-1	169	207	4	SLVRVDDTISQPPRYA	25	40	P08363	Segment-10	Non-structural protein P8	PRO_0000040629	Non-structural protein NS3A	Bluetongue virus 10	BTV 10	10900	Reoviridae	Viruses|Riboviria|Orthornavirae|Duplornaviricota|Resentoviricetes|Reovirales|Reoviridae|Sedoreovirinae|Orbivirus		363	0.00256082	1	4	1	1	634:3|7:172|14:259	0.004|0.001|0.003	36|39|||bait_domain||PPRY|16352570	LIG_WW_1|11|15|PPRY	11;15;PPRY	10	0.95	2	3	9e-06
YAP1_WW_1_P46937_169_207	P46937	WW-1	169	207	4	SLVRVDDTISQPPRYA	25	40	P23705	Segment-10	Non-structural protein P8	PRO_0000040625	Non-structural protein NS3A	Bluetongue virus 1	BTV 1	10905	Reoviridae	Viruses|Riboviria|Orthornavirae|Duplornaviricota|Resentoviricetes|Reovirales|Reoviridae|Sedoreovirinae|Orbivirus		363	0.00256082	1	4	1	1	634:3|7:172|14:259	0.004|0.001|0.003		LIG_WW_1|11|15|PPRY	11;15;PPRY	10	0.95	2	3	9e-06
YAP1_WW_1_P46937_169_207	P46937	WW-1	169	207	4	SLVRVDDTISQPPRYA	25	40	P13841	Segment-10	Non-structural protein P8	PRO_0000040623	Non-structural protein NS3A	Bluetongue virus 1	BTV 1	10904	Reoviridae	Viruses|Riboviria|Orthornavirae|Duplornaviricota|Resentoviricetes|Reovirales|Reoviridae|Sedoreovirinae|Orbivirus		363	0.00256082	1	4	1	1	634:3|7:172|14:259	0.004|0.001|0.003		LIG_WW_1|11|15|PPRY	11;15;PPRY	10	0.95	2	3	9e-06
YAP1_WW_1_P46937_169_207	P46937	WW-1	169	207	4	PNDDDLWLPPPEYVPL	36	51	Q9QSP2	M	Matrix protein			Australian bat lyssavirus	ABLV	446561	Rhabdoviridae	Viruses|Riboviria|Orthornavirae|Negarnaviricota|Haploviricotina|Monjiviricetes|Mononegavirales|Rhabdoviridae|Lyssavirus		9765	0.0600941	1	4	1	1	10095:3871|4005:8243|48:3033	0.075|0.075|0.030		LIG_WW_1|9|13|PPEY	9;13;PPEY	22	0.973	1	3	1e-06
YAP1_WW_1_P46937_169_207	P46937	WW-1	169	207	4	PDDDDLWLPPPEYVPL	26	41	Q6X1D6	M	Matrix protein			Aravan virus	ARAV	211977	Rhabdoviridae	Viruses|Riboviria|Orthornavirae|Negarnaviricota|Haploviricotina|Monjiviricetes|Mononegavirales|Rhabdoviridae|Lyssavirus		2525.33	0.0163375	1	4	1	1	2099:260|522:3133|20:1542	0.013|0.020|0.015		LIG_WW_1|9|13|PPEY	9;13;PPEY	23	0.382	1	3	1e-06
WWTR1_WW__Q9GZV5_122_160	Q9GZV5	WW	122	160	4	PDDDDLWLPPPEYVPL	26	41	Q5VKP0	M	Matrix protein			West Caucasian bat virus	WCBV	249584	Rhabdoviridae	Viruses|Riboviria|Orthornavirae|Negarnaviricota|Haploviricotina|Monjiviricetes|Mononegavirales|Rhabdoviridae|Lyssavirus		5249.33	0.0436154	1	4	1	1	6442:4922|2025:217|2006:136	0.074|0.037|0.020		LIG_WW_1|9|13|PPEY	9;13;PPEY	23	0.382	1	3	1e-06
WWTR1_WW__Q9GZV5_122_160	Q9GZV5	WW	122	160	4	LPPPEYVPLHEISSKG	33	48	Q5VKP0	M	Matrix protein			West Caucasian bat virus	WCBV	249584	Rhabdoviridae	Viruses|Riboviria|Orthornavirae|Negarnaviricota|Haploviricotina|Monjiviricetes|Mononegavirales|Rhabdoviridae|Lyssavirus		76.6667	0.000759458	1	4	1	1	97|36|83:14	0.001|0.000|0.001		LIG_WW_1|2|6|PPEY	2;6;PPEY	6	0.991	1	3	1e-06
WWTR1_WW__Q9GZV5_122_160	Q9GZV5	WW	122	160	4	PPPYDESCPMETQPSA	24	39	P08325	M	Matrix protein			Vesicular stomatitis New Jersey virus	VSNJV	11283	Rhabdoviridae	Viruses|Riboviria|Orthornavirae|Negarnaviricota|Haploviricotina|Monjiviricetes|Mononegavirales|Rhabdoviridae|Vesiculovirus		435.667	0.00287343	1	4	1	1	736:552|12:2|5	0.008|0.000|0.000		LIG_WW_1|0|4|PPPY	0;4;PPPY	13	0.994	1	3	1e-06
WWTR1_WW__Q9GZV5_122_160	Q9GZV5	WW	122	160	4	LGIAPPPYEEDTSMEY	20	35	Q8B0I2	M	Matrix protein			Vesicular stomatitis Indiana virus	VSIV	434488	Rhabdoviridae	Viruses|Riboviria|Orthornavirae|Negarnaviricota|Haploviricotina|Monjiviricetes|Mononegavirales|Rhabdoviridae|Vesiculovirus		110.667	0.00109561	1	4	1	1	3:126|64|127:12	0.001|0.001|0.001		LIG_WW_1|4|8|PPPY	4;8;PPPY	7	0.988	1	3	6e-06
WWTR1_WW__Q9GZV5_122_160	Q9GZV5	WW	122	160	4	LGIAPPPYEEDTSMEY	20	35	Q8B0H7	M	Matrix protein			Vesicular stomatitis Indiana virus	VSIV	434490	Rhabdoviridae	Viruses|Riboviria|Orthornavirae|Negarnaviricota|Haploviricotina|Monjiviricetes|Mononegavirales|Rhabdoviridae|Vesiculovirus		110.667	0.00109561	1	4	1	1	3:126|64|127:12	0.001|0.001|0.001		LIG_WW_1|4|8|PPPY	4;8;PPPY	7	0.988	1	3	6e-06
WWTR1_WW__Q9GZV5_122_160	Q9GZV5	WW	122	160	4	LGIAPPPYEEDTSMEY	20	35	Q8B0H2	M	Matrix protein			Vesicular stomatitis Indiana virus	VSIV	434489	Rhabdoviridae	Viruses|Riboviria|Orthornavirae|Negarnaviricota|Haploviricotina|Monjiviricetes|Mononegavirales|Rhabdoviridae|Vesiculovirus		110.667	0.00109561	1	4	1	1	3:126|64|127:12	0.001|0.001|0.001		LIG_WW_1|4|8|PPPY	4;8;PPPY	7	0.988	1	3	6e-06
WWTR1_WW__Q9GZV5_122_160	Q9GZV5	WW	122	160	4	LGIAPPPYEEDTSMEY	20	35	P04876	M	Matrix protein			Vesicular stomatitis Indiana virus	VSIV	11278	Rhabdoviridae	Viruses|Riboviria|Orthornavirae|Negarnaviricota|Haploviricotina|Monjiviricetes|Mononegavirales|Rhabdoviridae|Vesiculovirus		110.667	0.00109561	1	4	1	1	3:126|64|127:12	0.001|0.001|0.001		LIG_WW_1|4|8|PPPY	4;8;PPPY	7	0.988	1	3	6e-06
WWTR1_WW__Q9GZV5_122_160	Q9GZV5	WW	122	160	4	LGIAPPPYEEDTSMEY	20	35	P03519	M	Matrix protein			Vesicular stomatitis Indiana virus	VSIV	11285	Rhabdoviridae	Viruses|Riboviria|Orthornavirae|Negarnaviricota|Haploviricotina|Monjiviricetes|Mononegavirales|Rhabdoviridae|Vesiculovirus		110.667	0.00109561	1	4	1	1	3:126|64|127:12	0.001|0.001|0.001	24|27|||bait_domain||PPPY|14990685,16188963,11024108	LIG_WW_1|4|8|PPPY	4;8;PPPY	7	0.988	1	3	6e-06
WWTR1_WW__Q9GZV5_122_160	Q9GZV5	WW	122	160	4	VTVPTAPPAYADIGYP	4	19	Q5XX06	VP40	Matrix protein VP40			Sudan ebolavirus	SEBOV	386033	Filoviridae	Viruses|Riboviria|Orthornavirae|Negarnaviricota|Haploviricotina|Monjiviricetes|Mononegavirales|Filoviridae|Ebolavirus		1813.67	0.0286155	1	4	1	1	199:1153|1624:731|959:775	0.011|0.055|0.020		LIG_WW_1|6|10|PPAY	6;10;PPAY	42	0.918	1	3	1e-06
WWTR1_WW__Q9GZV5_122_160	Q9GZV5	WW	122	160	4	TAPPAYADIGYPMSML	8	23	Q5XX06	VP40	Matrix protein VP40			Sudan ebolavirus	SEBOV	386033	Filoviridae	Viruses|Riboviria|Orthornavirae|Negarnaviricota|Haploviricotina|Monjiviricetes|Mononegavirales|Filoviridae|Ebolavirus		4676.67	0.0505377	1	4	1	1	1221:2830|1939:157|5118:2765	0.030|0.033|0.089		LIG_WW_1|2|6|PPAY	2;6;PPAY	44	0.889	1	3	1e-06
WWTR1_WW__Q9GZV5_122_160	Q9GZV5	WW	122	160	4	NHHYAELNPPPYNHSY	536	551	P25181	F	Fusion glycoprotein F0	PRO_0000039383	Fusion glycoprotein F1	Simian virus 41	SV41	2560766	Paramyxoviridae	Viruses|Riboviria|Orthornavirae|Negarnaviricota|Haploviricotina|Monjiviricetes|Mononegavirales|Paramyxoviridae|Rubulavirinae|Orthorubulavirus		870.333	0.00685255	1	4	1	1	1099:992|60|175:285	0.014|0.001|0.006		LIG_WW_1|8|12|PPPY	8;12;PPPY	25	0.956	3	3	1e-06
WWTR1_WW__Q9GZV5_122_160	Q9GZV5	WW	122	160	4	AELNPPPYNHSYESLH	540	555	P25181	F	Fusion glycoprotein F0	PRO_0000039383	Fusion glycoprotein F1	Simian virus 41	SV41	2560766	Paramyxoviridae	Viruses|Riboviria|Orthornavirae|Negarnaviricota|Haploviricotina|Monjiviricetes|Mononegavirales|Paramyxoviridae|Rubulavirinae|Orthorubulavirus		32450	0.195837	1	4	1	1	80240:10915|2637:710|1728:1120	0.488|0.067|0.033		LIG_WW_1|4|8|PPPY	4;8;PPPY	38	0.98	3	3	1e-06
WWTR1_WW__Q9GZV5_122_160	Q9GZV5	WW	122	160	4	SIISNHHYAELNPPPY	532	547	P25181	F	Fusion glycoprotein F0	PRO_0000039383	Fusion glycoprotein F1	Simian virus 41	SV41	2560766	Paramyxoviridae	Viruses|Riboviria|Orthornavirae|Negarnaviricota|Haploviricotina|Monjiviricetes|Mononegavirales|Paramyxoviridae|Rubulavirinae|Orthorubulavirus		281.667	0.00314253	1	4	1	1	2:49|41:3|505:245	0.000|0.001|0.008		LIG_WW_1|12|16|PPPY	12;16;PPPY	5	0.97	3	3	1e-06
WWTR1_WW__Q9GZV5_122_160	Q9GZV5	WW	122	160	4	PPPYNHSYESLHPIPQ	544	559	P25181	F	Fusion glycoprotein F0	PRO_0000039383	Fusion glycoprotein F1	Simian virus 41	SV41	2560766	Paramyxoviridae	Viruses|Riboviria|Orthornavirae|Negarnaviricota|Haploviricotina|Monjiviricetes|Mononegavirales|Paramyxoviridae|Rubulavirinae|Orthorubulavirus		163	0.00187702	1	4	1	1	4:107|57|152:169	0.001|0.001|0.004		LIG_WW_1|0|4|PPPY	0;4;PPPY	28	0.913	3	3	1e-06
WWTR1_WW__Q9GZV5_122_160	Q9GZV5	WW	122	160	4	LDDDDLWLPPPEYVPL	26	41	P16287	M	Matrix protein			Rabies virus	RABV	11300	Rhabdoviridae	Viruses|Riboviria|Orthornavirae|Negarnaviricota|Haploviricotina|Monjiviricetes|Mononegavirales|Rhabdoviridae|Lyssavirus		14656.7	0.15411	1	4	1	1	725:13915|11767:415|15897:1251	0.122|0.176|0.164	35|38|||bait_domain||PPEY|18667490	LIG_WW_1|9|13|PPEY	9;13;PPEY	34	0.553	1	3	1e-06
WWTR1_WW__Q9GZV5_122_160	Q9GZV5	WW	122	160	4	PDDDDLWLPPPEYVPL	26	41	P15200	M	Matrix protein			Rabies virus	RABV	11293	Rhabdoviridae	Viruses|Riboviria|Orthornavirae|Negarnaviricota|Haploviricotina|Monjiviricetes|Mononegavirales|Rhabdoviridae|Lyssavirus		5249.33	0.0436154	1	4	1	1	6442:4922|2025:217|2006:136	0.074|0.037|0.020		LIG_WW_1|9|13|PPEY	9;13;PPEY	23	0.382	1	3	1e-06
WWTR1_WW__Q9GZV5_122_160	Q9GZV5	WW	122	160	4	LDDDDLWLPPPEYVPL	26	41	P0DOF2	M	Matrix protein			Rabies virus	RABV	11295	Rhabdoviridae	Viruses|Riboviria|Orthornavirae|Negarnaviricota|Haploviricotina|Monjiviricetes|Mononegavirales|Rhabdoviridae|Lyssavirus		14656.7	0.15411	1	4	1	1	725:13915|11767:415|15897:1251	0.122|0.176|0.164		LIG_WW_1|9|13|PPEY	9;13;PPEY	34	0.553	1	3	1e-06
WWTR1_WW__Q9GZV5_122_160	Q9GZV5	WW	122	160	4	LDDDDLWLPPPEYVPL	26	41	P08671	M	Matrix protein			Rabies virus	RABV	103929	Rhabdoviridae	Viruses|Riboviria|Orthornavirae|Negarnaviricota|Haploviricotina|Monjiviricetes|Mononegavirales|Rhabdoviridae|Lyssavirus		14656.7	0.15411	1	4	1	1	725:13915|11767:415|15897:1251	0.122|0.176|0.164		LIG_WW_1|9|13|PPEY	9;13;PPEY	34	0.553	1	3	1e-06
WWTR1_WW__Q9GZV5_122_160	Q9GZV5	WW	122	160	4	PDDDDLWLPPPEYVPL	26	41	A3RM21	M	Matrix protein			Rabies virus	RABV	445790	Rhabdoviridae	Viruses|Riboviria|Orthornavirae|Negarnaviricota|Haploviricotina|Monjiviricetes|Mononegavirales|Rhabdoviridae|Lyssavirus		5249.33	0.0436154	1	4	1	1	6442:4922|2025:217|2006:136	0.074|0.037|0.020		LIG_WW_1|9|13|PPEY	9;13;PPEY	23	0.382	1	3	1e-06
WWTR1_WW__Q9GZV5_122_160	Q9GZV5	WW	122	160	4	MPPPEYVPLTQVKGKA	33	48	P0C571	M	Matrix protein			Mokola virus	MOKV	12538	Rhabdoviridae	Viruses|Riboviria|Orthornavirae|Negarnaviricota|Haploviricotina|Monjiviricetes|Mononegavirales|Rhabdoviridae|Lyssavirus		253.333	0.00279624	1	4	1	1	28|36|477:219	0.000|0.000|0.008		LIG_WW_1|2|6|PPEY	2;6;PPEY	14	0.983	2	3	1e-06
WWTR1_WW__Q9GZV5_122_160	Q9GZV5	WW	122	160	4	NTYMQYLNPPPYADHG	8	23	Q6UY67	VP40	Matrix protein VP40			Lake Victoria marburgvirus	MARV	482820	Filoviridae	Viruses|Riboviria|Orthornavirae|Negarnaviricota|Haploviricotina|Monjiviricetes|Mononegavirales|Filoviridae|Marburgvirus		5852.67	0.0717001	1	4	1	1	399:2569|1367:115|5025:8083	0.024|0.023|0.168		LIG_WW_1|8|12|PPPY	8;12;PPPY	27	0.851	2	3	1e-06
WWTR1_WW__Q9GZV5_122_160	Q9GZV5	WW	122	160	4	QYLNPPPYADHGANQL	12	27	Q6UY67	VP40	Matrix protein VP40			Lake Victoria marburgvirus	MARV	482820	Filoviridae	Viruses|Riboviria|Orthornavirae|Negarnaviricota|Haploviricotina|Monjiviricetes|Mononegavirales|Filoviridae|Marburgvirus		8755.67	0.093784	1	4	1	1	5312:10130|4296:1250|4105:1174	0.112|0.114|0.055		LIG_WW_1|4|8|PPPY	4;8;PPPY	36	0.949	2	3	1e-06
WWTR1_WW__Q9GZV5_122_160	Q9GZV5	WW	122	160	4	PPPYADHGANQLIPAD	16	31	Q6UY67	VP40	Matrix protein VP40			Lake Victoria marburgvirus	MARV	482820	Filoviridae	Viruses|Riboviria|Orthornavirae|Negarnaviricota|Haploviricotina|Monjiviricetes|Mononegavirales|Filoviridae|Marburgvirus		11631.7	0.21213	1	4	1	1	1679:2075|5677:6663|8221:10580	0.026|0.376|0.235		LIG_WW_1|0|4|PPPY	0;4;PPPY	30	0.977	2	3	1e-06
WWTR1_WW__Q9GZV5_122_160	Q9GZV5	WW	122	160	4	NTYMQYLNPPPYADHG	8	23	Q1PDC8	VP40	Matrix protein VP40			Lake Victoria marburgvirus	MARV	378809	Filoviridae	Viruses|Riboviria|Orthornavirae|Negarnaviricota|Haploviricotina|Monjiviricetes|Mononegavirales|Filoviridae|Marburgvirus		5852.67	0.0717001	1	4	1	1	399:2569|1367:115|5025:8083	0.024|0.023|0.168		LIG_WW_1|8|12|PPPY	8;12;PPPY	27	0.851	2	3	1e-06
WWTR1_WW__Q9GZV5_122_160	Q9GZV5	WW	122	160	4	QYLNPPPYADHGANQL	12	27	Q1PDC8	VP40	Matrix protein VP40			Lake Victoria marburgvirus	MARV	378809	Filoviridae	Viruses|Riboviria|Orthornavirae|Negarnaviricota|Haploviricotina|Monjiviricetes|Mononegavirales|Filoviridae|Marburgvirus		8755.67	0.093784	1	4	1	1	5312:10130|4296:1250|4105:1174	0.112|0.114|0.055		LIG_WW_1|4|8|PPPY	4;8;PPPY	36	0.949	2	3	1e-06
WWTR1_WW__Q9GZV5_122_160	Q9GZV5	WW	122	160	4	PPPYADHGANQLIPAD	16	31	Q1PDC8	VP40	Matrix protein VP40			Lake Victoria marburgvirus	MARV	378809	Filoviridae	Viruses|Riboviria|Orthornavirae|Negarnaviricota|Haploviricotina|Monjiviricetes|Mononegavirales|Filoviridae|Marburgvirus		11631.7	0.21213	1	4	1	1	1679:2075|5677:6663|8221:10580	0.026|0.376|0.235		LIG_WW_1|0|4|PPPY	0;4;PPPY	30	0.977	2	3	1e-06
WWTR1_WW__Q9GZV5_122_160	Q9GZV5	WW	122	160	4	NTYMQYLNPPPYADHG	8	23	Q1PD51	VP40	Matrix protein VP40			Lake Victoria marburgvirus	MARV	378830	Filoviridae	Viruses|Riboviria|Orthornavirae|Negarnaviricota|Haploviricotina|Monjiviricetes|Mononegavirales|Filoviridae|Marburgvirus		5852.67	0.0717001	1	4	1	1	399:2569|1367:115|5025:8083	0.024|0.023|0.168		LIG_WW_1|8|12|PPPY	8;12;PPPY	27	0.851	2	3	1e-06
WWTR1_WW__Q9GZV5_122_160	Q9GZV5	WW	122	160	4	QYLNPPPYADHGANQL	12	27	Q1PD51	VP40	Matrix protein VP40			Lake Victoria marburgvirus	MARV	378830	Filoviridae	Viruses|Riboviria|Orthornavirae|Negarnaviricota|Haploviricotina|Monjiviricetes|Mononegavirales|Filoviridae|Marburgvirus		8755.67	0.093784	1	4	1	1	5312:10130|4296:1250|4105:1174	0.112|0.114|0.055		LIG_WW_1|4|8|PPPY	4;8;PPPY	36	0.949	2	3	1e-06
WWTR1_WW__Q9GZV5_122_160	Q9GZV5	WW	122	160	4	PPPYADHGANQLIPAD	16	31	Q1PD51	VP40	Matrix protein VP40			Lake Victoria marburgvirus	MARV	378830	Filoviridae	Viruses|Riboviria|Orthornavirae|Negarnaviricota|Haploviricotina|Monjiviricetes|Mononegavirales|Filoviridae|Marburgvirus		11631.7	0.21213	1	4	1	1	1679:2075|5677:6663|8221:10580	0.026|0.376|0.235		LIG_WW_1|0|4|PPPY	0;4;PPPY	30	0.977	2	3	1e-06
WWTR1_WW__Q9GZV5_122_160	Q9GZV5	WW	122	160	4	NTYMQYLNPPPYADHG	8	23	Q03040	VP40	Matrix protein VP40			Lake Victoria marburgvirus	MARV	33728	Filoviridae	Viruses|Riboviria|Orthornavirae|Negarnaviricota|Haploviricotina|Monjiviricetes|Mononegavirales|Filoviridae|Marburgvirus		5852.67	0.0717001	1	4	1	1	399:2569|1367:115|5025:8083	0.024|0.023|0.168		LIG_WW_1|8|12|PPPY	8;12;PPPY	27	0.851	2	3	1e-06
WWTR1_WW__Q9GZV5_122_160	Q9GZV5	WW	122	160	4	QYLNPPPYADHGANQL	12	27	Q03040	VP40	Matrix protein VP40			Lake Victoria marburgvirus	MARV	33728	Filoviridae	Viruses|Riboviria|Orthornavirae|Negarnaviricota|Haploviricotina|Monjiviricetes|Mononegavirales|Filoviridae|Marburgvirus		8755.67	0.093784	1	4	1	1	5312:10130|4296:1250|4105:1174	0.112|0.114|0.055		LIG_WW_1|4|8|PPPY	4;8;PPPY	36	0.949	2	3	1e-06
WWTR1_WW__Q9GZV5_122_160	Q9GZV5	WW	122	160	4	PPPYADHGANQLIPAD	16	31	Q03040	VP40	Matrix protein VP40			Lake Victoria marburgvirus	MARV	33728	Filoviridae	Viruses|Riboviria|Orthornavirae|Negarnaviricota|Haploviricotina|Monjiviricetes|Mononegavirales|Filoviridae|Marburgvirus		11631.7	0.21213	1	4	1	1	1679:2075|5677:6663|8221:10580	0.026|0.376|0.235		LIG_WW_1|0|4|PPPY	0;4;PPPY	30	0.977	2	3	1e-06
WWTR1_WW__Q9GZV5_122_160	Q9GZV5	WW	122	160	4	NTYMQYLNPPPYADHG	8	23	P35260	VP40	Matrix protein VP40			Lake Victoria marburgvirus	MARV	33727	Filoviridae	Viruses|Riboviria|Orthornavirae|Negarnaviricota|Haploviricotina|Monjiviricetes|Mononegavirales|Filoviridae|Marburgvirus		5852.67	0.0717001	1	4	1	1	399:2569|1367:115|5025:8083	0.024|0.023|0.168	16|19||bait_protein|bait_domain||MQYLNPPPYADHGANQL|31905227,19812267;16|19||bait_protein|bait_domain||MQYLNPPPYADHGANQL|31905227,19812267	LIG_WW_1|8|12|PPPY	8;12;PPPY	27	0.851	2	3	1e-06
WWTR1_WW__Q9GZV5_122_160	Q9GZV5	WW	122	160	4	QYLNPPPYADHGANQL	12	27	P35260	VP40	Matrix protein VP40			Lake Victoria marburgvirus	MARV	33727	Filoviridae	Viruses|Riboviria|Orthornavirae|Negarnaviricota|Haploviricotina|Monjiviricetes|Mononegavirales|Filoviridae|Marburgvirus		8755.67	0.093784	1	4	1	1	5312:10130|4296:1250|4105:1174	0.112|0.114|0.055	16|19||bait_protein|bait_domain||MQYLNPPPYADHGANQL|31905227,19812267;16|19||bait_protein|bait_domain||MQYLNPPPYADHGANQL|31905227,19812267	LIG_WW_1|4|8|PPPY	4;8;PPPY	36	0.949	2	3	1e-06
WWTR1_WW__Q9GZV5_122_160	Q9GZV5	WW	122	160	4	PPPYADHGANQLIPAD	16	31	P35260	VP40	Matrix protein VP40			Lake Victoria marburgvirus	MARV	33727	Filoviridae	Viruses|Riboviria|Orthornavirae|Negarnaviricota|Haploviricotina|Monjiviricetes|Mononegavirales|Filoviridae|Marburgvirus		11631.7	0.21213	1	4	1	1	1679:2075|5677:6663|8221:10580	0.026|0.376|0.235	16|19||bait_protein|bait_domain||MQYLNPPPYADHGANQL|31905227,19812267;16|19||bait_protein|bait_domain||MQYLNPPPYADHGANQL|31905227,19812267	LIG_WW_1|0|4|PPPY	0;4;PPPY	30	0.977	2	3	1e-06
WWTR1_WW__Q9GZV5_122_160	Q9GZV5	WW	122	160	4	PDDDDLWMPPPEYVPL	26	41	Q6JAM6	M	Matrix protein			Lagos bat virus	LBV	38766	Rhabdoviridae	Viruses|Riboviria|Orthornavirae|Negarnaviricota|Haploviricotina|Monjiviricetes|Mononegavirales|Rhabdoviridae|Lyssavirus		1020	0.0104832	1	4	1	1	243:840|813:17|982:165	0.008|0.012|0.011		LIG_WW_1|9|13|PPEY	9;13;PPEY	16	0.309	1	3	1e-06
WWTR1_WW__Q9GZV5_122_160	Q9GZV5	WW	122	160	4	DWDEPPSYSDSRYGCY	24	39	Q5K2K5	M	Matrix protein			Isfahan virus	ISFV	290008	Rhabdoviridae	Viruses|Riboviria|Orthornavirae|Negarnaviricota|Haploviricotina|Monjiviricetes|Mononegavirales|Rhabdoviridae|Vesiculovirus		1770.33	0.0177973	1	4	1	1	1232:1791|478:227|1419:164	0.021|0.017|0.015		LIG_WW_1|4|8|PPSY	4;8;PPSY	22	0.955	2	3	1e-06
WWTR1_WW__Q9GZV5_122_160	Q9GZV5	WW	122	160	4	PPSYSDSRYGCYPSAP	28	43	Q5K2K5	M	Matrix protein			Isfahan virus	ISFV	290008	Rhabdoviridae	Viruses|Riboviria|Orthornavirae|Negarnaviricota|Haploviricotina|Monjiviricetes|Mononegavirales|Rhabdoviridae|Vesiculovirus		640	0.00726914	1	4	1	1	110:602|569:34|356:249	0.006|0.009|0.007		LIG_WW_1|0|4|PPSY	0;4;PPSY	9	0.974	2	3	1e-06
WWTR1_WW__Q9GZV5_122_160	Q9GZV5	WW	122	160	4	PDDDDLWLPPPEYVPL	26	41	Q5VKP4	M	Matrix protein			Irkut virus	IRKV	249583	Rhabdoviridae	Viruses|Riboviria|Orthornavirae|Negarnaviricota|Haploviricotina|Monjiviricetes|Mononegavirales|Rhabdoviridae|Lyssavirus		5249.33	0.0436154	1	4	1	1	6442:4922|2025:217|2006:136	0.074|0.037|0.020		LIG_WW_1|9|13|PPEY	9;13;PPEY	23	0.382	1	3	1e-06
WWTR1_WW__Q9GZV5_122_160	Q9GZV5	WW	122	160	4	PDDDDLWLPPPEYVPL	26	41	A4UHQ0	M	Matrix protein			European bat lyssavirus 1	EBLV1	453115	Rhabdoviridae	Viruses|Riboviria|Orthornavirae|Negarnaviricota|Haploviricotina|Monjiviricetes|Mononegavirales|Rhabdoviridae|Lyssavirus		5249.33	0.0436154	1	4	1	1	6442:4922|2025:217|2006:136	0.074|0.037|0.020		LIG_WW_1|9|13|PPEY	9;13;PPEY	23	0.382	1	3	1e-06
WWTR1_WW__Q9GZV5_122_160	Q9GZV5	WW	122	160	4	SLVRVDDTISQPPRYA	25	40	Q04686	Segment-10	Non-structural protein P8	PRO_0000040635	Non-structural protein NS3A	Bluetongue virus 17	BTV 17	33718	Reoviridae	Viruses|Riboviria|Orthornavirae|Duplornaviricota|Resentoviricetes|Reovirales|Reoviridae|Sedoreovirinae|Orbivirus		49.3333	0.000510959	1	4	1	1	24|46|78	0.000|0.001|0.001		LIG_WW_1|11|15|PPRY	11;15;PPRY	10	0.95	2	3	2e-06
WWTR1_WW__Q9GZV5_122_160	Q9GZV5	WW	122	160	4	SLVRVDDTISQPPRYA	25	40	P08363	Segment-10	Non-structural protein P8	PRO_0000040629	Non-structural protein NS3A	Bluetongue virus 10	BTV 10	10900	Reoviridae	Viruses|Riboviria|Orthornavirae|Duplornaviricota|Resentoviricetes|Reovirales|Reoviridae|Sedoreovirinae|Orbivirus		49.3333	0.000510959	1	4	1	1	24|46|78	0.000|0.001|0.001	36|39|||bait_domain||PPRY|16352570	LIG_WW_1|11|15|PPRY	11;15;PPRY	10	0.95	2	3	2e-06
WWTR1_WW__Q9GZV5_122_160	Q9GZV5	WW	122	160	4	SLVRVDDTISQPPRYA	25	40	P23705	Segment-10	Non-structural protein P8	PRO_0000040625	Non-structural protein NS3A	Bluetongue virus 1	BTV 1	10905	Reoviridae	Viruses|Riboviria|Orthornavirae|Duplornaviricota|Resentoviricetes|Reovirales|Reoviridae|Sedoreovirinae|Orbivirus		49.3333	0.000510959	1	4	1	1	24|46|78	0.000|0.001|0.001		LIG_WW_1|11|15|PPRY	11;15;PPRY	10	0.95	2	3	2e-06
WWTR1_WW__Q9GZV5_122_160	Q9GZV5	WW	122	160	4	SLVRVDDTISQPPRYA	25	40	P13841	Segment-10	Non-structural protein P8	PRO_0000040623	Non-structural protein NS3A	Bluetongue virus 1	BTV 1	10904	Reoviridae	Viruses|Riboviria|Orthornavirae|Duplornaviricota|Resentoviricetes|Reovirales|Reoviridae|Sedoreovirinae|Orbivirus		49.3333	0.000510959	1	4	1	1	24|46|78	0.000|0.001|0.001		LIG_WW_1|11|15|PPRY	11;15;PPRY	10	0.95	2	3	2e-06
WWTR1_WW__Q9GZV5_122_160	Q9GZV5	WW	122	160	4	PNDDDLWLPPPEYVPL	36	51	Q9QSP2	M	Matrix protein			Australian bat lyssavirus	ABLV	446561	Rhabdoviridae	Viruses|Riboviria|Orthornavirae|Negarnaviricota|Haploviricotina|Monjiviricetes|Mononegavirales|Rhabdoviridae|Lyssavirus		6345.67	0.0742347	1	4	1	1	1873:3876|3134:461|4768:4925	0.042|0.063|0.118		LIG_WW_1|9|13|PPEY	9;13;PPEY	22	0.973	1	3	1e-06
WWTR1_WW__Q9GZV5_122_160	Q9GZV5	WW	122	160	4	PDDDDLWLPPPEYVPL	26	41	Q6X1D6	M	Matrix protein			Aravan virus	ARAV	211977	Rhabdoviridae	Viruses|Riboviria|Orthornavirae|Negarnaviricota|Haploviricotina|Monjiviricetes|Mononegavirales|Rhabdoviridae|Lyssavirus		5249.33	0.0436154	1	4	1	1	6442:4922|2025:217|2006:136	0.074|0.037|0.020		LIG_WW_1|9|13|PPEY	9;13;PPEY	23	0.382	1	3	1e-06
WWOX_WW_1_Q9NZC7_16_50	Q9NZC7	WW-1	16	50	4	VTVPTAPPAYADIGYP	4	19	Q5XX06	VP40	Matrix protein VP40			Sudan ebolavirus	SEBOV	386033	Filoviridae	Viruses|Riboviria|Orthornavirae|Negarnaviricota|Haploviricotina|Monjiviricetes|Mononegavirales|Filoviridae|Ebolavirus		2624	0.060411	1	4	1	1	402:6810|514:132|9:5	0.165|0.016|0.001		LIG_WW_1|6|10|PPAY	6;10;PPAY	42	0.918	1	3	1e-06
WWOX_WW_1_Q9NZC7_16_50	Q9NZC7	WW-1	16	50	4	TAPPAYADIGYPMSML	8	23	Q5XX06	VP40	Matrix protein VP40			Sudan ebolavirus	SEBOV	386033	Filoviridae	Viruses|Riboviria|Orthornavirae|Negarnaviricota|Haploviricotina|Monjiviricetes|Mononegavirales|Filoviridae|Ebolavirus		2065.67	0.0400247	1	4	1	1	4:43|5223:637|286:4	0.001|0.110|0.009		LIG_WW_1|2|6|PPAY	2;6;PPAY	44	0.889	1	3	1e-06
WWOX_WW_1_Q9NZC7_16_50	Q9NZC7	WW-1	16	50	4	NHHYAELNPPPYNHSY	536	551	P25181	F	Fusion glycoprotein F0	PRO_0000039383	Fusion glycoprotein F1	Simian virus 41	SV41	2560766	Paramyxoviridae	Viruses|Riboviria|Orthornavirae|Negarnaviricota|Haploviricotina|Monjiviricetes|Mononegavirales|Paramyxoviridae|Rubulavirinae|Orthorubulavirus		238	0.0059235	1	4	1	1	6|558:146|4	0.000|0.018|0.000		LIG_WW_1|8|12|PPPY	8;12;PPPY	25	0.956	2	3	1e-06
WWOX_WW_1_Q9NZC7_16_50	Q9NZC7	WW-1	16	50	4	AELNPPPYNHSYESLH	540	555	P25181	F	Fusion glycoprotein F0	PRO_0000039383	Fusion glycoprotein F1	Simian virus 41	SV41	2560766	Paramyxoviridae	Viruses|Riboviria|Orthornavirae|Negarnaviricota|Haploviricotina|Monjiviricetes|Mononegavirales|Paramyxoviridae|Rubulavirinae|Orthorubulavirus		305.333	0.00885474	1	4	1	1	2:2|541:133|125:113	0.000|0.016|0.010		LIG_WW_1|4|8|PPPY	4;8;PPPY	38	0.98	2	3	1e-06
WWOX_WW_1_Q9NZC7_16_50	Q9NZC7	WW-1	16	50	4	NTYMQYLNPPPYADHG	8	23	Q6UY67	VP40	Matrix protein VP40			Lake Victoria marburgvirus	MARV	482820	Filoviridae	Viruses|Riboviria|Orthornavirae|Negarnaviricota|Haploviricotina|Monjiviricetes|Mononegavirales|Filoviridae|Marburgvirus		233.333	0.00928237	1	4	1	1	3|372:287|14:24	0.000|0.026|0.002		LIG_WW_1|8|12|PPPY	8;12;PPPY	27	0.851	2	3	1e-06
WWOX_WW_1_Q9NZC7_16_50	Q9NZC7	WW-1	16	50	4	QYLNPPPYADHGANQL	12	27	Q6UY67	VP40	Matrix protein VP40			Lake Victoria marburgvirus	MARV	482820	Filoviridae	Viruses|Riboviria|Orthornavirae|Negarnaviricota|Haploviricotina|Monjiviricetes|Mononegavirales|Filoviridae|Marburgvirus		8438.67	0.213974	1	4	1	1	1376:18021|3927:1422|376:194	0.467|0.153|0.022		LIG_WW_1|4|8|PPPY	4;8;PPPY	36	0.949	2	3	1e-06
WWOX_WW_1_Q9NZC7_16_50	Q9NZC7	WW-1	16	50	4	NTYMQYLNPPPYADHG	8	23	Q1PDC8	VP40	Matrix protein VP40			Lake Victoria marburgvirus	MARV	378809	Filoviridae	Viruses|Riboviria|Orthornavirae|Negarnaviricota|Haploviricotina|Monjiviricetes|Mononegavirales|Filoviridae|Marburgvirus		233.333	0.00928237	1	4	1	1	3|372:287|14:24	0.000|0.026|0.002		LIG_WW_1|8|12|PPPY	8;12;PPPY	27	0.851	2	3	1e-06
WWOX_WW_1_Q9NZC7_16_50	Q9NZC7	WW-1	16	50	4	QYLNPPPYADHGANQL	12	27	Q1PDC8	VP40	Matrix protein VP40			Lake Victoria marburgvirus	MARV	378809	Filoviridae	Viruses|Riboviria|Orthornavirae|Negarnaviricota|Haploviricotina|Monjiviricetes|Mononegavirales|Filoviridae|Marburgvirus		8438.67	0.213974	1	4	1	1	1376:18021|3927:1422|376:194	0.467|0.153|0.022		LIG_WW_1|4|8|PPPY	4;8;PPPY	36	0.949	2	3	1e-06
WWOX_WW_1_Q9NZC7_16_50	Q9NZC7	WW-1	16	50	4	NTYMQYLNPPPYADHG	8	23	Q1PD51	VP40	Matrix protein VP40			Lake Victoria marburgvirus	MARV	378830	Filoviridae	Viruses|Riboviria|Orthornavirae|Negarnaviricota|Haploviricotina|Monjiviricetes|Mononegavirales|Filoviridae|Marburgvirus		233.333	0.00928237	1	4	1	1	3|372:287|14:24	0.000|0.026|0.002		LIG_WW_1|8|12|PPPY	8;12;PPPY	27	0.851	2	3	1e-06
WWOX_WW_1_Q9NZC7_16_50	Q9NZC7	WW-1	16	50	4	QYLNPPPYADHGANQL	12	27	Q1PD51	VP40	Matrix protein VP40			Lake Victoria marburgvirus	MARV	378830	Filoviridae	Viruses|Riboviria|Orthornavirae|Negarnaviricota|Haploviricotina|Monjiviricetes|Mononegavirales|Filoviridae|Marburgvirus		8438.67	0.213974	1	4	1	1	1376:18021|3927:1422|376:194	0.467|0.153|0.022		LIG_WW_1|4|8|PPPY	4;8;PPPY	36	0.949	2	3	1e-06
WWOX_WW_1_Q9NZC7_16_50	Q9NZC7	WW-1	16	50	4	NTYMQYLNPPPYADHG	8	23	Q03040	VP40	Matrix protein VP40			Lake Victoria marburgvirus	MARV	33728	Filoviridae	Viruses|Riboviria|Orthornavirae|Negarnaviricota|Haploviricotina|Monjiviricetes|Mononegavirales|Filoviridae|Marburgvirus		233.333	0.00928237	1	4	1	1	3|372:287|14:24	0.000|0.026|0.002		LIG_WW_1|8|12|PPPY	8;12;PPPY	27	0.851	2	3	1e-06
WWOX_WW_1_Q9NZC7_16_50	Q9NZC7	WW-1	16	50	4	QYLNPPPYADHGANQL	12	27	Q03040	VP40	Matrix protein VP40			Lake Victoria marburgvirus	MARV	33728	Filoviridae	Viruses|Riboviria|Orthornavirae|Negarnaviricota|Haploviricotina|Monjiviricetes|Mononegavirales|Filoviridae|Marburgvirus		8438.67	0.213974	1	4	1	1	1376:18021|3927:1422|376:194	0.467|0.153|0.022		LIG_WW_1|4|8|PPPY	4;8;PPPY	36	0.949	2	3	1e-06
WWOX_WW_1_Q9NZC7_16_50	Q9NZC7	WW-1	16	50	4	NTYMQYLNPPPYADHG	8	23	P35260	VP40	Matrix protein VP40			Lake Victoria marburgvirus	MARV	33727	Filoviridae	Viruses|Riboviria|Orthornavirae|Negarnaviricota|Haploviricotina|Monjiviricetes|Mononegavirales|Filoviridae|Marburgvirus		233.333	0.00928237	1	4	1	1	3|372:287|14:24	0.000|0.026|0.002	16|19||bait_protein|bait_domain||MQYLNPPPYADHGANQL|31905227,19812267;16|19||bait_protein|bait_domain||MQYLNPPPYADHGANQL|31905227,19812267	LIG_WW_1|8|12|PPPY	8;12;PPPY	27	0.851	2	3	1e-06
WWOX_WW_1_Q9NZC7_16_50	Q9NZC7	WW-1	16	50	4	QYLNPPPYADHGANQL	12	27	P35260	VP40	Matrix protein VP40			Lake Victoria marburgvirus	MARV	33727	Filoviridae	Viruses|Riboviria|Orthornavirae|Negarnaviricota|Haploviricotina|Monjiviricetes|Mononegavirales|Filoviridae|Marburgvirus		8438.67	0.213974	1	4	1	1	1376:18021|3927:1422|376:194	0.467|0.153|0.022	16|19||bait_protein|bait_domain||MQYLNPPPYADHGANQL|31905227,19812267;16|19||bait_protein|bait_domain||MQYLNPPPYADHGANQL|31905227,19812267	LIG_WW_1|4|8|PPPY	4;8;PPPY	36	0.949	2	3	1e-06
TSG101_UEV__Q99816_1_145	Q99816	UEV	1	145	4	STWSIPSAPGLDVQLP	1728	1743	P13896		Polyprotein P1234	PRO_0000228806	Non-structural protein 3	Western equine encephalitis virus	WEEV	11039	Togaviridae	Viruses|Riboviria|Orthornavirae|Kitrinoviricota|Alsuviricetes|Martellivirales|Togaviridae|Alphavirus		1862.33	0.0116995	1	4	1	1	5|5559|23	0.000|0.035|0.000		LIG_PTAP_UEV_1|5|9|PSAP	5;9;PSAP	5	0.991	2	3	1e-06
TSG101_UEV__Q99816_1_145	Q99816	UEV	1	145	4	ETQPSAPLSNDFFGME	34	49	P08325	M	Matrix protein			Vesicular stomatitis New Jersey virus	VSNJV	11283	Rhabdoviridae	Viruses|Riboviria|Orthornavirae|Negarnaviricota|Haploviricotina|Monjiviricetes|Mononegavirales|Rhabdoviridae|Vesiculovirus		3138.67	0.0330065	1	4	1	1	2761:261|1321|5073	0.037|0.008|0.054		LIG_PTAP_UEV_1|3|7|PSAP	3;7;PSAP	5	0.999	1	3	1e-06
TSG101_UEV__Q99816_1_145	Q99816	UEV	1	145	4	MRRVTVPTAPPAYADI	1	16	Q5XX06	VP40	Matrix protein VP40			Sudan ebolavirus	SEBOV	386033	Filoviridae	Viruses|Riboviria|Orthornavirae|Negarnaviricota|Haploviricotina|Monjiviricetes|Mononegavirales|Filoviridae|Ebolavirus		423.667	0.00466217	1	4	1	1	521:21|94|635	0.007|0.001|0.007		LIG_PTAP_UEV_1|6|10|PTAP	6;10;PTAP	9	0.951	1	3	1e-06
TSG101_UEV__Q99816_1_145	Q99816	UEV	1	145	4	PRVAANLTEPSAPPTT	60	75	Q5MKM7	P	Phosphoprotein			Murine pneumonia virus	MPV	296738	Pneumoviridae	Viruses|Riboviria|Orthornavirae|Negarnaviricota|Haploviricotina|Monjiviricetes|Mononegavirales|Pneumoviridae|Orthopneumovirus		151	0.00155951	1	4	1	1	89:5|66|293	0.001|0.000|0.003		LIG_PTAP_UEV_1|9|13|PSAP	9;13;PSAP	3	0.958	1	3	1e-06
TSG101_UEV__Q99816_1_145	Q99816	UEV	1	145	4	NTTNLTQHPSAPTLPF	76	91	O73556		Genome polyprotein	PRO_0000039750	Capsid protein VP0	Human parechovirus 2	HPeV-2	122962	Picornaviridae	Viruses|Riboviria|Orthornavirae|Pisuviricota|Pisoniviricetes|Picornavirales|Picornaviridae|Parechovirus		187.333	0.00203442	1	4	1	1	122:8|18|414	0.002|0.000|0.004		LIG_PTAP_UEV_1|8|12|PSAP	8;12;PSAP	2	0.988	1	3	1e-06
TSG101_UEV__Q99816_1_145	Q99816	UEV	1	145	4	APLGVTRPSAPPLPHV	89	104	Q81870	ORF3	Protein ORF3			Hepatitis E virus genotype 1	HEV	652674	Hepeviridae	Viruses|Riboviria|Orthornavirae|Kitrinoviricota|Alsuviricetes|Hepelivirales|Hepeviridae|Orthohepevirus|Orthohepevirus A		9409.33	0.0975045	1	4	1	1	25:14|28126:3|60	0.000|0.291|0.001		LIG_PTAP_UEV_1|7|11|PSAP	7;11;PSAP	14	0.975	3	3	1e-06
TSG101_UEV__Q99816_1_145	Q99816	UEV	1	145	4	VTRPSAPPLPHVVDLP	93	108	Q81870	ORF3	Protein ORF3			Hepatitis E virus genotype 1	HEV	652674	Hepeviridae	Viruses|Riboviria|Orthornavirae|Kitrinoviricota|Alsuviricetes|Hepelivirales|Hepeviridae|Orthohepevirus|Orthohepevirus A		1805	0.0187595	1	4	1	1	926:2947|661|881	0.043|0.004|0.009		LIG_PTAP_UEV_1|3|7|PSAP	3;7;PSAP	8	0.922	3	3	1e-06
TSG101_UEV__Q99816_1_145	Q99816	UEV	1	145	4	PDHSAPLGVTRPSAPP	85	100	Q81870	ORF3	Protein ORF3			Hepatitis E virus genotype 1	HEV	652674	Hepeviridae	Viruses|Riboviria|Orthornavirae|Kitrinoviricota|Alsuviricetes|Hepelivirales|Hepeviridae|Orthohepevirus|Orthohepevirus A		267	0.00299367	1	4	1	1	284:501|5|11	0.009|0.000|0.000		LIG_PTAP_UEV_1|11|15|PSAP	11;15;PSAP	1	1	3	3	1e-06
TSG101_UEV__Q99816_1_145	Q99816	UEV	1	145	4	APLGVTRPSAPPLPHV	89	104	Q04612	ORF3	Protein ORF3			Hepatitis E virus genotype 1	HEV-1	31769	Hepeviridae	Viruses|Riboviria|Orthornavirae|Kitrinoviricota|Alsuviricetes|Hepelivirales|Hepeviridae|Orthohepevirus|Orthohepevirus A		9409.33	0.0975045	1	4	1	1	25:14|28126:3|60	0.000|0.291|0.001		LIG_PTAP_UEV_1|7|11|PSAP	7;11;PSAP	14	0.975	3	3	1e-06
TSG101_UEV__Q99816_1_145	Q99816	UEV	1	145	4	VTRPSAPPLPHVVDLP	93	108	Q04612	ORF3	Protein ORF3			Hepatitis E virus genotype 1	HEV-1	31769	Hepeviridae	Viruses|Riboviria|Orthornavirae|Kitrinoviricota|Alsuviricetes|Hepelivirales|Hepeviridae|Orthohepevirus|Orthohepevirus A		1805	0.0187595	1	4	1	1	926:2947|661|881	0.043|0.004|0.009		LIG_PTAP_UEV_1|3|7|PSAP	3;7;PSAP	8	0.922	3	3	1e-06
TSG101_UEV__Q99816_1_145	Q99816	UEV	1	145	4	PDHSAPLGVTRPSAPP	85	100	Q04612	ORF3	Protein ORF3			Hepatitis E virus genotype 1	HEV-1	31769	Hepeviridae	Viruses|Riboviria|Orthornavirae|Kitrinoviricota|Alsuviricetes|Hepelivirales|Hepeviridae|Orthohepevirus|Orthohepevirus A		267	0.00299367	1	4	1	1	284:501|5|11	0.009|0.000|0.000		LIG_PTAP_UEV_1|11|15|PSAP	11;15;PSAP	1	1	3	3	1e-06
TSG101_UEV__Q99816_1_145	Q99816	UEV	1	145	4	APLGVTRPSAPPLPHV	89	104	P69617	ORF3	Protein ORF3			Hepatitis E virus genotype 1	HEV-1	33774	Hepeviridae	Viruses|Riboviria|Orthornavirae|Kitrinoviricota|Alsuviricetes|Hepelivirales|Hepeviridae|Orthohepevirus|Orthohepevirus A		9409.33	0.0975045	1	4	1	1	25:14|28126:3|60	0.000|0.291|0.001		LIG_PTAP_UEV_1|7|11|PSAP	7;11;PSAP	14	0.975	3	3	1e-06
TSG101_UEV__Q99816_1_145	Q99816	UEV	1	145	4	VTRPSAPPLPHVVDLP	93	108	P69617	ORF3	Protein ORF3			Hepatitis E virus genotype 1	HEV-1	33774	Hepeviridae	Viruses|Riboviria|Orthornavirae|Kitrinoviricota|Alsuviricetes|Hepelivirales|Hepeviridae|Orthohepevirus|Orthohepevirus A		1805	0.0187595	1	4	1	1	926:2947|661|881	0.043|0.004|0.009		LIG_PTAP_UEV_1|3|7|PSAP	3;7;PSAP	8	0.922	3	3	1e-06
TSG101_UEV__Q99816_1_145	Q99816	UEV	1	145	4	PDHSAPLGVTRPSAPP	85	100	P69617	ORF3	Protein ORF3			Hepatitis E virus genotype 1	HEV-1	33774	Hepeviridae	Viruses|Riboviria|Orthornavirae|Kitrinoviricota|Alsuviricetes|Hepelivirales|Hepeviridae|Orthohepevirus|Orthohepevirus A		267	0.00299367	1	4	1	1	284:501|5|11	0.009|0.000|0.000		LIG_PTAP_UEV_1|11|15|PSAP	11;15;PSAP	1	1	3	3	1e-06
TSG101_UEV__Q99816_1_145	Q99816	UEV	1	145	4	APLGVTRPSAPPLPHV	89	104	P69616	ORF3	Protein ORF3			Hepatitis E virus genotype 1	HEV-1	31767	Hepeviridae	Viruses|Riboviria|Orthornavirae|Kitrinoviricota|Alsuviricetes|Hepelivirales|Hepeviridae|Orthohepevirus|Orthohepevirus A		9409.33	0.0975045	1	4	1	1	25:14|28126:3|60	0.000|0.291|0.001	95|100|||bait_domain||RPSAPP|21068219	LIG_PTAP_UEV_1|7|11|PSAP	7;11;PSAP	14	0.975	3	3	1e-06
TSG101_UEV__Q99816_1_145	Q99816	UEV	1	145	4	VTRPSAPPLPHVVDLP	93	108	P69616	ORF3	Protein ORF3			Hepatitis E virus genotype 1	HEV-1	31767	Hepeviridae	Viruses|Riboviria|Orthornavirae|Kitrinoviricota|Alsuviricetes|Hepelivirales|Hepeviridae|Orthohepevirus|Orthohepevirus A		1805	0.0187595	1	4	1	1	926:2947|661|881	0.043|0.004|0.009	95|100|||bait_domain||RPSAPP|21068219	LIG_PTAP_UEV_1|3|7|PSAP	3;7;PSAP	8	0.922	3	3	1e-06
TSG101_UEV__Q99816_1_145	Q99816	UEV	1	145	4	PDHSAPLGVTRPSAPP	85	100	P69616	ORF3	Protein ORF3			Hepatitis E virus genotype 1	HEV-1	31767	Hepeviridae	Viruses|Riboviria|Orthornavirae|Kitrinoviricota|Alsuviricetes|Hepelivirales|Hepeviridae|Orthohepevirus|Orthohepevirus A		267	0.00299367	1	4	1	1	284:501|5|11	0.009|0.000|0.000	95|100|||bait_domain||RPSAPP|21068219	LIG_PTAP_UEV_1|11|15|PSAP	11;15;PSAP	1	1	3	3	1e-06
TSG101_UEV__Q99816_1_145	Q99816	UEV	1	145	4	RVAPSAPSASLFTAGG	166	181	Q66262		Uncharacterized protein VP12	PRO_0000403201	Uncharacterized protein VP12	Colorado tick fever virus	CTFV	648168	Reoviridae	Viruses|Riboviria|Orthornavirae|Duplornaviricota|Resentoviricetes|Reovirales|Reoviridae|Spinareovirinae|Coltivirus|Colorado tick fever coltivirus		3389.33	0.0243516	1	4	1	1	17:5|8021|2125	0.000|0.050|0.023		LIG_PTAP_UEV_1|3|7|PSAP	3;7;PSAP	11	0.351	1	3	1e-06
TSG101_UEV__Q99816_1_145	Q99816	UEV	1	145	4	VVATGPQPSAPAMATL	174	189	O72120	ORF2	Capsid protein	PRO_0000036873	Capsid protein	Canine calicivirus	CaCV	292348	Caliciviridae	Viruses|Riboviria|Orthornavirae|Pisuviricota|Pisoniviricetes|Picornavirales|Caliciviridae|Vesivirus|unclassified Vesivirus		2245.67	0.0240083	1	4	1	1	305:38|26|6368	0.004|0.000|0.068		LIG_PTAP_UEV_1|7|11|PSAP	7;11;PSAP	11	0.989	2	3	1e-06
TSG101_UEV__Q99816_1_145	Q99816	UEV	1	145	4	GPQPSAPAMATLATAA	178	193	O72120	ORF2	Capsid protein	PRO_0000036873	Capsid protein	Canine calicivirus	CaCV	292348	Caliciviridae	Viruses|Riboviria|Orthornavirae|Pisuviricota|Pisoniviricetes|Picornavirales|Caliciviridae|Vesivirus|unclassified Vesivirus		10919.3	0.117714	1	4	1	1	5350:24346|1014|2048	0.325|0.006|0.022		LIG_PTAP_UEV_1|3|7|PSAP	3;7;PSAP	9	0.997	2	3	1e-06
TSG101_UEV__Q99816_1_145	Q99816	UEV	1	145	4	PSAPMPSSMPTVALEI	41	56	Q04687	Segment-10	Non-structural protein P8	PRO_0000040627	Non-structural protein NS3A	Bluetongue virus 2	BTV 2	10907	Reoviridae	Viruses|Riboviria|Orthornavirae|Duplornaviricota|Resentoviricetes|Reovirales|Reoviridae|Sedoreovirinae|Orbivirus		3019	0.0335106	1	4	1	1	3705:186|469|4697	0.048|0.003|0.050		LIG_PTAP_UEV_1|0|4|PSAP	0;4;PSAP	7	0.986	2	3	1e-06
TSG101_UEV__Q99816_1_145	Q99816	UEV	1	145	4	PSAPMPSSMPTVALEI	41	56	Q04686	Segment-10	Non-structural protein P8	PRO_0000040635	Non-structural protein NS3A	Bluetongue virus 17	BTV 17	33718	Reoviridae	Viruses|Riboviria|Orthornavirae|Duplornaviricota|Resentoviricetes|Reovirales|Reoviridae|Sedoreovirinae|Orbivirus		3019	0.0335106	1	4	1	1	3705:186|469|4697	0.048|0.003|0.050		LIG_PTAP_UEV_1|0|4|PSAP	0;4;PSAP	7	0.986	2	3	1e-06
TSG101_UEV__Q99816_1_145	Q99816	UEV	1	145	4	PSAPMPSSMPTVALEI	41	56	Q04685	Segment-10	Non-structural protein P8	PRO_0000040633	Non-structural protein NS3A	Bluetongue virus 13	BTV 13	33717	Reoviridae	Viruses|Riboviria|Orthornavirae|Duplornaviricota|Resentoviricetes|Reovirales|Reoviridae|Sedoreovirinae|Orbivirus		3019	0.0335106	1	4	1	1	3705:186|469|4697	0.048|0.003|0.050		LIG_PTAP_UEV_1|0|4|PSAP	0;4;PSAP	7	0.986	2	3	1e-06
TSG101_UEV__Q99816_1_145	Q99816	UEV	1	145	4	PSAPMPSSMPTVALEI	41	56	Q04684	Segment-10	Non-structural protein P8	PRO_0000040631	Non-structural protein NS3A	Bluetongue virus 11	BTV 11	33716	Reoviridae	Viruses|Riboviria|Orthornavirae|Duplornaviricota|Resentoviricetes|Reovirales|Reoviridae|Sedoreovirinae|Orbivirus		3019	0.0335106	1	4	1	1	3705:186|469|4697	0.048|0.003|0.050		LIG_PTAP_UEV_1|0|4|PSAP	0;4;PSAP	7	0.986	2	3	1e-06
TSG101_UEV__Q99816_1_145	Q99816	UEV	1	145	4	PSAPMPSSMPTVALEI	41	56	P08363	Segment-10	Non-structural protein P8	PRO_0000040629	Non-structural protein NS3A	Bluetongue virus 10	BTV 10	10900	Reoviridae	Viruses|Riboviria|Orthornavirae|Duplornaviricota|Resentoviricetes|Reovirales|Reoviridae|Sedoreovirinae|Orbivirus	16352570	3019	0.0335106	1	4	1	1	3705:186|469|4697	0.048|0.003|0.050	41|44||bait_protein|bait_domain|bait_region|PSAP|16352570;41|44||bait_protein|bait_domain|bait_region|PSAP|16352570	LIG_PTAP_UEV_1|0|4|PSAP	0;4;PSAP	7	0.986	2	3	1e-06
TSG101_UEV__Q99816_1_145	Q99816	UEV	1	145	4	PSAPMPSSMPTVALEI	41	56	P23705	Segment-10	Non-structural protein P8	PRO_0000040625	Non-structural protein NS3A	Bluetongue virus 1	BTV 1	10905	Reoviridae	Viruses|Riboviria|Orthornavirae|Duplornaviricota|Resentoviricetes|Reovirales|Reoviridae|Sedoreovirinae|Orbivirus		3019	0.0335106	1	4	1	1	3705:186|469|4697	0.048|0.003|0.050		LIG_PTAP_UEV_1|0|4|PSAP	0;4;PSAP	7	0.986	2	3	1e-06
TSG101_UEV__Q99816_1_145	Q99816	UEV	1	145	4	PSAPMPSSMPTVALEI	41	56	P13841	Segment-10	Non-structural protein P8	PRO_0000040623	Non-structural protein NS3A	Bluetongue virus 1	BTV 1	10904	Reoviridae	Viruses|Riboviria|Orthornavirae|Duplornaviricota|Resentoviricetes|Reovirales|Reoviridae|Sedoreovirinae|Orbivirus		3019	0.0335106	1	4	1	1	3705:186|469|4697	0.048|0.003|0.050		LIG_PTAP_UEV_1|0|4|PSAP	0;4;PSAP	7	0.986	2	3	1e-06
TSG101_UEV__Q99816_1_145	Q99816	UEV	1	145	4	LYPNLKLTEPTAPMIH	124	139	Q9YWQ3	Segment-11	Non-structural protein 4			Banna virus	BAV	649604	Reoviridae	Viruses|Riboviria|Orthornavirae|Duplornaviricota|Resentoviricetes|Reovirales|Reoviridae|Sedoreovirinae|Seadornavirus		16805.3	0.175941	1	4	1	1	15932:5919|8069|20496	0.259|0.051|0.218		LIG_PTAP_UEV_1|9|13|PTAP	9;13;PTAP	40	0.248	1	3	1e-06
TSG101_UEV__Q99816_1_145	Q99816	UEV	1	145	4	TAQLTTPTAPKASIAP	170	185	Q2Y2L9	G	Major surface glycoprotein G			Avian metapneumovirus	AMPV	652954	Pneumoviridae	Viruses|Riboviria|Orthornavirae|Negarnaviricota|Haploviricotina|Monjiviricetes|Mononegavirales|Pneumoviridae|Metapneumovirus		417	0.00321689	1	4	1	1	96:81|872|202	0.002|0.005|0.002		LIG_PTAP_UEV_1|6|10|PTAP	6;10;PTAP	8	0.93	1	3	2e-06
TSG101_UEV__Q99816_1_145	Q99816	UEV	1	145	4	TTQATAQLTTPTAPKA	166	181	Q2Y2L9	G	Major surface glycoprotein G			Avian metapneumovirus	AMPV	652954	Pneumoviridae	Viruses|Riboviria|Orthornavirae|Negarnaviricota|Haploviricotina|Monjiviricetes|Mononegavirales|Pneumoviridae|Metapneumovirus		171.333	0.00183956	1	4	1	1	32:5|-|477	0.000|0.000|0.005		LIG_PTAP_UEV_1|10|14|PTAP	10;14;PTAP	4	0.948	1	2	1e-06
TSG101_UEV__Q99816_1_145	Q99816	UEV	1	145	4	NAPREPSAPPLSQTLS	62	77	Q913Y8	ORF3	Protein ORF3			Avian hepatitis E virus	AHEV	516993	Hepeviridae	Viruses|Riboviria|Orthornavirae|Kitrinoviricota|Alsuviricetes|Hepelivirales|Hepeviridae|Orthohepevirus		1639	0.0174047	1	4	1	1	629:139|258|3891	0.009|0.002|0.041		LIG_PTAP_UEV_1|5|9|PSAP	5;9;PSAP	9	0.413	1	3	1e-06
TSG101_UEV__Q99816_1_145	Q99816	UEV	1	145	4	EPSAPPLSQTLSPRQV	66	81	Q913Y8	ORF3	Protein ORF3			Avian hepatitis E virus	AHEV	516993	Hepeviridae	Viruses|Riboviria|Orthornavirae|Kitrinoviricota|Alsuviricetes|Hepelivirales|Hepeviridae|Orthohepevirus		10419.7	0.091849	1	4	1	1	2078:3265|13798|12118	0.060|0.086|0.129		LIG_PTAP_UEV_1|1|5|PSAP	1;5;PSAP	15	0.99	1	3	1e-06
SYNJ2BP_PDZ__P57105_6_103	P57105	PDZ	6	103	4	RIASGDLESSVDDPRS	6	21	P0C5S8		Genome polyprotein	PRO_0000310691	Assembly signal 2A	Simian hepatitis A virus genotype VI	SHAV	470594	Picornaviridae	Viruses|Riboviria|Orthornavirae|Pisuviricota|Pisoniviricetes|Picornavirales|Picornaviridae|Hepatovirus		689.667	0.0209764	1	4	1	1	20|75:1640|68:266	0.007|0.051|0.005			8;12;SSVD	5	0.98	1	3	5e-06
SYNJ2BP_PDZ__P57105_6_103	P57105	PDZ	6	103	4	MLDRIASGDLESSVDD	3	18	P0C5S8		Genome polyprotein	PRO_0000310691	Assembly signal 2A	Simian hepatitis A virus genotype VI	SHAV	470594	Picornaviridae	Viruses|Riboviria|Orthornavirae|Pisuviricota|Pisoniviricetes|Picornavirales|Picornaviridae|Hepatovirus		14985	0.345381	1	4	1	1	82|2279:6000|20768:15826	0.028|0.494|0.515			11;15;SSVD	42	0.905	1	3	6.5e-05
SYNJ2BP_PDZ__P57105_6_103	P57105	PDZ	6	103	4	RIASGDLESSVDDPRS	773	788	P14553		Genome polyprotein	PRO_0000039983	Assembly signal 2A	Simian hepatitis A virus genotype V	SHAV	12102	Picornaviridae	Viruses|Riboviria|Orthornavirae|Pisuviricota|Pisoniviricetes|Picornavirales|Picornaviridae|Hepatovirus		689.667	0.0209764	1	4	1	1	20|75:1640|68:266	0.007|0.051|0.005			8;12;SSVD	5	0.98	1	3	5e-06
SYNJ2BP_PDZ__P57105_6_103	P57105	PDZ	6	103	4	MLDRIASGDLESSVDD	770	785	P14553		Genome polyprotein	PRO_0000039983	Assembly signal 2A	Simian hepatitis A virus genotype V	SHAV	12102	Picornaviridae	Viruses|Riboviria|Orthornavirae|Pisuviricota|Pisoniviricetes|Picornavirales|Picornaviridae|Hepatovirus		14985	0.345381	1	4	1	1	82|2279:6000|20768:15826	0.028|0.494|0.515			11;15;SSVD	42	0.905	1	3	6.5e-05
SYNJ2BP_PDZ__P57105_6_103	P57105	PDZ	6	103	4	SAVDADDSHFVSIELE	82	97	Q77IM6	M	Matrix protein 2			Influenza A virus		506350	Orthomyxoviridae	Viruses|Riboviria|Orthornavirae|Negarnaviricota|Polyploviricotina|Insthoviricetes|Articulavirales|Orthomyxoviridae|Alphainfluenzavirus		4185	0.0919717	1	4	1	1	8|435:3620|5567:2925	0.003|0.155|0.119			0;4;SAVD	7	0.895	1	3	1e-06
SYNJ2BP_PDZ__P57105_6_103	P57105	PDZ	6	103	4	SAVDADDSHFVSIELE	82	97	Q76V12	M	Matrix protein 2			Influenza A virus		387139	Orthomyxoviridae	Viruses|Riboviria|Orthornavirae|Negarnaviricota|Polyploviricotina|Insthoviricetes|Articulavirales|Orthomyxoviridae|Alphainfluenzavirus		4185	0.0919717	1	4	1	1	8|435:3620|5567:2925	0.003|0.155|0.119			0;4;SAVD	7	0.895	1	3	1e-06
SYNJ2BP_PDZ__P57105_6_103	P57105	PDZ	6	103	4	SAVDADDSHFVSIELE	82	97	Q76R36	M	Matrix protein 2			Influenza A virus	Influenza A virus (strain NT60)	384505	Orthomyxoviridae	Viruses|Riboviria|Orthornavirae|Negarnaviricota|Polyploviricotina|Insthoviricetes|Articulavirales|Orthomyxoviridae|Alphainfluenzavirus		4185	0.0919717	1	4	1	1	8|435:3620|5567:2925	0.003|0.155|0.119			0;4;SAVD	7	0.895	1	3	1e-06
SYNJ2BP_PDZ__P57105_6_103	P57105	PDZ	6	103	4	SAVDADDGHFVSIELE	82	97	Q6XU12	M	Matrix protein 2			Influenza A virus		387161	Orthomyxoviridae	Viruses|Riboviria|Orthornavirae|Negarnaviricota|Polyploviricotina|Insthoviricetes|Articulavirales|Orthomyxoviridae|Alphainfluenzavirus		2790.33	0.0628364	1	4	1	1	45|207:2697|3226:2196	0.015|0.097|0.076			0;4;SAVD	8	0.906	1	3	1e-06
SYNJ2BP_PDZ__P57105_6_103	P57105	PDZ	6	103	4	SAVDADDGHFVSIELE	82	97	Q6XTV0	M	Matrix protein 2			Influenza A virus		380960	Orthomyxoviridae	Viruses|Riboviria|Orthornavirae|Negarnaviricota|Polyploviricotina|Insthoviricetes|Articulavirales|Orthomyxoviridae|Alphainfluenzavirus		2790.33	0.0628364	1	4	1	1	45|207:2697|3226:2196	0.015|0.097|0.076			0;4;SAVD	8	0.906	1	3	1e-06
SYNJ2BP_PDZ__P57105_6_103	P57105	PDZ	6	103	4	SAVDADDGHFVSIELE	82	97	Q6XT43	M	Matrix protein 2			Influenza A virus		387147	Orthomyxoviridae	Viruses|Riboviria|Orthornavirae|Negarnaviricota|Polyploviricotina|Insthoviricetes|Articulavirales|Orthomyxoviridae|Alphainfluenzavirus		2790.33	0.0628364	1	4	1	1	45|207:2697|3226:2196	0.015|0.097|0.076			0;4;SAVD	8	0.906	1	3	1e-06
SYNJ2BP_PDZ__P57105_6_103	P57105	PDZ	6	103	4	SAVDADDSHFVSIELE	82	97	Q6XT33	M	Matrix protein 2			Influenza A virus		221016	Orthomyxoviridae	Viruses|Riboviria|Orthornavirae|Negarnaviricota|Polyploviricotina|Insthoviricetes|Articulavirales|Orthomyxoviridae|Alphainfluenzavirus		4185	0.0919717	1	4	1	1	8|435:3620|5567:2925	0.003|0.155|0.119			0;4;SAVD	7	0.895	1	3	1e-06
SYNJ2BP_PDZ__P57105_6_103	P57105	PDZ	6	103	4	SAVDADDSHFVSIELE	82	97	Q67179	M	Matrix protein 2			Influenza A virus		488241	Orthomyxoviridae	Viruses|Riboviria|Orthornavirae|Negarnaviricota|Polyploviricotina|Insthoviricetes|Articulavirales|Orthomyxoviridae|Alphainfluenzavirus		4185	0.0919717	1	4	1	1	8|435:3620|5567:2925	0.003|0.155|0.119			0;4;SAVD	7	0.895	1	3	1e-06
SYNJ2BP_PDZ__P57105_6_103	P57105	PDZ	6	103	4	SAVDADDSHFVSIELE	82	97	Q463X4	M	Matrix protein 2			Influenza A virus		385640	Orthomyxoviridae	Viruses|Riboviria|Orthornavirae|Negarnaviricota|Polyploviricotina|Insthoviricetes|Articulavirales|Orthomyxoviridae|Alphainfluenzavirus		4185	0.0919717	1	4	1	1	8|435:3620|5567:2925	0.003|0.155|0.119			0;4;SAVD	7	0.895	1	3	1e-06
SYNJ2BP_PDZ__P57105_6_103	P57105	PDZ	6	103	4	SAVDADDSHFVSIELE	82	97	Q3YPZ4	M	Matrix protein 2			Influenza A virus		383586	Orthomyxoviridae	Viruses|Riboviria|Orthornavirae|Negarnaviricota|Polyploviricotina|Insthoviricetes|Articulavirales|Orthomyxoviridae|Alphainfluenzavirus		4185	0.0919717	1	4	1	1	8|435:3620|5567:2925	0.003|0.155|0.119			0;4;SAVD	7	0.895	1	3	1e-06
SYNJ2BP_PDZ__P57105_6_103	P57105	PDZ	6	103	4	SAVDADDSHFVSIELE	82	97	Q30NQ0	M	Matrix protein 2			Influenza A virus		383596	Orthomyxoviridae	Viruses|Riboviria|Orthornavirae|Negarnaviricota|Polyploviricotina|Insthoviricetes|Articulavirales|Orthomyxoviridae|Alphainfluenzavirus		4185	0.0919717	1	4	1	1	8|435:3620|5567:2925	0.003|0.155|0.119			0;4;SAVD	7	0.895	1	3	1e-06
SYNJ2BP_PDZ__P57105_6_103	P57105	PDZ	6	103	4	SAVDADDSHFVSIELE	82	97	Q2PIK5	M	Matrix protein 2			Influenza A virus		383581	Orthomyxoviridae	Viruses|Riboviria|Orthornavirae|Negarnaviricota|Polyploviricotina|Insthoviricetes|Articulavirales|Orthomyxoviridae|Alphainfluenzavirus		4185	0.0919717	1	4	1	1	8|435:3620|5567:2925	0.003|0.155|0.119			0;4;SAVD	7	0.895	1	3	1e-06
SYNJ2BP_PDZ__P57105_6_103	P57105	PDZ	6	103	4	SAVDADDSHFVSIELE	82	97	P63232	M	Matrix protein 2			Influenza A virus		385624	Orthomyxoviridae	Viruses|Riboviria|Orthornavirae|Negarnaviricota|Polyploviricotina|Insthoviricetes|Articulavirales|Orthomyxoviridae|Alphainfluenzavirus		4185	0.0919717	1	4	1	1	8|435:3620|5567:2925	0.003|0.155|0.119			0;4;SAVD	7	0.895	1	3	1e-06
SYNJ2BP_PDZ__P57105_6_103	P57105	PDZ	6	103	4	SAVDADDSHFVSIELE	82	97	P26129	M	Matrix protein 2			Influenza A virus		387163	Orthomyxoviridae	Viruses|Riboviria|Orthornavirae|Negarnaviricota|Polyploviricotina|Insthoviricetes|Articulavirales|Orthomyxoviridae|Alphainfluenzavirus		4185	0.0919717	1	4	1	1	8|435:3620|5567:2925	0.003|0.155|0.119			0;4;SAVD	7	0.895	1	3	1e-06
SYNJ2BP_PDZ__P57105_6_103	P57105	PDZ	6	103	4	SAVDADDSHFVSIELE	82	97	P21430	M	Matrix protein 2			Influenza A virus		384498	Orthomyxoviridae	Viruses|Riboviria|Orthornavirae|Negarnaviricota|Polyploviricotina|Insthoviricetes|Articulavirales|Orthomyxoviridae|Alphainfluenzavirus		4185	0.0919717	1	4	1	1	8|435:3620|5567:2925	0.003|0.155|0.119			0;4;SAVD	7	0.895	1	3	1e-06
SYNJ2BP_PDZ__P57105_6_103	P57105	PDZ	6	103	4	SAVDADDSHFVSIELE	82	97	P10920	M	Matrix protein 2			Influenza A virus		382781	Orthomyxoviridae	Viruses|Riboviria|Orthornavirae|Negarnaviricota|Polyploviricotina|Insthoviricetes|Articulavirales|Orthomyxoviridae|Alphainfluenzavirus		4185	0.0919717	1	4	1	1	8|435:3620|5567:2925	0.003|0.155|0.119			0;4;SAVD	7	0.895	1	3	1e-06
SYNJ2BP_PDZ__P57105_6_103	P57105	PDZ	6	103	4	SAVDADDSHFVSIELE	82	97	P0DOF8	M	Matrix protein 2			Influenza A virus		385599	Orthomyxoviridae	Viruses|Riboviria|Orthornavirae|Negarnaviricota|Polyploviricotina|Insthoviricetes|Articulavirales|Orthomyxoviridae|Alphainfluenzavirus		4185	0.0919717	1	4	1	1	8|435:3620|5567:2925	0.003|0.155|0.119			0;4;SAVD	7	0.895	1	3	1e-06
SYNJ2BP_PDZ__P57105_6_103	P57105	PDZ	6	103	4	SAVDADDSHFVSIELE	82	97	P0DOF5	M	Matrix protein 2			Influenza A virus		381517	Orthomyxoviridae	Viruses|Riboviria|Orthornavirae|Negarnaviricota|Polyploviricotina|Insthoviricetes|Articulavirales|Orthomyxoviridae|Alphainfluenzavirus		4185	0.0919717	1	4	1	1	8|435:3620|5567:2925	0.003|0.155|0.119			0;4;SAVD	7	0.895	1	3	1e-06
SYNJ2BP_PDZ__P57105_6_103	P57105	PDZ	6	103	4	SAVDADDGHFVSIELE	82	97	P06821	M	Matrix protein 2			Influenza A virus		211044	Orthomyxoviridae	Viruses|Riboviria|Orthornavirae|Negarnaviricota|Polyploviricotina|Insthoviricetes|Articulavirales|Orthomyxoviridae|Alphainfluenzavirus		2790.33	0.0628364	1	4	1	1	45|207:2697|3226:2196	0.015|0.097|0.076			0;4;SAVD	8	0.906	1	3	1e-06
SYNJ2BP_PDZ__P57105_6_103	P57105	PDZ	6	103	4	SAVDADDGHFVSIELE	82	97	B4URD7	M	Matrix protein 2			Influenza A virus		518998	Orthomyxoviridae	Viruses|Riboviria|Orthornavirae|Negarnaviricota|Polyploviricotina|Insthoviricetes|Articulavirales|Orthomyxoviridae|Alphainfluenzavirus		2790.33	0.0628364	1	4	1	1	45|207:2697|3226:2196	0.015|0.097|0.076			0;4;SAVD	8	0.906	1	3	1e-06
SYNJ2BP_PDZ__P57105_6_103	P57105	PDZ	6	103	4	SAVDADDGHFVSIELE	82	97	A4GCI7	M	Matrix protein 2			Influenza A virus		425562	Orthomyxoviridae	Viruses|Riboviria|Orthornavirae|Negarnaviricota|Polyploviricotina|Insthoviricetes|Articulavirales|Orthomyxoviridae|Alphainfluenzavirus		2790.33	0.0628364	1	4	1	1	45|207:2697|3226:2196	0.015|0.097|0.076			0;4;SAVD	8	0.906	1	3	1e-06
SYNJ2BP_PDZ__P57105_6_103	P57105	PDZ	6	103	4	SLVDRAPHDVMAPQLA	605	620	Q9INJ1	Segment-1	RNA-directed RNA polymerase VP1			Banna virus	BAV	649604	Reoviridae	Viruses|Riboviria|Orthornavirae|Duplornaviricota|Resentoviricetes|Reovirales|Reoviridae|Sedoreovirinae|Seadornavirus		101.333	0.00312479	1	4	1	1	7|11:120|10:156	0.002|0.005|0.002			0;4;SLVD	7	0.762	1	3	3e-06
SHANK1_PDZ__Q9Y566_655_761	Q9Y566	PDZ	655	761	4	TTQTSDHQTSFSTRTY	16	31	Q45UF8		Outer capsid protein VP4	PRO_0000369846	Outer capsid protein VP8*	Rotavirus X	RV ADRV-N	335103	Reoviridae	Viruses|Riboviria|Orthornavirae|Duplornaviricota|Resentoviricetes|Reovirales|Reoviridae|Sedoreovirinae|Rotavirus		4175	0.056949	1	4	1	1	638|5768:13:6106|-	0.013|0.158|0.000			8;11;TSF	6	0.998	1	2	1e-06
SHANK1_PDZ__Q9Y566_655_761	Q9Y566	PDZ	655	761	4	TTQTSDHQTSFSTRTY	16	31	A9Q1L0		Outer capsid protein VP4	PRO_0000369843	Outer capsid protein VP8*	Rotavirus X	RV ADRV-N	348136	Reoviridae	Viruses|Riboviria|Orthornavirae|Duplornaviricota|Resentoviricetes|Reovirales|Reoviridae|Sedoreovirinae|Rotavirus|unclassified Rotavirus		4175	0.056949	1	4	1	1	638|5768:13:6106|-	0.013|0.158|0.000			8;11;TSF	6	0.998	1	2	1e-06
SHANK1_PDZ__Q9Y566_655_761	Q9Y566	PDZ	655	761	4	DDEELSTYFNSKASVT	40	55	Q00682		Non-structural protein 5			Rotavirus C	RV-C	31567	Reoviridae	Viruses|Riboviria|Orthornavirae|Duplornaviricota|Resentoviricetes|Reovirales|Reoviridae|Sedoreovirinae|Rotavirus		2714.33	0.0385754	1	4	1	1	846|850:2230:1632|2585	0.017|0.050|0.049			6;9;TYF	6	0.986	1	3	1e-06
SHANK1_PDZ__Q9Y566_655_761	Q9Y566	PDZ	655	761	4	DEEELSTYFNSKASVT	40	55	P36358		Non-structural protein 5			Rotavirus C	RV-C	10916	Reoviridae	Viruses|Riboviria|Orthornavirae|Duplornaviricota|Resentoviricetes|Reovirales|Reoviridae|Sedoreovirinae|Rotavirus		2456.67	0.0325265	1	4	1	1	675|2667:56:3956|16	0.014|0.084|0.000			6;9;TYF	4	0.998	1	3	1e-06
SHANK1_PDZ__Q9Y566_655_761	Q9Y566	PDZ	655	761	4	VLYQPPTASVTTSFLQ	3321	3336	P0C6Y0	rep	Replicase polyprotein 1ab	PRO_0000037357	Non-structural protein 4	Murine coronavirus	MHV-JHM	11144	Coronaviridae	Viruses|Riboviria|Orthornavirae|Pisuviricota|Pisoniviricetes|Nidovirales|Cornidovirineae|Coronaviridae|Orthocoronavirinae|Betacoronavirus|Embecovirus		13143.3	0.173644	1	4	1	1	8020|8404:2619:20138|249	0.162|0.354|0.005			11;14;TSF	21	0.995	1	3	3.6e-05
SHANK1_PDZ__Q9Y566_655_761	Q9Y566	PDZ	655	761	4	VLYQPPTASVTTSFLQ	3318	3333	P0C6X9	rep	Replicase polyprotein 1ab	PRO_0000037341	Non-structural protein 4	Murine coronavirus	MHV-A59	11142	Coronaviridae	Viruses|Riboviria|Orthornavirae|Pisuviricota|Pisoniviricetes|Nidovirales|Cornidovirineae|Coronaviridae|Orthocoronavirinae|Betacoronavirus|Embecovirus		13143.3	0.173644	1	4	1	1	8020|8404:2619:20138|249	0.162|0.354|0.005			11;14;TSF	21	0.995	1	3	3.6e-05
SHANK1_PDZ__Q9Y566_655_761	Q9Y566	PDZ	655	761	4	VLYQPPTASVTTSFLQ	3264	3279	P0C6X8	rep	Replicase polyprotein 1ab	PRO_0000037326	Non-structural protein 4	Murine coronavirus	MHV-2	76344	Coronaviridae	Viruses|Riboviria|Orthornavirae|Pisuviricota|Pisoniviricetes|Nidovirales|Cornidovirineae|Coronaviridae|Orthocoronavirinae|Betacoronavirus|Embecovirus		13143.3	0.173644	1	4	1	1	8020|8404:2619:20138|249	0.162|0.354|0.005			11;14;TSF	21	0.995	1	3	3.6e-05
SHANK1_PDZ__Q9Y566_655_761	Q9Y566	PDZ	655	761	4	VLYQPPTASVTTSFLQ	3321	3336	P0C6V1	1a	Replicase polyprotein 1a	PRO_0000338294	Non-structural protein 4	Murine coronavirus	MHV-JHM	11144	Coronaviridae	Viruses|Riboviria|Orthornavirae|Pisuviricota|Pisoniviricetes|Nidovirales|Cornidovirineae|Coronaviridae|Orthocoronavirinae|Betacoronavirus|Embecovirus		13143.3	0.173644	1	4	1	1	8020|8404:2619:20138|249	0.162|0.354|0.005			11;14;TSF	21	0.995	1	3	3.6e-05
SHANK1_PDZ__Q9Y566_655_761	Q9Y566	PDZ	655	761	4	VLYQPPTASVTTSFLQ	3318	3333	P0C6V0	1a	Replicase polyprotein 1a	PRO_0000338282	Non-structural protein 4	Murine coronavirus	MHV-A59	11142	Coronaviridae	Viruses|Riboviria|Orthornavirae|Pisuviricota|Pisoniviricetes|Nidovirales|Cornidovirineae|Coronaviridae|Orthocoronavirinae|Betacoronavirus|Embecovirus		13143.3	0.173644	1	4	1	1	8020|8404:2619:20138|249	0.162|0.354|0.005			11;14;TSF	21	0.995	1	3	3.6e-05
SHANK1_PDZ__Q9Y566_655_761	Q9Y566	PDZ	655	761	4	VLYQPPTASVTTSFLQ	3264	3279	P0C6U9	1a	Replicase polyprotein 1a	PRO_0000338270	Non-structural protein 4	Murine coronavirus	MHV-2	76344	Coronaviridae	Viruses|Riboviria|Orthornavirae|Pisuviricota|Pisoniviricetes|Nidovirales|Cornidovirineae|Coronaviridae|Orthocoronavirinae|Betacoronavirus|Embecovirus		13143.3	0.173644	1	4	1	1	8020|8404:2619:20138|249	0.162|0.354|0.005			11;14;TSF	21	0.995	1	3	3.6e-05
SHANK1_PDZ__Q9Y566_655_761	Q9Y566	PDZ	655	761	4	QDIEESTRFHGSMEEP	177	192	P21738	P/V	Phosphoprotein			Human parainfluenza 4b virus	HPIV-4b	11227	Paramyxoviridae	Viruses|Riboviria|Orthornavirae|Negarnaviricota|Haploviricotina|Monjiviricetes|Mononegavirales|Paramyxoviridae|Rubulavirinae|Orthorubulavirus|Human orthorubulavirus 4		363.667	0.00635802	1	4	1	1	791|218:40|42	0.016|0.002|0.001			6;9;TRF	1	1	2	3	1e-06
SHANK1_PDZ__Q9Y566_655_761	Q9Y566	PDZ	655	761	4	LQDIEESTRFHGLTEE	176	191	P22044	P/V	Phosphoprotein			Human parainfluenza 4a virus	HPIV-4a	11225	Paramyxoviridae	Viruses|Riboviria|Orthornavirae|Negarnaviricota|Haploviricotina|Monjiviricetes|Mononegavirales|Paramyxoviridae|Rubulavirinae|Orthorubulavirus|Human orthorubulavirus 4		47.6667	0.000551361	1	4	1	1	9|17:9:96|12	0.000|0.001|0.000			7;10;TRF	2	0.929	2	3	1e-06
SHANK1_PDZ__Q9Y566_655_761	Q9Y566	PDZ	655	761	4	EESTRFHGLTEEPQYP	180	195	P22044	P/V	Phosphoprotein			Human parainfluenza 4a virus	HPIV-4a	11225	Paramyxoviridae	Viruses|Riboviria|Orthornavirae|Negarnaviricota|Haploviricotina|Monjiviricetes|Mononegavirales|Paramyxoviridae|Rubulavirinae|Orthorubulavirus|Human orthorubulavirus 4		733.667	0.0134459	1	4	1	1	1752|55:185:163|46	0.035|0.004|0.001			3;6;TRF	1	1	2	3	1e-06
SHANK1_PDZ__Q9Y566_655_761	Q9Y566	PDZ	655	761	4	TQPPLQDIEESTRFHG	172	187	P22044	P/V	Phosphoprotein			Human parainfluenza 4a virus	HPIV-4a	11225	Paramyxoviridae	Viruses|Riboviria|Orthornavirae|Negarnaviricota|Haploviricotina|Monjiviricetes|Mononegavirales|Paramyxoviridae|Rubulavirinae|Orthorubulavirus|Human orthorubulavirus 4		23616	0.379297	1	4	1	1	1899|8:20382:37|48522	0.038|0.183|0.916			11;14;TRF	11	0.987	2	3	1e-06
SHANK1_PDZ__Q9Y566_655_761	Q9Y566	PDZ	655	761	4	VLYQPPTASVSTSFLQ	3231	3246	P0C6X6	rep	Replicase polyprotein 1ab	PRO_0000283829	Non-structural protein 4	Human coronavirus OC43	HCoV-OC43	31631	Coronaviridae	Viruses|Riboviria|Orthornavirae|Pisuviricota|Pisoniviricetes|Nidovirales|Cornidovirineae|Coronaviridae|Orthocoronavirinae|Betacoronavirus|Embecovirus		1738.33	0.025715	1	4	1	1	1669|179:1504:849|1014	0.034|0.024|0.019			11;14;TSF	7	0.938	1	3	1.9e-05
SHANK1_PDZ__Q9Y566_655_761	Q9Y566	PDZ	655	761	4	VLYQPPTASVSTSFLQ	3231	3246	P0C6U7	1a	Replicase polyprotein 1a	PRO_0000338246	Non-structural protein 4	Human coronavirus OC43	HCoV-OC43	31631	Coronaviridae	Viruses|Riboviria|Orthornavirae|Pisuviricota|Pisoniviricetes|Nidovirales|Cornidovirineae|Coronaviridae|Orthocoronavirinae|Betacoronavirus|Embecovirus		1738.33	0.025715	1	4	1	1	1669|179:1504:849|1014	0.034|0.024|0.019			11;14;TSF	7	0.938	1	3	1.9e-05
SHANK1_PDZ__Q9Y566_655_761	Q9Y566	PDZ	655	761	4	NDVLYQPPTASVSTSF	3267	3282	P0C6X4	rep	Replicase polyprotein 1ab	PRO_0000297791	Non-structural protein 4	Human coronavirus HKU1	HCoV-HKU1	443241	Coronaviridae	Viruses|Riboviria|Orthornavirae|Pisuviricota|Pisoniviricetes|Nidovirales|Cornidovirineae|Coronaviridae|Orthocoronavirinae|Betacoronavirus|Embecovirus		7357.33	0.14769	1	4	1	1	21825|29:37:175|6	0.441|0.002|0.000			13;16;TSF	8	0.991	1	3	5e-06
SHANK1_PDZ__Q9Y566_655_761	Q9Y566	PDZ	655	761	4	VLYQPPTASVSTSFLQ	3269	3284	P0C6X4	rep	Replicase polyprotein 1ab	PRO_0000297791	Non-structural protein 4	Human coronavirus HKU1	HCoV-HKU1	443241	Coronaviridae	Viruses|Riboviria|Orthornavirae|Pisuviricota|Pisoniviricetes|Nidovirales|Cornidovirineae|Coronaviridae|Orthocoronavirinae|Betacoronavirus|Embecovirus		1738.33	0.025715	1	4	1	1	1669|179:1504:849|1014	0.034|0.024|0.019			11;14;TSF	7	0.938	1	3	1.9e-05
SHANK1_PDZ__Q9Y566_655_761	Q9Y566	PDZ	655	761	4	NDVLYQPPTASVSTSF	3287	3302	P0C6X3	rep	Replicase polyprotein 1ab	PRO_0000297776	Non-structural protein 4	Human coronavirus HKU1	HCoV-HKU1	443240	Coronaviridae	Viruses|Riboviria|Orthornavirae|Pisuviricota|Pisoniviricetes|Nidovirales|Cornidovirineae|Coronaviridae|Orthocoronavirinae|Betacoronavirus|Embecovirus		7357.33	0.14769	1	4	1	1	21825|29:37:175|6	0.441|0.002|0.000			13;16;TSF	8	0.991	1	3	5e-06
SHANK1_PDZ__Q9Y566_655_761	Q9Y566	PDZ	655	761	4	VLYQPPTASVSTSFLQ	3289	3304	P0C6X3	rep	Replicase polyprotein 1ab	PRO_0000297776	Non-structural protein 4	Human coronavirus HKU1	HCoV-HKU1	443240	Coronaviridae	Viruses|Riboviria|Orthornavirae|Pisuviricota|Pisoniviricetes|Nidovirales|Cornidovirineae|Coronaviridae|Orthocoronavirinae|Betacoronavirus|Embecovirus		1738.33	0.025715	1	4	1	1	1669|179:1504:849|1014	0.034|0.024|0.019			11;14;TSF	7	0.938	1	3	1.9e-05
SHANK1_PDZ__Q9Y566_655_761	Q9Y566	PDZ	655	761	4	NDVLYQPPTASVSTSF	3317	3332	P0C6X2	rep	Replicase polyprotein 1ab	PRO_5000093336	Non-structural protein 4	Human coronavirus HKU1	HCoV-HKU1	443239	Coronaviridae	Viruses|Riboviria|Orthornavirae|Pisuviricota|Pisoniviricetes|Nidovirales|Cornidovirineae|Coronaviridae|Orthocoronavirinae|Betacoronavirus|Embecovirus		7357.33	0.14769	1	4	1	1	21825|29:37:175|6	0.441|0.002|0.000			13;16;TSF	8	0.991	1	3	5e-06
SHANK1_PDZ__Q9Y566_655_761	Q9Y566	PDZ	655	761	4	VLYQPPTASVSTSFLQ	3319	3334	P0C6X2	rep	Replicase polyprotein 1ab	PRO_5000093336	Non-structural protein 4	Human coronavirus HKU1	HCoV-HKU1	443239	Coronaviridae	Viruses|Riboviria|Orthornavirae|Pisuviricota|Pisoniviricetes|Nidovirales|Cornidovirineae|Coronaviridae|Orthocoronavirinae|Betacoronavirus|Embecovirus		1738.33	0.025715	1	4	1	1	1669|179:1504:849|1014	0.034|0.024|0.019			11;14;TSF	7	0.938	1	3	1.9e-05
SHANK1_PDZ__Q9Y566_655_761	Q9Y566	PDZ	655	761	4	NDVLYQPPTASVSTSF	3267	3282	P0C6U5	1a	Replicase polyprotein 1a	PRO_0000338222	Non-structural protein 4	Human coronavirus HKU1	HCoV-HKU1	443241	Coronaviridae	Viruses|Riboviria|Orthornavirae|Pisuviricota|Pisoniviricetes|Nidovirales|Cornidovirineae|Coronaviridae|Orthocoronavirinae|Betacoronavirus|Embecovirus		7357.33	0.14769	1	4	1	1	21825|29:37:175|6	0.441|0.002|0.000			13;16;TSF	8	0.991	1	3	5e-06
SHANK1_PDZ__Q9Y566_655_761	Q9Y566	PDZ	655	761	4	VLYQPPTASVSTSFLQ	3269	3284	P0C6U5	1a	Replicase polyprotein 1a	PRO_0000338222	Non-structural protein 4	Human coronavirus HKU1	HCoV-HKU1	443241	Coronaviridae	Viruses|Riboviria|Orthornavirae|Pisuviricota|Pisoniviricetes|Nidovirales|Cornidovirineae|Coronaviridae|Orthocoronavirinae|Betacoronavirus|Embecovirus		1738.33	0.025715	1	4	1	1	1669|179:1504:849|1014	0.034|0.024|0.019			11;14;TSF	7	0.938	1	3	1.9e-05
SHANK1_PDZ__Q9Y566_655_761	Q9Y566	PDZ	655	761	4	NDVLYQPPTASVSTSF	3287	3302	P0C6U4	1a	Replicase polyprotein 1a	PRO_0000338210	Non-structural protein 4	Human coronavirus HKU1	HCoV-HKU1	443240	Coronaviridae	Viruses|Riboviria|Orthornavirae|Pisuviricota|Pisoniviricetes|Nidovirales|Cornidovirineae|Coronaviridae|Orthocoronavirinae|Betacoronavirus|Embecovirus		7357.33	0.14769	1	4	1	1	21825|29:37:175|6	0.441|0.002|0.000			13;16;TSF	8	0.991	1	3	5e-06
SHANK1_PDZ__Q9Y566_655_761	Q9Y566	PDZ	655	761	4	VLYQPPTASVSTSFLQ	3289	3304	P0C6U4	1a	Replicase polyprotein 1a	PRO_0000338210	Non-structural protein 4	Human coronavirus HKU1	HCoV-HKU1	443240	Coronaviridae	Viruses|Riboviria|Orthornavirae|Pisuviricota|Pisoniviricetes|Nidovirales|Cornidovirineae|Coronaviridae|Orthocoronavirinae|Betacoronavirus|Embecovirus		1738.33	0.025715	1	4	1	1	1669|179:1504:849|1014	0.034|0.024|0.019			11;14;TSF	7	0.938	1	3	1.9e-05
SHANK1_PDZ__Q9Y566_655_761	Q9Y566	PDZ	655	761	4	NDVLYQPPTASVSTSF	3317	3332	P0C6U3	1a	Replicase polyprotein 1a	PRO_0000338198	Non-structural protein 4	Human coronavirus HKU1	HCoV-HKU1	443239	Coronaviridae	Viruses|Riboviria|Orthornavirae|Pisuviricota|Pisoniviricetes|Nidovirales|Cornidovirineae|Coronaviridae|Orthocoronavirinae|Betacoronavirus|Embecovirus		7357.33	0.14769	1	4	1	1	21825|29:37:175|6	0.441|0.002|0.000			13;16;TSF	8	0.991	1	3	5e-06
SHANK1_PDZ__Q9Y566_655_761	Q9Y566	PDZ	655	761	4	VLYQPPTASVSTSFLQ	3319	3334	P0C6U3	1a	Replicase polyprotein 1a	PRO_0000338198	Non-structural protein 4	Human coronavirus HKU1	HCoV-HKU1	443239	Coronaviridae	Viruses|Riboviria|Orthornavirae|Pisuviricota|Pisoniviricetes|Nidovirales|Cornidovirineae|Coronaviridae|Orthocoronavirinae|Betacoronavirus|Embecovirus		1738.33	0.025715	1	4	1	1	1669|179:1504:849|1014	0.034|0.024|0.019			11;14;TSF	7	0.938	1	3	1.9e-05
SHANK1_PDZ__Q9Y566_655_761	Q9Y566	PDZ	655	761	4	EREDTEESTRFTERAI	344	359	P06163	P/V/D	Phosphoprotein			Bovine parainfluenza 3 virus	BPIV-3	11215	Paramyxoviridae	Viruses|Riboviria|Orthornavirae|Negarnaviricota|Haploviricotina|Monjiviricetes|Mononegavirales|Paramyxoviridae|Orthoparamyxovirinae|Respirovirus		4813.33	0.0750282	1	4	1	1	7774|493:3849:1923|401	0.157|0.061|0.008			8;11;TRF	6	0.994	1	3	1e-06
SHANK1_PDZ__Q9Y566_655_761	Q9Y566	PDZ	655	761	4	VLYQPPTASVSTSFLQ	3231	3246	P0C6X0	rep	Replicase polyprotein 1ab	PRO_0000037277	Non-structural protein 4	Bovine coronavirus	BCoV	11133	Coronaviridae	Viruses|Riboviria|Orthornavirae|Pisuviricota|Pisoniviricetes|Nidovirales|Cornidovirineae|Coronaviridae|Orthocoronavirinae|Betacoronavirus|Embecovirus		1738.33	0.025715	1	4	1	1	1669|179:1504:849|1014	0.034|0.024|0.019			11;14;TSF	7	0.938	1	3	1.9e-05
SHANK1_PDZ__Q9Y566_655_761	Q9Y566	PDZ	655	761	4	VLYQPPTASVSTSFLQ	3231	3246	P0C6W9	rep	Replicase polyprotein 1ab	PRO_0000037262	Non-structural protein 4	Bovine coronavirus	BCoV	11132	Coronaviridae	Viruses|Riboviria|Orthornavirae|Pisuviricota|Pisoniviricetes|Nidovirales|Cornidovirineae|Coronaviridae|Orthocoronavirinae|Betacoronavirus|Embecovirus		1738.33	0.025715	1	4	1	1	1669|179:1504:849|1014	0.034|0.024|0.019			11;14;TSF	7	0.938	1	3	1.9e-05
SHANK1_PDZ__Q9Y566_655_761	Q9Y566	PDZ	655	761	4	VLYQPPTASVSTSFLQ	3231	3246	P0C6W8	rep	Replicase polyprotein 1ab	PRO_0000037247	Non-structural protein 4	Bovine coronavirus	BCoV-LUN	233264	Coronaviridae	Viruses|Riboviria|Orthornavirae|Pisuviricota|Pisoniviricetes|Nidovirales|Cornidovirineae|Coronaviridae|Orthocoronavirinae|Betacoronavirus|Embecovirus		1738.33	0.025715	1	4	1	1	1669|179:1504:849|1014	0.034|0.024|0.019			11;14;TSF	7	0.938	1	3	1.9e-05
SHANK1_PDZ__Q9Y566_655_761	Q9Y566	PDZ	655	761	4	VLYQPPTASVSTSFLQ	3231	3246	P0C6W7	rep	Replicase polyprotein 1ab	PRO_0000037232	Non-structural protein 4	Bovine coronavirus	BCoV-ENT	233262	Coronaviridae	Viruses|Riboviria|Orthornavirae|Pisuviricota|Pisoniviricetes|Nidovirales|Cornidovirineae|Coronaviridae|Orthocoronavirinae|Betacoronavirus|Embecovirus		1738.33	0.025715	1	4	1	1	1669|179:1504:849|1014	0.034|0.024|0.019			11;14;TSF	7	0.938	1	3	1.9e-05
SHANK1_PDZ__Q9Y566_655_761	Q9Y566	PDZ	655	761	4	VLYQPPTASVSTSFLQ	3231	3246	P0C6U1	1a	Replicase polyprotein 1a	PRO_0000338174	Non-structural protein 4	Bovine coronavirus	BCoV	11133	Coronaviridae	Viruses|Riboviria|Orthornavirae|Pisuviricota|Pisoniviricetes|Nidovirales|Cornidovirineae|Coronaviridae|Orthocoronavirinae|Betacoronavirus|Embecovirus		1738.33	0.025715	1	4	1	1	1669|179:1504:849|1014	0.034|0.024|0.019			11;14;TSF	7	0.938	1	3	1.9e-05
SHANK1_PDZ__Q9Y566_655_761	Q9Y566	PDZ	655	761	4	VLYQPPTASVSTSFLQ	3231	3246	P0C6U0	1a	Replicase polyprotein 1a	PRO_0000338162	Non-structural protein 4	Bovine coronavirus	BCoV	11132	Coronaviridae	Viruses|Riboviria|Orthornavirae|Pisuviricota|Pisoniviricetes|Nidovirales|Cornidovirineae|Coronaviridae|Orthocoronavirinae|Betacoronavirus|Embecovirus		1738.33	0.025715	1	4	1	1	1669|179:1504:849|1014	0.034|0.024|0.019			11;14;TSF	7	0.938	1	3	1.9e-05
SHANK1_PDZ__Q9Y566_655_761	Q9Y566	PDZ	655	761	4	VLYQPPTASVSTSFLQ	3231	3246	P0C6T9	1a	Replicase polyprotein 1a	PRO_0000338150	Non-structural protein 4	Bovine coronavirus	BCoV-LUN	233264	Coronaviridae	Viruses|Riboviria|Orthornavirae|Pisuviricota|Pisoniviricetes|Nidovirales|Cornidovirineae|Coronaviridae|Orthocoronavirinae|Betacoronavirus|Embecovirus		1738.33	0.025715	1	4	1	1	1669|179:1504:849|1014	0.034|0.024|0.019			11;14;TSF	7	0.938	1	3	1.9e-05
SHANK1_PDZ__Q9Y566_655_761	Q9Y566	PDZ	655	761	4	VLYQPPTASVSTSFLQ	3231	3246	P0C6T8	1a	Replicase polyprotein 1a	PRO_0000338138	Non-structural protein 4	Bovine coronavirus	BCoV-ENT	233262	Coronaviridae	Viruses|Riboviria|Orthornavirae|Pisuviricota|Pisoniviricetes|Nidovirales|Cornidovirineae|Coronaviridae|Orthocoronavirinae|Betacoronavirus|Embecovirus		1738.33	0.025715	1	4	1	1	1669|179:1504:849|1014	0.034|0.024|0.019			11;14;TSF	7	0.938	1	3	1.9e-05
RDX_FERM_1_P35241_5_295	P35241	FERM-1	5	295	4	SDSSTQSYQVNQLTSE	37	52	Q9DUE0	P/V/C	Protein C'	PRO_0000039393	Protein C'	Sendai virus	SeV	302271	Paramyxoviridae	Viruses|Riboviria|Orthornavirae|Negarnaviricota|Haploviricotina|Monjiviricetes|Mononegavirales|Paramyxoviridae|Orthoparamyxovirinae|Respirovirus		3438.33	0.0251639	1	4	1	1	105:790|6159:3252|9	0.012|0.064|0.000			7;10;YQV	13	0.995	2	3	2e-06
RDX_FERM_1_P35241_5_295	P35241	FERM-1	5	295	4	TQSYQVNQLTSEETEA	41	56	Q9DUE0	P/V/C	Protein C'	PRO_0000039393	Protein C'	Sendai virus	SeV	302271	Paramyxoviridae	Viruses|Riboviria|Orthornavirae|Negarnaviricota|Haploviricotina|Monjiviricetes|Mononegavirales|Paramyxoviridae|Orthoparamyxovirinae|Respirovirus		247.667	0.00163359	1	4	1	1	10:7|620:104|2	0.000|0.004|0.000			3;6;YQV	3	0.981	2	3	2e-06
RDX_FERM_1_P35241_5_295	P35241	FERM-1	5	295	4	SDSSTQSYQVNQLTSE	37	52	O55527	P/V/C	Protein C'	PRO_0000039408	Protein C'	Sendai virus	SeV	302272	Paramyxoviridae	Viruses|Riboviria|Orthornavirae|Negarnaviricota|Haploviricotina|Monjiviricetes|Mononegavirales|Paramyxoviridae|Orthoparamyxovirinae|Respirovirus		3438.33	0.0251639	1	4	1	1	105:790|6159:3252|9	0.012|0.064|0.000			7;10;YQV	13	0.995	2	3	2e-06
RDX_FERM_1_P35241_5_295	P35241	FERM-1	5	295	4	TQSYQVNQLTSEGTEA	41	56	O55527	P/V/C	Protein C'	PRO_0000039408	Protein C'	Sendai virus	SeV	302272	Paramyxoviridae	Viruses|Riboviria|Orthornavirae|Negarnaviricota|Haploviricotina|Monjiviricetes|Mononegavirales|Paramyxoviridae|Orthoparamyxovirinae|Respirovirus		912.667	0.0219475	1	4	1	1	44:8|429:7|2197:53	0.002|0.002|0.062			3;6;YQV	13	0.86	2	3	2e-06
RDX_FERM_1_P35241_5_295	P35241	FERM-1	5	295	4	QNNYFVTDEYKSDLEQ	23	38	P26190		RNA-directed RNA polymerase			Rotavirus C	RV-C	10916	Reoviridae	Viruses|Riboviria|Orthornavirae|Duplornaviricota|Resentoviricetes|Reovirales|Reoviridae|Sedoreovirinae|Rotavirus		241.333	0.00303171	1	4	1	1	75:628|21|-	0.009|0.000|0.000			3;6;YFV	5	0.966	1	2	1.9e-05
RDX_FERM_1_P35241_5_295	P35241	FERM-1	5	295	4	HSTEVQHYHVYDHSGE	103	118	Q03340	P/V	Non-structural protein V			Rinderpest virus	RDV	36409	Paramyxoviridae	Viruses|Riboviria|Orthornavirae|Negarnaviricota|Haploviricotina|Monjiviricetes|Mononegavirales|Paramyxoviridae|Orthoparamyxovirinae|Morbillivirus		18.3333	0.000717915	1	4	1	1	15:3|24|10:3	0.001|0.000|0.001			7;10;YHV	4	0.623	1	3	4.7e-05
RDX_FERM_1_P35241_5_295	P35241	FERM-1	5	295	4	HSTEVQHYHVYDHSGE	103	118	Q03335	P/V	Phosphoprotein			Rinderpest virus	RDV	36409	Paramyxoviridae	Viruses|Riboviria|Orthornavirae|Negarnaviricota|Haploviricotina|Monjiviricetes|Mononegavirales|Paramyxoviridae|Orthoparamyxovirinae|Morbillivirus		18.3333	0.000717915	1	4	1	1	15:3|24|10:3	0.001|0.000|0.001			7;10;YHV	4	0.623	1	3	4.7e-05
RDX_FERM_1_P35241_5_295	P35241	FERM-1	5	295	4	HSTEVQHYHVYDHSGE	103	118	P60169	P/V	Non-structural protein V			Rinderpest virus	RDV	11242	Paramyxoviridae	Viruses|Riboviria|Orthornavirae|Negarnaviricota|Haploviricotina|Monjiviricetes|Mononegavirales|Paramyxoviridae|Orthoparamyxovirinae|Morbillivirus		18.3333	0.000717915	1	4	1	1	15:3|24|10:3	0.001|0.000|0.001			7;10;YHV	4	0.623	1	3	4.7e-05
RDX_FERM_1_P35241_5_295	P35241	FERM-1	5	295	4	HSTEVQHYHVYDHSGE	103	118	P35945	P/V	Phosphoprotein			Rinderpest virus	RDV	11242	Paramyxoviridae	Viruses|Riboviria|Orthornavirae|Negarnaviricota|Haploviricotina|Monjiviricetes|Mononegavirales|Paramyxoviridae|Orthoparamyxovirinae|Morbillivirus		18.3333	0.000717915	1	4	1	1	15:3|24|10:3	0.001|0.000|0.001			7;10;YHV	4	0.623	1	3	4.7e-05
RDX_FERM_1_P35241_5_295	P35241	FERM-1	5	295	4	MNAITSLSYQINGAAN	104	119	Q9Q2W5	HN	Hemagglutinin-neuraminidase			Newcastle disease virus	NDV	332244	Paramyxoviridae	Viruses|Riboviria|Orthornavirae|Negarnaviricota|Haploviricotina|Monjiviricetes|Mononegavirales|Paramyxoviridae|Avulavirinae|Orthoavulavirus|Avian orthoavulavirus 1		19.3333	0.000741472	1	4	1	1	20:6|29|3	0.001|0.000|0.001			8;11;YQI	3	0.909	2	3	1.5e-05
RDX_FERM_1_P35241_5_295	P35241	FERM-1	5	295	4	MNAITSLSYQINGAAN	104	119	Q91UL0	HN	Hemagglutinin-neuraminidase			Newcastle disease virus	NDV	652953	Paramyxoviridae	Viruses|Riboviria|Orthornavirae|Negarnaviricota|Haploviricotina|Monjiviricetes|Mononegavirales|Paramyxoviridae|Avulavirinae|Orthoavulavirus|Avian orthoavulavirus 1		19.3333	0.000741472	1	4	1	1	20:6|29|3	0.001|0.000|0.001			8;11;YQI	3	0.909	2	3	1.5e-05
RDX_FERM_1_P35241_5_295	P35241	FERM-1	5	295	4	MNAITSLSYQINGAAN	104	119	P35743	HN	Hemagglutinin-neuraminidase			Newcastle disease virus	NDV	11184	Paramyxoviridae	Viruses|Riboviria|Orthornavirae|Negarnaviricota|Haploviricotina|Monjiviricetes|Mononegavirales|Paramyxoviridae|Avulavirinae|Orthoavulavirus|Avian orthoavulavirus 1		19.3333	0.000741472	1	4	1	1	20:6|29|3	0.001|0.000|0.001			8;11;YQI	3	0.909	1	3	1.5e-05
RDX_FERM_1_P35241_5_295	P35241	FERM-1	5	295	4	MNAITSLSYQINGAAN	104	119	P32884	HN	Hemagglutinin-neuraminidase			Newcastle disease virus	NDV	11178	Paramyxoviridae	Viruses|Riboviria|Orthornavirae|Negarnaviricota|Haploviricotina|Monjiviricetes|Mononegavirales|Paramyxoviridae|Avulavirinae|Orthoavulavirus|Avian orthoavulavirus 1		19.3333	0.000741472	1	4	1	1	20:6|29|3	0.001|0.000|0.001			8;11;YQI	3	0.909	2	3	1.5e-05
RDX_FERM_1_P35241_5_295	P35241	FERM-1	5	295	4	MNAITSLSYQINGAAN	104	119	P12559	HN	Hemagglutinin-neuraminidase			Newcastle disease virus	NDV	11181	Paramyxoviridae	Viruses|Riboviria|Orthornavirae|Negarnaviricota|Haploviricotina|Monjiviricetes|Mononegavirales|Paramyxoviridae|Avulavirinae|Orthoavulavirus|Avian orthoavulavirus 1		19.3333	0.000741472	1	4	1	1	20:6|29|3	0.001|0.000|0.001			8;11;YQI	3	0.909	2	3	1.5e-05
RDX_FERM_1_P35241_5_295	P35241	FERM-1	5	295	4	MNAITSLSYQINGAAN	104	119	P12553	HN	Hemagglutinin-neuraminidase			Newcastle disease virus	NDV	11189	Paramyxoviridae	Viruses|Riboviria|Orthornavirae|Negarnaviricota|Haploviricotina|Monjiviricetes|Mononegavirales|Paramyxoviridae|Avulavirinae|Orthoavulavirus|Avian orthoavulavirus 1		19.3333	0.000741472	1	4	1	1	20:6|29|3	0.001|0.000|0.001			8;11;YQI	3	0.909	2	3	1.5e-05
RDX_FERM_1_P35241_5_295	P35241	FERM-1	5	295	4	GDILSYSIAGRNEVFS	2080	2095	O36635	L	RNA-directed RNA polymerase L			Human respiratory syncytial virus B		79692	Pneumoviridae	Viruses|Riboviria|Orthornavirae|Negarnaviricota|Haploviricotina|Monjiviricetes|Mononegavirales|Pneumoviridae|Orthopneumovirus		96	0.00142268	1	4	1	1	76:7|194:7|4	0.003|0.001|0.000			5;8;YSI	3	0.986	2	3	2e-06
RDX_FERM_1_P35241_5_295	P35241	FERM-1	5	295	4	SYSIAGRNEVFSNKLI	2084	2099	O36635	L	RNA-directed RNA polymerase L			Human respiratory syncytial virus B		79692	Pneumoviridae	Viruses|Riboviria|Orthornavirae|Negarnaviricota|Haploviricotina|Monjiviricetes|Mononegavirales|Pneumoviridae|Orthopneumovirus		2675	0.0317054	1	4	1	1	617:244|6539:381|182:62	0.027|0.040|0.029			1;4;YSI	16	0.994	2	3	1.9e-05
RDX_FERM_1_P35241_5_295	P35241	FERM-1	5	295	4	SGDILSYSIAGRNEVF	2079	2094	Q9IWW8	L	RNA-directed RNA polymerase L			Human respiratory syncytial virus A		11260	Pneumoviridae	Viruses|Riboviria|Orthornavirae|Negarnaviricota|Haploviricotina|Monjiviricetes|Mononegavirales|Pneumoviridae|Orthopneumovirus		126.667	0.00233161	1	4	1	1	106:11|251:6|3:3	0.004|0.001|0.001			6;9;YSI	7	0.899	2	3	2e-06
RDX_FERM_1_P35241_5_295	P35241	FERM-1	5	295	4	GDILSYSIAGRNEVFS	2080	2095	Q9IWW8	L	RNA-directed RNA polymerase L			Human respiratory syncytial virus A		11260	Pneumoviridae	Viruses|Riboviria|Orthornavirae|Negarnaviricota|Haploviricotina|Monjiviricetes|Mononegavirales|Pneumoviridae|Orthopneumovirus		96	0.00142268	1	4	1	1	76:7|194:7|4	0.003|0.001|0.000			5;8;YSI	3	0.986	2	3	2e-06
RDX_FERM_1_P35241_5_295	P35241	FERM-1	5	295	4	SYSIAGRNEVFSNKLI	2084	2099	Q9IWW8	L	RNA-directed RNA polymerase L			Human respiratory syncytial virus A		11260	Pneumoviridae	Viruses|Riboviria|Orthornavirae|Negarnaviricota|Haploviricotina|Monjiviricetes|Mononegavirales|Pneumoviridae|Orthopneumovirus		2675	0.0317054	1	4	1	1	617:244|6539:381|182:62	0.027|0.040|0.029			1;4;YSI	16	0.994	2	3	1.9e-05
RDX_FERM_1_P35241_5_295	P35241	FERM-1	5	295	4	SGDILSYSIAGRNEVF	2079	2094	P28887	L	RNA-directed RNA polymerase L			Human respiratory syncytial virus A		11259	Pneumoviridae	Viruses|Riboviria|Orthornavirae|Negarnaviricota|Haploviricotina|Monjiviricetes|Mononegavirales|Pneumoviridae|Orthopneumovirus		126.667	0.00233161	1	4	1	1	106:11|251:6|3:3	0.004|0.001|0.001			6;9;YSI	7	0.899	2	3	2e-06
RDX_FERM_1_P35241_5_295	P35241	FERM-1	5	295	4	GDILSYSIAGRNEVFS	2080	2095	P28887	L	RNA-directed RNA polymerase L			Human respiratory syncytial virus A		11259	Pneumoviridae	Viruses|Riboviria|Orthornavirae|Negarnaviricota|Haploviricotina|Monjiviricetes|Mononegavirales|Pneumoviridae|Orthopneumovirus		96	0.00142268	1	4	1	1	76:7|194:7|4	0.003|0.001|0.000			5;8;YSI	3	0.986	2	3	2e-06
RDX_FERM_1_P35241_5_295	P35241	FERM-1	5	295	4	SYSIAGRNEVFSNKLI	2084	2099	P28887	L	RNA-directed RNA polymerase L			Human respiratory syncytial virus A		11259	Pneumoviridae	Viruses|Riboviria|Orthornavirae|Negarnaviricota|Haploviricotina|Monjiviricetes|Mononegavirales|Pneumoviridae|Orthopneumovirus		2675	0.0317054	1	4	1	1	617:244|6539:381|182:62	0.027|0.040|0.029			1;4;YSI	16	0.994	2	3	1.9e-05
RDX_FERM_1_P35241_5_295	P35241	FERM-1	5	295	4	SNQITYDVSVLTPIRQ	82	97	P21526	HN	Hemagglutinin-neuraminidase			Human parainfluenza 4a virus	HPIV-4a	11225	Paramyxoviridae	Viruses|Riboviria|Orthornavirae|Negarnaviricota|Haploviricotina|Monjiviricetes|Mononegavirales|Paramyxoviridae|Rubulavirinae|Orthorubulavirus|Human orthorubulavirus 4		20	0.000627052	1	4	1	1	21:3|32|2:2	0.001|0.000|0.001			5;8;YDV	2	0.958	1	3	2e-05
RDX_FERM_1_P35241_5_295	P35241	FERM-1	5	295	4	DVDWVEFYGFKDAVTF	1658	1673	P0C6X1	rep	Replicase polyprotein 1ab	PRO_0000037295	Non-structural protein 3	Human coronavirus 229E	HCoV-229E	11137	Coronaviridae	Viruses|Riboviria|Orthornavirae|Pisuviricota|Pisoniviricetes|Nidovirales|Cornidovirineae|Coronaviridae|Orthocoronavirinae|Alphacoronavirus|Duvinacovirus		398.667	0.00575857	1	4	1	1	213:34|894:14|34:7	0.009|0.005|0.003			7;10;YGF	29	0.206	1	3	1.8e-05
RDX_FERM_1_P35241_5_295	P35241	FERM-1	5	295	4	DVDWVEFYGFKDAVTF	1658	1673	P0C6U2	1a	Replicase polyprotein 1a	PRO_0000338185	Non-structural protein 3	Human coronavirus 229E	HCoV-229E	11137	Coronaviridae	Viruses|Riboviria|Orthornavirae|Pisuviricota|Pisoniviricetes|Nidovirales|Cornidovirineae|Coronaviridae|Orthocoronavirinae|Alphacoronavirus|Duvinacovirus		398.667	0.00575857	1	4	1	1	213:34|894:14|34:7	0.009|0.005|0.003			7;10;YGF	29	0.206	1	3	1.8e-05
RDX_FERM_1_P35241_5_295	P35241	FERM-1	5	295	4	SCASYDVCPNCTSGSI	50	65	Q66914	ORF1	Genome polyprotein	PRO_0000036908	Protein p32	Feline calicivirus	FCV	292349	Caliciviridae	Viruses|Riboviria|Orthornavirae|Pisuviricota|Pisoniviricetes|Picornavirales|Caliciviridae|Vesivirus		473.667	0.00782576	1	4	1	1	139:847|242:4|176:13	0.014|0.001|0.008			4;7;YDV	13	0.973	2	3	1e-06
RDX_FERM_1_P35241_5_295	P35241	FERM-1	5	295	4	SHTMGSYELIQAVTEN	1862	1877	Q66431	L	RNA-directed RNA polymerase L			Dugbe virus	DUGV	766194	Nairoviridae	Viruses|Riboviria|Orthornavirae|Negarnaviricota|Polyploviricotina|Ellioviricetes|Bunyavirales|Nairoviridae|Orthonairovirus		263.333	0.00166607	1	4	1	1	3:3|647:137|-	0.000|0.005|0.000			6;9;YEL	5	0.805	1	2	7.1e-05
RDX_FERM_1_P35241_5_295	P35241	FERM-1	5	295	4	AMPKTTFTYEVATNLA	170	185	P27153	P2	RNA-directed RNA polymerase catalytic subunit			Dhori virus	Dho	11319	Orthomyxoviridae	Viruses|Riboviria|Orthornavirae|Negarnaviricota|Polyploviricotina|Insthoviricetes|Articulavirales|Orthomyxoviridae|Thogotovirus		116.667	0.00105904	1	4	1	1	6|323:3|16:2	0.000|0.002|0.001			8;11;YEV	5	0.967	3	3	3.8e-05
RDX_FERM_1_P35241_5_295	P35241	FERM-1	5	295	4	TTFTYEVATNLARFDF	174	189	P27153	P2	RNA-directed RNA polymerase catalytic subunit			Dhori virus	Dho	11319	Orthomyxoviridae	Viruses|Riboviria|Orthornavirae|Negarnaviricota|Polyploviricotina|Insthoviricetes|Articulavirales|Orthomyxoviridae|Thogotovirus		879.667	0.00643139	1	4	1	1	4:26|1339:1268|2	0.000|0.019|0.000			13;16;FDF	4	0.998	3	3	3.8e-05
RDX_FERM_1_P35241_5_295	P35241	FERM-1	5	295	4	MSDLVFYDVASTGANG	1	16	P03513	N	Nucleoprotein			Bunyavirus snowshoe hare		11580	Peribunyaviridae	Viruses|Riboviria|Orthornavirae|Negarnaviricota|Polyploviricotina|Ellioviricetes|Bunyavirales|Peribunyaviridae|Orthobunyavirus|Snowshoe hare orthobunyavirus		303.333	0.00691334	1	4	1	1	86:105|47:3|659:10	0.004|0.000|0.016			6;9;YDV	7	0.938	3	3	5e-06
RDX_FERM_1_P35241_5_295	P35241	FERM-1	5	295	4	SDLVFYDVASTGANGF	2	17	P03513	N	Nucleoprotein			Bunyavirus snowshoe hare		11580	Peribunyaviridae	Viruses|Riboviria|Orthornavirae|Negarnaviricota|Polyploviricotina|Ellioviricetes|Bunyavirales|Peribunyaviridae|Orthobunyavirus|Snowshoe hare orthobunyavirus		354.333	0.00498153	1	4	1	1	109:21|865:30|26:12	0.004|0.005|0.005			5;8;YDV	6	0.997	3	3	5e-06
RDX_FERM_1_P35241_5_295	P35241	FERM-1	5	295	4	DLVFYDVASTGANGFD	3	18	P03513	N	Nucleoprotein			Bunyavirus snowshoe hare		11580	Peribunyaviridae	Viruses|Riboviria|Orthornavirae|Negarnaviricota|Polyploviricotina|Ellioviricetes|Bunyavirales|Peribunyaviridae|Orthobunyavirus|Snowshoe hare orthobunyavirus		460	0.00670455	1	4	1	1	122:24|1149:29|37:19	0.005|0.007|0.008			4;7;YDV	4	0.997	3	3	5e-06
RDX_FERM_1_P35241_5_295	P35241	FERM-1	5	295	4	MSDLVFYDVASTGANG	1	16	Q8JPR0	N	Nucleoprotein			Bunyavirus La Crosse		796210	Peribunyaviridae	Viruses|Riboviria|Orthornavirae|Negarnaviricota|Polyploviricotina|Ellioviricetes|Bunyavirales|Peribunyaviridae|Orthobunyavirus|La Crosse orthobunyavirus		303.333	0.00691334	1	4	1	1	86:105|47:3|659:10	0.004|0.000|0.016			6;9;YDV	7	0.938	3	3	5e-06
RDX_FERM_1_P35241_5_295	P35241	FERM-1	5	295	4	SDLVFYDVASTGANGF	2	17	Q8JPR0	N	Nucleoprotein			Bunyavirus La Crosse		796210	Peribunyaviridae	Viruses|Riboviria|Orthornavirae|Negarnaviricota|Polyploviricotina|Ellioviricetes|Bunyavirales|Peribunyaviridae|Orthobunyavirus|La Crosse orthobunyavirus		354.333	0.00498153	1	4	1	1	109:21|865:30|26:12	0.004|0.005|0.005			5;8;YDV	6	0.997	3	3	5e-06
RDX_FERM_1_P35241_5_295	P35241	FERM-1	5	295	4	DLVFYDVASTGANGFD	3	18	Q8JPR0	N	Nucleoprotein			Bunyavirus La Crosse		796210	Peribunyaviridae	Viruses|Riboviria|Orthornavirae|Negarnaviricota|Polyploviricotina|Ellioviricetes|Bunyavirales|Peribunyaviridae|Orthobunyavirus|La Crosse orthobunyavirus		460	0.00670455	1	4	1	1	122:24|1149:29|37:19	0.005|0.007|0.008			4;7;YDV	4	0.997	3	3	5e-06
RDX_FERM_1_P35241_5_295	P35241	FERM-1	5	295	4	MSDLVFYDVASTGANG	1	16	P04873	N	Nucleoprotein			Bunyavirus La Crosse		11577	Peribunyaviridae	Viruses|Riboviria|Orthornavirae|Negarnaviricota|Polyploviricotina|Ellioviricetes|Bunyavirales|Peribunyaviridae|Orthobunyavirus|La Crosse orthobunyavirus		303.333	0.00691334	1	4	1	1	86:105|47:3|659:10	0.004|0.000|0.016			6;9;YDV	7	0.938	3	3	5e-06
RDX_FERM_1_P35241_5_295	P35241	FERM-1	5	295	4	SDLVFYDVASTGANGF	2	17	P04873	N	Nucleoprotein			Bunyavirus La Crosse		11577	Peribunyaviridae	Viruses|Riboviria|Orthornavirae|Negarnaviricota|Polyploviricotina|Ellioviricetes|Bunyavirales|Peribunyaviridae|Orthobunyavirus|La Crosse orthobunyavirus		354.333	0.00498153	1	4	1	1	109:21|865:30|26:12	0.004|0.005|0.005			5;8;YDV	6	0.997	3	3	5e-06
RDX_FERM_1_P35241_5_295	P35241	FERM-1	5	295	4	DLVFYDVASTGANGFD	3	18	P04873	N	Nucleoprotein			Bunyavirus La Crosse		11577	Peribunyaviridae	Viruses|Riboviria|Orthornavirae|Negarnaviricota|Polyploviricotina|Ellioviricetes|Bunyavirales|Peribunyaviridae|Orthobunyavirus|La Crosse orthobunyavirus		460	0.00670455	1	4	1	1	122:24|1149:29|37:19	0.005|0.007|0.008			4;7;YDV	4	0.997	3	3	5e-06
RDX_FERM_1_P35241_5_295	P35241	FERM-1	5	295	4	DGNILSYSIAGRNEVY	2075	2090	O91940	L	RNA-directed RNA polymerase L			Bovine respiratory syncytial virus	BRS	11247	Pneumoviridae	Viruses|Riboviria|Orthornavirae|Negarnaviricota|Haploviricotina|Monjiviricetes|Mononegavirales|Pneumoviridae|Orthopneumovirus		116.667	0.00272734	1	4	1	1	87:8|241:2|4:8	0.003|0.001|0.003			6;9;YSI	2	0.993	1	3	7e-06
PPP1CA_4-Layer-Sandwich-Purple-Acid-Phosphatase__P62136_1_300	P62136	4-Layer-Sandwich-Purple-Acid-Phosphatase	1	300	4	KPAHESKAVAFSLPKT	120	135	Q9DUN3	ORF1	Genome polyprotein	PRO_0000402457	Protein p16	Vesicular exanthema of swine virus serotype A48	VESV	85617	Caliciviridae	Viruses|Riboviria|Orthornavirae|Pisuviricota|Pisoniviricetes|Picornavirales|Caliciviridae|Vesivirus		250	0.00200933	1	4	1	1	11|664:71|4	0.000|0.005|0.001		DOC_PP1_RVXF_1|6|11|KAVAF	8;11;VAF	1	1	1	3	2e-06
PPP1CA_4-Layer-Sandwich-Purple-Acid-Phosphatase__P62136_1_300	P62136	4-Layer-Sandwich-Purple-Acid-Phosphatase	1	300	4	ESKAVAFSLPKTDGPT	124	139	Q9DUN3	ORF1	Genome polyprotein	PRO_0000402457	Protein p16	Vesicular exanthema of swine virus serotype A48	VESV	85617	Caliciviridae	Viruses|Riboviria|Orthornavirae|Pisuviricota|Pisoniviricetes|Picornavirales|Caliciviridae|Vesivirus		108.667	0.00250527	1	4	1	1	81|208:12|25	0.001|0.001|0.005		DOC_PP1_RVXF_1|2|7|KAVAF	4;7;VAF	2	0.985	1	3	2e-06
PPP1CA_4-Layer-Sandwich-Purple-Acid-Phosphatase__P62136_1_300	P62136	4-Layer-Sandwich-Purple-Acid-Phosphatase	1	300	4	KPAHDSKAVSFFPAQT	120	135	P36286	ORF1	Genome polyprotein	PRO_0000342016	Protein p16	San Miguel sea lion virus serotype 1	SMSV-1	36406	Caliciviridae	Viruses|Riboviria|Orthornavirae|Pisuviricota|Pisoniviricetes|Picornavirales|Caliciviridae|Vesivirus		935	0.0218742	1	4	1	1	1218:10|1331:40|206	0.015|0.009|0.042		DOC_PP1_RVXF_1|6|11|KAVSF	8;11;VSF	3	0.996	2	3	1e-06
PPP1CA_4-Layer-Sandwich-Purple-Acid-Phosphatase__P62136_1_300	P62136	4-Layer-Sandwich-Purple-Acid-Phosphatase	1	300	4	DSKAVSFFPAQTDGLT	124	139	P36286	ORF1	Genome polyprotein	PRO_0000342016	Protein p16	San Miguel sea lion virus serotype 1	SMSV-1	36406	Caliciviridae	Viruses|Riboviria|Orthornavirae|Pisuviricota|Pisoniviricetes|Picornavirales|Caliciviridae|Vesivirus		2348	0.042777	1	4	1	1	2694:71|3588:358|333	0.034|0.027|0.067		DOC_PP1_RVXF_1|2|7|KAVSF	4;7;VSF	4	0.996	2	3	1e-06
PPP1CA_4-Layer-Sandwich-Purple-Acid-Phosphatase__P62136_1_300	P62136	4-Layer-Sandwich-Purple-Acid-Phosphatase	1	300	4	AQVSFLRTDQGSEAQH	415	430	Q03332	N	Nucleoprotein			Rinderpest virus	RDV	36409	Paramyxoviridae	Viruses|Riboviria|Orthornavirae|Negarnaviricota|Haploviricotina|Monjiviricetes|Mononegavirales|Paramyxoviridae|Orthoparamyxovirinae|Morbillivirus		100.333	0.00334016	1	4	1	1	5|255|41	0.000|0.002|0.008			2;5;VSF	3	0.72	1	3	6e-06
PPP1CA_4-Layer-Sandwich-Purple-Acid-Phosphatase__P62136_1_300	P62136	4-Layer-Sandwich-Purple-Acid-Phosphatase	1	300	4	MANQGQRVSWGDESTK	1	16	P05991	N	Nucleoprotein			Porcine transmissible gastroenteritis coronavirus	TGEV	11150	Coronaviridae	Viruses|Riboviria|Orthornavirae|Pisuviricota|Pisoniviricetes|Nidovirales|Cornidovirineae|Coronaviridae|Orthocoronavirinae|Alphacoronavirus|Tegacovirus		11215.7	0.235298	1	4	1	1	6212:18167|7456:731|1081	0.431|0.056|0.219		DOC_PP1_RVXF_1|6|10|RVSW	7;10;VSW	7	0.999	1	3	1e-06
PPP1CA_4-Layer-Sandwich-Purple-Acid-Phosphatase__P62136_1_300	P62136	4-Layer-Sandwich-Purple-Acid-Phosphatase	1	300	4	QGQRVSWGDESTKIRG	4	19	P05991	N	Nucleoprotein			Porcine transmissible gastroenteritis coronavirus	TGEV	11150	Coronaviridae	Viruses|Riboviria|Orthornavirae|Pisuviricota|Pisoniviricetes|Nidovirales|Cornidovirineae|Coronaviridae|Orthocoronavirinae|Alphacoronavirus|Tegacovirus		2112.67	0.0301986	1	4	1	1	1124:35|3915:1068|196	0.014|0.037|0.040		DOC_PP1_RVXF_1|3|7|RVSW	4;7;VSW	2	0.999	1	3	1e-06
PPP1CA_4-Layer-Sandwich-Purple-Acid-Phosphatase__P62136_1_300	P62136	4-Layer-Sandwich-Purple-Acid-Phosphatase	1	300	4	MANQGQRVSWGDESTK	1	16	P04134	N	Nucleoprotein			Porcine transmissible gastroenteritis coronavirus	TGEV	11151	Coronaviridae	Viruses|Riboviria|Orthornavirae|Pisuviricota|Pisoniviricetes|Nidovirales|Cornidovirineae|Coronaviridae|Orthocoronavirinae|Alphacoronavirus|Tegacovirus		11215.7	0.235298	1	4	1	1	6212:18167|7456:731|1081	0.431|0.056|0.219		DOC_PP1_RVXF_1|6|10|RVSW	7;10;VSW	7	0.999	1	3	1e-06
PPP1CA_4-Layer-Sandwich-Purple-Acid-Phosphatase__P62136_1_300	P62136	4-Layer-Sandwich-Purple-Acid-Phosphatase	1	300	4	QGQRVSWGDESTKTRG	4	19	P04134	N	Nucleoprotein			Porcine transmissible gastroenteritis coronavirus	TGEV	11151	Coronaviridae	Viruses|Riboviria|Orthornavirae|Pisuviricota|Pisoniviricetes|Nidovirales|Cornidovirineae|Coronaviridae|Orthocoronavirinae|Alphacoronavirus|Tegacovirus		36.6667	0.00135319	1	4	1	1	36|55:3|16	0.000|0.000|0.003		DOC_PP1_RVXF_1|3|7|RVSW	4;7;VSW	1	1	1	3	1e-06
PPP1CA_4-Layer-Sandwich-Purple-Acid-Phosphatase__P62136_1_300	P62136	4-Layer-Sandwich-Purple-Acid-Phosphatase	1	300	4	MANQGQRVSWGDESTK	1	16	P33463	N	Nucleoprotein			Porcine respiratory coronavirus	PRCoV	33736	Coronaviridae	Viruses|Riboviria|Orthornavirae|Pisuviricota|Pisoniviricetes|Nidovirales|Cornidovirineae|Coronaviridae|Orthocoronavirinae|Alphacoronavirus|Tegacovirus		11215.7	0.235298	1	4	1	1	6212:18167|7456:731|1081	0.431|0.056|0.219		DOC_PP1_RVXF_1|6|10|RVSW	7;10;VSW	7	0.999	1	3	1e-06
PPP1CA_4-Layer-Sandwich-Purple-Acid-Phosphatase__P62136_1_300	P62136	4-Layer-Sandwich-Purple-Acid-Phosphatase	1	300	4	QGQRVSWGDESTKIRG	4	19	P33463	N	Nucleoprotein			Porcine respiratory coronavirus	PRCoV	33736	Coronaviridae	Viruses|Riboviria|Orthornavirae|Pisuviricota|Pisoniviricetes|Nidovirales|Cornidovirineae|Coronaviridae|Orthocoronavirinae|Alphacoronavirus|Tegacovirus		2112.67	0.0301986	1	4	1	1	1124:35|3915:1068|196	0.014|0.037|0.040		DOC_PP1_RVXF_1|3|7|RVSW	4;7;VSW	2	0.999	1	3	1e-06
PPP1CA_4-Layer-Sandwich-Purple-Acid-Phosphatase__P62136_1_300	P62136	4-Layer-Sandwich-Purple-Acid-Phosphatase	1	300	4	MANQGQRVSWGDESTK	1	16	P24411	N	Nucleoprotein			Porcine respiratory coronavirus	PRCoV	11148	Coronaviridae	Viruses|Riboviria|Orthornavirae|Pisuviricota|Pisoniviricetes|Nidovirales|Cornidovirineae|Coronaviridae|Orthocoronavirinae|Alphacoronavirus|Tegacovirus		11215.7	0.235298	1	4	1	1	6212:18167|7456:731|1081	0.431|0.056|0.219		DOC_PP1_RVXF_1|6|10|RVSW	7;10;VSW	7	0.999	1	3	1e-06
PPP1CA_4-Layer-Sandwich-Purple-Acid-Phosphatase__P62136_1_300	P62136	4-Layer-Sandwich-Purple-Acid-Phosphatase	1	300	4	QGQRVSWGDESTKIRG	4	19	P24411	N	Nucleoprotein			Porcine respiratory coronavirus	PRCoV	11148	Coronaviridae	Viruses|Riboviria|Orthornavirae|Pisuviricota|Pisoniviricetes|Nidovirales|Cornidovirineae|Coronaviridae|Orthocoronavirinae|Alphacoronavirus|Tegacovirus		2112.67	0.0301986	1	4	1	1	1124:35|3915:1068|196	0.014|0.037|0.040		DOC_PP1_RVXF_1|3|7|RVSW	4;7;VSW	2	0.999	1	3	1e-06
PPP1CA_4-Layer-Sandwich-Purple-Acid-Phosphatase__P62136_1_300	P62136	4-Layer-Sandwich-Purple-Acid-Phosphatase	1	300	4	AARKVSFKEPISESRG	758	773	Q9JG99	ORF2	Capsid polyprotein VP90			Porcine astrovirus 1	PAstV-1	1239567	Astroviridae	Viruses|Riboviria|Orthornavirae|Pisuviricota|Stelpaviricetes|Stellavirales|Astroviridae|Mamastrovirus		632	0.00562078	1	4	1	1	605:8|1115:166|2	0.007|0.009|0.000		DOC_PP1_RVXF_1|2|7|RKVSF	4;7;VSF	3	0.997	2	3	1e-06
PPP1CA_4-Layer-Sandwich-Purple-Acid-Phosphatase__P62136_1_300	P62136	4-Layer-Sandwich-Purple-Acid-Phosphatase	1	300	4	KVSFKEPISESRGHAE	761	776	Q9JG99	ORF2	Capsid polyprotein VP90			Porcine astrovirus 1	PAstV-1	1239567	Astroviridae	Viruses|Riboviria|Orthornavirae|Pisuviricota|Stelpaviricetes|Stellavirales|Astroviridae|Mamastrovirus		711.667	0.00625303	1	4	1	1	10|1154:966|5	0.000|0.018|0.001		DOC_PP1_RVXF_1|0|4|KVSF	1;4;VSF	3	0.993	2	3	1e-06
PPP1CA_4-Layer-Sandwich-Purple-Acid-Phosphatase__P62136_1_300	P62136	4-Layer-Sandwich-Purple-Acid-Phosphatase	1	300	4	TRKPLVSFREELPTSE	80	95	Q83956	P	Phosphoprotein			Ovine respiratory syncytial virus	ORSV	79699	Pneumoviridae	Viruses|Riboviria|Orthornavirae|Negarnaviricota|Haploviricotina|Monjiviricetes|Mononegavirales|Pneumoviridae|unclassified Pneumoviridae		23	0.000617024	1	4	1	1	4|56:2|7	0.000|0.000|0.001			5;8;VSF	1	1	1	3	2e-06
PPP1CA_4-Layer-Sandwich-Purple-Acid-Phosphatase__P62136_1_300	P62136	4-Layer-Sandwich-Purple-Acid-Phosphatase	1	300	4	SGRQSVTFKREMSISS	439	454	Q9IK92	N	Nucleoprotein			Nipah virus		121791	Paramyxoviridae	Viruses|Riboviria|Orthornavirae|Negarnaviricota|Haploviricotina|Monjiviricetes|Mononegavirales|Paramyxoviridae|Orthoparamyxovirinae|Henipavirus		173.667	0.00379305	1	4	1	1	91|383:9|38	0.001|0.003|0.008			5;8;VTF	1	1	1	3	1e-06
PPP1CA_4-Layer-Sandwich-Purple-Acid-Phosphatase__P62136_1_300	P62136	4-Layer-Sandwich-Purple-Acid-Phosphatase	1	300	4	MPAENKKVRFENTTSD	1	16	Q9IH62	G	Glycoprotein G			Nipah virus		121791	Paramyxoviridae	Viruses|Riboviria|Orthornavirae|Negarnaviricota|Haploviricotina|Monjiviricetes|Mononegavirales|Paramyxoviridae|Orthoparamyxovirinae|Henipavirus		12569	0.179836	1	4	1	1	16818:6258|7964:6182|485	0.325|0.117|0.098		DOC_PP1_RVXF_1|5|10|KKVRF	7;10;VRF	13	0.998	1	3	1e-06
PPP1CA_4-Layer-Sandwich-Purple-Acid-Phosphatase__P62136_1_300	P62136	4-Layer-Sandwich-Purple-Acid-Phosphatase	1	300	4	DTKKTRKPMVTFVEPE	120	135	Q5MKM7	P	Phosphoprotein			Murine pneumonia virus	MPV	296738	Pneumoviridae	Viruses|Riboviria|Orthornavirae|Negarnaviricota|Haploviricotina|Monjiviricetes|Mononegavirales|Pneumoviridae|Orthopneumovirus		25.3333	0.00314555	1	4	1	1	23|6:2|45	0.000|0.000|0.009			9;12;VTF	1	1	1	3	5.1e-05
PPP1CA_4-Layer-Sandwich-Purple-Acid-Phosphatase__P62136_1_300	P62136	4-Layer-Sandwich-Purple-Acid-Phosphatase	1	300	4	MVTFVEPEEKFVGLGA	128	143	Q5MKM7	P	Phosphoprotein			Murine pneumonia virus	MPV	296738	Pneumoviridae	Viruses|Riboviria|Orthornavirae|Negarnaviricota|Haploviricotina|Monjiviricetes|Mononegavirales|Pneumoviridae|Orthopneumovirus		9303.67	0.135508	1	4	1	1	5212:150|18447:3177|925	0.066|0.154|0.187			1;4;VTF	25	0.991	1	3	9.2e-05
PPP1CA_4-Layer-Sandwich-Purple-Acid-Phosphatase__P62136_1_300	P62136	4-Layer-Sandwich-Purple-Acid-Phosphatase	1	300	4	MASPAAPRAVSFADNN	1	16	K9N4V7	N	Nucleoprotein			Middle East respiratory syndrome-related coronavirus	MERS-CoV	1263720	Coronaviridae	Viruses|Riboviria|Orthornavirae|Pisuviricota|Pisoniviricetes|Nidovirales|Cornidovirineae|Coronaviridae|Orthocoronavirinae|Betacoronavirus|Merbecovirus		1894.33	0.0213189	1	4	1	1	288:73|2787:2460|75	0.005|0.044|0.015		DOC_PP1_RVXF_1|7|12|RAVSF	9;12;VSF	6	0.997	2	3	1e-06
PPP1CA_4-Layer-Sandwich-Purple-Acid-Phosphatase__P62136_1_300	P62136	4-Layer-Sandwich-Purple-Acid-Phosphatase	1	300	4	PAAPRAVSFADNNDIT	4	19	K9N4V7	N	Nucleoprotein			Middle East respiratory syndrome-related coronavirus	MERS-CoV	1263720	Coronaviridae	Viruses|Riboviria|Orthornavirae|Pisuviricota|Pisoniviricetes|Nidovirales|Cornidovirineae|Coronaviridae|Orthocoronavirinae|Betacoronavirus|Merbecovirus		130.667	0.00230891	1	4	1	1	62:307|20:3|-	0.007|0.000|0.000		DOC_PP1_RVXF_1|4|9|RAVSF	6;9;VSF	1	1	2	2	1e-06
PPP1CA_4-Layer-Sandwich-Purple-Acid-Phosphatase__P62136_1_300	P62136	4-Layer-Sandwich-Purple-Acid-Phosphatase	1	300	4	RAVSFADNNDITNTNL	8	23	K9N4V7	N	Nucleoprotein			Middle East respiratory syndrome-related coronavirus	MERS-CoV	1263720	Coronaviridae	Viruses|Riboviria|Orthornavirae|Pisuviricota|Pisoniviricetes|Nidovirales|Cornidovirineae|Coronaviridae|Orthocoronavirinae|Betacoronavirus|Merbecovirus		12906	0.127463	1	4	1	1	405:35|9509:28693|76	0.006|0.361|0.015		DOC_PP1_RVXF_1|0|5|RAVSF	2;5;VSF	8	0.998	2	3	1e-06
PPP1CA_4-Layer-Sandwich-Purple-Acid-Phosphatase__P62136_1_300	P62136	4-Layer-Sandwich-Purple-Acid-Phosphatase	1	300	4	ITIPYQGSGKGVSFQL	306	321	Q786F2	H	Hemagglutinin glycoprotein			Measles virus	MeV	645098	Paramyxoviridae	Viruses|Riboviria|Orthornavirae|Negarnaviricota|Haploviricotina|Monjiviricetes|Mononegavirales|Paramyxoviridae|Orthoparamyxovirinae|Morbillivirus		187.667	0.0032251	1	4	1	1	230|300:9|24	0.003|0.002|0.005		DOC_PP1_RVXF_1|9|14|KGVSF	11;14;VSF	1	1	1	3	4.7e-05
PPP1CA_4-Layer-Sandwich-Purple-Acid-Phosphatase__P62136_1_300	P62136	4-Layer-Sandwich-Purple-Acid-Phosphatase	1	300	4	ITIPYQGSGKGVSFQL	306	321	P35971	H	Hemagglutinin glycoprotein			Measles virus	MeV	36408	Paramyxoviridae	Viruses|Riboviria|Orthornavirae|Negarnaviricota|Haploviricotina|Monjiviricetes|Mononegavirales|Paramyxoviridae|Orthoparamyxovirinae|Morbillivirus		187.667	0.0032251	1	4	1	1	230|300:9|24	0.003|0.002|0.005		DOC_PP1_RVXF_1|9|14|KGVSF	11;14;VSF	1	1	1	3	4.7e-05
PPP1CA_4-Layer-Sandwich-Purple-Acid-Phosphatase__P62136_1_300	P62136	4-Layer-Sandwich-Purple-Acid-Phosphatase	1	300	4	ITIPYQGSGKGVSFQL	306	321	P28081	H	Hemagglutinin glycoprotein			Measles virus	MeV	11239	Paramyxoviridae	Viruses|Riboviria|Orthornavirae|Negarnaviricota|Haploviricotina|Monjiviricetes|Mononegavirales|Paramyxoviridae|Orthoparamyxovirinae|Morbillivirus		187.667	0.0032251	1	4	1	1	230|300:9|24	0.003|0.002|0.005		DOC_PP1_RVXF_1|9|14|KGVSF	11;14;VSF	1	1	1	3	4.7e-05
PPP1CA_4-Layer-Sandwich-Purple-Acid-Phosphatase__P62136_1_300	P62136	4-Layer-Sandwich-Purple-Acid-Phosphatase	1	300	4	ITIPYQGSGKGVSFQL	306	321	P08362	H	Hemagglutinin glycoprotein			Measles virus	MeV	11235	Paramyxoviridae	Viruses|Riboviria|Orthornavirae|Negarnaviricota|Haploviricotina|Monjiviricetes|Mononegavirales|Paramyxoviridae|Orthoparamyxovirinae|Morbillivirus		187.667	0.0032251	1	4	1	1	230|300:9|24	0.003|0.002|0.005		DOC_PP1_RVXF_1|9|14|KGVSF	11;14;VSF	1	1	1	3	4.7e-05
PPP1CA_4-Layer-Sandwich-Purple-Acid-Phosphatase__P62136_1_300	P62136	4-Layer-Sandwich-Purple-Acid-Phosphatase	1	300	4	ITIPYQGSGKGVSFQL	306	321	P06830	H	Hemagglutinin glycoprotein			Measles virus	MeV	11236	Paramyxoviridae	Viruses|Riboviria|Orthornavirae|Negarnaviricota|Haploviricotina|Monjiviricetes|Mononegavirales|Paramyxoviridae|Orthoparamyxovirinae|Morbillivirus		187.667	0.0032251	1	4	1	1	230|300:9|24	0.003|0.002|0.005		DOC_PP1_RVXF_1|9|14|KGVSF	11;14;VSF	1	1	1	3	4.7e-05
PPP1CA_4-Layer-Sandwich-Purple-Acid-Phosphatase__P62136_1_300	P62136	4-Layer-Sandwich-Purple-Acid-Phosphatase	1	300	4	SGRQSVTFKREMSMSS	439	454	O89339	N	Nucleoprotein			Hendra virus		928303	Paramyxoviridae	Viruses|Riboviria|Orthornavirae|Negarnaviricota|Haploviricotina|Monjiviricetes|Mononegavirales|Paramyxoviridae|Orthoparamyxovirinae|Henipavirus		68.3333	0.00173138	1	4	1	1	21|160:5|19	0.000|0.001|0.004			5;8;VTF	1	1	2	3	1e-06
PPP1CA_4-Layer-Sandwich-Purple-Acid-Phosphatase__P62136_1_300	P62136	4-Layer-Sandwich-Purple-Acid-Phosphatase	1	300	4	MASQGQRVSWGDESTK	1	16	Q7T6S8	N	Nucleoprotein			Canine coronavirus	CCoV	441619	Coronaviridae	Viruses|Riboviria|Orthornavirae|Pisuviricota|Pisoniviricetes|Nidovirales|Cornidovirineae|Coronaviridae|Orthocoronavirinae|Alphacoronavirus|Tegacovirus		1563.33	0.0406871	1	4	1	1	817:61|3077:301|434	0.011|0.023|0.088		DOC_PP1_RVXF_1|6|10|RVSW	7;10;VSW	3	0.998	1	3	1e-06
PPP1CA_4-Layer-Sandwich-Purple-Acid-Phosphatase__P62136_1_300	P62136	4-Layer-Sandwich-Purple-Acid-Phosphatase	1	300	4	MASQGQRVSWGDESTK	1	16	P36298	N	Nucleoprotein			Canine coronavirus	CCoV	36391	Coronaviridae	Viruses|Riboviria|Orthornavirae|Pisuviricota|Pisoniviricetes|Nidovirales|Cornidovirineae|Coronaviridae|Orthocoronavirinae|Alphacoronavirus|Tegacovirus		1563.33	0.0406871	1	4	1	1	817:61|3077:301|434	0.011|0.023|0.088		DOC_PP1_RVXF_1|6|10|RVSW	7;10;VSW	3	0.998	1	3	1e-06
PPP1CA_4-Layer-Sandwich-Purple-Acid-Phosphatase__P62136_1_300	P62136	4-Layer-Sandwich-Purple-Acid-Phosphatase	1	300	4	IRKPLVSFKEELPSSE	80	95	P33454	P	Phosphoprotein			Bovine respiratory syncytial virus	BRS	11247	Pneumoviridae	Viruses|Riboviria|Orthornavirae|Negarnaviricota|Haploviricotina|Monjiviricetes|Mononegavirales|Pneumoviridae|Orthopneumovirus		166.667	0.00257863	1	4	1	1	94|377:9|20	0.001|0.003|0.004			5;8;VSF	1	1	1	3	1e-06
PPP1CA_4-Layer-Sandwich-Purple-Acid-Phosphatase__P62136_1_300	P62136	4-Layer-Sandwich-Purple-Acid-Phosphatase	1	300	4	RSGTPSPKVTFKQESD	8	23	A3EXH0	N	Nucleoprotein			Bat coronavirus HKU9	BtCoV	694006	Coronaviridae	Viruses|Riboviria|Orthornavirae|Pisuviricota|Pisoniviricetes|Nidovirales|Cornidovirineae|Coronaviridae|Orthocoronavirinae|Betacoronavirus|Nobecovirus		49.3333	0.00321106	1	4	1	1	5|92:7|44	0.000|0.001|0.009		DOC_PP1_RVXF_1|7|11|KVTF	8;11;VTF	1	1	1	3	1e-06
PPP1CA_4-Layer-Sandwich-Purple-Acid-Phosphatase__P62136_1_300	P62136	4-Layer-Sandwich-Purple-Acid-Phosphatase	1	300	4	PSPKVTFKQESDGSDS	12	27	A3EXH0	N	Nucleoprotein			Bat coronavirus HKU9	BtCoV	694006	Coronaviridae	Viruses|Riboviria|Orthornavirae|Pisuviricota|Pisoniviricetes|Nidovirales|Cornidovirineae|Coronaviridae|Orthocoronavirinae|Betacoronavirus|Nobecovirus		94	0.00999109	1	4	1	1	23|111:5|143	0.000|0.001|0.029		DOC_PP1_RVXF_1|3|7|KVTF	4;7;VTF	2	0.993	1	3	1e-06
PPP1CA_4-Layer-Sandwich-Purple-Acid-Phosphatase__P62136_1_300	P62136	4-Layer-Sandwich-Purple-Acid-Phosphatase	1	300	4	RAVVFANDNETPTNSQ	8	23	A3EXD7	N	Nucleoprotein			Bat coronavirus HKU5	BtCoV	694008	Coronaviridae	Viruses|Riboviria|Orthornavirae|Pisuviricota|Pisoniviricetes|Nidovirales|Cornidovirineae|Coronaviridae|Orthocoronavirinae|Betacoronavirus|Merbecovirus		17.3333	0.000508468	1	4	1	1	2|44|6	0.000|0.000|0.001		DOC_PP1_RVXF_1|0|5|RAVVF	2;5;VVF	2	0.515	1	3	2e-06
PPP1CA_4-Layer-Sandwich-Purple-Acid-Phosphatase__P62136_1_300	P62136	4-Layer-Sandwich-Purple-Acid-Phosphatase	1	300	4	GKTVTFGETTVQEIPP	674	689	P0C6Y3	rep	Replicase polyprotein 1ab	PRO_0000283890	Non-structural protein 3	Avian infectious bronchitis virus	IBV	11127	Coronaviridae	Viruses|Riboviria|Orthornavirae|Pisuviricota|Pisoniviricetes|Nidovirales|Cornidovirineae|Coronaviridae|Orthocoronavirinae|Gammacoronavirus|Igacovirus		2156.67	0.0203586	1	4	1	1	1995:147|2812:1516|-	0.027|0.034|0.000		DOC_PP1_RVXF_1|1|6|KTVTF	3;6;VTF	7	0.961	1	2	6e-06
PPP1CA_4-Layer-Sandwich-Purple-Acid-Phosphatase__P62136_1_300	P62136	4-Layer-Sandwich-Purple-Acid-Phosphatase	1	300	4	VTFGETTVQEIPPPDV	677	692	P0C6Y3	rep	Replicase polyprotein 1ab	PRO_0000283890	Non-structural protein 3	Avian infectious bronchitis virus	IBV	11127	Coronaviridae	Viruses|Riboviria|Orthornavirae|Pisuviricota|Pisoniviricetes|Nidovirales|Cornidovirineae|Coronaviridae|Orthocoronavirinae|Gammacoronavirus|Igacovirus		247.667	0.00205106	1	4	1	1	16|615:108|4	0.000|0.005|0.001			0;3;VTF	2	0.996	1	3	3e-05
PPP1CA_4-Layer-Sandwich-Purple-Acid-Phosphatase__P62136_1_300	P62136	4-Layer-Sandwich-Purple-Acid-Phosphatase	1	300	4	GKTVTFGETTVQEIPP	674	689	P0C6Y2	rep	Replicase polyprotein 1ab	PRO_0000037419	Non-structural protein 3	Avian infectious bronchitis virus	IBV	160235	Coronaviridae	Viruses|Riboviria|Orthornavirae|Pisuviricota|Pisoniviricetes|Nidovirales|Cornidovirineae|Coronaviridae|Orthocoronavirinae|Gammacoronavirus|Igacovirus		2156.67	0.0203586	1	4	1	1	1995:147|2812:1516|-	0.027|0.034|0.000		DOC_PP1_RVXF_1|1|6|KTVTF	3;6;VTF	7	0.961	1	2	6e-06
PPP1CA_4-Layer-Sandwich-Purple-Acid-Phosphatase__P62136_1_300	P62136	4-Layer-Sandwich-Purple-Acid-Phosphatase	1	300	4	VTFGETTVQEIPPPDV	677	692	P0C6Y2	rep	Replicase polyprotein 1ab	PRO_0000037419	Non-structural protein 3	Avian infectious bronchitis virus	IBV	160235	Coronaviridae	Viruses|Riboviria|Orthornavirae|Pisuviricota|Pisoniviricetes|Nidovirales|Cornidovirineae|Coronaviridae|Orthocoronavirinae|Gammacoronavirus|Igacovirus		247.667	0.00205106	1	4	1	1	16|615:108|4	0.000|0.005|0.001			0;3;VTF	2	0.996	1	3	3e-05
PPP1CA_4-Layer-Sandwich-Purple-Acid-Phosphatase__P62136_1_300	P62136	4-Layer-Sandwich-Purple-Acid-Phosphatase	1	300	4	GKTVTFGETTVQEIPP	674	689	P0C6Y1	rep	Replicase polyprotein 1ab	PRO_0000037405	Non-structural protein 3	Avian infectious bronchitis virus	IBV	11122	Coronaviridae	Viruses|Riboviria|Orthornavirae|Pisuviricota|Pisoniviricetes|Nidovirales|Cornidovirineae|Coronaviridae|Orthocoronavirinae|Gammacoronavirus|Igacovirus		2156.67	0.0203586	1	4	1	1	1995:147|2812:1516|-	0.027|0.034|0.000		DOC_PP1_RVXF_1|1|6|KTVTF	3;6;VTF	7	0.961	1	2	6e-06
PPP1CA_4-Layer-Sandwich-Purple-Acid-Phosphatase__P62136_1_300	P62136	4-Layer-Sandwich-Purple-Acid-Phosphatase	1	300	4	VTFGETTVQEIPPPDV	677	692	P0C6Y1	rep	Replicase polyprotein 1ab	PRO_0000037405	Non-structural protein 3	Avian infectious bronchitis virus	IBV	11122	Coronaviridae	Viruses|Riboviria|Orthornavirae|Pisuviricota|Pisoniviricetes|Nidovirales|Cornidovirineae|Coronaviridae|Orthocoronavirinae|Gammacoronavirus|Igacovirus		247.667	0.00205106	1	4	1	1	16|615:108|4	0.000|0.005|0.001			0;3;VTF	2	0.996	1	3	3e-05
PPP1CA_4-Layer-Sandwich-Purple-Acid-Phosphatase__P62136_1_300	P62136	4-Layer-Sandwich-Purple-Acid-Phosphatase	1	300	4	GKTVTFGETTVQEIPP	674	689	P0C6V5	1a	Replicase polyprotein 1a	PRO_0000338338	Non-structural protein 3	Avian infectious bronchitis virus	IBV	11127	Coronaviridae	Viruses|Riboviria|Orthornavirae|Pisuviricota|Pisoniviricetes|Nidovirales|Cornidovirineae|Coronaviridae|Orthocoronavirinae|Gammacoronavirus|Igacovirus		2156.67	0.0203586	1	4	1	1	1995:147|2812:1516|-	0.027|0.034|0.000		DOC_PP1_RVXF_1|1|6|KTVTF	3;6;VTF	7	0.961	1	2	6e-06
PPP1CA_4-Layer-Sandwich-Purple-Acid-Phosphatase__P62136_1_300	P62136	4-Layer-Sandwich-Purple-Acid-Phosphatase	1	300	4	VTFGETTVQEIPPPDV	677	692	P0C6V5	1a	Replicase polyprotein 1a	PRO_0000338338	Non-structural protein 3	Avian infectious bronchitis virus	IBV	11127	Coronaviridae	Viruses|Riboviria|Orthornavirae|Pisuviricota|Pisoniviricetes|Nidovirales|Cornidovirineae|Coronaviridae|Orthocoronavirinae|Gammacoronavirus|Igacovirus		247.667	0.00205106	1	4	1	1	16|615:108|4	0.000|0.005|0.001			0;3;VTF	2	0.996	1	3	3e-05
PPP1CA_4-Layer-Sandwich-Purple-Acid-Phosphatase__P62136_1_300	P62136	4-Layer-Sandwich-Purple-Acid-Phosphatase	1	300	4	GKTVTFGETTVQEIPP	674	689	P0C6V4	1a	Replicase polyprotein 1a	PRO_0000338327	Non-structural protein 3	Avian infectious bronchitis virus	IBV	160235	Coronaviridae	Viruses|Riboviria|Orthornavirae|Pisuviricota|Pisoniviricetes|Nidovirales|Cornidovirineae|Coronaviridae|Orthocoronavirinae|Gammacoronavirus|Igacovirus		2156.67	0.0203586	1	4	1	1	1995:147|2812:1516|-	0.027|0.034|0.000		DOC_PP1_RVXF_1|1|6|KTVTF	3;6;VTF	7	0.961	1	2	6e-06
PPP1CA_4-Layer-Sandwich-Purple-Acid-Phosphatase__P62136_1_300	P62136	4-Layer-Sandwich-Purple-Acid-Phosphatase	1	300	4	VTFGETTVQEIPPPDV	677	692	P0C6V4	1a	Replicase polyprotein 1a	PRO_0000338327	Non-structural protein 3	Avian infectious bronchitis virus	IBV	160235	Coronaviridae	Viruses|Riboviria|Orthornavirae|Pisuviricota|Pisoniviricetes|Nidovirales|Cornidovirineae|Coronaviridae|Orthocoronavirinae|Gammacoronavirus|Igacovirus		247.667	0.00205106	1	4	1	1	16|615:108|4	0.000|0.005|0.001			0;3;VTF	2	0.996	1	3	3e-05
PPP1CA_4-Layer-Sandwich-Purple-Acid-Phosphatase__P62136_1_300	P62136	4-Layer-Sandwich-Purple-Acid-Phosphatase	1	300	4	GKTVTFGETTVQEIPP	674	689	P0C6V3	1a	Replicase polyprotein 1a	PRO_0000338316	Non-structural protein 3	Avian infectious bronchitis virus	IBV	11122	Coronaviridae	Viruses|Riboviria|Orthornavirae|Pisuviricota|Pisoniviricetes|Nidovirales|Cornidovirineae|Coronaviridae|Orthocoronavirinae|Gammacoronavirus|Igacovirus		2156.67	0.0203586	1	4	1	1	1995:147|2812:1516|-	0.027|0.034|0.000		DOC_PP1_RVXF_1|1|6|KTVTF	3;6;VTF	7	0.961	1	2	6e-06
PPP1CA_4-Layer-Sandwich-Purple-Acid-Phosphatase__P62136_1_300	P62136	4-Layer-Sandwich-Purple-Acid-Phosphatase	1	300	4	VTFGETTVQEIPPPDV	677	692	P0C6V3	1a	Replicase polyprotein 1a	PRO_0000338316	Non-structural protein 3	Avian infectious bronchitis virus	IBV	11122	Coronaviridae	Viruses|Riboviria|Orthornavirae|Pisuviricota|Pisoniviricetes|Nidovirales|Cornidovirineae|Coronaviridae|Orthocoronavirinae|Gammacoronavirus|Igacovirus		247.667	0.00205106	1	4	1	1	16|615:108|4	0.000|0.005|0.001			0;3;VTF	2	0.996	1	3	3e-05
PPIE_Cyclophilin-type-PPIase__Q9UNP9_138_301	Q9UNP9	Cyclophilin-type-PPIase	138	301	4	VSGPEWNLCPLPPIDL	168	183	Q04544	ORF1	Genome polyprotein	PRO_0000036935	Protein p48	Southampton virus	SHV	37129	Caliciviridae	Viruses|Riboviria|Orthornavirae|Pisuviricota|Pisoniviricetes|Picornavirales|Caliciviridae|Norovirus		47.6667	0.000702592	1	4	1	1	6:2|37:11|63:24	0.000|0.001|0.001			2;4;GP	4	0.577	1	3	1e-06
PPIE_Cyclophilin-type-PPIase__Q9UNP9_138_301	Q9UNP9	Cyclophilin-type-PPIase	138	301	4	PELGPPTNPFQAAVAR	120	135	Q9J6K8		Structural polyprotein	PRO_0000238990	Capsid protein	Rubella virus	RUBV	376266	Matonaviridae	Viruses|Riboviria|Orthornavirae|Kitrinoviricota|Alsuviricetes|Hepelivirales|Matonaviridae|Rubivirus		8261.67	0.134037	1	4	1	1	771:831|6642:4360|7347:4834	0.109|0.147|0.146			3;5;GP	11	0.535	1	3	1e-06
PPIE_Cyclophilin-type-PPIase__Q9UNP9_138_301	Q9UNP9	Cyclophilin-type-PPIase	138	301	4	PELGPPTNPFQAAVAR	120	135	Q99IE6		Structural polyprotein	PRO_0000238996	Capsid protein	Rubella virus	RUBV	376265	Matonaviridae	Viruses|Riboviria|Orthornavirae|Kitrinoviricota|Alsuviricetes|Hepelivirales|Matonaviridae|Rubivirus		8261.67	0.134037	1	4	1	1	771:831|6642:4360|7347:4834	0.109|0.147|0.146			3;5;GP	11	0.535	1	3	1e-06
PPIE_Cyclophilin-type-PPIase__Q9UNP9_138_301	Q9UNP9	Cyclophilin-type-PPIase	138	301	4	PELGPPTNPFQAAVAR	120	135	Q8VA10		Structural polyprotein	PRO_0000238993	Capsid protein	Rubella virus	RUBV	376267	Matonaviridae	Viruses|Riboviria|Orthornavirae|Kitrinoviricota|Alsuviricetes|Hepelivirales|Matonaviridae|Rubivirus		8261.67	0.134037	1	4	1	1	771:831|6642:4360|7347:4834	0.109|0.147|0.146			3;5;GP	11	0.535	1	3	1e-06
PPIE_Cyclophilin-type-PPIase__Q9UNP9_138_301	Q9UNP9	Cyclophilin-type-PPIase	138	301	4	PELGPPTNPFQAAVAR	120	135	Q6X2U3		Structural polyprotein	PRO_0000238984	Capsid protein	Rubella virus	RUBV	376262	Matonaviridae	Viruses|Riboviria|Orthornavirae|Kitrinoviricota|Alsuviricetes|Hepelivirales|Matonaviridae|Rubivirus		8261.67	0.134037	1	4	1	1	771:831|6642:4360|7347:4834	0.109|0.147|0.146			3;5;GP	11	0.535	1	3	1e-06
PPIE_Cyclophilin-type-PPIase__Q9UNP9_138_301	Q9UNP9	Cyclophilin-type-PPIase	138	301	4	PELGPPTNPFQAAVAR	120	135	Q6X2U1		Structural polyprotein	PRO_0000238987	Capsid protein	Rubella virus	RUBV	376263	Matonaviridae	Viruses|Riboviria|Orthornavirae|Kitrinoviricota|Alsuviricetes|Hepelivirales|Matonaviridae|Rubivirus		8261.67	0.134037	1	4	1	1	771:831|6642:4360|7347:4834	0.109|0.147|0.146			3;5;GP	11	0.535	1	3	1e-06
PPIE_Cyclophilin-type-PPIase__Q9UNP9_138_301	Q9UNP9	Cyclophilin-type-PPIase	138	301	4	PELGPPTNPFQAAVAR	120	135	P19725		Structural polyprotein	PRO_0000041305	Capsid protein	Rubella virus	RUBV	11044	Matonaviridae	Viruses|Riboviria|Orthornavirae|Kitrinoviricota|Alsuviricetes|Hepelivirales|Matonaviridae|Rubivirus		8261.67	0.134037	1	4	1	1	771:831|6642:4360|7347:4834	0.109|0.147|0.146			3;5;GP	11	0.535	1	3	1e-06
PPIE_Cyclophilin-type-PPIase__Q9UNP9_138_301	Q9UNP9	Cyclophilin-type-PPIase	138	301	4	PELGPPTNPFQAAVAR	120	135	P08564		Structural polyprotein	PRO_0000238999	Capsid protein	Rubella virus	RUBV	376264	Matonaviridae	Viruses|Riboviria|Orthornavirae|Kitrinoviricota|Alsuviricetes|Hepelivirales|Matonaviridae|Rubivirus		8261.67	0.134037	1	4	1	1	771:831|6642:4360|7347:4834	0.109|0.147|0.146			3;5;GP	11	0.535	1	3	1e-06
PPIE_Cyclophilin-type-PPIase__Q9UNP9_138_301	Q9UNP9	Cyclophilin-type-PPIase	138	301	4	PELGPPTNPFQAAVAR	120	135	P08563		Structural polyprotein	PRO_0000041302	Capsid protein	Rubella virus	RUBV	11043	Matonaviridae	Viruses|Riboviria|Orthornavirae|Kitrinoviricota|Alsuviricetes|Hepelivirales|Matonaviridae|Rubivirus		8261.67	0.134037	1	4	1	1	771:831|6642:4360|7347:4834	0.109|0.147|0.146			3;5;GP	11	0.535	1	3	1e-06
PPIE_Cyclophilin-type-PPIase__Q9UNP9_138_301	Q9UNP9	Cyclophilin-type-PPIase	138	301	4	PELGPPTNPFQAAVAR	120	135	P07566		Structural polyprotein	PRO_0000041308	Capsid protein	Rubella virus	RUBV	11045	Matonaviridae	Viruses|Riboviria|Orthornavirae|Kitrinoviricota|Alsuviricetes|Hepelivirales|Matonaviridae|Rubivirus		8261.67	0.134037	1	4	1	1	771:831|6642:4360|7347:4834	0.109|0.147|0.146			3;5;GP	11	0.535	1	3	1e-06
PPIE_Cyclophilin-type-PPIase__Q9UNP9_138_301	Q9UNP9	Cyclophilin-type-PPIase	138	301	4	NCMEALFQGPLQYKDL	1446	1461	P06209		Genome polyprotein	PRO_0000040130	Protein 2C	Poliovirus type 3		12087	Picornaviridae	Viruses|Riboviria|Orthornavirae|Pisuviricota|Pisoniviricetes|Picornavirales|Picornaviridae|Enterovirus|Enterovirus C		638.667	0.00770518	1	4	1	1	11:7|86:44|821:947	0.001|0.002|0.020			8;10;GP	2	0.997	1	3	1e-06
PPIE_Cyclophilin-type-PPIase__Q9UNP9_138_301	Q9UNP9	Cyclophilin-type-PPIase	138	301	4	NCMEALFQGPLQYKDL	1446	1461	P03302		Genome polyprotein	PRO_0000040141	Protein 2C	Poliovirus type 3		12088	Picornaviridae	Viruses|Riboviria|Orthornavirae|Pisuviricota|Pisoniviricetes|Picornavirales|Picornaviridae|Enterovirus|Enterovirus C		638.667	0.00770518	1	4	1	1	11:7|86:44|821:947	0.001|0.002|0.020			8;10;GP	2	0.997	1	3	1e-06
PPIE_Cyclophilin-type-PPIase__Q9UNP9_138_301	Q9UNP9	Cyclophilin-type-PPIase	138	301	4	NCMEALFQGPLQYKDL	1447	1462	P06210		Genome polyprotein	PRO_0000040108	Protein 2C	Poliovirus type 2		12084	Picornaviridae	Viruses|Riboviria|Orthornavirae|Pisuviricota|Pisoniviricetes|Picornavirales|Picornaviridae|Enterovirus|Enterovirus C		638.667	0.00770518	1	4	1	1	11:7|86:44|821:947	0.001|0.002|0.020			8;10;GP	2	0.997	1	3	1e-06
PPIE_Cyclophilin-type-PPIase__Q9UNP9_138_301	Q9UNP9	Cyclophilin-type-PPIase	138	301	4	NCMEALFQGPLQYKDL	1449	1464	P03301		Genome polyprotein	PRO_0000040097	Protein 2C	Poliovirus type 1		12082	Picornaviridae	Viruses|Riboviria|Orthornavirae|Pisuviricota|Pisoniviricetes|Picornavirales|Picornaviridae|Enterovirus|Enterovirus C		638.667	0.00770518	1	4	1	1	11:7|86:44|821:947	0.001|0.002|0.020			8;10;GP	2	0.997	1	3	1e-06
PPIE_Cyclophilin-type-PPIase__Q9UNP9_138_301	Q9UNP9	Cyclophilin-type-PPIase	138	301	4	NCMEALFQGPLQYKDL	1449	1464	P03300		Genome polyprotein	PRO_0000040086	Protein 2C	Poliovirus type 1		12081	Picornaviridae	Viruses|Riboviria|Orthornavirae|Pisuviricota|Pisoniviricetes|Picornavirales|Picornaviridae|Enterovirus|Enterovirus C		638.667	0.00770518	1	4	1	1	11:7|86:44|821:947	0.001|0.002|0.020			8;10;GP	2	0.997	1	3	1e-06
PPIE_Cyclophilin-type-PPIase__Q9UNP9_138_301	Q9UNP9	Cyclophilin-type-PPIase	138	301	4	GISGLTTVSGPEWNMC	160	175	Q83883	ORF1	Genome polyprotein	PRO_0000341618	Protein p48	Norwalk virus	Hu/NV/NV/1968/US	524364	Caliciviridae	Viruses|Riboviria|Orthornavirae|Pisuviricota|Pisoniviricetes|Picornavirales|Caliciviridae|Norovirus		1006.33	0.0179188	1	4	1	1	80:142|1701:628|354:114	0.017|0.031|0.006			9;11;GP	6	0.971	1	3	1e-06
PPIE_Cyclophilin-type-PPIase__Q9UNP9_138_301	Q9UNP9	Cyclophilin-type-PPIase	138	301	4	LTTVSGPEWNMCPLPP	164	179	Q83883	ORF1	Genome polyprotein	PRO_0000341618	Protein p48	Norwalk virus	Hu/NV/NV/1968/US	524364	Caliciviridae	Viruses|Riboviria|Orthornavirae|Pisuviricota|Pisoniviricetes|Picornavirales|Caliciviridae|Norovirus		90	0.00175093	1	4	1	1	10:18|103:16|89:34	0.002|0.002|0.002			5;7;GP	4	0.982	1	3	1e-06
PPIE_Cyclophilin-type-PPIase__Q9UNP9_138_301	Q9UNP9	Cyclophilin-type-PPIase	138	301	4	LSKEVVYGPSAPVKNG	332	347	Q8BDE6	N	Nucleoprotein			Latino mammarenavirus	LATV	45221	Arenaviridae	Viruses|Riboviria|Orthornavirae|Negarnaviricota|Polyploviricotina|Ellioviricetes|Bunyavirales|Arenaviridae|Mammarenavirus		81	0.0010864	1	4	1	1	-|110:131|2	0.000|0.003|0.000			7;9;GP	1	1	1	2	5.5e-05
PPIE_Cyclophilin-type-PPIase__Q9UNP9_138_301	Q9UNP9	Cyclophilin-type-PPIase	138	301	4	ALDLPEIGPDVAPVEH	418	433	Q9QLI9	PA	Polymerase acidic protein			Influenza B virus		518987	Orthomyxoviridae	Viruses|Riboviria|Orthornavirae|Negarnaviricota|Polyploviricotina|Insthoviricetes|Articulavirales|Orthomyxoviridae|Betainfluenzavirus		35.3333	0.000560906	1	4	1	1	2:3|62:6|27:6	0.000|0.001|0.000			7;9;GP	8	0.257	1	3	1e-06
PPIE_Cyclophilin-type-PPIase__Q9UNP9_138_301	Q9UNP9	Cyclophilin-type-PPIase	138	301	4	DLPEIGPDVAPVEHVG	420	435	Q9QLI9	PA	Polymerase acidic protein			Influenza B virus		518987	Orthomyxoviridae	Viruses|Riboviria|Orthornavirae|Negarnaviricota|Polyploviricotina|Insthoviricetes|Articulavirales|Orthomyxoviridae|Betainfluenzavirus		71	0.00128069	1	4	1	1	4:11|114:13|62:9	0.001|0.002|0.001			5;7;GP	1	1	1	3	1e-06
PPIE_Cyclophilin-type-PPIase__Q9UNP9_138_301	Q9UNP9	Cyclophilin-type-PPIase	138	301	4	LRPIGPHIYNHELPEV	262	277	Q9QLI9	PA	Polymerase acidic protein			Influenza B virus		518987	Orthomyxoviridae	Viruses|Riboviria|Orthornavirae|Negarnaviricota|Polyploviricotina|Insthoviricetes|Articulavirales|Orthomyxoviridae|Betainfluenzavirus		41.6667	0.000538533	1	4	1	1	-|19:3|86:17	0.000|0.000|0.001			4;6;GP	1	1	1	2	1e-06
PPIE_Cyclophilin-type-PPIase__Q9UNP9_138_301	Q9UNP9	Cyclophilin-type-PPIase	138	301	4	ALDLPEIGPDVAPVEH	418	433	P13874	PA	Polymerase acidic protein			Influenza B virus		11523	Orthomyxoviridae	Viruses|Riboviria|Orthornavirae|Negarnaviricota|Polyploviricotina|Insthoviricetes|Articulavirales|Orthomyxoviridae|Betainfluenzavirus		35.3333	0.000560906	1	4	1	1	2:3|62:6|27:6	0.000|0.001|0.000			7;9;GP	8	0.257	1	3	1e-06
PPIE_Cyclophilin-type-PPIase__Q9UNP9_138_301	Q9UNP9	Cyclophilin-type-PPIase	138	301	4	DLPEIGPDVAPVEHVG	420	435	P13874	PA	Polymerase acidic protein			Influenza B virus		11523	Orthomyxoviridae	Viruses|Riboviria|Orthornavirae|Negarnaviricota|Polyploviricotina|Insthoviricetes|Articulavirales|Orthomyxoviridae|Betainfluenzavirus		71	0.00128069	1	4	1	1	4:11|114:13|62:9	0.001|0.002|0.001			5;7;GP	1	1	1	3	1e-06
PPIE_Cyclophilin-type-PPIase__Q9UNP9_138_301	Q9UNP9	Cyclophilin-type-PPIase	138	301	4	LRPIGPHIYNHELPEV	262	277	P13873	PA	Polymerase acidic protein			Influenza B virus		11522	Orthomyxoviridae	Viruses|Riboviria|Orthornavirae|Negarnaviricota|Polyploviricotina|Insthoviricetes|Articulavirales|Orthomyxoviridae|Betainfluenzavirus		41.6667	0.000538533	1	4	1	1	-|19:3|86:17	0.000|0.000|0.001			4;6;GP	1	1	1	2	1e-06
PPIE_Cyclophilin-type-PPIase__Q9UNP9_138_301	Q9UNP9	Cyclophilin-type-PPIase	138	301	4	ALDLPEIGPDVAPVEH	418	433	P11136	PA	Polymerase acidic protein			Influenza B virus		107417	Orthomyxoviridae	Viruses|Riboviria|Orthornavirae|Negarnaviricota|Polyploviricotina|Insthoviricetes|Articulavirales|Orthomyxoviridae|Betainfluenzavirus		35.3333	0.000560906	1	4	1	1	2:3|62:6|27:6	0.000|0.001|0.000			7;9;GP	8	0.257	1	3	1e-06
PPIE_Cyclophilin-type-PPIase__Q9UNP9_138_301	Q9UNP9	Cyclophilin-type-PPIase	138	301	4	DLPEIGPDVAPVEHVG	420	435	P11136	PA	Polymerase acidic protein			Influenza B virus		107417	Orthomyxoviridae	Viruses|Riboviria|Orthornavirae|Negarnaviricota|Polyploviricotina|Insthoviricetes|Articulavirales|Orthomyxoviridae|Betainfluenzavirus		71	0.00128069	1	4	1	1	4:11|114:13|62:9	0.001|0.002|0.001			5;7;GP	1	1	1	3	1e-06
PPIE_Cyclophilin-type-PPIase__Q9UNP9_138_301	Q9UNP9	Cyclophilin-type-PPIase	138	301	4	LRPIGPHIYNHELPEV	262	277	P11136	PA	Polymerase acidic protein			Influenza B virus		107417	Orthomyxoviridae	Viruses|Riboviria|Orthornavirae|Negarnaviricota|Polyploviricotina|Insthoviricetes|Articulavirales|Orthomyxoviridae|Betainfluenzavirus		41.6667	0.000538533	1	4	1	1	-|19:3|86:17	0.000|0.000|0.001			4;6;GP	1	1	1	2	1e-06
PPIE_Cyclophilin-type-PPIase__Q9UNP9_138_301	Q9UNP9	Cyclophilin-type-PPIase	138	301	4	ALDLPEIGPDVAPVEH	418	433	O36432	PA	Polymerase acidic protein			Influenza B virus		408929	Orthomyxoviridae	Viruses|Riboviria|Orthornavirae|Negarnaviricota|Polyploviricotina|Insthoviricetes|Articulavirales|Orthomyxoviridae|Betainfluenzavirus		35.3333	0.000560906	1	4	1	1	2:3|62:6|27:6	0.000|0.001|0.000			7;9;GP	8	0.257	1	3	1e-06
PPIE_Cyclophilin-type-PPIase__Q9UNP9_138_301	Q9UNP9	Cyclophilin-type-PPIase	138	301	4	DLPEIGPDVAPVEHVG	420	435	O36432	PA	Polymerase acidic protein			Influenza B virus		408929	Orthomyxoviridae	Viruses|Riboviria|Orthornavirae|Negarnaviricota|Polyploviricotina|Insthoviricetes|Articulavirales|Orthomyxoviridae|Betainfluenzavirus		71	0.00128069	1	4	1	1	4:11|114:13|62:9	0.001|0.002|0.001			5;7;GP	1	1	1	3	1e-06
PPIE_Cyclophilin-type-PPIase__Q9UNP9_138_301	Q9UNP9	Cyclophilin-type-PPIase	138	301	4	LRPIGPHIYNHELPEV	262	277	O36432	PA	Polymerase acidic protein			Influenza B virus		408929	Orthomyxoviridae	Viruses|Riboviria|Orthornavirae|Negarnaviricota|Polyploviricotina|Insthoviricetes|Articulavirales|Orthomyxoviridae|Betainfluenzavirus		41.6667	0.000538533	1	4	1	1	-|19:3|86:17	0.000|0.000|0.001			4;6;GP	1	1	1	2	1e-06
PPIE_Cyclophilin-type-PPIase__Q9UNP9_138_301	Q9UNP9	Cyclophilin-type-PPIase	138	301	4	YLTYGIAQESFGPFAQ	504	519	Q50LE5	Segment-1	Capsid protein precursor	PRO_0000379523	Capsid protein	Human picobirnavirus	PBV	647332	Picobirnaviridae	Viruses|Riboviria|Orthornavirae|Pisuviricota|Duplopiviricetes|Durnavirales|Picobirnaviridae|Picobirnavirus		98.3333	0.00178432	1	4	1	1	10:16|72:32|110:55	0.002|0.001|0.002			11;13;GP	2	0.993	1	3	1.3e-05
PPIE_Cyclophilin-type-PPIase__Q9UNP9_138_301	Q9UNP9	Cyclophilin-type-PPIase	138	301	4	GVLDTTIPFGPSSQPY	334	349	Q6Q1S2	S	Spike glycoprotein	PRO_0000037204	Spike glycoprotein	Human coronavirus NL63	HCoV-NL63	277944	Coronaviridae	Viruses|Riboviria|Orthornavirae|Pisuviricota|Pisoniviricetes|Nidovirales|Cornidovirineae|Coronaviridae|Orthocoronavirinae|Alphacoronavirus|Setracovirus		3851.67	0.0818124	1	4	1	1	2422:549|3782:4196|456:150	0.131|0.107|0.008			9;11;GP	6	0.998	1	3	1e-06
PPIE_Cyclophilin-type-PPIase__Q9UNP9_138_301	Q9UNP9	Cyclophilin-type-PPIase	138	301	4	GTNVIATIGPFPEQQP	1924	1939	P19811	rep	Replicase polyprotein 1ab	PRO_0000036626	RNA-directed RNA polymerase	Equine arteritis virus	EAV	299386	Arteriviridae	Viruses|Riboviria|Orthornavirae|Pisuviricota|Pisoniviricetes|Nidovirales|Arnidovirineae|Arteriviridae|Equarterivirinae|Alphaarterivirus|Alphaarterivirus equid		127	0.00195561	1	4	1	1	4:13|87:19|132:126	0.001|0.001|0.003			8;10;GP	3	0.991	1	3	5.3e-05
PPIE_Cyclophilin-type-PPIase__Q9UNP9_138_301	Q9UNP9	Cyclophilin-type-PPIase	138	301	4	IATIGPFPEQQPIPDI	1928	1943	P19811	rep	Replicase polyprotein 1ab	PRO_0000036626	RNA-directed RNA polymerase	Equine arteritis virus	EAV	299386	Arteriviridae	Viruses|Riboviria|Orthornavirae|Pisuviricota|Pisoniviricetes|Nidovirales|Arnidovirineae|Arteriviridae|Equarterivirinae|Alphaarterivirus|Alphaarterivirus equid		2330.67	0.0723853	1	4	1	1	6661:104|10:3|26:188	0.215|0.000|0.002			4;6;GP	4	0.99	1	3	6e-06
PPIE_Cyclophilin-type-PPIase__Q9UNP9_138_301	Q9UNP9	Cyclophilin-type-PPIase	138	301	4	NCMEALFQGPIQYRDV	1454	1469	P36290		Genome polyprotein	PRO_0000039555	Protein 2C	Coxsackievirus A24		36404	Picornaviridae	Viruses|Riboviria|Orthornavirae|Pisuviricota|Pisoniviricetes|Picornavirales|Picornaviridae|Enterovirus|Enterovirus C		7164.67	0.14719	1	4	1	1	3864:1041|7250:3702|4176:1461	0.225|0.145|0.071			8;10;GP	9	0.994	1	3	1e-06
PPIE_Cyclophilin-type-PPIase__Q9UNP9_138_301	Q9UNP9	Cyclophilin-type-PPIase	138	301	4	TSFDVPGPQSSVQHVP	1095	1110	P0C6W5	rep	Replicase polyprotein 1ab	PRO_0000291352	Papain-like proteinase	Bat coronavirus HKU9	BtCoV	694006	Coronaviridae	Viruses|Riboviria|Orthornavirae|Pisuviricota|Pisoniviricetes|Nidovirales|Cornidovirineae|Coronaviridae|Orthocoronavirinae|Betacoronavirus|Nobecovirus		6860.67	0.0926549	1	4	1	1	114:66|5313:10392|2475:2222	0.010|0.213|0.055			6;8;GP	7	0.988	1	3	1.7e-05
PPIE_Cyclophilin-type-PPIase__Q9UNP9_138_301	Q9UNP9	Cyclophilin-type-PPIase	138	301	4	RALATSFDVPGPQSSV	1091	1106	P0C6W5	rep	Replicase polyprotein 1ab	PRO_0000291352	Papain-like proteinase	Bat coronavirus HKU9	BtCoV	694006	Coronaviridae	Viruses|Riboviria|Orthornavirae|Pisuviricota|Pisoniviricetes|Nidovirales|Cornidovirineae|Coronaviridae|Orthocoronavirinae|Betacoronavirus|Nobecovirus		473.667	0.0106129	1	4	1	1	89:146|209:22|467:488	0.018|0.003|0.011			10;12;GP	4	0.991	1	3	1.7e-05
PPIE_Cyclophilin-type-PPIase__Q9UNP9_138_301	Q9UNP9	Cyclophilin-type-PPIase	138	301	4	TSFDVPGPQSSVQHVP	1095	1110	P0C6T6	1a	Replicase polyprotein 1a	PRO_0000338113	Non-structural protein 3	Bat coronavirus HKU9	BtCoV	694006	Coronaviridae	Viruses|Riboviria|Orthornavirae|Pisuviricota|Pisoniviricetes|Nidovirales|Cornidovirineae|Coronaviridae|Orthocoronavirinae|Betacoronavirus|Nobecovirus		6860.67	0.0926549	1	4	1	1	114:66|5313:10392|2475:2222	0.010|0.213|0.055			6;8;GP	7	0.988	1	3	1.7e-05
PPIE_Cyclophilin-type-PPIase__Q9UNP9_138_301	Q9UNP9	Cyclophilin-type-PPIase	138	301	4	RALATSFDVPGPQSSV	1091	1106	P0C6T6	1a	Replicase polyprotein 1a	PRO_0000338113	Non-structural protein 3	Bat coronavirus HKU9	BtCoV	694006	Coronaviridae	Viruses|Riboviria|Orthornavirae|Pisuviricota|Pisoniviricetes|Nidovirales|Cornidovirineae|Coronaviridae|Orthocoronavirinae|Betacoronavirus|Nobecovirus		473.667	0.0106129	1	4	1	1	89:146|209:22|467:488	0.018|0.003|0.011			10;12;GP	4	0.991	1	3	1.7e-05
NEDD9_SH3_1_Q14511_5_64	Q14511	SH3-1	5	64	4	TLEQRVVAPVPAPRTM	312	327	P03318		Polyprotein nsP1234	PRO_0000228780	Non-structural protein 3	Middelburg virus		11023	Togaviridae	Viruses|Riboviria|Orthornavirae|Kitrinoviricota|Alsuviricetes|Martellivirales|Togaviridae|Alphavirus		563.333	0.0053986	1	4	1	1	95:53|101:27|149:1265	0.001|0.001|0.014			8;14;PVPAPR	24	0.995	1	3	1e-06
NEDD9_SH3_1_Q14511_5_64	Q14511	SH3-1	5	64	4	RTTPPPKPPRTFTVRA	1714	1729	P87515		Polyprotein P1234	PRO_0000228741	Non-structural protein 3	Barmah forest virus	BFV	11020	Togaviridae	Viruses|Riboviria|Orthornavirae|Kitrinoviricota|Alsuviricetes|Martellivirales|Togaviridae|Alphavirus		387.667	0.00379545	1	4	1	1	91:18|4:649|399:2	0.000|0.004|0.007			-	7	0.903	1	3	8.5e-05
NEDD4_WW_4_P46934_890_928	P46934	WW-4	890	928	4	PDDDDLWLPPPEYVPL	26	41	Q5VKP0	M	Matrix protein			West Caucasian bat virus	WCBV	249584	Rhabdoviridae	Viruses|Riboviria|Orthornavirae|Negarnaviricota|Haploviricotina|Monjiviricetes|Mononegavirales|Rhabdoviridae|Lyssavirus		203.667	0.00350017	1	4	1	1	389:8|69|145	0.006|0.002|0.002		LIG_WW_1|9|13|PPEY	9;13;PPEY	23	0.382	2	3	1e-06
NEDD4_WW_4_P46934_890_928	P46934	WW-4	890	928	4	LPPPEYVPLHEISSKG	33	48	Q5VKP0	M	Matrix protein			West Caucasian bat virus	WCBV	249584	Rhabdoviridae	Viruses|Riboviria|Orthornavirae|Negarnaviricota|Haploviricotina|Monjiviricetes|Mononegavirales|Rhabdoviridae|Lyssavirus		251.667	0.00685908	1	4	1	1	81|421:128|125	0.001|0.017|0.002		LIG_WW_1|2|6|PPEY	2;6;PPEY	6	0.991	2	3	1e-06
NEDD4_WW_4_P46934_890_928	P46934	WW-4	890	928	4	LGIAPPPYEEDTSMEY	20	35	Q8B0I2	M	Matrix protein			Vesicular stomatitis Indiana virus	VSIV	434488	Rhabdoviridae	Viruses|Riboviria|Orthornavirae|Negarnaviricota|Haploviricotina|Monjiviricetes|Mononegavirales|Rhabdoviridae|Vesiculovirus		882	0.0168259	1	4	1	1	114:3|482:77|1970	0.002|0.019|0.030		LIG_WW_1|4|8|PPPY	4;8;PPPY	7	0.988	1	3	1e-06
NEDD4_WW_4_P46934_890_928	P46934	WW-4	890	928	4	PPPYEEDTSMEYAPSA	24	39	Q8B0I2	M	Matrix protein			Vesicular stomatitis Indiana virus	VSIV	434488	Rhabdoviridae	Viruses|Riboviria|Orthornavirae|Negarnaviricota|Haploviricotina|Monjiviricetes|Mononegavirales|Rhabdoviridae|Vesiculovirus		34	0.000784854	1	4	1	1	8|35:28|31	0.000|0.002|0.000		LIG_WW_1|0|4|PPPY	0;4;PPPY	2	0.972	1	3	1e-06
NEDD4_WW_4_P46934_890_928	P46934	WW-4	890	928	4	LGIAPPPYEEDTSMEY	20	35	Q8B0H7	M	Matrix protein			Vesicular stomatitis Indiana virus	VSIV	434490	Rhabdoviridae	Viruses|Riboviria|Orthornavirae|Negarnaviricota|Haploviricotina|Monjiviricetes|Mononegavirales|Rhabdoviridae|Vesiculovirus		882	0.0168259	1	4	1	1	114:3|482:77|1970	0.002|0.019|0.030		LIG_WW_1|4|8|PPPY	4;8;PPPY	7	0.988	1	3	1e-06
NEDD4_WW_4_P46934_890_928	P46934	WW-4	890	928	4	PPPYEEDTSMEYAPSA	24	39	Q8B0H7	M	Matrix protein			Vesicular stomatitis Indiana virus	VSIV	434490	Rhabdoviridae	Viruses|Riboviria|Orthornavirae|Negarnaviricota|Haploviricotina|Monjiviricetes|Mononegavirales|Rhabdoviridae|Vesiculovirus		34	0.000784854	1	4	1	1	8|35:28|31	0.000|0.002|0.000		LIG_WW_1|0|4|PPPY	0;4;PPPY	2	0.972	1	3	1e-06
NEDD4_WW_4_P46934_890_928	P46934	WW-4	890	928	4	LGIAPPPYEEDTSMEY	20	35	Q8B0H2	M	Matrix protein			Vesicular stomatitis Indiana virus	VSIV	434489	Rhabdoviridae	Viruses|Riboviria|Orthornavirae|Negarnaviricota|Haploviricotina|Monjiviricetes|Mononegavirales|Rhabdoviridae|Vesiculovirus		882	0.0168259	1	4	1	1	114:3|482:77|1970	0.002|0.019|0.030		LIG_WW_1|4|8|PPPY	4;8;PPPY	7	0.988	1	3	1e-06
NEDD4_WW_4_P46934_890_928	P46934	WW-4	890	928	4	PPPYEEDTSMEYAPSA	24	39	Q8B0H2	M	Matrix protein			Vesicular stomatitis Indiana virus	VSIV	434489	Rhabdoviridae	Viruses|Riboviria|Orthornavirae|Negarnaviricota|Haploviricotina|Monjiviricetes|Mononegavirales|Rhabdoviridae|Vesiculovirus		34	0.000784854	1	4	1	1	8|35:28|31	0.000|0.002|0.000		LIG_WW_1|0|4|PPPY	0;4;PPPY	2	0.972	1	3	1e-06
NEDD4_WW_4_P46934_890_928	P46934	WW-4	890	928	4	LGIAPPPYEEDTSMEY	20	35	P04876	M	Matrix protein			Vesicular stomatitis Indiana virus	VSIV	11278	Rhabdoviridae	Viruses|Riboviria|Orthornavirae|Negarnaviricota|Haploviricotina|Monjiviricetes|Mononegavirales|Rhabdoviridae|Vesiculovirus		882	0.0168259	1	4	1	1	114:3|482:77|1970	0.002|0.019|0.030		LIG_WW_1|4|8|PPPY	4;8;PPPY	7	0.988	1	3	1e-06
NEDD4_WW_4_P46934_890_928	P46934	WW-4	890	928	4	PPPYEEDTSMEYAPSA	24	39	P04876	M	Matrix protein			Vesicular stomatitis Indiana virus	VSIV	11278	Rhabdoviridae	Viruses|Riboviria|Orthornavirae|Negarnaviricota|Haploviricotina|Monjiviricetes|Mononegavirales|Rhabdoviridae|Vesiculovirus		34	0.000784854	1	4	1	1	8|35:28|31	0.000|0.002|0.000		LIG_WW_1|0|4|PPPY	0;4;PPPY	2	0.972	1	3	1e-06
NEDD4_WW_4_P46934_890_928	P46934	WW-4	890	928	4	LGIAPPPYEEDTSMEY	20	35	P03519	M	Matrix protein			Vesicular stomatitis Indiana virus	VSIV	11285	Rhabdoviridae	Viruses|Riboviria|Orthornavirae|Negarnaviricota|Haploviricotina|Monjiviricetes|Mononegavirales|Rhabdoviridae|Vesiculovirus		882	0.0168259	1	4	1	1	114:3|482:77|1970	0.002|0.019|0.030	24|27||bait_protein|bait_domain||PPPY|14990685,16188963,11024108;24|27||bait_protein|bait_domain||PPPY|14990685,16188963,11024108	LIG_WW_1|4|8|PPPY	4;8;PPPY	7	0.988	1	3	1e-06
NEDD4_WW_4_P46934_890_928	P46934	WW-4	890	928	4	PPPYEEDTSMEYAPSA	24	39	P03519	M	Matrix protein			Vesicular stomatitis Indiana virus	VSIV	11285	Rhabdoviridae	Viruses|Riboviria|Orthornavirae|Negarnaviricota|Haploviricotina|Monjiviricetes|Mononegavirales|Rhabdoviridae|Vesiculovirus		34	0.000784854	1	4	1	1	8|35:28|31	0.000|0.002|0.000	24|27||bait_protein|bait_domain||PPPY|14990685,16188963,11024108;24|27||bait_protein|bait_domain||PPPY|14990685,16188963,11024108	LIG_WW_1|0|4|PPPY	0;4;PPPY	2	0.972	1	3	1e-06
NEDD4_WW_4_P46934_890_928	P46934	WW-4	890	928	4	VTVPTAPPAYADIGYP	4	19	Q5XX06	VP40	Matrix protein VP40			Sudan ebolavirus	SEBOV	386033	Filoviridae	Viruses|Riboviria|Orthornavirae|Negarnaviricota|Haploviricotina|Monjiviricetes|Mononegavirales|Filoviridae|Ebolavirus		24355	0.435911	1	4	1	1	15408:26074|6866:23888|829	0.618|0.677|0.013		LIG_WW_1|6|10|PPAY	6;10;PPAY	42	0.918	2	3	1e-06
NEDD4_WW_4_P46934_890_928	P46934	WW-4	890	928	4	TAPPAYADIGYPMSML	8	23	Q5XX06	VP40	Matrix protein VP40			Sudan ebolavirus	SEBOV	386033	Filoviridae	Viruses|Riboviria|Orthornavirae|Negarnaviricota|Haploviricotina|Monjiviricetes|Mononegavirales|Filoviridae|Ebolavirus		19183	0.297438	1	4	1	1	1459:292|712:843|54243	0.026|0.041|0.826		LIG_WW_1|2|6|PPAY	2;6;PPAY	44	0.889	2	3	1e-06
NEDD4_WW_4_P46934_890_928	P46934	WW-4	890	928	4	NHHYAELNPPPYNHSY	536	551	P25181	F	Fusion glycoprotein F0	PRO_0000039383	Fusion glycoprotein F1	Simian virus 41	SV41	2560766	Paramyxoviridae	Viruses|Riboviria|Orthornavirae|Negarnaviricota|Haploviricotina|Monjiviricetes|Mononegavirales|Paramyxoviridae|Rubulavirinae|Orthorubulavirus		292.667	0.00448138	1	4	1	1	9|4|865	0.000|0.000|0.013		LIG_WW_1|8|12|PPPY	8;12;PPPY	25	0.956	2	3	1e-06
NEDD4_WW_4_P46934_890_928	P46934	WW-4	890	928	4	AELNPPPYNHSYESLH	540	555	P25181	F	Fusion glycoprotein F0	PRO_0000039383	Fusion glycoprotein F1	Simian virus 41	SV41	2560766	Paramyxoviridae	Viruses|Riboviria|Orthornavirae|Negarnaviricota|Haploviricotina|Monjiviricetes|Mononegavirales|Paramyxoviridae|Rubulavirinae|Orthorubulavirus		349.667	0.00885045	1	4	1	1	204:16|487:201|141	0.003|0.021|0.002		LIG_WW_1|4|8|PPPY	4;8;PPPY	38	0.98	2	3	1e-06
NEDD4_WW_4_P46934_890_928	P46934	WW-4	890	928	4	LDDDDLWLPPPEYVPL	26	41	P16287	M	Matrix protein			Rabies virus	RABV	11300	Rhabdoviridae	Viruses|Riboviria|Orthornavirae|Negarnaviricota|Haploviricotina|Monjiviricetes|Mononegavirales|Rhabdoviridae|Lyssavirus		2032.33	0.036551	1	4	1	1	2902:23|888:36|2248	0.043|0.033|0.034	35|38|||bait_domain||PPEY|18667490	LIG_WW_1|9|13|PPEY	9;13;PPEY	34	0.553	1	3	1e-06
NEDD4_WW_4_P46934_890_928	P46934	WW-4	890	928	4	LPPPEYVPLKELTGKK	33	48	P16287	M	Matrix protein			Rabies virus	RABV	11300	Rhabdoviridae	Viruses|Riboviria|Orthornavirae|Negarnaviricota|Haploviricotina|Monjiviricetes|Mononegavirales|Rhabdoviridae|Lyssavirus		311.333	0.0104848	1	4	1	1	3:2|811:116|2	0.000|0.031|0.000	35|38|||bait_domain||PPEY|18667490	LIG_WW_1|2|6|PPEY	2;6;PPEY	7	0.978	1	3	1e-06
NEDD4_WW_4_P46934_890_928	P46934	WW-4	890	928	4	PDDDDLWLPPPEYVPL	26	41	P15200	M	Matrix protein			Rabies virus	RABV	11293	Rhabdoviridae	Viruses|Riboviria|Orthornavirae|Negarnaviricota|Haploviricotina|Monjiviricetes|Mononegavirales|Rhabdoviridae|Lyssavirus		203.667	0.00350017	1	4	1	1	389:8|69|145	0.006|0.002|0.002		LIG_WW_1|9|13|PPEY	9;13;PPEY	23	0.382	1	3	1e-06
NEDD4_WW_4_P46934_890_928	P46934	WW-4	890	928	4	LDDDDLWLPPPEYVPL	26	41	P0DOF2	M	Matrix protein			Rabies virus	RABV	11295	Rhabdoviridae	Viruses|Riboviria|Orthornavirae|Negarnaviricota|Haploviricotina|Monjiviricetes|Mononegavirales|Rhabdoviridae|Lyssavirus		2032.33	0.036551	1	4	1	1	2902:23|888:36|2248	0.043|0.033|0.034		LIG_WW_1|9|13|PPEY	9;13;PPEY	34	0.553	1	3	1e-06
NEDD4_WW_4_P46934_890_928	P46934	WW-4	890	928	4	LDDDDLWLPPPEYVPL	26	41	P08671	M	Matrix protein			Rabies virus	RABV	103929	Rhabdoviridae	Viruses|Riboviria|Orthornavirae|Negarnaviricota|Haploviricotina|Monjiviricetes|Mononegavirales|Rhabdoviridae|Lyssavirus		2032.33	0.036551	1	4	1	1	2902:23|888:36|2248	0.043|0.033|0.034		LIG_WW_1|9|13|PPEY	9;13;PPEY	34	0.553	1	3	1e-06
NEDD4_WW_4_P46934_890_928	P46934	WW-4	890	928	4	PDDDDLWLPPPEYVPL	26	41	A3RM21	M	Matrix protein			Rabies virus	RABV	445790	Rhabdoviridae	Viruses|Riboviria|Orthornavirae|Negarnaviricota|Haploviricotina|Monjiviricetes|Mononegavirales|Rhabdoviridae|Lyssavirus		203.667	0.00350017	1	4	1	1	389:8|69|145	0.006|0.002|0.002		LIG_WW_1|9|13|PPEY	9;13;PPEY	23	0.382	1	3	1e-06
NEDD4_WW_4_P46934_890_928	P46934	WW-4	890	928	4	LPPPEYVPLKELTGKK	33	48	A3RM21	M	Matrix protein			Rabies virus	RABV	445790	Rhabdoviridae	Viruses|Riboviria|Orthornavirae|Negarnaviricota|Haploviricotina|Monjiviricetes|Mononegavirales|Rhabdoviridae|Lyssavirus		311.333	0.0104848	1	4	1	1	3:2|811:116|2	0.000|0.031|0.000		LIG_WW_1|2|6|PPEY	2;6;PPEY	7	0.978	1	3	1e-06
NEDD4_WW_4_P46934_890_928	P46934	WW-4	890	928	4	MPPPEYVPLTQVKGKA	33	48	P0C571	M	Matrix protein			Mokola virus	MOKV	12538	Rhabdoviridae	Viruses|Riboviria|Orthornavirae|Negarnaviricota|Haploviricotina|Monjiviricetes|Mononegavirales|Rhabdoviridae|Lyssavirus		21.6667	0.000687888	1	4	1	1	3|50:12|-	0.000|0.002|0.000		LIG_WW_1|2|6|PPEY	2;6;PPEY	14	0.983	2	2	1e-06
NEDD4_WW_4_P46934_890_928	P46934	WW-4	890	928	4	NTYMQYLNPPPYADHG	8	23	Q6UY67	VP40	Matrix protein VP40			Lake Victoria marburgvirus	MARV	482820	Filoviridae	Viruses|Riboviria|Orthornavirae|Negarnaviricota|Haploviricotina|Monjiviricetes|Mononegavirales|Filoviridae|Marburgvirus		37.6667	0.000804695	1	4	1	1	68|35:2|8	0.001|0.001|0.000		LIG_WW_1|8|12|PPPY	8;12;PPPY	27	0.851	2	3	1e-06
NEDD4_WW_4_P46934_890_928	P46934	WW-4	890	928	4	QYLNPPPYADHGANQL	12	27	Q6UY67	VP40	Matrix protein VP40			Lake Victoria marburgvirus	MARV	482820	Filoviridae	Viruses|Riboviria|Orthornavirae|Negarnaviricota|Haploviricotina|Monjiviricetes|Mononegavirales|Filoviridae|Marburgvirus		384.333	0.00788647	1	4	1	1	530:25|303:42|253	0.008|0.012|0.004		LIG_WW_1|4|8|PPPY	4;8;PPPY	36	0.949	2	3	1e-06
NEDD4_WW_4_P46934_890_928	P46934	WW-4	890	928	4	PPPYADHGANQLIPAD	16	31	Q6UY67	VP40	Matrix protein VP40			Lake Victoria marburgvirus	MARV	482820	Filoviridae	Viruses|Riboviria|Orthornavirae|Negarnaviricota|Haploviricotina|Monjiviricetes|Mononegavirales|Filoviridae|Marburgvirus		6088.67	0.0900568	1	4	1	1	11795:6390|5:47|29	0.269|0.001|0.000		LIG_WW_1|0|4|PPPY	0;4;PPPY	30	0.977	2	3	1e-06
NEDD4_WW_4_P46934_890_928	P46934	WW-4	890	928	4	NTYMQYLNPPPYADHG	8	23	Q1PDC8	VP40	Matrix protein VP40			Lake Victoria marburgvirus	MARV	378809	Filoviridae	Viruses|Riboviria|Orthornavirae|Negarnaviricota|Haploviricotina|Monjiviricetes|Mononegavirales|Filoviridae|Marburgvirus		37.6667	0.000804695	1	4	1	1	68|35:2|8	0.001|0.001|0.000		LIG_WW_1|8|12|PPPY	8;12;PPPY	27	0.851	2	3	1e-06
NEDD4_WW_4_P46934_890_928	P46934	WW-4	890	928	4	QYLNPPPYADHGANQL	12	27	Q1PDC8	VP40	Matrix protein VP40			Lake Victoria marburgvirus	MARV	378809	Filoviridae	Viruses|Riboviria|Orthornavirae|Negarnaviricota|Haploviricotina|Monjiviricetes|Mononegavirales|Filoviridae|Marburgvirus		384.333	0.00788647	1	4	1	1	530:25|303:42|253	0.008|0.012|0.004		LIG_WW_1|4|8|PPPY	4;8;PPPY	36	0.949	2	3	1e-06
NEDD4_WW_4_P46934_890_928	P46934	WW-4	890	928	4	PPPYADHGANQLIPAD	16	31	Q1PDC8	VP40	Matrix protein VP40			Lake Victoria marburgvirus	MARV	378809	Filoviridae	Viruses|Riboviria|Orthornavirae|Negarnaviricota|Haploviricotina|Monjiviricetes|Mononegavirales|Filoviridae|Marburgvirus		6088.67	0.0900568	1	4	1	1	11795:6390|5:47|29	0.269|0.001|0.000		LIG_WW_1|0|4|PPPY	0;4;PPPY	30	0.977	2	3	1e-06
NEDD4_WW_4_P46934_890_928	P46934	WW-4	890	928	4	NTYMQYLNPPPYADHG	8	23	Q1PD51	VP40	Matrix protein VP40			Lake Victoria marburgvirus	MARV	378830	Filoviridae	Viruses|Riboviria|Orthornavirae|Negarnaviricota|Haploviricotina|Monjiviricetes|Mononegavirales|Filoviridae|Marburgvirus		37.6667	0.000804695	1	4	1	1	68|35:2|8	0.001|0.001|0.000		LIG_WW_1|8|12|PPPY	8;12;PPPY	27	0.851	2	3	1e-06
NEDD4_WW_4_P46934_890_928	P46934	WW-4	890	928	4	QYLNPPPYADHGANQL	12	27	Q1PD51	VP40	Matrix protein VP40			Lake Victoria marburgvirus	MARV	378830	Filoviridae	Viruses|Riboviria|Orthornavirae|Negarnaviricota|Haploviricotina|Monjiviricetes|Mononegavirales|Filoviridae|Marburgvirus		384.333	0.00788647	1	4	1	1	530:25|303:42|253	0.008|0.012|0.004		LIG_WW_1|4|8|PPPY	4;8;PPPY	36	0.949	2	3	1e-06
NEDD4_WW_4_P46934_890_928	P46934	WW-4	890	928	4	PPPYADHGANQLIPAD	16	31	Q1PD51	VP40	Matrix protein VP40			Lake Victoria marburgvirus	MARV	378830	Filoviridae	Viruses|Riboviria|Orthornavirae|Negarnaviricota|Haploviricotina|Monjiviricetes|Mononegavirales|Filoviridae|Marburgvirus		6088.67	0.0900568	1	4	1	1	11795:6390|5:47|29	0.269|0.001|0.000		LIG_WW_1|0|4|PPPY	0;4;PPPY	30	0.977	2	3	1e-06
NEDD4_WW_4_P46934_890_928	P46934	WW-4	890	928	4	NTYMQYLNPPPYADHG	8	23	Q03040	VP40	Matrix protein VP40			Lake Victoria marburgvirus	MARV	33728	Filoviridae	Viruses|Riboviria|Orthornavirae|Negarnaviricota|Haploviricotina|Monjiviricetes|Mononegavirales|Filoviridae|Marburgvirus		37.6667	0.000804695	1	4	1	1	68|35:2|8	0.001|0.001|0.000		LIG_WW_1|8|12|PPPY	8;12;PPPY	27	0.851	2	3	1e-06
NEDD4_WW_4_P46934_890_928	P46934	WW-4	890	928	4	QYLNPPPYADHGANQL	12	27	Q03040	VP40	Matrix protein VP40			Lake Victoria marburgvirus	MARV	33728	Filoviridae	Viruses|Riboviria|Orthornavirae|Negarnaviricota|Haploviricotina|Monjiviricetes|Mononegavirales|Filoviridae|Marburgvirus		384.333	0.00788647	1	4	1	1	530:25|303:42|253	0.008|0.012|0.004		LIG_WW_1|4|8|PPPY	4;8;PPPY	36	0.949	2	3	1e-06
NEDD4_WW_4_P46934_890_928	P46934	WW-4	890	928	4	PPPYADHGANQLIPAD	16	31	Q03040	VP40	Matrix protein VP40			Lake Victoria marburgvirus	MARV	33728	Filoviridae	Viruses|Riboviria|Orthornavirae|Negarnaviricota|Haploviricotina|Monjiviricetes|Mononegavirales|Filoviridae|Marburgvirus		6088.67	0.0900568	1	4	1	1	11795:6390|5:47|29	0.269|0.001|0.000		LIG_WW_1|0|4|PPPY	0;4;PPPY	30	0.977	2	3	1e-06
NEDD4_WW_4_P46934_890_928	P46934	WW-4	890	928	4	NTYMQYLNPPPYADHG	8	23	P35260	VP40	Matrix protein VP40			Lake Victoria marburgvirus	MARV	33727	Filoviridae	Viruses|Riboviria|Orthornavirae|Negarnaviricota|Haploviricotina|Monjiviricetes|Mononegavirales|Filoviridae|Marburgvirus		37.6667	0.000804695	1	4	1	1	68|35:2|8	0.001|0.001|0.000	16|19||bait_protein|bait_domain||MQYLNPPPYADHGANQL|31905227,19812267;16|19||bait_protein|bait_domain||MQYLNPPPYADHGANQL|31905227,19812267	LIG_WW_1|8|12|PPPY	8;12;PPPY	27	0.851	2	3	1e-06
NEDD4_WW_4_P46934_890_928	P46934	WW-4	890	928	4	QYLNPPPYADHGANQL	12	27	P35260	VP40	Matrix protein VP40			Lake Victoria marburgvirus	MARV	33727	Filoviridae	Viruses|Riboviria|Orthornavirae|Negarnaviricota|Haploviricotina|Monjiviricetes|Mononegavirales|Filoviridae|Marburgvirus		384.333	0.00788647	1	4	1	1	530:25|303:42|253	0.008|0.012|0.004	16|19||bait_protein|bait_domain||MQYLNPPPYADHGANQL|31905227,19812267;16|19||bait_protein|bait_domain||MQYLNPPPYADHGANQL|31905227,19812267	LIG_WW_1|4|8|PPPY	4;8;PPPY	36	0.949	2	3	1e-06
NEDD4_WW_4_P46934_890_928	P46934	WW-4	890	928	4	PPPYADHGANQLIPAD	16	31	P35260	VP40	Matrix protein VP40			Lake Victoria marburgvirus	MARV	33727	Filoviridae	Viruses|Riboviria|Orthornavirae|Negarnaviricota|Haploviricotina|Monjiviricetes|Mononegavirales|Filoviridae|Marburgvirus		6088.67	0.0900568	1	4	1	1	11795:6390|5:47|29	0.269|0.001|0.000	16|19||bait_protein|bait_domain||MQYLNPPPYADHGANQL|31905227,19812267;16|19||bait_protein|bait_domain||MQYLNPPPYADHGANQL|31905227,19812267	LIG_WW_1|0|4|PPPY	0;4;PPPY	30	0.977	2	3	1e-06
NEDD4_WW_4_P46934_890_928	P46934	WW-4	890	928	4	DWDEPPSYSDSRYGCY	24	39	Q5K2K5	M	Matrix protein			Isfahan virus	ISFV	290008	Rhabdoviridae	Viruses|Riboviria|Orthornavirae|Negarnaviricota|Haploviricotina|Monjiviricetes|Mononegavirales|Rhabdoviridae|Vesiculovirus		1947	0.0386339	1	4	1	1	37|1095:1523|3186	0.001|0.067|0.049		LIG_WW_1|4|8|PPSY	4;8;PPSY	22	0.955	2	3	1e-06
NEDD4_WW_4_P46934_890_928	P46934	WW-4	890	928	4	PPSYSDSRYGCYPSAP	28	43	Q5K2K5	M	Matrix protein			Isfahan virus	ISFV	290008	Rhabdoviridae	Viruses|Riboviria|Orthornavirae|Negarnaviricota|Haploviricotina|Monjiviricetes|Mononegavirales|Rhabdoviridae|Vesiculovirus		394	0.00883292	1	4	1	1	247:29|343:551|12	0.004|0.022|0.000		LIG_WW_1|0|4|PPSY	0;4;PPSY	9	0.974	2	3	1e-06
NEDD4_WW_4_P46934_890_928	P46934	WW-4	890	928	4	PDDDDLWLPPPEYVPL	26	41	Q5VKP4	M	Matrix protein			Irkut virus	IRKV	249583	Rhabdoviridae	Viruses|Riboviria|Orthornavirae|Negarnaviricota|Haploviricotina|Monjiviricetes|Mononegavirales|Rhabdoviridae|Lyssavirus		203.667	0.00350017	1	4	1	1	389:8|69|145	0.006|0.002|0.002		LIG_WW_1|9|13|PPEY	9;13;PPEY	23	0.382	1	3	1e-06
NEDD4_WW_4_P46934_890_928	P46934	WW-4	890	928	4	LPPPEYVPLAEITGKK	33	48	Q5VKP4	M	Matrix protein			Irkut virus	IRKV	249583	Rhabdoviridae	Viruses|Riboviria|Orthornavirae|Negarnaviricota|Haploviricotina|Monjiviricetes|Mononegavirales|Rhabdoviridae|Lyssavirus		205.667	0.00320051	1	4	1	1	-|10|607	0.000|0.000|0.009		LIG_WW_1|2|6|PPEY	2;6;PPEY	6	0.986	1	2	1e-06
NEDD4_WW_4_P46934_890_928	P46934	WW-4	890	928	4	PDDDDLWLPPPEYVPL	26	41	A4UHQ0	M	Matrix protein			European bat lyssavirus 1	EBLV1	453115	Rhabdoviridae	Viruses|Riboviria|Orthornavirae|Negarnaviricota|Haploviricotina|Monjiviricetes|Mononegavirales|Rhabdoviridae|Lyssavirus		203.667	0.00350017	1	4	1	1	389:8|69|145	0.006|0.002|0.002		LIG_WW_1|9|13|PPEY	9;13;PPEY	23	0.382	1	3	1e-06
NEDD4_WW_4_P46934_890_928	P46934	WW-4	890	928	4	PNDDDLWLPPPEYVPL	36	51	Q9QSP2	M	Matrix protein			Australian bat lyssavirus	ABLV	446561	Rhabdoviridae	Viruses|Riboviria|Orthornavirae|Negarnaviricota|Haploviricotina|Monjiviricetes|Mononegavirales|Rhabdoviridae|Lyssavirus		314	0.00571032	1	4	1	1	369:3|144:5|421	0.005|0.005|0.006		LIG_WW_1|9|13|PPEY	9;13;PPEY	22	0.973	1	3	1e-06
NEDD4_WW_4_P46934_890_928	P46934	WW-4	890	928	4	PDDDDLWLPPPEYVPL	26	41	Q6X1D6	M	Matrix protein			Aravan virus	ARAV	211977	Rhabdoviridae	Viruses|Riboviria|Orthornavirae|Negarnaviricota|Haploviricotina|Monjiviricetes|Mononegavirales|Rhabdoviridae|Lyssavirus		203.667	0.00350017	1	4	1	1	389:8|69|145	0.006|0.002|0.002		LIG_WW_1|9|13|PPEY	9;13;PPEY	23	0.382	1	3	1e-06
MSN_FERM_1_P26038_1_322	P26038	FERM-1	1	322	4	SPSVSSSSWSIPHASD	1732	1747	P36328		Polyprotein P1234	PRO_0000041206	Non-structural protein 3	Venezuelan equine encephalitis virus	VEEV	36385	Togaviridae	Viruses|Riboviria|Orthornavirae|Kitrinoviricota|Alsuviricetes|Martellivirales|Togaviridae|Alphavirus		454.333	0.00868027	1	4	1	1	663:472|194:20|14	0.018|0.004|0.004			8;11;WSI	16	0.758	2	3	5e-06
MSN_FERM_1_P26038_1_322	P26038	FERM-1	1	322	4	SSSSWSIPHASDFDVD	1736	1751	P36328		Polyprotein P1234	PRO_0000041206	Non-structural protein 3	Venezuelan equine encephalitis virus	VEEV	36385	Togaviridae	Viruses|Riboviria|Orthornavirae|Kitrinoviricota|Alsuviricetes|Martellivirales|Togaviridae|Alphavirus		563.333	0.0151437	1	4	1	1	509:96|805:221|59	0.010|0.019|0.017			12;15;FDV	5	0.93	2	3	5e-06
MSN_FERM_1_P26038_1_322	P26038	FERM-1	1	322	4	SSSSWSIPHASDFDVD	1728	1743	P36327		Polyprotein P1234	PRO_0000041202	Non-structural protein 3	Venezuelan equine encephalitis virus	VEEV	36382	Togaviridae	Viruses|Riboviria|Orthornavirae|Kitrinoviricota|Alsuviricetes|Martellivirales|Togaviridae|Alphavirus		563.333	0.0151437	1	4	1	1	509:96|805:221|59	0.010|0.019|0.017			12;15;FDV	5	0.93	1	3	5e-06
MSN_FERM_1_P26038_1_322	P26038	FERM-1	1	322	4	SSSSWSIPHASDFDVD	1736	1751	P27282		Polyprotein P1234	PRO_0000041210	Non-structural protein 3	Venezuelan equine encephalitis virus	VEEV	11038	Togaviridae	Viruses|Riboviria|Orthornavirae|Kitrinoviricota|Alsuviricetes|Martellivirales|Togaviridae|Alphavirus		563.333	0.0151437	1	4	1	1	509:96|805:221|59	0.010|0.019|0.017			12;15;FDV	5	0.93	1	3	5e-06
MSN_FERM_1_P26038_1_322	P26038	FERM-1	1	322	4	SDSSTQSYQVNQLTSE	37	52	Q9DUE0	P/V/C	Protein C'	PRO_0000039393	Protein C'	Sendai virus	SeV	302271	Paramyxoviridae	Viruses|Riboviria|Orthornavirae|Negarnaviricota|Haploviricotina|Monjiviricetes|Mononegavirales|Paramyxoviridae|Orthoparamyxovirinae|Respirovirus		1464.67	0.027257	1	4	1	1	48:19|539:3788|-	0.001|0.081|0.000			7;10;YQV	13	0.995	2	2	3e-06
MSN_FERM_1_P26038_1_322	P26038	FERM-1	1	322	4	SDSSTQSYQVNQLTSE	37	52	O55527	P/V/C	Protein C'	PRO_0000039408	Protein C'	Sendai virus	SeV	302272	Paramyxoviridae	Viruses|Riboviria|Orthornavirae|Negarnaviricota|Haploviricotina|Monjiviricetes|Mononegavirales|Paramyxoviridae|Orthoparamyxovirinae|Respirovirus		1464.67	0.027257	1	4	1	1	48:19|539:3788|-	0.001|0.081|0.000			7;10;YQV	13	0.995	3	2	3e-06
MSN_FERM_1_P26038_1_322	P26038	FERM-1	1	322	4	TQSYQVNQLTSEGTEA	41	56	O55527	P/V/C	Protein C'	PRO_0000039408	Protein C'	Sendai virus	SeV	302272	Paramyxoviridae	Viruses|Riboviria|Orthornavirae|Negarnaviricota|Haploviricotina|Monjiviricetes|Mononegavirales|Paramyxoviridae|Orthoparamyxovirinae|Respirovirus		245.333	0.0133121	1	4	1	1	81:20|384:150|101	0.002|0.010|0.028			3;6;YQV	13	0.86	3	3	3e-06
MSN_FERM_1_P26038_1_322	P26038	FERM-1	1	322	4	PPNGEDELVVSYSVKD	72	87	P54634	ORF1	Genome polyprotein	PRO_0000036914	Protein p37	Lordsdale virus	Human enteric calicivirus	82658	Caliciviridae	Viruses|Riboviria|Orthornavirae|Pisuviricota|Pisoniviricetes|Picornavirales|Caliciviridae|Norovirus		4.33333	0.00086556	1	4	1	1	4|-|9	0.000|0.000|0.003			11;14;YSV	1	1	1	2	5e-05
MSN_FERM_1_P26038_1_322	P26038	FERM-1	1	322	4	SYSIAGRNEVFSNKLI	2084	2099	O36635	L	RNA-directed RNA polymerase L			Human respiratory syncytial virus B		79692	Pneumoviridae	Viruses|Riboviria|Orthornavirae|Negarnaviricota|Haploviricotina|Monjiviricetes|Mononegavirales|Pneumoviridae|Orthopneumovirus		4282.67	0.081701	1	4	1	1	4866:795|3614:3499|74	0.092|0.132|0.021			1;4;YSI	16	0.994	1	3	1.3e-05
MSN_FERM_1_P26038_1_322	P26038	FERM-1	1	322	4	SYSIAGRNEVFSNKLI	2084	2099	Q9IWW8	L	RNA-directed RNA polymerase L			Human respiratory syncytial virus A		11260	Pneumoviridae	Viruses|Riboviria|Orthornavirae|Negarnaviricota|Haploviricotina|Monjiviricetes|Mononegavirales|Pneumoviridae|Orthopneumovirus		4282.67	0.081701	1	4	1	1	4866:795|3614:3499|74	0.092|0.132|0.021			1;4;YSI	16	0.994	2	3	1.3e-05
MSN_FERM_1_P26038_1_322	P26038	FERM-1	1	322	4	SYSIAGRNEVFSNKLI	2084	2099	P28887	L	RNA-directed RNA polymerase L			Human respiratory syncytial virus A		11259	Pneumoviridae	Viruses|Riboviria|Orthornavirae|Negarnaviricota|Haploviricotina|Monjiviricetes|Mononegavirales|Pneumoviridae|Orthopneumovirus		4282.67	0.081701	1	4	1	1	4866:795|3614:3499|74	0.092|0.132|0.021			1;4;YSI	16	0.994	2	3	1.3e-05
MSN_FERM_1_P26038_1_322	P26038	FERM-1	1	322	4	MSITNSAIYTFPESSF	1	16	P07873	M	Matrix protein			Human parainfluenza 3 virus	HPIV-3	11217	Paramyxoviridae	Viruses|Riboviria|Orthornavirae|Negarnaviricota|Haploviricotina|Monjiviricetes|Mononegavirales|Paramyxoviridae|Orthoparamyxovirinae|Respirovirus		79.3333	0.00151822	1	4	1	1	165:11|46:14|2	0.003|0.001|0.001			8;11;YTF	2	0.996	1	3	6.1e-05
MSN_FERM_1_P26038_1_322	P26038	FERM-1	1	322	4	ACPSCASYDVCPNCTS	47	62	Q66914	ORF1	Genome polyprotein	PRO_0000036908	Protein p32	Feline calicivirus	FCV	292349	Caliciviridae	Viruses|Riboviria|Orthornavirae|Pisuviricota|Pisoniviricetes|Picornavirales|Caliciviridae|Vesivirus		8554.67	0.135567	1	4	1	1	6425:17950|1110:173|6	0.381|0.024|0.002			7;10;YDV	4	0.997	1	3	1e-06
MSN_FERM_1_P26038_1_322	P26038	FERM-1	1	322	4	SCASYDVCPNCTSGSI	50	65	Q66914	ORF1	Genome polyprotein	PRO_0000036908	Protein p32	Feline calicivirus	FCV	292349	Caliciviridae	Viruses|Riboviria|Orthornavirae|Pisuviricota|Pisoniviricetes|Picornavirales|Caliciviridae|Vesivirus		165	0.003003	1	4	1	1	72:5|285:133|-	0.001|0.008|0.000			4;7;YDV	13	0.973	1	2	1e-06
MSN_FERM_1_P26038_1_322	P26038	FERM-1	1	322	4	SDLVFYDVASTGANGF	2	17	P03513	N	Nucleoprotein			Bunyavirus snowshoe hare		11580	Peribunyaviridae	Viruses|Riboviria|Orthornavirae|Negarnaviricota|Polyploviricotina|Ellioviricetes|Bunyavirales|Peribunyaviridae|Orthobunyavirus|Snowshoe hare orthobunyavirus		153.667	0.00281543	1	4	1	1	325:63|70|3	0.006|0.001|0.001			5;8;YDV	6	0.997	3	3	7.3e-05
MSN_FERM_1_P26038_1_322	P26038	FERM-1	1	322	4	DLVFYDVASTGANGFD	3	18	P03513	N	Nucleoprotein			Bunyavirus snowshoe hare		11580	Peribunyaviridae	Viruses|Riboviria|Orthornavirae|Negarnaviricota|Polyploviricotina|Ellioviricetes|Bunyavirales|Peribunyaviridae|Orthobunyavirus|Snowshoe hare orthobunyavirus		409.667	0.009289	1	4	1	1	895:36|251:20|27	0.015|0.005|0.008			4;7;YDV	4	0.997	3	3	7.3e-05
MSN_FERM_1_P26038_1_322	P26038	FERM-1	1	322	4	SDLVFYDVASTGANGF	2	17	Q8JPR0	N	Nucleoprotein			Bunyavirus La Crosse		796210	Peribunyaviridae	Viruses|Riboviria|Orthornavirae|Negarnaviricota|Polyploviricotina|Ellioviricetes|Bunyavirales|Peribunyaviridae|Orthobunyavirus|La Crosse orthobunyavirus		153.667	0.00281543	1	4	1	1	325:63|70|3	0.006|0.001|0.001			5;8;YDV	6	0.997	3	3	7.3e-05
MSN_FERM_1_P26038_1_322	P26038	FERM-1	1	322	4	DLVFYDVASTGANGFD	3	18	Q8JPR0	N	Nucleoprotein			Bunyavirus La Crosse		796210	Peribunyaviridae	Viruses|Riboviria|Orthornavirae|Negarnaviricota|Polyploviricotina|Ellioviricetes|Bunyavirales|Peribunyaviridae|Orthobunyavirus|La Crosse orthobunyavirus		409.667	0.009289	1	4	1	1	895:36|251:20|27	0.015|0.005|0.008			4;7;YDV	4	0.997	3	3	7.3e-05
MSN_FERM_1_P26038_1_322	P26038	FERM-1	1	322	4	SDLVFYDVASTGANGF	2	17	P04873	N	Nucleoprotein			Bunyavirus La Crosse		11577	Peribunyaviridae	Viruses|Riboviria|Orthornavirae|Negarnaviricota|Polyploviricotina|Ellioviricetes|Bunyavirales|Peribunyaviridae|Orthobunyavirus|La Crosse orthobunyavirus		153.667	0.00281543	1	4	1	1	325:63|70|3	0.006|0.001|0.001			5;8;YDV	6	0.997	3	3	7.3e-05
MSN_FERM_1_P26038_1_322	P26038	FERM-1	1	322	4	DLVFYDVASTGANGFD	3	18	P04873	N	Nucleoprotein			Bunyavirus La Crosse		11577	Peribunyaviridae	Viruses|Riboviria|Orthornavirae|Negarnaviricota|Polyploviricotina|Ellioviricetes|Bunyavirales|Peribunyaviridae|Orthobunyavirus|La Crosse orthobunyavirus		409.667	0.009289	1	4	1	1	895:36|251:20|27	0.015|0.005|0.008			4;7;YDV	4	0.997	3	3	7.3e-05
MSN_FERM_1_P26038_1_322	P26038	FERM-1	1	322	4	MSITNSAIYTFPESSF	1	16	P06166	M	Matrix protein			Bovine parainfluenza 3 virus	BPIV-3	11215	Paramyxoviridae	Viruses|Riboviria|Orthornavirae|Negarnaviricota|Haploviricotina|Monjiviricetes|Mononegavirales|Paramyxoviridae|Orthoparamyxovirinae|Respirovirus		79.3333	0.00151822	1	4	1	1	165:11|46:14|2	0.003|0.001|0.001			8;11;YTF	2	0.996	2	3	6.1e-05
MSN_FERM_1_P26038_1_322	P26038	FERM-1	1	322	4	TNSAIYTFPESSFSDN	4	19	P06166	M	Matrix protein			Bovine parainfluenza 3 virus	BPIV-3	11215	Paramyxoviridae	Viruses|Riboviria|Orthornavirae|Negarnaviricota|Haploviricotina|Monjiviricetes|Mononegavirales|Paramyxoviridae|Orthoparamyxovirinae|Respirovirus		7465.33	0.137029	1	4	1	1	418:1901|5973:14099|5	0.036|0.374|0.001			5;8;YTF	8	0.996	2	3	6.1e-05
MAP1LC3C_ATG8__Q9BXW4_2_125	Q9BXW4	ATG8	2	125	4	EALRDSDWTHVDAEAL	752	767	Q80KJ6	ORF2	Capsid polyprotein VP90			Mink astrovirus 1	MAstV-1	1239574	Astroviridae	Viruses|Riboviria|Orthornavirae|Pisuviricota|Stelpaviricetes|Stellavirales|Astroviridae|Mamastrovirus		2781.83	0.0389307	1	4	1	1	157:28|1320:11618|85:192|5:16|4:13|2790:463	0.002|0.177|0.003|0.001|0.000|0.051			7;11;WTHV	14	0.912	2	6	1e-06
MAP1LC3C_ATG8__Q9BXW4_2_125	Q9BXW4	ATG8	2	125	4	DSDWTHVDAEALLAAI	756	771	Q80KJ6	ORF2	Capsid polyprotein VP90			Mink astrovirus 1	MAstV-1	1239574	Astroviridae	Viruses|Riboviria|Orthornavirae|Pisuviricota|Stelpaviricetes|Stellavirales|Astroviridae|Mamastrovirus		7877.83	0.112647	1	4	1	1	472:68|1462:1722|1059:1065|615:20968|885:722|12508:5721	0.005|0.042|0.026|0.319|0.016|0.269			3;7;WTHV	34	0.693	2	6	1e-06
MAP1LC3C_ATG8__Q9BXW4_2_125	Q9BXW4	ATG8	2	125	4	EMMYEALRDSDWTHVD	748	763	Q80KJ6	ORF2	Capsid polyprotein VP90			Mink astrovirus 1	MAstV-1	1239574	Astroviridae	Viruses|Riboviria|Orthornavirae|Pisuviricota|Stelpaviricetes|Stellavirales|Astroviridae|Mamastrovirus		9280.83	0.1088	1	4	1	1	12162:3250|6472:1228|2207:11205|669:1123|2410:7308|1444:6207	0.136|0.099|0.127|0.095|0.101|0.094			11;15;WTHV	36	0.316	2	6	1e-06
MAP1LC3C_ATG8__Q9BXW4_2_125	Q9BXW4	ATG8	2	125	4	NAVDVDDGHFVNIELE	82	97	Q77ZL5	M	Matrix protein 2			Influenza A virus		387226	Orthomyxoviridae	Viruses|Riboviria|Orthornavirae|Negarnaviricota|Polyploviricotina|Insthoviricetes|Articulavirales|Orthomyxoviridae|Alphainfluenzavirus		73.3333	0.00155682	1	4	1	1	22|7|9:19|40:229|17:93|4	0.000|0.000|0.000|0.008|0.001|0.000			9;13;FVNI	9	0.792	1	6	8e-06
MAP1LC3C_ATG8__Q9BXW4_2_125	Q9BXW4	ATG8	2	125	4	NAVDVDDGHFVNIELE	82	97	Q77ZL3	M	Matrix protein 2			Influenza A virus		475467	Orthomyxoviridae	Viruses|Riboviria|Orthornavirae|Negarnaviricota|Polyploviricotina|Insthoviricetes|Articulavirales|Orthomyxoviridae|Alphainfluenzavirus		73.3333	0.00155682	1	4	1	1	22|7|9:19|40:229|17:93|4	0.000|0.000|0.000|0.008|0.001|0.000			9;13;FVNI	9	0.792	1	6	8e-06
MAP1LC3C_ATG8__Q9BXW4_2_125	Q9BXW4	ATG8	2	125	4	NAVDVDDGHFVNIELE	82	97	Q77ZK8	M	Matrix protein 2			Influenza A virus		387213	Orthomyxoviridae	Viruses|Riboviria|Orthornavirae|Negarnaviricota|Polyploviricotina|Insthoviricetes|Articulavirales|Orthomyxoviridae|Alphainfluenzavirus		73.3333	0.00155682	1	4	1	1	22|7|9:19|40:229|17:93|4	0.000|0.000|0.000|0.008|0.001|0.000			9;13;FVNI	9	0.792	1	6	8e-06
MAP1LC3C_ATG8__Q9BXW4_2_125	Q9BXW4	ATG8	2	125	4	NAVDVDDGHFVNIELE	82	97	Q77XR9	M	Matrix protein 2			Influenza A virus		100834	Orthomyxoviridae	Viruses|Riboviria|Orthornavirae|Negarnaviricota|Polyploviricotina|Insthoviricetes|Articulavirales|Orthomyxoviridae|Alphainfluenzavirus		73.3333	0.00155682	1	4	1	1	22|7|9:19|40:229|17:93|4	0.000|0.000|0.000|0.008|0.001|0.000			9;13;FVNI	9	0.792	1	6	8e-06
MAP1LC3C_ATG8__Q9BXW4_2_125	Q9BXW4	ATG8	2	125	4	NAVDVDDGHFVNIELE	82	97	Q6DPT9	M	Matrix protein 2			Influenza A virus		284172	Orthomyxoviridae	Viruses|Riboviria|Orthornavirae|Negarnaviricota|Polyploviricotina|Insthoviricetes|Articulavirales|Orthomyxoviridae|Alphainfluenzavirus		73.3333	0.00155682	1	4	1	1	22|7|9:19|40:229|17:93|4	0.000|0.000|0.000|0.008|0.001|0.000			9;13;FVNI	9	0.792	1	6	8e-06
MAP1LC3C_ATG8__Q9BXW4_2_125	Q9BXW4	ATG8	2	125	4	NAVDVDDGHFVNIELE	82	97	Q67210	M	Matrix protein 2			Influenza A virus		383603	Orthomyxoviridae	Viruses|Riboviria|Orthornavirae|Negarnaviricota|Polyploviricotina|Insthoviricetes|Articulavirales|Orthomyxoviridae|Alphainfluenzavirus		73.3333	0.00155682	1	4	1	1	22|7|9:19|40:229|17:93|4	0.000|0.000|0.000|0.008|0.001|0.000			9;13;FVNI	9	0.792	1	6	8e-06
MAP1LC3C_ATG8__Q9BXW4_2_125	Q9BXW4	ATG8	2	125	4	NAVDVDDGHFVNIELE	82	97	Q67172	M	Matrix protein 2			Influenza A virus		380339	Orthomyxoviridae	Viruses|Riboviria|Orthornavirae|Negarnaviricota|Polyploviricotina|Insthoviricetes|Articulavirales|Orthomyxoviridae|Alphainfluenzavirus		73.3333	0.00155682	1	4	1	1	22|7|9:19|40:229|17:93|4	0.000|0.000|0.000|0.008|0.001|0.000			9;13;FVNI	9	0.792	1	6	8e-06
MAP1LC3C_ATG8__Q9BXW4_2_125	Q9BXW4	ATG8	2	125	4	NAVDVDDGHFVNIELE	82	97	Q67168	M	Matrix protein 2			Influenza A virus		385605	Orthomyxoviridae	Viruses|Riboviria|Orthornavirae|Negarnaviricota|Polyploviricotina|Insthoviricetes|Articulavirales|Orthomyxoviridae|Alphainfluenzavirus		73.3333	0.00155682	1	4	1	1	22|7|9:19|40:229|17:93|4	0.000|0.000|0.000|0.008|0.001|0.000			9;13;FVNI	9	0.792	1	6	8e-06
MAP1LC3C_ATG8__Q9BXW4_2_125	Q9BXW4	ATG8	2	125	4	NAVDVDDGHFVNIELE	82	97	Q67166	M	Matrix protein 2			Influenza A virus		385590	Orthomyxoviridae	Viruses|Riboviria|Orthornavirae|Negarnaviricota|Polyploviricotina|Insthoviricetes|Articulavirales|Orthomyxoviridae|Alphainfluenzavirus		73.3333	0.00155682	1	4	1	1	22|7|9:19|40:229|17:93|4	0.000|0.000|0.000|0.008|0.001|0.000			9;13;FVNI	9	0.792	1	6	8e-06
MAP1LC3C_ATG8__Q9BXW4_2_125	Q9BXW4	ATG8	2	125	4	NAVDVDDGHFVNIELE	82	97	Q0A2H5	M	Matrix protein 2			Influenza A virus		402527	Orthomyxoviridae	Viruses|Riboviria|Orthornavirae|Negarnaviricota|Polyploviricotina|Insthoviricetes|Articulavirales|Orthomyxoviridae|Alphainfluenzavirus		73.3333	0.00155682	1	4	1	1	22|7|9:19|40:229|17:93|4	0.000|0.000|0.000|0.008|0.001|0.000			9;13;FVNI	9	0.792	1	6	8e-06
MAP1LC3C_ATG8__Q9BXW4_2_125	Q9BXW4	ATG8	2	125	4	NAVDVDDGHFVNIELE	82	97	Q08IG9	M	Matrix protein 2			Influenza A virus		387207	Orthomyxoviridae	Viruses|Riboviria|Orthornavirae|Negarnaviricota|Polyploviricotina|Insthoviricetes|Articulavirales|Orthomyxoviridae|Alphainfluenzavirus		73.3333	0.00155682	1	4	1	1	22|7|9:19|40:229|17:93|4	0.000|0.000|0.000|0.008|0.001|0.000			9;13;FVNI	9	0.792	1	6	8e-06
MAP1LC3C_ATG8__Q9BXW4_2_125	Q9BXW4	ATG8	2	125	4	NAVDVDDGHFVNIELE	82	97	Q04261	M	Matrix protein 2			Influenza A virus		385585	Orthomyxoviridae	Viruses|Riboviria|Orthornavirae|Negarnaviricota|Polyploviricotina|Insthoviricetes|Articulavirales|Orthomyxoviridae|Alphainfluenzavirus		73.3333	0.00155682	1	4	1	1	22|7|9:19|40:229|17:93|4	0.000|0.000|0.000|0.008|0.001|0.000			9;13;FVNI	9	0.792	1	6	8e-06
MAP1LC3C_ATG8__Q9BXW4_2_125	Q9BXW4	ATG8	2	125	4	NAVDVDDGHFVNIELE	82	97	P36348	M	Matrix protein 2			Influenza A virus		36418	Orthomyxoviridae	Viruses|Riboviria|Orthornavirae|Negarnaviricota|Polyploviricotina|Insthoviricetes|Articulavirales|Orthomyxoviridae|Alphainfluenzavirus		73.3333	0.00155682	1	4	1	1	22|7|9:19|40:229|17:93|4	0.000|0.000|0.000|0.008|0.001|0.000			9;13;FVNI	9	0.792	1	6	8e-06
MAP1LC3C_ATG8__Q9BXW4_2_125	Q9BXW4	ATG8	2	125	4	NAVDVDDGHFVNIELE	82	97	P0C5T1	M	Matrix protein 2			Influenza A virus		196426	Orthomyxoviridae	Viruses|Riboviria|Orthornavirae|Negarnaviricota|Polyploviricotina|Insthoviricetes|Articulavirales|Orthomyxoviridae|Alphainfluenzavirus		73.3333	0.00155682	1	4	1	1	22|7|9:19|40:229|17:93|4	0.000|0.000|0.000|0.008|0.001|0.000			9;13;FVNI	9	0.792	1	6	8e-06
MAP1LC3C_ATG8__Q9BXW4_2_125	Q9BXW4	ATG8	2	125	4	NAVDVDDGHFVNIELE	82	97	P05780	M	Matrix protein 2			Influenza A virus		381518	Orthomyxoviridae	Viruses|Riboviria|Orthornavirae|Negarnaviricota|Polyploviricotina|Insthoviricetes|Articulavirales|Orthomyxoviridae|Alphainfluenzavirus		73.3333	0.00155682	1	4	1	1	22|7|9:19|40:229|17:93|4	0.000|0.000|0.000|0.008|0.001|0.000			9;13;FVNI	9	0.792	1	6	8e-06
MAP1LC3C_ATG8__Q9BXW4_2_125	Q9BXW4	ATG8	2	125	4	NAVDVDDGHFVNIELE	82	97	P05778	M	Matrix protein 2			Influenza A virus		11384	Orthomyxoviridae	Viruses|Riboviria|Orthornavirae|Negarnaviricota|Polyploviricotina|Insthoviricetes|Articulavirales|Orthomyxoviridae|Alphainfluenzavirus		73.3333	0.00155682	1	4	1	1	22|7|9:19|40:229|17:93|4	0.000|0.000|0.000|0.008|0.001|0.000			9;13;FVNI	9	0.792	1	6	8e-06
MAP1LC3C_ATG8__Q9BXW4_2_125	Q9BXW4	ATG8	2	125	4	NAVDVDDGHFVNIELE	82	97	O70632	M	Matrix protein 2			Influenza A virus		130763	Orthomyxoviridae	Viruses|Riboviria|Orthornavirae|Negarnaviricota|Polyploviricotina|Insthoviricetes|Articulavirales|Orthomyxoviridae|Alphainfluenzavirus		73.3333	0.00155682	1	4	1	1	22|7|9:19|40:229|17:93|4	0.000|0.000|0.000|0.008|0.001|0.000			9;13;FVNI	9	0.792	1	6	8e-06
MAP1LC3C_ATG8__Q9BXW4_2_125	Q9BXW4	ATG8	2	125	4	MRSTSEWTVVETSLKQ	1146	1161	P0C6W4	rep	Replicase polyprotein 1ab	PRO_0000290305	Papain-like proteinase	Bat coronavirus HKU5	BtCoV	694008	Coronaviridae	Viruses|Riboviria|Orthornavirae|Pisuviricota|Pisoniviricetes|Nidovirales|Cornidovirineae|Coronaviridae|Orthocoronavirinae|Betacoronavirus|Merbecovirus		293.667	0.00404148	1	4	1	1	7|722:507|68:310|24:114|5|5	0.000|0.016|0.004|0.004|0.000|0.000			6;10;WTVV	8	0.879	2	6	2e-06
MAP1LC3C_ATG8__Q9BXW4_2_125	Q9BXW4	ATG8	2	125	4	SEWTVVETSLKQETAV	1150	1165	P0C6W4	rep	Replicase polyprotein 1ab	PRO_0000290305	Papain-like proteinase	Bat coronavirus HKU5	BtCoV	694008	Coronaviridae	Viruses|Riboviria|Orthornavirae|Pisuviricota|Pisoniviricetes|Nidovirales|Cornidovirineae|Coronaviridae|Orthocoronavirinae|Betacoronavirus|Merbecovirus		979.833	0.0153122	1	4	1	1	382:20|1200:2715|35:393|172:505|39:219|15:184	0.003|0.053|0.004|0.027|0.003|0.002			2;6;WTVV	24	0.865	2	6	1e-06
MAP1LC3C_ATG8__Q9BXW4_2_125	Q9BXW4	ATG8	2	125	4	SVERMRSTSEWTVVET	1142	1157	P0C6W4	rep	Replicase polyprotein 1ab	PRO_0000290305	Papain-like proteinase	Bat coronavirus HKU5	BtCoV	694008	Coronaviridae	Viruses|Riboviria|Orthornavirae|Pisuviricota|Pisoniviricetes|Nidovirales|Cornidovirineae|Coronaviridae|Orthocoronavirinae|Betacoronavirus|Merbecovirus		628.833	0.00705641	1	4	1	1	1649:341|879:522|12:138|25:99|4:66|38	0.017|0.018|0.001|0.004|0.001|0.000			10;14;WTVV	12	0.838	2	6	1e-06
MAP1LC3C_ATG8__Q9BXW4_2_125	Q9BXW4	ATG8	2	125	4	MRSTSEWTVVETSLKQ	1146	1161	P0C6T5	1a	Replicase polyprotein 1a	PRO_0000338101	Non-structural protein 3	Bat coronavirus HKU5	BtCoV	694008	Coronaviridae	Viruses|Riboviria|Orthornavirae|Pisuviricota|Pisoniviricetes|Nidovirales|Cornidovirineae|Coronaviridae|Orthocoronavirinae|Betacoronavirus|Merbecovirus		293.667	0.00404148	1	4	1	1	7|722:507|68:310|24:114|5|5	0.000|0.016|0.004|0.004|0.000|0.000			6;10;WTVV	8	0.879	2	6	2e-06
MAP1LC3C_ATG8__Q9BXW4_2_125	Q9BXW4	ATG8	2	125	4	SEWTVVETSLKQETAV	1150	1165	P0C6T5	1a	Replicase polyprotein 1a	PRO_0000338101	Non-structural protein 3	Bat coronavirus HKU5	BtCoV	694008	Coronaviridae	Viruses|Riboviria|Orthornavirae|Pisuviricota|Pisoniviricetes|Nidovirales|Cornidovirineae|Coronaviridae|Orthocoronavirinae|Betacoronavirus|Merbecovirus		979.833	0.0153122	1	4	1	1	382:20|1200:2715|35:393|172:505|39:219|15:184	0.003|0.053|0.004|0.027|0.003|0.002			2;6;WTVV	24	0.865	2	6	1e-06
MAP1LC3C_ATG8__Q9BXW4_2_125	Q9BXW4	ATG8	2	125	4	SVERMRSTSEWTVVET	1142	1157	P0C6T5	1a	Replicase polyprotein 1a	PRO_0000338101	Non-structural protein 3	Bat coronavirus HKU5	BtCoV	694008	Coronaviridae	Viruses|Riboviria|Orthornavirae|Pisuviricota|Pisoniviricetes|Nidovirales|Cornidovirineae|Coronaviridae|Orthocoronavirinae|Betacoronavirus|Merbecovirus		628.833	0.00705641	1	4	1	1	1649:341|879:522|12:138|25:99|4:66|38	0.017|0.018|0.001|0.004|0.001|0.000			10;14;WTVV	12	0.838	2	6	1e-06
MAP1LC3C_ATG8__Q9BXW4_2_125	Q9BXW4	ATG8	2	125	4	GDDEAEEFVEVHLPDT	427	442	Q6X1D5	G	Glycoprotein	PRO_0000295794	Glycoprotein	Aravan virus	ARAV	211977	Rhabdoviridae	Viruses|Riboviria|Orthornavirae|Negarnaviricota|Haploviricotina|Monjiviricetes|Mononegavirales|Rhabdoviridae|Lyssavirus		431.667	0.00549822	1	4	1	1	22|1643:450|88:135|2|19|20:211	0.000|0.027|0.003|0.000|0.000|0.003			7;11;FVEV	9	0.746	2	6	1e-06
MAP1LC3C_ATG8__Q9BXW4_2_125	Q9BXW4	ATG8	2	125	4	AEEFVEVHLPDTQKQI	431	446	Q6X1D5	G	Glycoprotein	PRO_0000295794	Glycoprotein	Aravan virus	ARAV	211977	Rhabdoviridae	Viruses|Riboviria|Orthornavirae|Negarnaviricota|Haploviricotina|Monjiviricetes|Mononegavirales|Rhabdoviridae|Lyssavirus		138.667	0.00122742	1	4	1	1	619:103|-|22:33|-|3:52|-	0.006|0.000|0.001|0.000|0.001|0.000			3;7;FVEV	5	0.835	2	3	1e-06
MAP1LC3A_ATG8__Q9H492_2_121	Q9H492	ATG8	2	121	4	SNSSNQSETMEWTDLP	51	66	P13899		Genome polyprotein	PRO_0000040180	Leader protein	Theiler's murine encephalomyelitis virus	TMEV	12126	Picornaviridae	Viruses|Riboviria|Orthornavirae|Pisuviricota|Pisoniviricetes|Picornavirales|Picornaviridae|Cardiovirus		366.667	0.00806108	1	4	1	1	2:990|77|31	0.023|0.001|0.000		LIG_LIR_Gen_1|8|15|TMEWTDL	11;15;WTDL	3	0.957	2	3	1e-06
MAP1LC3A_ATG8__Q9H492_2_121	Q9H492	ATG8	2	121	4	NQSETMEWTDLPLVRD	55	70	P13899		Genome polyprotein	PRO_0000040180	Leader protein	Theiler's murine encephalomyelitis virus	TMEV	12126	Picornaviridae	Viruses|Riboviria|Orthornavirae|Pisuviricota|Pisoniviricetes|Picornavirales|Picornaviridae|Cardiovirus		68.6667	0.00147237	1	4	1	1	175|10|21	0.004|0.000|0.000		LIG_LIR_Gen_1|4|11|TMEWTDL	7;11;WTDL	3	0.884	2	3	1e-06
MAP1LC3A_ATG8__Q9H492_2_121	Q9H492	ATG8	2	121	4	TMEWTDLPLVRDIVME	59	74	P13899		Genome polyprotein	PRO_0000040180	Leader protein	Theiler's murine encephalomyelitis virus	TMEV	12126	Picornaviridae	Viruses|Riboviria|Orthornavirae|Pisuviricota|Pisoniviricetes|Picornavirales|Picornaviridae|Cardiovirus		909.667	0.0153997	1	4	1	1	45:1486|1017:26|124:31	0.036|0.009|0.002		LIG_LIR_Gen_1|0|7|TMEWTDL	3;7;WTDL	6	0.687	2	3	1e-06
MAP1LC3A_ATG8__Q9H492_2_121	Q9H492	ATG8	2	121	4	GPNHSDPFETLVPHQQ	1699	1714	Q04544	ORF1	Genome polyprotein	PRO_0000036940	RNA-directed RNA polymerase	Southampton virus	SHV	37129	Caliciviridae	Viruses|Riboviria|Orthornavirae|Pisuviricota|Pisoniviricetes|Picornavirales|Caliciviridae|Norovirus		666.333	0.00885489	1	4	1	1	41:324|441:29|379:785	0.009|0.004|0.014		LIG_LIR_Gen_1|4|11|SDPFETL	7;11;FETL	2	0.898	1	3	3e-06
MAP1LC3A_ATG8__Q9H492_2_121	Q9H492	ATG8	2	121	4	QLLTTWLPEFFMLETM	2421	2436	P0C6X9	rep	Replicase polyprotein 1ab	PRO_0000037340	Papain-like proteinase	Murine coronavirus	MHV-A59	11142	Coronaviridae	Viruses|Riboviria|Orthornavirae|Pisuviricota|Pisoniviricetes|Nidovirales|Cornidovirineae|Coronaviridae|Orthocoronavirinae|Betacoronavirus|Embecovirus		68.6667	0.000580961	1	4	1	1	4|197|5	0.000|0.002|0.000		LIG_LIR_Gen_1|8|13|EFFML	9;13;FFML	10	0.275	1	3	5e-06
MAP1LC3A_ATG8__Q9H492_2_121	Q9H492	ATG8	2	121	4	QLLTTWLPEFFMLETM	2367	2382	P0C6X8	rep	Replicase polyprotein 1ab	PRO_0000037325	Papain-like proteinase	Murine coronavirus	MHV-2	76344	Coronaviridae	Viruses|Riboviria|Orthornavirae|Pisuviricota|Pisoniviricetes|Nidovirales|Cornidovirineae|Coronaviridae|Orthocoronavirinae|Betacoronavirus|Embecovirus		68.6667	0.000580961	1	4	1	1	4|197|5	0.000|0.002|0.000		LIG_LIR_Gen_1|8|13|EFFML	9;13;FFML	10	0.275	1	3	5e-06
MAP1LC3A_ATG8__Q9H492_2_121	Q9H492	ATG8	2	121	4	QLLTTWLPEFFMLETM	2421	2436	P0C6V0	1a	Replicase polyprotein 1a	PRO_0000338281	Non-structural protein 3	Murine coronavirus	MHV-A59	11142	Coronaviridae	Viruses|Riboviria|Orthornavirae|Pisuviricota|Pisoniviricetes|Nidovirales|Cornidovirineae|Coronaviridae|Orthocoronavirinae|Betacoronavirus|Embecovirus		68.6667	0.000580961	1	4	1	1	4|197|5	0.000|0.002|0.000		LIG_LIR_Gen_1|8|13|EFFML	9;13;FFML	10	0.275	1	3	5e-06
MAP1LC3A_ATG8__Q9H492_2_121	Q9H492	ATG8	2	121	4	QLLTTWLPEFFMLETM	2367	2382	P0C6U9	1a	Replicase polyprotein 1a	PRO_0000338269	Non-structural protein 3	Murine coronavirus	MHV-2	76344	Coronaviridae	Viruses|Riboviria|Orthornavirae|Pisuviricota|Pisoniviricetes|Nidovirales|Cornidovirineae|Coronaviridae|Orthocoronavirinae|Betacoronavirus|Embecovirus		68.6667	0.000580961	1	4	1	1	4|197|5	0.000|0.002|0.000		LIG_LIR_Gen_1|8|13|EFFML	9;13;FFML	10	0.275	1	3	5e-06
MAP1LC3A_ATG8__Q9H492_2_121	Q9H492	ATG8	2	121	4	EALRDSDWTHVDAEAL	752	767	Q80KJ6	ORF2	Capsid polyprotein VP90			Mink astrovirus 1	MAstV-1	1239574	Astroviridae	Viruses|Riboviria|Orthornavirae|Pisuviricota|Stelpaviricetes|Stellavirales|Astroviridae|Mamastrovirus		159.667	0.00192595	1	4	1	1	3:4|3|256:213	0.000|0.000|0.006		LIG_LIR_Gen_1|4|11|DSDWTHV	7;11;WTHV	14	0.912	2	3	1e-06
MAP1LC3A_ATG8__Q9H492_2_121	Q9H492	ATG8	2	121	4	EMMYEALRDSDWTHVD	748	763	Q80KJ6	ORF2	Capsid polyprotein VP90			Mink astrovirus 1	MAstV-1	1239574	Astroviridae	Viruses|Riboviria|Orthornavirae|Pisuviricota|Stelpaviricetes|Stellavirales|Astroviridae|Mamastrovirus		6997.33	0.0897304	1	4	1	1	418:3041|7130:4166|5422:815	0.081|0.116|0.073		LIG_LIR_Gen_1|0|7|EMMYEAL;LIG_LIR_Gen_1|8|15|DSDWTHV	11;15;WTHV	36	0.316	2	3	1e-06
MAP1LC3A_ATG8__Q9H492_2_121	Q9H492	ATG8	2	121	4	DSDWTHVDAEALLAAI	756	771	Q80KJ6	ORF2	Capsid polyprotein VP90			Mink astrovirus 1	MAstV-1	1239574	Astroviridae	Viruses|Riboviria|Orthornavirae|Pisuviricota|Stelpaviricetes|Stellavirales|Astroviridae|Mamastrovirus		3929.67	0.0693463	1	4	1	1	2284:4023|1670:732|1124:1956	0.147|0.024|0.037		LIG_LIR_Gen_1|0|7|DSDWTHV	3;7;WTHV	34	0.693	2	3	1e-06
MAP1LC3A_ATG8__Q9H492_2_121	Q9H492	ATG8	2	121	4	SDITFGDFSASEWETI	1800	1815	Q8QZ73		Polyprotein P1234	PRO_0000229930	Non-structural protein 3	Mayaro virus	MAYV	374990	Togaviridae	Viruses|Riboviria|Orthornavirae|Kitrinoviricota|Alsuviricetes|Martellivirales|Togaviridae|Alphavirus		89	0.00102628	1	4	1	1	2:16|66|175:8	0.000|0.001|0.002		LIG_LIR_Gen_1|10|16|SEWETI	12;16;WETI	12	0.213	1	3	4e-06
MAP1LC3A_ATG8__Q9H492_2_121	Q9H492	ATG8	2	121	4	DDGWGMVGDDVEFDYT	734	749	Q9IFX3	ORF1	Non-structural polyprotein 1A	PRO_0000419598	VPg	Human astrovirus-8	HAstV-8	43358	Astroviridae	Viruses|Riboviria|Orthornavirae|Pisuviricota|Stelpaviricetes|Stellavirales|Astroviridae|Mamastrovirus		509.333	0.00768794	1	4	1	1	127:401|253:5|709:33	0.012|0.002|0.009			3;7;WGMV	3	0.809	1	3	2e-06
MAP1LC3A_ATG8__Q9H492_2_121	Q9H492	ATG8	2	121	4	DDGWGMVGDDVEFDYT	734	749	Q9IFX2	ORF1	Non-structural polyprotein 1AB	PRO_0000419589	VPg	Human astrovirus-8	HAstV-8	43358	Astroviridae	Viruses|Riboviria|Orthornavirae|Pisuviricota|Stelpaviricetes|Stellavirales|Astroviridae|Mamastrovirus		509.333	0.00768794	1	4	1	1	127:401|253:5|709:33	0.012|0.002|0.009			3;7;WGMV	3	0.809	1	3	2e-06
MAP1LC3A_ATG8__Q9H492_2_121	Q9H492	ATG8	2	121	4	DDGWGMVGDDVEFDYT	733	748	Q4TWH9	ORF1	Non-structural polyprotein 1A	PRO_0000419597	VPg	Human astrovirus-5	HAstV-5	35741	Astroviridae	Viruses|Riboviria|Orthornavirae|Pisuviricota|Stelpaviricetes|Stellavirales|Astroviridae|Mamastrovirus		509.333	0.00768794	1	4	1	1	127:401|253:5|709:33	0.012|0.002|0.009			3;7;WGMV	3	0.809	1	3	2e-06
MAP1LC3A_ATG8__Q9H492_2_121	Q9H492	ATG8	2	121	4	DDGWGMVGDDVEFDYT	733	748	Q4TWH8	ORF1	Non-structural polyprotein 1AB	PRO_0000419588	VPg	Human astrovirus-5	HAstV-5	35741	Astroviridae	Viruses|Riboviria|Orthornavirae|Pisuviricota|Stelpaviricetes|Stellavirales|Astroviridae|Mamastrovirus		509.333	0.00768794	1	4	1	1	127:401|253:5|709:33	0.012|0.002|0.009			3;7;WGMV	3	0.809	1	3	2e-06
MAP1LC3A_ATG8__Q9H492_2_121	Q9H492	ATG8	2	121	4	DDGWGMVGDDVEFDYT	733	748	Q67726	ORF1	Non-structural polyprotein 1AB	PRO_0000419586	VPg	Human astrovirus-1	HAstV-1	12456	Astroviridae	Viruses|Riboviria|Orthornavirae|Pisuviricota|Stelpaviricetes|Stellavirales|Astroviridae|Mamastrovirus		509.333	0.00768794	1	4	1	1	127:401|253:5|709:33	0.012|0.002|0.009			3;7;WGMV	3	0.809	1	3	2e-06
MAP1LC3A_ATG8__Q9H492_2_121	Q9H492	ATG8	2	121	4	DDGWGMVGDDVEFDYT	733	748	P0C6K4	ORF1	Non-structural polyprotein 1A	PRO_0000419595	VPg	Human astrovirus-1	HAstV-1	12456	Astroviridae	Viruses|Riboviria|Orthornavirae|Pisuviricota|Stelpaviricetes|Stellavirales|Astroviridae|Mamastrovirus		509.333	0.00768794	1	4	1	1	127:401|253:5|709:33	0.012|0.002|0.009			3;7;WGMV	3	0.809	1	3	2e-06
MAP1LC3A_ATG8__Q9H492_2_121	Q9H492	ATG8	2	121	4	ATGTNGGRWVVLTEEI	124	139	P0C6L1	Segment-9	Protein VP6			Bluetongue virus 13	BTV 13	355314	Reoviridae	Viruses|Riboviria|Orthornavirae|Duplornaviricota|Resentoviricetes|Reovirales|Reoviridae|Sedoreovirinae|Orbivirus		121.667	0.00280987	1	4	1	1	315:45|3|2	0.008|0.000|0.000			8;12;WVVL	4	0.855	3	3	1e-06
MAP1LC3A_ATG8__Q9H492_2_121	Q9H492	ATG8	2	121	4	AGVGATGTNGGRWVVL	120	135	P0C6L1	Segment-9	Protein VP6			Bluetongue virus 13	BTV 13	355314	Reoviridae	Viruses|Riboviria|Orthornavirae|Duplornaviricota|Resentoviricetes|Reovirales|Reoviridae|Sedoreovirinae|Orbivirus		448	0.00535838	1	4	1	1	6:146|395:3|668:126	0.004|0.003|0.009			12;16;WVVL	6	0.471	3	3	2e-06
MAP1LC3A_ATG8__Q9H492_2_121	Q9H492	ATG8	2	121	4	ATGTNGGRWVVLTEEI	124	139	Q98829	Segment-9	Protein VP6-A			Bluetongue virus 10	BTV 10	10900	Reoviridae	Viruses|Riboviria|Orthornavirae|Duplornaviricota|Resentoviricetes|Reovirales|Reoviridae|Sedoreovirinae|Orbivirus		121.667	0.00280987	1	4	1	1	315:45|3|2	0.008|0.000|0.000			8;12;WVVL	4	0.855	3	3	1e-06
MAP1LC3A_ATG8__Q9H492_2_121	Q9H492	ATG8	2	121	4	AGVGATGTNGGRWVVL	120	135	Q98829	Segment-9	Protein VP6-A			Bluetongue virus 10	BTV 10	10900	Reoviridae	Viruses|Riboviria|Orthornavirae|Duplornaviricota|Resentoviricetes|Reovirales|Reoviridae|Sedoreovirinae|Orbivirus		448	0.00535838	1	4	1	1	6:146|395:3|668:126	0.004|0.003|0.009			12;16;WVVL	6	0.471	3	3	2e-06
MAP1LC3A_ATG8__Q9H492_2_121	Q9H492	ATG8	2	121	4	TIGANGGRWVVLTEEI	120	135	P33423	Segment-9	Protein VP6-B			Bluetongue virus 10	BTV 10	10900	Reoviridae	Viruses|Riboviria|Orthornavirae|Duplornaviricota|Resentoviricetes|Reovirales|Reoviridae|Sedoreovirinae|Orbivirus		231.333	0.00423236	1	4	1	1	344:54|18|191:87	0.009|0.000|0.003			8;12;WVVL	4	0.737	3	3	1e-06
MAP1LC3A_ATG8__Q9H492_2_121	Q9H492	ATG8	2	121	4	AGVGTIGANGGRWVVL	116	131	P33423	Segment-9	Protein VP6-B			Bluetongue virus 10	BTV 10	10900	Reoviridae	Viruses|Riboviria|Orthornavirae|Duplornaviricota|Resentoviricetes|Reovirales|Reoviridae|Sedoreovirinae|Orbivirus		1137	0.013455	1	4	1	1	18:467|1465:26|1153:282	0.011|0.012|0.017			12;16;WVVL	18	0.487	3	3	2e-06
MAP1LC3A_ATG8__Q9H492_2_121	Q9H492	ATG8	2	121	4	SVERMRSTSEWTVVET	1142	1157	P0C6W4	rep	Replicase polyprotein 1ab	PRO_0000290305	Papain-like proteinase	Bat coronavirus HKU5	BtCoV	694008	Coronaviridae	Viruses|Riboviria|Orthornavirae|Pisuviricota|Pisoniviricetes|Nidovirales|Cornidovirineae|Coronaviridae|Orthocoronavirinae|Betacoronavirus|Merbecovirus		742	0.0110107	1	4	1	1	95:684|841:428|153:25	0.018|0.013|0.002		LIG_LIR_Gen_1|7|14|TSEWTVV	10;14;WTVV	12	0.838	2	3	1e-06
MAP1LC3A_ATG8__Q9H492_2_121	Q9H492	ATG8	2	121	4	MRSTSEWTVVETSLKQ	1146	1161	P0C6W4	rep	Replicase polyprotein 1ab	PRO_0000290305	Papain-like proteinase	Bat coronavirus HKU5	BtCoV	694008	Coronaviridae	Viruses|Riboviria|Orthornavirae|Pisuviricota|Pisoniviricetes|Nidovirales|Cornidovirineae|Coronaviridae|Orthocoronavirinae|Betacoronavirus|Merbecovirus		606	0.0139753	1	4	1	1	739:1042|24:6|7	0.042|0.000|0.000		LIG_LIR_Gen_1|3|10|TSEWTVV	6;10;WTVV	8	0.879	2	3	1e-06
MAP1LC3A_ATG8__Q9H492_2_121	Q9H492	ATG8	2	121	4	SEWTVVETSLKQETAV	1150	1165	P0C6W4	rep	Replicase polyprotein 1ab	PRO_0000290305	Papain-like proteinase	Bat coronavirus HKU5	BtCoV	694008	Coronaviridae	Viruses|Riboviria|Orthornavirae|Pisuviricota|Pisoniviricetes|Nidovirales|Cornidovirineae|Coronaviridae|Orthocoronavirinae|Betacoronavirus|Merbecovirus		25292	0.341406	1	4	1	1	13654:436|25465:28077|1790:6454	0.328|0.596|0.100		LIG_LIR_Gen_1|0|6|SEWTVV	2;6;WTVV	24	0.865	2	3	1e-06
MAP1LC3A_ATG8__Q9H492_2_121	Q9H492	ATG8	2	121	4	SVERMRSTSEWTVVET	1142	1157	P0C6T5	1a	Replicase polyprotein 1a	PRO_0000338101	Non-structural protein 3	Bat coronavirus HKU5	BtCoV	694008	Coronaviridae	Viruses|Riboviria|Orthornavirae|Pisuviricota|Pisoniviricetes|Nidovirales|Cornidovirineae|Coronaviridae|Orthocoronavirinae|Betacoronavirus|Merbecovirus		742	0.0110107	1	4	1	1	95:684|841:428|153:25	0.018|0.013|0.002		LIG_LIR_Gen_1|7|14|TSEWTVV	10;14;WTVV	12	0.838	2	3	1e-06
MAP1LC3A_ATG8__Q9H492_2_121	Q9H492	ATG8	2	121	4	MRSTSEWTVVETSLKQ	1146	1161	P0C6T5	1a	Replicase polyprotein 1a	PRO_0000338101	Non-structural protein 3	Bat coronavirus HKU5	BtCoV	694008	Coronaviridae	Viruses|Riboviria|Orthornavirae|Pisuviricota|Pisoniviricetes|Nidovirales|Cornidovirineae|Coronaviridae|Orthocoronavirinae|Betacoronavirus|Merbecovirus		606	0.0139753	1	4	1	1	739:1042|24:6|7	0.042|0.000|0.000		LIG_LIR_Gen_1|3|10|TSEWTVV	6;10;WTVV	8	0.879	2	3	1e-06
MAP1LC3A_ATG8__Q9H492_2_121	Q9H492	ATG8	2	121	4	SEWTVVETSLKQETAV	1150	1165	P0C6T5	1a	Replicase polyprotein 1a	PRO_0000338101	Non-structural protein 3	Bat coronavirus HKU5	BtCoV	694008	Coronaviridae	Viruses|Riboviria|Orthornavirae|Pisuviricota|Pisoniviricetes|Nidovirales|Cornidovirineae|Coronaviridae|Orthocoronavirinae|Betacoronavirus|Merbecovirus		25292	0.341406	1	4	1	1	13654:436|25465:28077|1790:6454	0.328|0.596|0.100		LIG_LIR_Gen_1|0|6|SEWTVV	2;6;WTVV	24	0.865	2	3	1e-06
MAGI1_WW_1_Q96QZ7_298_336	Q96QZ7	WW-1	298	336	4	PDDDDLWLPPPEYVPL	26	41	Q5VKP0	M	Matrix protein			West Caucasian bat virus	WCBV	249584	Rhabdoviridae	Viruses|Riboviria|Orthornavirae|Negarnaviricota|Haploviricotina|Monjiviricetes|Mononegavirales|Rhabdoviridae|Lyssavirus		170.667	0.00168454	1	4	1	1	2:100|2:408|-	0.001|0.004|0.000		LIG_WW_1|9|13|PPEY	9;13;PPEY	23	0.382	2	2	1e-06
MAGI1_WW_1_Q96QZ7_298_336	Q96QZ7	WW-1	298	336	4	LPPPEYVPLHEISSKG	33	48	Q5VKP0	M	Matrix protein			West Caucasian bat virus	WCBV	249584	Rhabdoviridae	Viruses|Riboviria|Orthornavirae|Negarnaviricota|Haploviricotina|Monjiviricetes|Mononegavirales|Rhabdoviridae|Lyssavirus		355.667	0.00352301	1	4	1	1	99:758|6:173|31	0.008|0.002|0.001		LIG_WW_1|2|6|PPEY	2;6;PPEY	6	0.991	2	3	1e-06
MAGI1_WW_1_Q96QZ7_298_336	Q96QZ7	WW-1	298	336	4	PPEYVPLHEISSKGNT	35	50	Q5VKP0	M	Matrix protein			West Caucasian bat virus	WCBV	249584	Rhabdoviridae	Viruses|Riboviria|Orthornavirae|Negarnaviricota|Haploviricotina|Monjiviricetes|Mononegavirales|Rhabdoviridae|Lyssavirus		93	0.000938244	1	4	1	1	3|14:262|-	0.000|0.003|0.000		LIG_WW_1|0|4|PPEY	0;4;PPEY	3	0.314	2	2	1e-06
MAGI1_WW_1_Q96QZ7_298_336	Q96QZ7	WW-1	298	336	4	LGIAPPPYEEDTSMEY	20	35	Q8B0I2	M	Matrix protein			Vesicular stomatitis Indiana virus	VSIV	434488	Rhabdoviridae	Viruses|Riboviria|Orthornavirae|Negarnaviricota|Haploviricotina|Monjiviricetes|Mononegavirales|Rhabdoviridae|Vesiculovirus		134.667	0.00150406	1	4	1	1	37:207|4:129|27	0.002|0.001|0.001		LIG_WW_1|4|8|PPPY	4;8;PPPY	7	0.988	1	3	8e-06
MAGI1_WW_1_Q96QZ7_298_336	Q96QZ7	WW-1	298	336	4	LGIAPPPYEEDTSMEY	20	35	Q8B0H7	M	Matrix protein			Vesicular stomatitis Indiana virus	VSIV	434490	Rhabdoviridae	Viruses|Riboviria|Orthornavirae|Negarnaviricota|Haploviricotina|Monjiviricetes|Mononegavirales|Rhabdoviridae|Vesiculovirus		134.667	0.00150406	1	4	1	1	37:207|4:129|27	0.002|0.001|0.001		LIG_WW_1|4|8|PPPY	4;8;PPPY	7	0.988	1	3	8e-06
MAGI1_WW_1_Q96QZ7_298_336	Q96QZ7	WW-1	298	336	4	LGIAPPPYEEDTSMEY	20	35	Q8B0H2	M	Matrix protein			Vesicular stomatitis Indiana virus	VSIV	434489	Rhabdoviridae	Viruses|Riboviria|Orthornavirae|Negarnaviricota|Haploviricotina|Monjiviricetes|Mononegavirales|Rhabdoviridae|Vesiculovirus		134.667	0.00150406	1	4	1	1	37:207|4:129|27	0.002|0.001|0.001		LIG_WW_1|4|8|PPPY	4;8;PPPY	7	0.988	1	3	8e-06
MAGI1_WW_1_Q96QZ7_298_336	Q96QZ7	WW-1	298	336	4	LGIAPPPYEEDTSMEY	20	35	P04876	M	Matrix protein			Vesicular stomatitis Indiana virus	VSIV	11278	Rhabdoviridae	Viruses|Riboviria|Orthornavirae|Negarnaviricota|Haploviricotina|Monjiviricetes|Mononegavirales|Rhabdoviridae|Vesiculovirus		134.667	0.00150406	1	4	1	1	37:207|4:129|27	0.002|0.001|0.001		LIG_WW_1|4|8|PPPY	4;8;PPPY	7	0.988	1	3	8e-06
MAGI1_WW_1_Q96QZ7_298_336	Q96QZ7	WW-1	298	336	4	LGIAPPPYEEDTSMEY	20	35	P03519	M	Matrix protein			Vesicular stomatitis Indiana virus	VSIV	11285	Rhabdoviridae	Viruses|Riboviria|Orthornavirae|Negarnaviricota|Haploviricotina|Monjiviricetes|Mononegavirales|Rhabdoviridae|Vesiculovirus		134.667	0.00150406	1	4	1	1	37:207|4:129|27	0.002|0.001|0.001	24|27|||bait_domain||PPPY|14990685,16188963,11024108	LIG_WW_1|4|8|PPPY	4;8;PPPY	7	0.988	1	3	8e-06
MAGI1_WW_1_Q96QZ7_298_336	Q96QZ7	WW-1	298	336	4	VTVPTAPPAYADIGYP	4	19	Q5XX06	VP40	Matrix protein VP40			Sudan ebolavirus	SEBOV	386033	Filoviridae	Viruses|Riboviria|Orthornavirae|Negarnaviricota|Haploviricotina|Monjiviricetes|Mononegavirales|Filoviridae|Ebolavirus		8646.33	0.0870535	1	4	1	1	105:587|14688:10507|52	0.006|0.253|0.002		LIG_WW_1|6|10|PPAY	6;10;PPAY	42	0.918	2	3	1e-06
MAGI1_WW_1_Q96QZ7_298_336	Q96QZ7	WW-1	298	336	4	TAPPAYADIGYPMSML	8	23	Q5XX06	VP40	Matrix protein VP40			Sudan ebolavirus	SEBOV	386033	Filoviridae	Viruses|Riboviria|Orthornavirae|Negarnaviricota|Haploviricotina|Monjiviricetes|Mononegavirales|Filoviridae|Ebolavirus		28805.7	0.440474	1	4	1	1	33689:31323|39:1457|19909	0.563|0.015|0.744		LIG_WW_1|2|6|PPAY	2;6;PPAY	44	0.889	2	3	1e-06
MAGI1_WW_1_Q96QZ7_298_336	Q96QZ7	WW-1	298	336	4	NHHYAELNPPPYNHSY	536	551	P25181	F	Fusion glycoprotein F0	PRO_0000039383	Fusion glycoprotein F1	Simian virus 41	SV41	2560766	Paramyxoviridae	Viruses|Riboviria|Orthornavirae|Negarnaviricota|Haploviricotina|Monjiviricetes|Mononegavirales|Paramyxoviridae|Rubulavirinae|Orthorubulavirus		5690.67	0.0548751	1	4	1	1	3341:1396|10645:1669|21	0.041|0.123|0.001		LIG_WW_1|8|12|PPPY	8;12;PPPY	25	0.956	3	3	2e-06
MAGI1_WW_1_Q96QZ7_298_336	Q96QZ7	WW-1	298	336	4	AELNPPPYNHSYESLH	540	555	P25181	F	Fusion glycoprotein F0	PRO_0000039383	Fusion glycoprotein F1	Simian virus 41	SV41	2560766	Paramyxoviridae	Viruses|Riboviria|Orthornavirae|Negarnaviricota|Haploviricotina|Monjiviricetes|Mononegavirales|Paramyxoviridae|Rubulavirinae|Orthorubulavirus		4942	0.0776988	1	4	1	1	2494:3979|466:4502|3385	0.056|0.050|0.126		LIG_WW_1|4|8|PPPY	4;8;PPPY	38	0.98	3	3	1e-06
MAGI1_WW_1_Q96QZ7_298_336	Q96QZ7	WW-1	298	336	4	PPPYNHSYESLHPIPQ	544	559	P25181	F	Fusion glycoprotein F0	PRO_0000039383	Fusion glycoprotein F1	Simian virus 41	SV41	2560766	Paramyxoviridae	Viruses|Riboviria|Orthornavirae|Negarnaviricota|Haploviricotina|Monjiviricetes|Mononegavirales|Paramyxoviridae|Rubulavirinae|Orthorubulavirus		5046	0.0431749	1	4	1	1	11120:3791|5:220|2	0.127|0.002|0.000		LIG_WW_1|0|4|PPPY	0;4;PPPY	28	0.913	3	3	1e-06
MAGI1_WW_1_Q96QZ7_298_336	Q96QZ7	WW-1	298	336	4	LDDDDLWLPPPEYVPL	26	41	P16287	M	Matrix protein			Rabies virus	RABV	11300	Rhabdoviridae	Viruses|Riboviria|Orthornavirae|Negarnaviricota|Haploviricotina|Monjiviricetes|Mononegavirales|Rhabdoviridae|Lyssavirus		3143.33	0.0315444	1	4	1	1	13:859|221:8323|14	0.008|0.086|0.001	35|38|||bait_domain||PPEY|18667490	LIG_WW_1|9|13|PPEY	9;13;PPEY	34	0.553	1	3	1e-06
MAGI1_WW_1_Q96QZ7_298_336	Q96QZ7	WW-1	298	336	4	PDDDDLWLPPPEYVPL	26	41	P15200	M	Matrix protein			Rabies virus	RABV	11293	Rhabdoviridae	Viruses|Riboviria|Orthornavirae|Negarnaviricota|Haploviricotina|Monjiviricetes|Mononegavirales|Rhabdoviridae|Lyssavirus		170.667	0.00168454	1	4	1	1	2:100|2:408|-	0.001|0.004|0.000		LIG_WW_1|9|13|PPEY	9;13;PPEY	23	0.382	1	2	1e-06
MAGI1_WW_1_Q96QZ7_298_336	Q96QZ7	WW-1	298	336	4	LDDDDLWLPPPEYVPL	26	41	P0DOF2	M	Matrix protein			Rabies virus	RABV	11295	Rhabdoviridae	Viruses|Riboviria|Orthornavirae|Negarnaviricota|Haploviricotina|Monjiviricetes|Mononegavirales|Rhabdoviridae|Lyssavirus		3143.33	0.0315444	1	4	1	1	13:859|221:8323|14	0.008|0.086|0.001		LIG_WW_1|9|13|PPEY	9;13;PPEY	34	0.553	1	3	1e-06
MAGI1_WW_1_Q96QZ7_298_336	Q96QZ7	WW-1	298	336	4	LDDDDLWLPPPEYVPL	26	41	P08671	M	Matrix protein			Rabies virus	RABV	103929	Rhabdoviridae	Viruses|Riboviria|Orthornavirae|Negarnaviricota|Haploviricotina|Monjiviricetes|Mononegavirales|Rhabdoviridae|Lyssavirus		3143.33	0.0315444	1	4	1	1	13:859|221:8323|14	0.008|0.086|0.001		LIG_WW_1|9|13|PPEY	9;13;PPEY	34	0.553	1	3	1e-06
MAGI1_WW_1_Q96QZ7_298_336	Q96QZ7	WW-1	298	336	4	PDDDDLWLPPPEYVPL	26	41	A3RM21	M	Matrix protein			Rabies virus	RABV	445790	Rhabdoviridae	Viruses|Riboviria|Orthornavirae|Negarnaviricota|Haploviricotina|Monjiviricetes|Mononegavirales|Rhabdoviridae|Lyssavirus		170.667	0.00168454	1	4	1	1	2:100|2:408|-	0.001|0.004|0.000		LIG_WW_1|9|13|PPEY	9;13;PPEY	23	0.382	1	2	1e-06
MAGI1_WW_1_Q96QZ7_298_336	Q96QZ7	WW-1	298	336	4	MPPPEYVPLTQVKGKA	33	48	P0C571	M	Matrix protein			Mokola virus	MOKV	12538	Rhabdoviridae	Viruses|Riboviria|Orthornavirae|Negarnaviricota|Haploviricotina|Monjiviricetes|Mononegavirales|Rhabdoviridae|Lyssavirus		1111.67	0.0182103	1	4	1	1	170:455|230:1681|799	0.005|0.019|0.030		LIG_WW_1|2|6|PPEY	2;6;PPEY	14	0.983	2	3	1e-06
MAGI1_WW_1_Q96QZ7_298_336	Q96QZ7	WW-1	298	336	4	PPEYVPLTQVKGKASV	35	50	P0C571	M	Matrix protein			Mokola virus	MOKV	12538	Rhabdoviridae	Viruses|Riboviria|Orthornavirae|Negarnaviricota|Haploviricotina|Monjiviricetes|Mononegavirales|Rhabdoviridae|Lyssavirus		1328	0.0142514	1	4	1	1	3:175|498:3207|101	0.002|0.037|0.004		LIG_WW_1|0|4|PPEY	0;4;PPEY	11	0.98	2	3	1e-06
MAGI1_WW_1_Q96QZ7_298_336	Q96QZ7	WW-1	298	336	4	NTYMQYLNPPPYADHG	8	23	Q6UY67	VP40	Matrix protein VP40			Lake Victoria marburgvirus	MARV	482820	Filoviridae	Viruses|Riboviria|Orthornavirae|Negarnaviricota|Haploviricotina|Monjiviricetes|Mononegavirales|Filoviridae|Marburgvirus		282.667	0.00350948	1	4	1	1	46:424|2:283|93	0.004|0.003|0.003		LIG_WW_1|8|12|PPPY	8;12;PPPY	27	0.851	2	3	1e-06
MAGI1_WW_1_Q96QZ7_298_336	Q96QZ7	WW-1	298	336	4	QYLNPPPYADHGANQL	12	27	Q6UY67	VP40	Matrix protein VP40			Lake Victoria marburgvirus	MARV	482820	Filoviridae	Viruses|Riboviria|Orthornavirae|Negarnaviricota|Haploviricotina|Monjiviricetes|Mononegavirales|Filoviridae|Marburgvirus		11483	0.125639	1	4	1	1	444:2877|21058:8782|1288	0.029|0.299|0.048		LIG_WW_1|4|8|PPPY	4;8;PPPY	36	0.949	2	3	1e-06
MAGI1_WW_1_Q96QZ7_298_336	Q96QZ7	WW-1	298	336	4	PPPYADHGANQLIPAD	16	31	Q6UY67	VP40	Matrix protein VP40			Lake Victoria marburgvirus	MARV	482820	Filoviridae	Viruses|Riboviria|Orthornavirae|Negarnaviricota|Haploviricotina|Monjiviricetes|Mononegavirales|Filoviridae|Marburgvirus		1240.33	0.0128332	1	4	1	1	439:658|72:2463|89	0.010|0.026|0.003		LIG_WW_1|0|4|PPPY	0;4;PPPY	30	0.977	2	3	2e-06
MAGI1_WW_1_Q96QZ7_298_336	Q96QZ7	WW-1	298	336	4	NTYMQYLNPPPYADHG	8	23	Q1PDC8	VP40	Matrix protein VP40			Lake Victoria marburgvirus	MARV	378809	Filoviridae	Viruses|Riboviria|Orthornavirae|Negarnaviricota|Haploviricotina|Monjiviricetes|Mononegavirales|Filoviridae|Marburgvirus		282.667	0.00350948	1	4	1	1	46:424|2:283|93	0.004|0.003|0.003		LIG_WW_1|8|12|PPPY	8;12;PPPY	27	0.851	2	3	1e-06
MAGI1_WW_1_Q96QZ7_298_336	Q96QZ7	WW-1	298	336	4	QYLNPPPYADHGANQL	12	27	Q1PDC8	VP40	Matrix protein VP40			Lake Victoria marburgvirus	MARV	378809	Filoviridae	Viruses|Riboviria|Orthornavirae|Negarnaviricota|Haploviricotina|Monjiviricetes|Mononegavirales|Filoviridae|Marburgvirus		11483	0.125639	1	4	1	1	444:2877|21058:8782|1288	0.029|0.299|0.048		LIG_WW_1|4|8|PPPY	4;8;PPPY	36	0.949	2	3	1e-06
MAGI1_WW_1_Q96QZ7_298_336	Q96QZ7	WW-1	298	336	4	PPPYADHGANQLIPAD	16	31	Q1PDC8	VP40	Matrix protein VP40			Lake Victoria marburgvirus	MARV	378809	Filoviridae	Viruses|Riboviria|Orthornavirae|Negarnaviricota|Haploviricotina|Monjiviricetes|Mononegavirales|Filoviridae|Marburgvirus		1240.33	0.0128332	1	4	1	1	439:658|72:2463|89	0.010|0.026|0.003		LIG_WW_1|0|4|PPPY	0;4;PPPY	30	0.977	2	3	2e-06
MAGI1_WW_1_Q96QZ7_298_336	Q96QZ7	WW-1	298	336	4	NTYMQYLNPPPYADHG	8	23	Q1PD51	VP40	Matrix protein VP40			Lake Victoria marburgvirus	MARV	378830	Filoviridae	Viruses|Riboviria|Orthornavirae|Negarnaviricota|Haploviricotina|Monjiviricetes|Mononegavirales|Filoviridae|Marburgvirus		282.667	0.00350948	1	4	1	1	46:424|2:283|93	0.004|0.003|0.003		LIG_WW_1|8|12|PPPY	8;12;PPPY	27	0.851	2	3	1e-06
MAGI1_WW_1_Q96QZ7_298_336	Q96QZ7	WW-1	298	336	4	QYLNPPPYADHGANQL	12	27	Q1PD51	VP40	Matrix protein VP40			Lake Victoria marburgvirus	MARV	378830	Filoviridae	Viruses|Riboviria|Orthornavirae|Negarnaviricota|Haploviricotina|Monjiviricetes|Mononegavirales|Filoviridae|Marburgvirus		11483	0.125639	1	4	1	1	444:2877|21058:8782|1288	0.029|0.299|0.048		LIG_WW_1|4|8|PPPY	4;8;PPPY	36	0.949	2	3	1e-06
MAGI1_WW_1_Q96QZ7_298_336	Q96QZ7	WW-1	298	336	4	PPPYADHGANQLIPAD	16	31	Q1PD51	VP40	Matrix protein VP40			Lake Victoria marburgvirus	MARV	378830	Filoviridae	Viruses|Riboviria|Orthornavirae|Negarnaviricota|Haploviricotina|Monjiviricetes|Mononegavirales|Filoviridae|Marburgvirus		1240.33	0.0128332	1	4	1	1	439:658|72:2463|89	0.010|0.026|0.003		LIG_WW_1|0|4|PPPY	0;4;PPPY	30	0.977	2	3	2e-06
MAGI1_WW_1_Q96QZ7_298_336	Q96QZ7	WW-1	298	336	4	NTYMQYLNPPPYADHG	8	23	Q03040	VP40	Matrix protein VP40			Lake Victoria marburgvirus	MARV	33728	Filoviridae	Viruses|Riboviria|Orthornavirae|Negarnaviricota|Haploviricotina|Monjiviricetes|Mononegavirales|Filoviridae|Marburgvirus		282.667	0.00350948	1	4	1	1	46:424|2:283|93	0.004|0.003|0.003		LIG_WW_1|8|12|PPPY	8;12;PPPY	27	0.851	2	3	1e-06
MAGI1_WW_1_Q96QZ7_298_336	Q96QZ7	WW-1	298	336	4	QYLNPPPYADHGANQL	12	27	Q03040	VP40	Matrix protein VP40			Lake Victoria marburgvirus	MARV	33728	Filoviridae	Viruses|Riboviria|Orthornavirae|Negarnaviricota|Haploviricotina|Monjiviricetes|Mononegavirales|Filoviridae|Marburgvirus		11483	0.125639	1	4	1	1	444:2877|21058:8782|1288	0.029|0.299|0.048		LIG_WW_1|4|8|PPPY	4;8;PPPY	36	0.949	2	3	1e-06
MAGI1_WW_1_Q96QZ7_298_336	Q96QZ7	WW-1	298	336	4	PPPYADHGANQLIPAD	16	31	Q03040	VP40	Matrix protein VP40			Lake Victoria marburgvirus	MARV	33728	Filoviridae	Viruses|Riboviria|Orthornavirae|Negarnaviricota|Haploviricotina|Monjiviricetes|Mononegavirales|Filoviridae|Marburgvirus		1240.33	0.0128332	1	4	1	1	439:658|72:2463|89	0.010|0.026|0.003		LIG_WW_1|0|4|PPPY	0;4;PPPY	30	0.977	2	3	2e-06
MAGI1_WW_1_Q96QZ7_298_336	Q96QZ7	WW-1	298	336	4	NTYMQYLNPPPYADHG	8	23	P35260	VP40	Matrix protein VP40			Lake Victoria marburgvirus	MARV	33727	Filoviridae	Viruses|Riboviria|Orthornavirae|Negarnaviricota|Haploviricotina|Monjiviricetes|Mononegavirales|Filoviridae|Marburgvirus		282.667	0.00350948	1	4	1	1	46:424|2:283|93	0.004|0.003|0.003	16|19|||bait_domain||MQYLNPPPYADHGANQL|31905227,19812267	LIG_WW_1|8|12|PPPY	8;12;PPPY	27	0.851	2	3	1e-06
MAGI1_WW_1_Q96QZ7_298_336	Q96QZ7	WW-1	298	336	4	QYLNPPPYADHGANQL	12	27	P35260	VP40	Matrix protein VP40			Lake Victoria marburgvirus	MARV	33727	Filoviridae	Viruses|Riboviria|Orthornavirae|Negarnaviricota|Haploviricotina|Monjiviricetes|Mononegavirales|Filoviridae|Marburgvirus		11483	0.125639	1	4	1	1	444:2877|21058:8782|1288	0.029|0.299|0.048	16|19|||bait_domain||MQYLNPPPYADHGANQL|31905227,19812267	LIG_WW_1|4|8|PPPY	4;8;PPPY	36	0.949	2	3	1e-06
MAGI1_WW_1_Q96QZ7_298_336	Q96QZ7	WW-1	298	336	4	PPPYADHGANQLIPAD	16	31	P35260	VP40	Matrix protein VP40			Lake Victoria marburgvirus	MARV	33727	Filoviridae	Viruses|Riboviria|Orthornavirae|Negarnaviricota|Haploviricotina|Monjiviricetes|Mononegavirales|Filoviridae|Marburgvirus		1240.33	0.0128332	1	4	1	1	439:658|72:2463|89	0.010|0.026|0.003	16|19|||bait_domain||MQYLNPPPYADHGANQL|31905227,19812267	LIG_WW_1|0|4|PPPY	0;4;PPPY	30	0.977	2	3	2e-06
MAGI1_WW_1_Q96QZ7_298_336	Q96QZ7	WW-1	298	336	4	PDDDDLWMPPPEYVPL	26	41	Q6JAM6	M	Matrix protein			Lagos bat virus	LBV	38766	Rhabdoviridae	Viruses|Riboviria|Orthornavirae|Negarnaviricota|Haploviricotina|Monjiviricetes|Mononegavirales|Rhabdoviridae|Lyssavirus		60	0.000600527	1	4	1	1	15|165|-	0.000|0.002|0.000		LIG_WW_1|9|13|PPEY	9;13;PPEY	16	0.309	1	2	1e-06
MAGI1_WW_1_Q96QZ7_298_336	Q96QZ7	WW-1	298	336	4	PPSYSDSRYGCYPSAP	28	43	Q5K2K5	M	Matrix protein			Isfahan virus	ISFV	290008	Rhabdoviridae	Viruses|Riboviria|Orthornavirae|Negarnaviricota|Haploviricotina|Monjiviricetes|Mononegavirales|Rhabdoviridae|Vesiculovirus		553	0.00485537	1	4	1	1	944:635|74|6	0.014|0.001|0.000		LIG_WW_1|0|4|PPSY	0;4;PPSY	9	0.974	2	3	1e-06
MAGI1_WW_1_Q96QZ7_298_336	Q96QZ7	WW-1	298	336	4	PDDDDLWLPPPEYVPL	26	41	Q5VKP4	M	Matrix protein			Irkut virus	IRKV	249583	Rhabdoviridae	Viruses|Riboviria|Orthornavirae|Negarnaviricota|Haploviricotina|Monjiviricetes|Mononegavirales|Rhabdoviridae|Lyssavirus		170.667	0.00168454	1	4	1	1	2:100|2:408|-	0.001|0.004|0.000		LIG_WW_1|9|13|PPEY	9;13;PPEY	23	0.382	1	2	1e-06
MAGI1_WW_1_Q96QZ7_298_336	Q96QZ7	WW-1	298	336	4	LPPPEYVPLAEITGKK	33	48	Q5VKP4	M	Matrix protein			Irkut virus	IRKV	249583	Rhabdoviridae	Viruses|Riboviria|Orthornavirae|Negarnaviricota|Haploviricotina|Monjiviricetes|Mononegavirales|Rhabdoviridae|Lyssavirus		288.667	0.00288229	1	4	1	1	18:39|274:535|-	0.000|0.008|0.000		LIG_WW_1|2|6|PPEY	2;6;PPEY	6	0.986	1	2	1e-06
MAGI1_WW_1_Q96QZ7_298_336	Q96QZ7	WW-1	298	336	4	PDDDDLWLPPPEYVPL	26	41	A4UHQ5	M	Matrix protein			European bat lyssavirus 2	EBLV2	453116	Rhabdoviridae	Viruses|Riboviria|Orthornavirae|Negarnaviricota|Haploviricotina|Monjiviricetes|Mononegavirales|Rhabdoviridae|Lyssavirus		170.667	0.00168454	1	4	1	1	2:100|2:408|-	0.001|0.004|0.000		LIG_WW_1|9|13|PPEY	9;13;PPEY	23	0.382	1	2	1e-06
MAGI1_WW_1_Q96QZ7_298_336	Q96QZ7	WW-1	298	336	4	PDDDDLWLPPPEYVPL	26	41	A4UHQ0	M	Matrix protein			European bat lyssavirus 1	EBLV1	453115	Rhabdoviridae	Viruses|Riboviria|Orthornavirae|Negarnaviricota|Haploviricotina|Monjiviricetes|Mononegavirales|Rhabdoviridae|Lyssavirus		170.667	0.00168454	1	4	1	1	2:100|2:408|-	0.001|0.004|0.000		LIG_WW_1|9|13|PPEY	9;13;PPEY	23	0.382	2	2	1e-06
MAGI1_WW_1_Q96QZ7_298_336	Q96QZ7	WW-1	298	336	4	SLVRVDDTISQPPRYA	25	40	Q04686	Segment-10	Non-structural protein P8	PRO_0000040635	Non-structural protein NS3A	Bluetongue virus 17	BTV 17	33718	Reoviridae	Viruses|Riboviria|Orthornavirae|Duplornaviricota|Resentoviricetes|Reovirales|Reoviridae|Sedoreovirinae|Orbivirus		445	0.00409403	1	4	1	1	514:675|129|17	0.010|0.001|0.001		LIG_WW_1|11|15|PPRY	11;15;PPRY	10	0.95	1	3	1.8e-05
MAGI1_WW_1_Q96QZ7_298_336	Q96QZ7	WW-1	298	336	4	SLVRVDDTISQPPRYA	25	40	P08363	Segment-10	Non-structural protein P8	PRO_0000040629	Non-structural protein NS3A	Bluetongue virus 10	BTV 10	10900	Reoviridae	Viruses|Riboviria|Orthornavirae|Duplornaviricota|Resentoviricetes|Reovirales|Reoviridae|Sedoreovirinae|Orbivirus		445	0.00409403	1	4	1	1	514:675|129|17	0.010|0.001|0.001	36|39|||bait_domain||PPRY|16352570	LIG_WW_1|11|15|PPRY	11;15;PPRY	10	0.95	1	3	1.8e-05
MAGI1_WW_1_Q96QZ7_298_336	Q96QZ7	WW-1	298	336	4	SLVRVDDTISQPPRYA	25	40	P23705	Segment-10	Non-structural protein P8	PRO_0000040625	Non-structural protein NS3A	Bluetongue virus 1	BTV 1	10905	Reoviridae	Viruses|Riboviria|Orthornavirae|Duplornaviricota|Resentoviricetes|Reovirales|Reoviridae|Sedoreovirinae|Orbivirus		445	0.00409403	1	4	1	1	514:675|129|17	0.010|0.001|0.001		LIG_WW_1|11|15|PPRY	11;15;PPRY	10	0.95	1	3	1.8e-05
MAGI1_WW_1_Q96QZ7_298_336	Q96QZ7	WW-1	298	336	4	SLVRVDDTISQPPRYA	25	40	P13841	Segment-10	Non-structural protein P8	PRO_0000040623	Non-structural protein NS3A	Bluetongue virus 1	BTV 1	10904	Reoviridae	Viruses|Riboviria|Orthornavirae|Duplornaviricota|Resentoviricetes|Reovirales|Reoviridae|Sedoreovirinae|Orbivirus		445	0.00409403	1	4	1	1	514:675|129|17	0.010|0.001|0.001		LIG_WW_1|11|15|PPRY	11;15;PPRY	10	0.95	1	3	1.8e-05
MAGI1_WW_1_Q96QZ7_298_336	Q96QZ7	WW-1	298	336	4	PNDDDLWLPPPEYVPL	36	51	Q9QSP2	M	Matrix protein			Australian bat lyssavirus	ABLV	446561	Rhabdoviridae	Viruses|Riboviria|Orthornavirae|Negarnaviricota|Haploviricotina|Monjiviricetes|Mononegavirales|Rhabdoviridae|Lyssavirus		286.667	0.00286408	1	4	1	1	154|5:698|3	0.001|0.007|0.000		LIG_WW_1|9|13|PPEY	9;13;PPEY	22	0.973	1	3	1e-06
MAGI1_WW_1_Q96QZ7_298_336	Q96QZ7	WW-1	298	336	4	LPPPEYVPLTEITGKK	43	58	Q9QSP2	M	Matrix protein			Australian bat lyssavirus	ABLV	446561	Rhabdoviridae	Viruses|Riboviria|Orthornavirae|Negarnaviricota|Haploviricotina|Monjiviricetes|Mononegavirales|Rhabdoviridae|Lyssavirus		122.667	0.00123131	1	4	1	1	10|129:229|-	0.000|0.004|0.000		LIG_WW_1|2|6|PPEY	2;6;PPEY	1	1	1	2	1e-06
MAGI1_WW_1_Q96QZ7_298_336	Q96QZ7	WW-1	298	336	4	PDDDDLWLPPPEYVPL	26	41	Q6X1D6	M	Matrix protein			Aravan virus	ARAV	211977	Rhabdoviridae	Viruses|Riboviria|Orthornavirae|Negarnaviricota|Haploviricotina|Monjiviricetes|Mononegavirales|Rhabdoviridae|Lyssavirus		170.667	0.00168454	1	4	1	1	2:100|2:408|-	0.001|0.004|0.000		LIG_WW_1|9|13|PPEY	9;13;PPEY	23	0.382	1	2	1e-06
MAGI1_WW_1_Q96QZ7_298_336	Q96QZ7	WW-1	298	336	4	LPPPEYVPLTEITGKK	33	48	Q6X1D6	M	Matrix protein			Aravan virus	ARAV	211977	Rhabdoviridae	Viruses|Riboviria|Orthornavirae|Negarnaviricota|Haploviricotina|Monjiviricetes|Mononegavirales|Rhabdoviridae|Lyssavirus		122.667	0.00123131	1	4	1	1	10|129:229|-	0.000|0.004|0.000		LIG_WW_1|2|6|PPEY	2;6;PPEY	1	1	1	2	1e-06
ITCH_WW_4_Q96J02_476_514	Q96J02	WW-4	476	514	4	LPPPEYVPLHEISSKG	33	48	Q5VKP0	M	Matrix protein			West Caucasian bat virus	WCBV	249584	Rhabdoviridae	Viruses|Riboviria|Orthornavirae|Negarnaviricota|Haploviricotina|Monjiviricetes|Mononegavirales|Rhabdoviridae|Lyssavirus		373	0.00530937	1	4	1	1	53|5|184:877	0.001|0.000|0.015		LIG_WW_1|2|6|PPEY	2;6;PPEY	6	0.991	1	3	1e-06
ITCH_WW_4_Q96J02_476_514	Q96J02	WW-4	476	514	4	LGIAPPPYEEDTSMEY	20	35	Q8B0I2	M	Matrix protein			Vesicular stomatitis Indiana virus	VSIV	434488	Rhabdoviridae	Viruses|Riboviria|Orthornavirae|Negarnaviricota|Haploviricotina|Monjiviricetes|Mononegavirales|Rhabdoviridae|Vesiculovirus		524	0.00922092	1	4	1	1	78|166:38|191:1099	0.002|0.009|0.017		LIG_WW_1|4|8|PPPY	4;8;PPPY	7	0.988	1	3	3e-06
ITCH_WW_4_Q96J02_476_514	Q96J02	WW-4	476	514	4	LGIAPPPYEEDTSMEY	20	35	Q8B0H7	M	Matrix protein			Vesicular stomatitis Indiana virus	VSIV	434490	Rhabdoviridae	Viruses|Riboviria|Orthornavirae|Negarnaviricota|Haploviricotina|Monjiviricetes|Mononegavirales|Rhabdoviridae|Vesiculovirus		524	0.00922092	1	4	1	1	78|166:38|191:1099	0.002|0.009|0.017		LIG_WW_1|4|8|PPPY	4;8;PPPY	7	0.988	1	3	3e-06
ITCH_WW_4_Q96J02_476_514	Q96J02	WW-4	476	514	4	LGIAPPPYEEDTSMEY	20	35	Q8B0H2	M	Matrix protein			Vesicular stomatitis Indiana virus	VSIV	434489	Rhabdoviridae	Viruses|Riboviria|Orthornavirae|Negarnaviricota|Haploviricotina|Monjiviricetes|Mononegavirales|Rhabdoviridae|Vesiculovirus		524	0.00922092	1	4	1	1	78|166:38|191:1099	0.002|0.009|0.017		LIG_WW_1|4|8|PPPY	4;8;PPPY	7	0.988	1	3	3e-06
ITCH_WW_4_Q96J02_476_514	Q96J02	WW-4	476	514	4	LGIAPPPYEEDTSMEY	20	35	P04876	M	Matrix protein			Vesicular stomatitis Indiana virus	VSIV	11278	Rhabdoviridae	Viruses|Riboviria|Orthornavirae|Negarnaviricota|Haploviricotina|Monjiviricetes|Mononegavirales|Rhabdoviridae|Vesiculovirus		524	0.00922092	1	4	1	1	78|166:38|191:1099	0.002|0.009|0.017		LIG_WW_1|4|8|PPPY	4;8;PPPY	7	0.988	1	3	3e-06
ITCH_WW_4_Q96J02_476_514	Q96J02	WW-4	476	514	4	LGIAPPPYEEDTSMEY	20	35	P03519	M	Matrix protein			Vesicular stomatitis Indiana virus	VSIV	11285	Rhabdoviridae	Viruses|Riboviria|Orthornavirae|Negarnaviricota|Haploviricotina|Monjiviricetes|Mononegavirales|Rhabdoviridae|Vesiculovirus		524	0.00922092	1	4	1	1	78|166:38|191:1099	0.002|0.009|0.017	24|27|||bait_domain||PPPY|14990685,16188963,11024108	LIG_WW_1|4|8|PPPY	4;8;PPPY	7	0.988	1	3	3e-06
ITCH_WW_4_Q96J02_476_514	Q96J02	WW-4	476	514	4	VTVPTAPPAYADIGYP	4	19	Q5XX06	VP40	Matrix protein VP40			Sudan ebolavirus	SEBOV	386033	Filoviridae	Viruses|Riboviria|Orthornavirae|Negarnaviricota|Haploviricotina|Monjiviricetes|Mononegavirales|Filoviridae|Ebolavirus		5320.67	0.14522	1	4	1	1	154:15|4026:3944|2528:5295	0.004|0.305|0.128		LIG_WW_1|6|10|PPAY	6;10;PPAY	42	0.918	1	3	1e-06
ITCH_WW_4_Q96J02_476_514	Q96J02	WW-4	476	514	4	TAPPAYADIGYPMSML	8	23	Q5XX06	VP40	Matrix protein VP40			Sudan ebolavirus	SEBOV	386033	Filoviridae	Viruses|Riboviria|Orthornavirae|Negarnaviricota|Haploviricotina|Monjiviricetes|Mononegavirales|Filoviridae|Ebolavirus		25589	0.500694	1	4	1	1	11725:17447|2986:4901|6451:33257	0.678|0.284|0.540		LIG_WW_1|2|6|PPAY	2;6;PPAY	44	0.889	1	3	1e-06
ITCH_WW_4_Q96J02_476_514	Q96J02	WW-4	476	514	4	AELNPPPYNHSYESLH	540	555	P25181	F	Fusion glycoprotein F0	PRO_0000039383	Fusion glycoprotein F1	Simian virus 41	SV41	2560766	Paramyxoviridae	Viruses|Riboviria|Orthornavirae|Negarnaviricota|Haploviricotina|Monjiviricetes|Mononegavirales|Paramyxoviridae|Rubulavirinae|Orthorubulavirus		80.3333	0.00187565	1	4	1	1	125|29:12|33:42	0.003|0.002|0.001		LIG_WW_1|4|8|PPPY	4;8;PPPY	38	0.98	2	3	1e-06
ITCH_WW_4_Q96J02_476_514	Q96J02	WW-4	476	514	4	PPPYNHSYESLHPIPQ	544	559	P25181	F	Fusion glycoprotein F0	PRO_0000039383	Fusion glycoprotein F1	Simian virus 41	SV41	2560766	Paramyxoviridae	Viruses|Riboviria|Orthornavirae|Negarnaviricota|Haploviricotina|Monjiviricetes|Mononegavirales|Paramyxoviridae|Rubulavirinae|Orthorubulavirus		486.667	0.0101665	1	4	1	1	1303:137|3|10:7	0.030|0.000|0.000		LIG_WW_1|0|4|PPPY	0;4;PPPY	28	0.913	2	3	1e-06
ITCH_WW_4_Q96J02_476_514	Q96J02	WW-4	476	514	4	NTYMQYLNPPPYADHG	8	23	Q6UY67	VP40	Matrix protein VP40			Lake Victoria marburgvirus	MARV	482820	Filoviridae	Viruses|Riboviria|Orthornavirae|Negarnaviricota|Haploviricotina|Monjiviricetes|Mononegavirales|Filoviridae|Marburgvirus		1811	0.0608392	1	4	1	1	48|1666:2364|1128:227	0.001|0.148|0.034		LIG_WW_1|8|12|PPPY	8;12;PPPY	27	0.851	2	3	1e-06
ITCH_WW_4_Q96J02_476_514	Q96J02	WW-4	476	514	4	QYLNPPPYADHGANQL	12	27	Q6UY67	VP40	Matrix protein VP40			Lake Victoria marburgvirus	MARV	482820	Filoviridae	Viruses|Riboviria|Orthornavirae|Negarnaviricota|Haploviricotina|Monjiviricetes|Mononegavirales|Filoviridae|Marburgvirus		2775.33	0.0578594	1	4	1	1	3300:526|198:532|1605:2165	0.080|0.025|0.068		LIG_WW_1|4|8|PPPY	4;8;PPPY	36	0.949	2	3	1e-06
ITCH_WW_4_Q96J02_476_514	Q96J02	WW-4	476	514	4	PPPYADHGANQLIPAD	16	31	Q6UY67	VP40	Matrix protein VP40			Lake Victoria marburgvirus	MARV	482820	Filoviridae	Viruses|Riboviria|Orthornavirae|Negarnaviricota|Haploviricotina|Monjiviricetes|Mononegavirales|Filoviridae|Marburgvirus		1762	0.0434109	1	4	1	1	3377:400|398:1100|3:8	0.079|0.051|0.000		LIG_WW_1|0|4|PPPY	0;4;PPPY	30	0.977	2	3	1e-06
ITCH_WW_4_Q96J02_476_514	Q96J02	WW-4	476	514	4	NTYMQYLNPPPYADHG	8	23	Q1PDC8	VP40	Matrix protein VP40			Lake Victoria marburgvirus	MARV	378809	Filoviridae	Viruses|Riboviria|Orthornavirae|Negarnaviricota|Haploviricotina|Monjiviricetes|Mononegavirales|Filoviridae|Marburgvirus		1811	0.0608392	1	4	1	1	48|1666:2364|1128:227	0.001|0.148|0.034		LIG_WW_1|8|12|PPPY	8;12;PPPY	27	0.851	2	3	1e-06
ITCH_WW_4_Q96J02_476_514	Q96J02	WW-4	476	514	4	QYLNPPPYADHGANQL	12	27	Q1PDC8	VP40	Matrix protein VP40			Lake Victoria marburgvirus	MARV	378809	Filoviridae	Viruses|Riboviria|Orthornavirae|Negarnaviricota|Haploviricotina|Monjiviricetes|Mononegavirales|Filoviridae|Marburgvirus		2775.33	0.0578594	1	4	1	1	3300:526|198:532|1605:2165	0.080|0.025|0.068		LIG_WW_1|4|8|PPPY	4;8;PPPY	36	0.949	2	3	1e-06
ITCH_WW_4_Q96J02_476_514	Q96J02	WW-4	476	514	4	PPPYADHGANQLIPAD	16	31	Q1PDC8	VP40	Matrix protein VP40			Lake Victoria marburgvirus	MARV	378809	Filoviridae	Viruses|Riboviria|Orthornavirae|Negarnaviricota|Haploviricotina|Monjiviricetes|Mononegavirales|Filoviridae|Marburgvirus		1762	0.0434109	1	4	1	1	3377:400|398:1100|3:8	0.079|0.051|0.000		LIG_WW_1|0|4|PPPY	0;4;PPPY	30	0.977	2	3	1e-06
ITCH_WW_4_Q96J02_476_514	Q96J02	WW-4	476	514	4	NTYMQYLNPPPYADHG	8	23	Q1PD51	VP40	Matrix protein VP40			Lake Victoria marburgvirus	MARV	378830	Filoviridae	Viruses|Riboviria|Orthornavirae|Negarnaviricota|Haploviricotina|Monjiviricetes|Mononegavirales|Filoviridae|Marburgvirus		1811	0.0608392	1	4	1	1	48|1666:2364|1128:227	0.001|0.148|0.034		LIG_WW_1|8|12|PPPY	8;12;PPPY	27	0.851	2	3	1e-06
ITCH_WW_4_Q96J02_476_514	Q96J02	WW-4	476	514	4	QYLNPPPYADHGANQL	12	27	Q1PD51	VP40	Matrix protein VP40			Lake Victoria marburgvirus	MARV	378830	Filoviridae	Viruses|Riboviria|Orthornavirae|Negarnaviricota|Haploviricotina|Monjiviricetes|Mononegavirales|Filoviridae|Marburgvirus		2775.33	0.0578594	1	4	1	1	3300:526|198:532|1605:2165	0.080|0.025|0.068		LIG_WW_1|4|8|PPPY	4;8;PPPY	36	0.949	2	3	1e-06
ITCH_WW_4_Q96J02_476_514	Q96J02	WW-4	476	514	4	PPPYADHGANQLIPAD	16	31	Q1PD51	VP40	Matrix protein VP40			Lake Victoria marburgvirus	MARV	378830	Filoviridae	Viruses|Riboviria|Orthornavirae|Negarnaviricota|Haploviricotina|Monjiviricetes|Mononegavirales|Filoviridae|Marburgvirus		1762	0.0434109	1	4	1	1	3377:400|398:1100|3:8	0.079|0.051|0.000		LIG_WW_1|0|4|PPPY	0;4;PPPY	30	0.977	2	3	1e-06
ITCH_WW_4_Q96J02_476_514	Q96J02	WW-4	476	514	4	NTYMQYLNPPPYADHG	8	23	Q03040	VP40	Matrix protein VP40			Lake Victoria marburgvirus	MARV	33728	Filoviridae	Viruses|Riboviria|Orthornavirae|Negarnaviricota|Haploviricotina|Monjiviricetes|Mononegavirales|Filoviridae|Marburgvirus		1811	0.0608392	1	4	1	1	48|1666:2364|1128:227	0.001|0.148|0.034		LIG_WW_1|8|12|PPPY	8;12;PPPY	27	0.851	2	3	1e-06
ITCH_WW_4_Q96J02_476_514	Q96J02	WW-4	476	514	4	QYLNPPPYADHGANQL	12	27	Q03040	VP40	Matrix protein VP40			Lake Victoria marburgvirus	MARV	33728	Filoviridae	Viruses|Riboviria|Orthornavirae|Negarnaviricota|Haploviricotina|Monjiviricetes|Mononegavirales|Filoviridae|Marburgvirus		2775.33	0.0578594	1	4	1	1	3300:526|198:532|1605:2165	0.080|0.025|0.068		LIG_WW_1|4|8|PPPY	4;8;PPPY	36	0.949	2	3	1e-06
ITCH_WW_4_Q96J02_476_514	Q96J02	WW-4	476	514	4	PPPYADHGANQLIPAD	16	31	Q03040	VP40	Matrix protein VP40			Lake Victoria marburgvirus	MARV	33728	Filoviridae	Viruses|Riboviria|Orthornavirae|Negarnaviricota|Haploviricotina|Monjiviricetes|Mononegavirales|Filoviridae|Marburgvirus		1762	0.0434109	1	4	1	1	3377:400|398:1100|3:8	0.079|0.051|0.000		LIG_WW_1|0|4|PPPY	0;4;PPPY	30	0.977	2	3	1e-06
ITCH_WW_4_Q96J02_476_514	Q96J02	WW-4	476	514	4	NTYMQYLNPPPYADHG	8	23	P35260	VP40	Matrix protein VP40			Lake Victoria marburgvirus	MARV	33727	Filoviridae	Viruses|Riboviria|Orthornavirae|Negarnaviricota|Haploviricotina|Monjiviricetes|Mononegavirales|Filoviridae|Marburgvirus		1811	0.0608392	1	4	1	1	48|1666:2364|1128:227	0.001|0.148|0.034	16|19||bait_protein|bait_domain||MQYLNPPPYADHGANQL|31905227,19812267;16|19||bait_protein|bait_domain||MQYLNPPPYADHGANQL|31905227,19812267	LIG_WW_1|8|12|PPPY	8;12;PPPY	27	0.851	2	3	1e-06
ITCH_WW_4_Q96J02_476_514	Q96J02	WW-4	476	514	4	QYLNPPPYADHGANQL	12	27	P35260	VP40	Matrix protein VP40			Lake Victoria marburgvirus	MARV	33727	Filoviridae	Viruses|Riboviria|Orthornavirae|Negarnaviricota|Haploviricotina|Monjiviricetes|Mononegavirales|Filoviridae|Marburgvirus		2775.33	0.0578594	1	4	1	1	3300:526|198:532|1605:2165	0.080|0.025|0.068	16|19||bait_protein|bait_domain||MQYLNPPPYADHGANQL|31905227,19812267;16|19||bait_protein|bait_domain||MQYLNPPPYADHGANQL|31905227,19812267	LIG_WW_1|4|8|PPPY	4;8;PPPY	36	0.949	2	3	1e-06
ITCH_WW_4_Q96J02_476_514	Q96J02	WW-4	476	514	4	PPPYADHGANQLIPAD	16	31	P35260	VP40	Matrix protein VP40			Lake Victoria marburgvirus	MARV	33727	Filoviridae	Viruses|Riboviria|Orthornavirae|Negarnaviricota|Haploviricotina|Monjiviricetes|Mononegavirales|Filoviridae|Marburgvirus		1762	0.0434109	1	4	1	1	3377:400|398:1100|3:8	0.079|0.051|0.000	16|19||bait_protein|bait_domain||MQYLNPPPYADHGANQL|31905227,19812267;16|19||bait_protein|bait_domain||MQYLNPPPYADHGANQL|31905227,19812267	LIG_WW_1|0|4|PPPY	0;4;PPPY	30	0.977	2	3	1e-06
ITCH_WW_4_Q96J02_476_514	Q96J02	WW-4	476	514	4	PPSYSDSRYGCYPSAP	28	43	Q5K2K5	M	Matrix protein			Isfahan virus	ISFV	290008	Rhabdoviridae	Viruses|Riboviria|Orthornavirae|Negarnaviricota|Haploviricotina|Monjiviricetes|Mononegavirales|Rhabdoviridae|Vesiculovirus		192.333	0.00414358	1	4	1	1	451:84|4|35:3	0.011|0.000|0.001		LIG_WW_1|0|4|PPSY	0;4;PPSY	9	0.974	1	3	1e-06
ITCH_WW_3_Q96J02_436_474	Q96J02	WW-3	436	474	4	PDDDDLWLPPPEYVPL	26	41	Q5VKP0	M	Matrix protein			West Caucasian bat virus	WCBV	249584	Rhabdoviridae	Viruses|Riboviria|Orthornavirae|Negarnaviricota|Haploviricotina|Monjiviricetes|Mononegavirales|Rhabdoviridae|Lyssavirus		740.667	0.00584911	1	4	1	1	938:66|1101:52|2:63	0.009|0.008|0.001		LIG_WW_1|9|13|PPEY	9;13;PPEY	23	0.382	2	3	1e-06
ITCH_WW_3_Q96J02_436_474	Q96J02	WW-3	436	474	4	LPPPEYVPLHEISSKG	33	48	Q5VKP0	M	Matrix protein			West Caucasian bat virus	WCBV	249584	Rhabdoviridae	Viruses|Riboviria|Orthornavirae|Negarnaviricota|Haploviricotina|Monjiviricetes|Mononegavirales|Rhabdoviridae|Lyssavirus		83.3333	0.000664869	1	4	1	1	112|123:6|9	0.001|0.001|0.000		LIG_WW_1|2|6|PPEY	2;6;PPEY	6	0.991	2	3	1e-06
ITCH_WW_3_Q96J02_436_474	Q96J02	WW-3	436	474	4	LGIAPPPYEEDTSMEY	20	35	Q8B0I2	M	Matrix protein			Vesicular stomatitis Indiana virus	VSIV	434488	Rhabdoviridae	Viruses|Riboviria|Orthornavirae|Negarnaviricota|Haploviricotina|Monjiviricetes|Mononegavirales|Rhabdoviridae|Vesiculovirus		322	0.00274513	1	4	1	1	339:11|496:29|9:82	0.003|0.003|0.002		LIG_WW_1|4|8|PPPY	4;8;PPPY	7	0.988	1	3	2e-06
ITCH_WW_3_Q96J02_436_474	Q96J02	WW-3	436	474	4	LGIAPPPYEEDTSMEY	20	35	Q8B0H7	M	Matrix protein			Vesicular stomatitis Indiana virus	VSIV	434490	Rhabdoviridae	Viruses|Riboviria|Orthornavirae|Negarnaviricota|Haploviricotina|Monjiviricetes|Mononegavirales|Rhabdoviridae|Vesiculovirus		322	0.00274513	1	4	1	1	339:11|496:29|9:82	0.003|0.003|0.002		LIG_WW_1|4|8|PPPY	4;8;PPPY	7	0.988	1	3	2e-06
ITCH_WW_3_Q96J02_436_474	Q96J02	WW-3	436	474	4	LGIAPPPYEEDTSMEY	20	35	Q8B0H2	M	Matrix protein			Vesicular stomatitis Indiana virus	VSIV	434489	Rhabdoviridae	Viruses|Riboviria|Orthornavirae|Negarnaviricota|Haploviricotina|Monjiviricetes|Mononegavirales|Rhabdoviridae|Vesiculovirus		322	0.00274513	1	4	1	1	339:11|496:29|9:82	0.003|0.003|0.002		LIG_WW_1|4|8|PPPY	4;8;PPPY	7	0.988	1	3	2e-06
ITCH_WW_3_Q96J02_436_474	Q96J02	WW-3	436	474	4	LGIAPPPYEEDTSMEY	20	35	P04876	M	Matrix protein			Vesicular stomatitis Indiana virus	VSIV	11278	Rhabdoviridae	Viruses|Riboviria|Orthornavirae|Negarnaviricota|Haploviricotina|Monjiviricetes|Mononegavirales|Rhabdoviridae|Vesiculovirus		322	0.00274513	1	4	1	1	339:11|496:29|9:82	0.003|0.003|0.002		LIG_WW_1|4|8|PPPY	4;8;PPPY	7	0.988	1	3	2e-06
ITCH_WW_3_Q96J02_436_474	Q96J02	WW-3	436	474	4	LGIAPPPYEEDTSMEY	20	35	P03519	M	Matrix protein			Vesicular stomatitis Indiana virus	VSIV	11285	Rhabdoviridae	Viruses|Riboviria|Orthornavirae|Negarnaviricota|Haploviricotina|Monjiviricetes|Mononegavirales|Rhabdoviridae|Vesiculovirus		322	0.00274513	1	4	1	1	339:11|496:29|9:82	0.003|0.003|0.002	24|27|||bait_domain||PPPY|14990685,16188963,11024108	LIG_WW_1|4|8|PPPY	4;8;PPPY	7	0.988	1	3	2e-06
ITCH_WW_3_Q96J02_436_474	Q96J02	WW-3	436	474	4	VTVPTAPPAYADIGYP	4	19	Q5XX06	VP40	Matrix protein VP40			Sudan ebolavirus	SEBOV	386033	Filoviridae	Viruses|Riboviria|Orthornavirae|Negarnaviricota|Haploviricotina|Monjiviricetes|Mononegavirales|Filoviridae|Ebolavirus		33179.7	0.256707	1	4	1	1	23671:38915|13474:21869|679:931	0.559|0.187|0.024		LIG_WW_1|6|10|PPAY	6;10;PPAY	42	0.918	2	3	1e-06
ITCH_WW_3_Q96J02_436_474	Q96J02	WW-3	436	474	4	TAPPAYADIGYPMSML	8	23	Q5XX06	VP40	Matrix protein VP40			Sudan ebolavirus	SEBOV	386033	Filoviridae	Viruses|Riboviria|Orthornavirae|Negarnaviricota|Haploviricotina|Monjiviricetes|Mononegavirales|Filoviridae|Ebolavirus		31636	0.274899	1	4	1	1	5505:4475|10052:14552|45021:15303	0.088|0.132|0.605		LIG_WW_1|2|6|PPAY	2;6;PPAY	44	0.889	2	3	1e-06
ITCH_WW_3_Q96J02_436_474	Q96J02	WW-3	436	474	4	AELNPPPYNHSYESLH	540	555	P25181	F	Fusion glycoprotein F0	PRO_0000039383	Fusion glycoprotein F1	Simian virus 41	SV41	2560766	Paramyxoviridae	Viruses|Riboviria|Orthornavirae|Negarnaviricota|Haploviricotina|Monjiviricetes|Mononegavirales|Paramyxoviridae|Rubulavirinae|Orthorubulavirus		28696	0.183356	1	4	1	1	4363:4096|9246:33749|31408:3226	0.075|0.211|0.264		LIG_WW_1|4|8|PPPY	4;8;PPPY	38	0.98	3	3	1e-06
ITCH_WW_3_Q96J02_436_474	Q96J02	WW-3	436	474	4	PPPYNHSYESLHPIPQ	544	559	P25181	F	Fusion glycoprotein F0	PRO_0000039383	Fusion glycoprotein F1	Simian virus 41	SV41	2560766	Paramyxoviridae	Viruses|Riboviria|Orthornavirae|Negarnaviricota|Haploviricotina|Monjiviricetes|Mononegavirales|Paramyxoviridae|Rubulavirinae|Orthorubulavirus		723	0.00634225	1	4	1	1	1235:868|53:4|9	0.018|0.000|0.000		LIG_WW_1|0|4|PPPY	0;4;PPPY	28	0.913	3	3	1e-06
ITCH_WW_3_Q96J02_436_474	Q96J02	WW-3	436	474	4	LDDDDLWLPPPEYVPL	26	41	P16287	M	Matrix protein			Rabies virus	RABV	11300	Rhabdoviridae	Viruses|Riboviria|Orthornavirae|Negarnaviricota|Haploviricotina|Monjiviricetes|Mononegavirales|Rhabdoviridae|Lyssavirus		6676.33	0.0544189	1	4	1	1	8457:581|9230:564|252:945	0.077|0.065|0.022	35|38|||bait_domain||PPEY|18667490	LIG_WW_1|9|13|PPEY	9;13;PPEY	34	0.553	1	3	1e-06
ITCH_WW_3_Q96J02_436_474	Q96J02	WW-3	436	474	4	PDDDDLWLPPPEYVPL	26	41	P15200	M	Matrix protein			Rabies virus	RABV	11293	Rhabdoviridae	Viruses|Riboviria|Orthornavirae|Negarnaviricota|Haploviricotina|Monjiviricetes|Mononegavirales|Rhabdoviridae|Lyssavirus		740.667	0.00584911	1	4	1	1	938:66|1101:52|2:63	0.009|0.008|0.001		LIG_WW_1|9|13|PPEY	9;13;PPEY	23	0.382	1	3	1e-06
ITCH_WW_3_Q96J02_436_474	Q96J02	WW-3	436	474	4	LDDDDLWLPPPEYVPL	26	41	P0DOF2	M	Matrix protein			Rabies virus	RABV	11295	Rhabdoviridae	Viruses|Riboviria|Orthornavirae|Negarnaviricota|Haploviricotina|Monjiviricetes|Mononegavirales|Rhabdoviridae|Lyssavirus		6676.33	0.0544189	1	4	1	1	8457:581|9230:564|252:945	0.077|0.065|0.022		LIG_WW_1|9|13|PPEY	9;13;PPEY	34	0.553	1	3	1e-06
ITCH_WW_3_Q96J02_436_474	Q96J02	WW-3	436	474	4	LDDDDLWLPPPEYVPL	26	41	P08671	M	Matrix protein			Rabies virus	RABV	103929	Rhabdoviridae	Viruses|Riboviria|Orthornavirae|Negarnaviricota|Haploviricotina|Monjiviricetes|Mononegavirales|Rhabdoviridae|Lyssavirus		6676.33	0.0544189	1	4	1	1	8457:581|9230:564|252:945	0.077|0.065|0.022		LIG_WW_1|9|13|PPEY	9;13;PPEY	34	0.553	1	3	1e-06
ITCH_WW_3_Q96J02_436_474	Q96J02	WW-3	436	474	4	PDDDDLWLPPPEYVPL	26	41	A3RM21	M	Matrix protein			Rabies virus	RABV	445790	Rhabdoviridae	Viruses|Riboviria|Orthornavirae|Negarnaviricota|Haploviricotina|Monjiviricetes|Mononegavirales|Rhabdoviridae|Lyssavirus		740.667	0.00584911	1	4	1	1	938:66|1101:52|2:63	0.009|0.008|0.001		LIG_WW_1|9|13|PPEY	9;13;PPEY	23	0.382	1	3	1e-06
ITCH_WW_3_Q96J02_436_474	Q96J02	WW-3	436	474	4	MPPPEYVPLTQVKGKA	33	48	P0C571	M	Matrix protein			Mokola virus	MOKV	12538	Rhabdoviridae	Viruses|Riboviria|Orthornavirae|Negarnaviricota|Haploviricotina|Monjiviricetes|Mononegavirales|Rhabdoviridae|Lyssavirus		132.667	0.00153721	1	4	1	1	17|161:53|26:141	0.000|0.001|0.003		LIG_WW_1|2|6|PPEY	2;6;PPEY	14	0.983	2	3	1e-06
ITCH_WW_3_Q96J02_436_474	Q96J02	WW-3	436	474	4	PPEYVPLTQVKGKASV	35	50	P0C571	M	Matrix protein			Mokola virus	MOKV	12538	Rhabdoviridae	Viruses|Riboviria|Orthornavirae|Negarnaviricota|Haploviricotina|Monjiviricetes|Mononegavirales|Rhabdoviridae|Lyssavirus		82	0.000697475	1	4	1	1	213:26|7|-	0.002|0.000|0.000		LIG_WW_1|0|4|PPEY	0;4;PPEY	11	0.98	2	2	1e-06
ITCH_WW_3_Q96J02_436_474	Q96J02	WW-3	436	474	4	NTYMQYLNPPPYADHG	8	23	Q6UY67	VP40	Matrix protein VP40			Lake Victoria marburgvirus	MARV	482820	Filoviridae	Viruses|Riboviria|Orthornavirae|Negarnaviricota|Haploviricotina|Monjiviricetes|Mononegavirales|Filoviridae|Marburgvirus		427.333	0.00367387	1	4	1	1	643:83|436:32|9:79	0.006|0.003|0.002		LIG_WW_1|8|12|PPPY	8;12;PPPY	27	0.851	2	3	1e-06
ITCH_WW_3_Q96J02_436_474	Q96J02	WW-3	436	474	4	QYLNPPPYADHGANQL	12	27	Q6UY67	VP40	Matrix protein VP40			Lake Victoria marburgvirus	MARV	482820	Filoviridae	Viruses|Riboviria|Orthornavirae|Negarnaviricota|Haploviricotina|Monjiviricetes|Mononegavirales|Filoviridae|Marburgvirus		3250.67	0.0243468	1	4	1	1	2148:210|4425:1776|669:524	0.020|0.038|0.015		LIG_WW_1|4|8|PPPY	4;8;PPPY	36	0.949	2	3	1e-06
ITCH_WW_3_Q96J02_436_474	Q96J02	WW-3	436	474	4	PPPYADHGANQLIPAD	16	31	Q6UY67	VP40	Matrix protein VP40			Lake Victoria marburgvirus	MARV	482820	Filoviridae	Viruses|Riboviria|Orthornavirae|Negarnaviricota|Haploviricotina|Monjiviricetes|Mononegavirales|Filoviridae|Marburgvirus		2603.33	0.0210296	1	4	1	1	2300:1719|1835:910|720:326	0.035|0.016|0.011		LIG_WW_1|0|4|PPPY	0;4;PPPY	30	0.977	2	3	1e-06
ITCH_WW_3_Q96J02_436_474	Q96J02	WW-3	436	474	4	NTYMQYLNPPPYADHG	8	23	Q1PDC8	VP40	Matrix protein VP40			Lake Victoria marburgvirus	MARV	378809	Filoviridae	Viruses|Riboviria|Orthornavirae|Negarnaviricota|Haploviricotina|Monjiviricetes|Mononegavirales|Filoviridae|Marburgvirus		427.333	0.00367387	1	4	1	1	643:83|436:32|9:79	0.006|0.003|0.002		LIG_WW_1|8|12|PPPY	8;12;PPPY	27	0.851	2	3	1e-06
ITCH_WW_3_Q96J02_436_474	Q96J02	WW-3	436	474	4	QYLNPPPYADHGANQL	12	27	Q1PDC8	VP40	Matrix protein VP40			Lake Victoria marburgvirus	MARV	378809	Filoviridae	Viruses|Riboviria|Orthornavirae|Negarnaviricota|Haploviricotina|Monjiviricetes|Mononegavirales|Filoviridae|Marburgvirus		3250.67	0.0243468	1	4	1	1	2148:210|4425:1776|669:524	0.020|0.038|0.015		LIG_WW_1|4|8|PPPY	4;8;PPPY	36	0.949	2	3	1e-06
ITCH_WW_3_Q96J02_436_474	Q96J02	WW-3	436	474	4	PPPYADHGANQLIPAD	16	31	Q1PDC8	VP40	Matrix protein VP40			Lake Victoria marburgvirus	MARV	378809	Filoviridae	Viruses|Riboviria|Orthornavirae|Negarnaviricota|Haploviricotina|Monjiviricetes|Mononegavirales|Filoviridae|Marburgvirus		2603.33	0.0210296	1	4	1	1	2300:1719|1835:910|720:326	0.035|0.016|0.011		LIG_WW_1|0|4|PPPY	0;4;PPPY	30	0.977	2	3	1e-06
ITCH_WW_3_Q96J02_436_474	Q96J02	WW-3	436	474	4	NTYMQYLNPPPYADHG	8	23	Q1PD51	VP40	Matrix protein VP40			Lake Victoria marburgvirus	MARV	378830	Filoviridae	Viruses|Riboviria|Orthornavirae|Negarnaviricota|Haploviricotina|Monjiviricetes|Mononegavirales|Filoviridae|Marburgvirus		427.333	0.00367387	1	4	1	1	643:83|436:32|9:79	0.006|0.003|0.002		LIG_WW_1|8|12|PPPY	8;12;PPPY	27	0.851	2	3	1e-06
ITCH_WW_3_Q96J02_436_474	Q96J02	WW-3	436	474	4	QYLNPPPYADHGANQL	12	27	Q1PD51	VP40	Matrix protein VP40			Lake Victoria marburgvirus	MARV	378830	Filoviridae	Viruses|Riboviria|Orthornavirae|Negarnaviricota|Haploviricotina|Monjiviricetes|Mononegavirales|Filoviridae|Marburgvirus		3250.67	0.0243468	1	4	1	1	2148:210|4425:1776|669:524	0.020|0.038|0.015		LIG_WW_1|4|8|PPPY	4;8;PPPY	36	0.949	2	3	1e-06
ITCH_WW_3_Q96J02_436_474	Q96J02	WW-3	436	474	4	PPPYADHGANQLIPAD	16	31	Q1PD51	VP40	Matrix protein VP40			Lake Victoria marburgvirus	MARV	378830	Filoviridae	Viruses|Riboviria|Orthornavirae|Negarnaviricota|Haploviricotina|Monjiviricetes|Mononegavirales|Filoviridae|Marburgvirus		2603.33	0.0210296	1	4	1	1	2300:1719|1835:910|720:326	0.035|0.016|0.011		LIG_WW_1|0|4|PPPY	0;4;PPPY	30	0.977	2	3	1e-06
ITCH_WW_3_Q96J02_436_474	Q96J02	WW-3	436	474	4	NTYMQYLNPPPYADHG	8	23	Q03040	VP40	Matrix protein VP40			Lake Victoria marburgvirus	MARV	33728	Filoviridae	Viruses|Riboviria|Orthornavirae|Negarnaviricota|Haploviricotina|Monjiviricetes|Mononegavirales|Filoviridae|Marburgvirus		427.333	0.00367387	1	4	1	1	643:83|436:32|9:79	0.006|0.003|0.002		LIG_WW_1|8|12|PPPY	8;12;PPPY	27	0.851	2	3	1e-06
ITCH_WW_3_Q96J02_436_474	Q96J02	WW-3	436	474	4	QYLNPPPYADHGANQL	12	27	Q03040	VP40	Matrix protein VP40			Lake Victoria marburgvirus	MARV	33728	Filoviridae	Viruses|Riboviria|Orthornavirae|Negarnaviricota|Haploviricotina|Monjiviricetes|Mononegavirales|Filoviridae|Marburgvirus		3250.67	0.0243468	1	4	1	1	2148:210|4425:1776|669:524	0.020|0.038|0.015		LIG_WW_1|4|8|PPPY	4;8;PPPY	36	0.949	2	3	1e-06
ITCH_WW_3_Q96J02_436_474	Q96J02	WW-3	436	474	4	PPPYADHGANQLIPAD	16	31	Q03040	VP40	Matrix protein VP40			Lake Victoria marburgvirus	MARV	33728	Filoviridae	Viruses|Riboviria|Orthornavirae|Negarnaviricota|Haploviricotina|Monjiviricetes|Mononegavirales|Filoviridae|Marburgvirus		2603.33	0.0210296	1	4	1	1	2300:1719|1835:910|720:326	0.035|0.016|0.011		LIG_WW_1|0|4|PPPY	0;4;PPPY	30	0.977	2	3	1e-06
ITCH_WW_3_Q96J02_436_474	Q96J02	WW-3	436	474	4	NTYMQYLNPPPYADHG	8	23	P35260	VP40	Matrix protein VP40			Lake Victoria marburgvirus	MARV	33727	Filoviridae	Viruses|Riboviria|Orthornavirae|Negarnaviricota|Haploviricotina|Monjiviricetes|Mononegavirales|Filoviridae|Marburgvirus		427.333	0.00367387	1	4	1	1	643:83|436:32|9:79	0.006|0.003|0.002	16|19||bait_protein|bait_domain||MQYLNPPPYADHGANQL|31905227,19812267;16|19||bait_protein|bait_domain||MQYLNPPPYADHGANQL|31905227,19812267	LIG_WW_1|8|12|PPPY	8;12;PPPY	27	0.851	2	3	1e-06
ITCH_WW_3_Q96J02_436_474	Q96J02	WW-3	436	474	4	QYLNPPPYADHGANQL	12	27	P35260	VP40	Matrix protein VP40			Lake Victoria marburgvirus	MARV	33727	Filoviridae	Viruses|Riboviria|Orthornavirae|Negarnaviricota|Haploviricotina|Monjiviricetes|Mononegavirales|Filoviridae|Marburgvirus		3250.67	0.0243468	1	4	1	1	2148:210|4425:1776|669:524	0.020|0.038|0.015	16|19||bait_protein|bait_domain||MQYLNPPPYADHGANQL|31905227,19812267;16|19||bait_protein|bait_domain||MQYLNPPPYADHGANQL|31905227,19812267	LIG_WW_1|4|8|PPPY	4;8;PPPY	36	0.949	2	3	1e-06
ITCH_WW_3_Q96J02_436_474	Q96J02	WW-3	436	474	4	PPPYADHGANQLIPAD	16	31	P35260	VP40	Matrix protein VP40			Lake Victoria marburgvirus	MARV	33727	Filoviridae	Viruses|Riboviria|Orthornavirae|Negarnaviricota|Haploviricotina|Monjiviricetes|Mononegavirales|Filoviridae|Marburgvirus		2603.33	0.0210296	1	4	1	1	2300:1719|1835:910|720:326	0.035|0.016|0.011	16|19||bait_protein|bait_domain||MQYLNPPPYADHGANQL|31905227,19812267;16|19||bait_protein|bait_domain||MQYLNPPPYADHGANQL|31905227,19812267	LIG_WW_1|0|4|PPPY	0;4;PPPY	30	0.977	2	3	1e-06
ITCH_WW_3_Q96J02_436_474	Q96J02	WW-3	436	474	4	DWDEPPSYSDSRYGCY	24	39	Q5K2K5	M	Matrix protein			Isfahan virus	ISFV	290008	Rhabdoviridae	Viruses|Riboviria|Orthornavirae|Negarnaviricota|Haploviricotina|Monjiviricetes|Mononegavirales|Rhabdoviridae|Vesiculovirus		374.667	0.00309087	1	4	1	1	534:100|402:40|5:43	0.005|0.003|0.001		LIG_WW_1|4|8|PPSY	4;8;PPSY	22	0.955	2	3	1e-06
ITCH_WW_3_Q96J02_436_474	Q96J02	WW-3	436	474	4	PDDDDLWLPPPEYVPL	26	41	Q5VKP4	M	Matrix protein			Irkut virus	IRKV	249583	Rhabdoviridae	Viruses|Riboviria|Orthornavirae|Negarnaviricota|Haploviricotina|Monjiviricetes|Mononegavirales|Rhabdoviridae|Lyssavirus		740.667	0.00584911	1	4	1	1	938:66|1101:52|2:63	0.009|0.008|0.001		LIG_WW_1|9|13|PPEY	9;13;PPEY	23	0.382	1	3	1e-06
ITCH_WW_3_Q96J02_436_474	Q96J02	WW-3	436	474	4	PDDDDLWLPPPEYVPL	26	41	A4UHQ0	M	Matrix protein			European bat lyssavirus 1	EBLV1	453115	Rhabdoviridae	Viruses|Riboviria|Orthornavirae|Negarnaviricota|Haploviricotina|Monjiviricetes|Mononegavirales|Rhabdoviridae|Lyssavirus		740.667	0.00584911	1	4	1	1	938:66|1101:52|2:63	0.009|0.008|0.001		LIG_WW_1|9|13|PPEY	9;13;PPEY	23	0.382	2	3	1e-06
ITCH_WW_3_Q96J02_436_474	Q96J02	WW-3	436	474	4	GDPREPAPPAYSPADF	134	149	Q66262		Uncharacterized protein VP12	PRO_0000403201	Uncharacterized protein VP12	Colorado tick fever virus	CTFV	648168	Reoviridae	Viruses|Riboviria|Orthornavirae|Duplornaviricota|Resentoviricetes|Reovirales|Reoviridae|Spinareovirinae|Coltivirus|Colorado tick fever coltivirus		201.667	0.0016467	1	4	1	1	288:23|266:4|2:22	0.003|0.002|0.000		LIG_WW_1|7|11|PPAY	7;11;PPAY	2	0.998	1	3	1e-06
ITCH_WW_3_Q96J02_436_474	Q96J02	WW-3	436	474	4	PNDDDLWLPPPEYVPL	36	51	Q9QSP2	M	Matrix protein			Australian bat lyssavirus	ABLV	446561	Rhabdoviridae	Viruses|Riboviria|Orthornavirae|Negarnaviricota|Haploviricotina|Monjiviricetes|Mononegavirales|Rhabdoviridae|Lyssavirus		1606.67	0.0133597	1	4	1	1	2309:658|1630:71|4:148	0.026|0.011|0.003		LIG_WW_1|9|13|PPEY	9;13;PPEY	22	0.973	2	3	1e-06
ITCH_WW_3_Q96J02_436_474	Q96J02	WW-3	436	474	4	PDDDDLWLPPPEYVPL	26	41	Q6X1D6	M	Matrix protein			Aravan virus	ARAV	211977	Rhabdoviridae	Viruses|Riboviria|Orthornavirae|Negarnaviricota|Haploviricotina|Monjiviricetes|Mononegavirales|Rhabdoviridae|Lyssavirus		740.667	0.00584911	1	4	1	1	938:66|1101:52|2:63	0.009|0.008|0.001		LIG_WW_1|9|13|PPEY	9;13;PPEY	23	0.382	2	3	1e-06
HYPB(SETD2)_WW__Q9BYW2_2387_2425	Q9BYW2	WW	2387	2425	4	IILETPPPPATTTVIC	1653	1668	P13896		Polyprotein P1234	PRO_0000228806	Non-structural protein 3	Western equine encephalitis virus	WEEV	11039	Togaviridae	Viruses|Riboviria|Orthornavirae|Kitrinoviricota|Alsuviricetes|Martellivirales|Togaviridae|Alphavirus		519	0.0120335	1	4	1	1	10:7|1219:39|8:274	0.000|0.034|0.002			-	4	0.808	2	3	7e-06
HYPB(SETD2)_WW__Q9BYW2_2387_2425	Q9BYW2	WW	2387	2425	4	TPPPPATTTVICEPTV	1657	1672	P13896		Polyprotein P1234	PRO_0000228806	Non-structural protein 3	Western equine encephalitis virus	WEEV	11039	Togaviridae	Viruses|Riboviria|Orthornavirae|Kitrinoviricota|Alsuviricetes|Martellivirales|Togaviridae|Alphavirus		8654.33	0.0676666	1	4	1	1	-|91:3|2003:23866	0.000|0.003|0.200			-	8	0.997	2	2	5e-06
HYPB(SETD2)_WW__Q9BYW2_2387_2425	Q9BYW2	WW	2387	2425	4	PDDDDLWLPPPEYVPL	26	41	Q5VKP0	M	Matrix protein			West Caucasian bat virus	WCBV	249584	Rhabdoviridae	Viruses|Riboviria|Orthornavirae|Negarnaviricota|Haploviricotina|Monjiviricetes|Mononegavirales|Rhabdoviridae|Lyssavirus		282	0.00480188	1	4	1	1	3:42|10:385|183:223	0.001|0.009|0.005			9;13;PPEY	23	0.382	1	3	1e-06
HYPB(SETD2)_WW__Q9BYW2_2387_2425	Q9BYW2	WW	2387	2425	4	VTVPTAPPAYADIGYP	4	19	Q5XX06	VP40	Matrix protein VP40			Sudan ebolavirus	SEBOV	386033	Filoviridae	Viruses|Riboviria|Orthornavirae|Negarnaviricota|Haploviricotina|Monjiviricetes|Mononegavirales|Filoviridae|Ebolavirus		688	0.0135858	1	4	1	1	8:80|58:760|1091:67	0.001|0.018|0.021			6;10;PPAY	42	0.918	1	3	1e-06
HYPB(SETD2)_WW__Q9BYW2_2387_2425	Q9BYW2	WW	2387	2425	4	TAPPAYADIGYPMSML	8	23	Q5XX06	VP40	Matrix protein VP40			Sudan ebolavirus	SEBOV	386033	Filoviridae	Viruses|Riboviria|Orthornavirae|Negarnaviricota|Haploviricotina|Monjiviricetes|Mononegavirales|Filoviridae|Ebolavirus		4131.33	0.081671	1	4	1	1	17:330|568:3476|7735:268	0.005|0.092|0.148			2;6;PPAY	44	0.889	1	3	1e-06
HYPB(SETD2)_WW__Q9BYW2_2387_2425	Q9BYW2	WW	2387	2425	4	NHHYAELNPPPYNHSY	536	551	P25181	F	Fusion glycoprotein F0	PRO_0000039383	Fusion glycoprotein F1	Simian virus 41	SV41	2560766	Paramyxoviridae	Viruses|Riboviria|Orthornavirae|Negarnaviricota|Haploviricotina|Monjiviricetes|Mononegavirales|Paramyxoviridae|Rubulavirinae|Orthorubulavirus		69.6667	0.00111551	1	4	1	1	-|4:58|79:68	0.000|0.001|0.002			8;12;PPPY	25	0.956	3	2	1e-06
HYPB(SETD2)_WW__Q9BYW2_2387_2425	Q9BYW2	WW	2387	2425	4	AELNPPPYNHSYESLH	540	555	P25181	F	Fusion glycoprotein F0	PRO_0000039383	Fusion glycoprotein F1	Simian virus 41	SV41	2560766	Paramyxoviridae	Viruses|Riboviria|Orthornavirae|Negarnaviricota|Haploviricotina|Monjiviricetes|Mononegavirales|Paramyxoviridae|Rubulavirinae|Orthorubulavirus		6603.67	0.0665052	1	4	1	1	49:74|312:2340|1703:15333	0.003|0.060|0.137			4;8;PPPY	38	0.98	3	3	1e-06
HYPB(SETD2)_WW__Q9BYW2_2387_2425	Q9BYW2	WW	2387	2425	4	PPPYNHSYESLHPIPQ	544	559	P25181	F	Fusion glycoprotein F0	PRO_0000039383	Fusion glycoprotein F1	Simian virus 41	SV41	2560766	Paramyxoviridae	Viruses|Riboviria|Orthornavirae|Negarnaviricota|Haploviricotina|Monjiviricetes|Mononegavirales|Paramyxoviridae|Rubulavirinae|Orthorubulavirus		49	0.00103611	1	4	1	1	2|9:96|33:7	0.000|0.002|0.001			0;4;PPPY	28	0.913	3	3	1e-06
HYPB(SETD2)_WW__Q9BYW2_2387_2425	Q9BYW2	WW	2387	2425	4	LDDDDLWLPPPEYVPL	26	41	P16287	M	Matrix protein			Rabies virus	RABV	11300	Rhabdoviridae	Viruses|Riboviria|Orthornavirae|Negarnaviricota|Haploviricotina|Monjiviricetes|Mononegavirales|Rhabdoviridae|Lyssavirus		2195.33	0.0443571	1	4	1	1	7:144|113:3850|2149:323	0.002|0.088|0.043	35|38|||bait_domain||PPEY|18667490		9;13;PPEY	34	0.553	1	3	1e-06
HYPB(SETD2)_WW__Q9BYW2_2387_2425	Q9BYW2	WW	2387	2425	4	PDDDDLWLPPPEYVPL	26	41	A3RM21	M	Matrix protein			Rabies virus	RABV	445790	Rhabdoviridae	Viruses|Riboviria|Orthornavirae|Negarnaviricota|Haploviricotina|Monjiviricetes|Mononegavirales|Rhabdoviridae|Lyssavirus		282	0.00480188	1	4	1	1	3:42|10:385|183:223	0.001|0.009|0.005			9;13;PPEY	23	0.382	1	3	1e-06
HYPB(SETD2)_WW__Q9BYW2_2387_2425	Q9BYW2	WW	2387	2425	4	PDDDDIWMPPPEYVPL	26	41	P0C571	M	Matrix protein			Mokola virus	MOKV	12538	Rhabdoviridae	Viruses|Riboviria|Orthornavirae|Negarnaviricota|Haploviricotina|Monjiviricetes|Mononegavirales|Rhabdoviridae|Lyssavirus		38	0.000762474	1	4	1	1	14|2:63|35	0.000|0.001|0.001			9;13;PPEY	6	0.381	2	3	1e-06
HYPB(SETD2)_WW__Q9BYW2_2387_2425	Q9BYW2	WW	2387	2425	4	MPPPEYVPLTQVKGKA	33	48	P0C571	M	Matrix protein			Mokola virus	MOKV	12538	Rhabdoviridae	Viruses|Riboviria|Orthornavirae|Negarnaviricota|Haploviricotina|Monjiviricetes|Mononegavirales|Rhabdoviridae|Lyssavirus		66.3333	0.00131949	1	4	1	1	6|14:87|79:13	0.000|0.002|0.002			2;6;PPEY	14	0.983	2	3	1e-06
HYPB(SETD2)_WW__Q9BYW2_2387_2425	Q9BYW2	WW	2387	2425	4	PPEYVPLTQVKGKASV	35	50	P0C571	M	Matrix protein			Mokola virus	MOKV	12538	Rhabdoviridae	Viruses|Riboviria|Orthornavirae|Negarnaviricota|Haploviricotina|Monjiviricetes|Mononegavirales|Rhabdoviridae|Lyssavirus		151.667	0.003104	1	4	1	1	38|22:247|146:2	0.000|0.006|0.003			0;4;PPEY	11	0.98	2	3	1e-06
HYPB(SETD2)_WW__Q9BYW2_2387_2425	Q9BYW2	WW	2387	2425	4	PPPPPVPVDPQAQQMQ	32	47	Q80S27		Structural polyprotein	PRO_0000238748	Capsid protein	Middelburg virus		11023	Togaviridae	Viruses|Riboviria|Orthornavirae|Kitrinoviricota|Alsuviricetes|Martellivirales|Togaviridae|Alphavirus		105	0.00149191	1	4	1	1	52:96|-|18:149	0.003|0.000|0.001			-	5	0.392	2	2	1e-06
HYPB(SETD2)_WW__Q9BYW2_2387_2425	Q9BYW2	WW	2387	2425	4	PVYYPPPPPVPVDPQA	28	43	Q80S27		Structural polyprotein	PRO_0000238748	Capsid protein	Middelburg virus		11023	Togaviridae	Viruses|Riboviria|Orthornavirae|Kitrinoviricota|Alsuviricetes|Martellivirales|Togaviridae|Alphavirus		943.333	0.0193098	1	4	1	1	383:1416|821:143|15:52	0.032|0.025|0.001			-	23	0.495	2	3	1e-06
HYPB(SETD2)_WW__Q9BYW2_2387_2425	Q9BYW2	WW	2387	2425	4	IPPPPPNGEDELVVSY	68	83	P54634	ORF1	Genome polyprotein	PRO_0000036914	Protein p37	Lordsdale virus	Human enteric calicivirus	82658	Caliciviridae	Viruses|Riboviria|Orthornavirae|Pisuviricota|Pisoniviricetes|Picornavirales|Caliciviridae|Norovirus		224.333	0.0055203	1	4	1	1	146:195|303:27|2	0.008|0.009|0.000			-	1	1	2	3	3e-05
HYPB(SETD2)_WW__Q9BYW2_2387_2425	Q9BYW2	WW	2387	2425	4	PTPELVKKIPPPPPNG	60	75	P54634	ORF1	Genome polyprotein	PRO_0000036914	Protein p37	Lordsdale virus	Human enteric calicivirus	82658	Caliciviridae	Viruses|Riboviria|Orthornavirae|Pisuviricota|Pisoniviricetes|Picornavirales|Caliciviridae|Norovirus		1022.67	0.0257785	1	4	1	1	323:314|2032:268|11:120	0.016|0.061|0.001			-	2	0.931	2	3	3e-05
HYPB(SETD2)_WW__Q9BYW2_2387_2425	Q9BYW2	WW	2387	2425	4	NTYMQYLNPPPYADHG	8	23	Q6UY67	VP40	Matrix protein VP40			Lake Victoria marburgvirus	MARV	482820	Filoviridae	Viruses|Riboviria|Orthornavirae|Negarnaviricota|Haploviricotina|Monjiviricetes|Mononegavirales|Filoviridae|Marburgvirus		1110	0.0231649	1	4	1	1	24:45|342:1524|1295:100	0.001|0.043|0.025			8;12;PPPY	27	0.851	2	3	1e-06
HYPB(SETD2)_WW__Q9BYW2_2387_2425	Q9BYW2	WW	2387	2425	4	QYLNPPPYADHGANQL	12	27	Q6UY67	VP40	Matrix protein VP40			Lake Victoria marburgvirus	MARV	482820	Filoviridae	Viruses|Riboviria|Orthornavirae|Negarnaviricota|Haploviricotina|Monjiviricetes|Mononegavirales|Filoviridae|Marburgvirus		2450.67	0.0481452	1	4	1	1	21:149|349:3139|3128:566	0.003|0.079|0.063			4;8;PPPY	36	0.949	2	3	1e-06
HYPB(SETD2)_WW__Q9BYW2_2387_2425	Q9BYW2	WW	2387	2425	4	PPPYADHGANQLIPAD	16	31	Q6UY67	VP40	Matrix protein VP40			Lake Victoria marburgvirus	MARV	482820	Filoviridae	Viruses|Riboviria|Orthornavirae|Negarnaviricota|Haploviricotina|Monjiviricetes|Mononegavirales|Filoviridae|Marburgvirus		262	0.00479581	1	4	1	1	9:44|27:364|198:144	0.001|0.009|0.005			0;4;PPPY	30	0.977	2	3	1e-06
HYPB(SETD2)_WW__Q9BYW2_2387_2425	Q9BYW2	WW	2387	2425	4	DLPPPPLYAQEKRQDP	556	571	Q1PDD0	NP	Nucleoprotein			Lake Victoria marburgvirus	MARV	378809	Filoviridae	Viruses|Riboviria|Orthornavirae|Negarnaviricota|Haploviricotina|Monjiviricetes|Mononegavirales|Filoviridae|Marburgvirus		2457.33	0.0450457	1	4	1	1	17:7|3904:257|173:3014	0.001|0.111|0.024			4;8;PPLY	14	0.895	1	3	1e-06
HYPB(SETD2)_WW__Q9BYW2_2387_2425	Q9BYW2	WW	2387	2425	4	NTYMQYLNPPPYADHG	8	23	Q1PDC8	VP40	Matrix protein VP40			Lake Victoria marburgvirus	MARV	378809	Filoviridae	Viruses|Riboviria|Orthornavirae|Negarnaviricota|Haploviricotina|Monjiviricetes|Mononegavirales|Filoviridae|Marburgvirus		1110	0.0231649	1	4	1	1	24:45|342:1524|1295:100	0.001|0.043|0.025			8;12;PPPY	27	0.851	2	3	1e-06
HYPB(SETD2)_WW__Q9BYW2_2387_2425	Q9BYW2	WW	2387	2425	4	QYLNPPPYADHGANQL	12	27	Q1PDC8	VP40	Matrix protein VP40			Lake Victoria marburgvirus	MARV	378809	Filoviridae	Viruses|Riboviria|Orthornavirae|Negarnaviricota|Haploviricotina|Monjiviricetes|Mononegavirales|Filoviridae|Marburgvirus		2450.67	0.0481452	1	4	1	1	21:149|349:3139|3128:566	0.003|0.079|0.063			4;8;PPPY	36	0.949	2	3	1e-06
HYPB(SETD2)_WW__Q9BYW2_2387_2425	Q9BYW2	WW	2387	2425	4	PPPYADHGANQLIPAD	16	31	Q1PDC8	VP40	Matrix protein VP40			Lake Victoria marburgvirus	MARV	378809	Filoviridae	Viruses|Riboviria|Orthornavirae|Negarnaviricota|Haploviricotina|Monjiviricetes|Mononegavirales|Filoviridae|Marburgvirus		262	0.00479581	1	4	1	1	9:44|27:364|198:144	0.001|0.009|0.005			0;4;PPPY	30	0.977	2	3	1e-06
HYPB(SETD2)_WW__Q9BYW2_2387_2425	Q9BYW2	WW	2387	2425	4	DLPPPPLYAQEKRQDP	556	571	Q1PD53	NP	Nucleoprotein			Lake Victoria marburgvirus	MARV	378830	Filoviridae	Viruses|Riboviria|Orthornavirae|Negarnaviricota|Haploviricotina|Monjiviricetes|Mononegavirales|Filoviridae|Marburgvirus		2457.33	0.0450457	1	4	1	1	17:7|3904:257|173:3014	0.001|0.111|0.024			4;8;PPLY	14	0.895	1	3	1e-06
HYPB(SETD2)_WW__Q9BYW2_2387_2425	Q9BYW2	WW	2387	2425	4	NTYMQYLNPPPYADHG	8	23	Q1PD51	VP40	Matrix protein VP40			Lake Victoria marburgvirus	MARV	378830	Filoviridae	Viruses|Riboviria|Orthornavirae|Negarnaviricota|Haploviricotina|Monjiviricetes|Mononegavirales|Filoviridae|Marburgvirus		1110	0.0231649	1	4	1	1	24:45|342:1524|1295:100	0.001|0.043|0.025			8;12;PPPY	27	0.851	2	3	1e-06
HYPB(SETD2)_WW__Q9BYW2_2387_2425	Q9BYW2	WW	2387	2425	4	QYLNPPPYADHGANQL	12	27	Q1PD51	VP40	Matrix protein VP40			Lake Victoria marburgvirus	MARV	378830	Filoviridae	Viruses|Riboviria|Orthornavirae|Negarnaviricota|Haploviricotina|Monjiviricetes|Mononegavirales|Filoviridae|Marburgvirus		2450.67	0.0481452	1	4	1	1	21:149|349:3139|3128:566	0.003|0.079|0.063			4;8;PPPY	36	0.949	2	3	1e-06
HYPB(SETD2)_WW__Q9BYW2_2387_2425	Q9BYW2	WW	2387	2425	4	PPPYADHGANQLIPAD	16	31	Q1PD51	VP40	Matrix protein VP40			Lake Victoria marburgvirus	MARV	378830	Filoviridae	Viruses|Riboviria|Orthornavirae|Negarnaviricota|Haploviricotina|Monjiviricetes|Mononegavirales|Filoviridae|Marburgvirus		262	0.00479581	1	4	1	1	9:44|27:364|198:144	0.001|0.009|0.005			0;4;PPPY	30	0.977	2	3	1e-06
HYPB(SETD2)_WW__Q9BYW2_2387_2425	Q9BYW2	WW	2387	2425	4	NTYMQYLNPPPYADHG	8	23	Q03040	VP40	Matrix protein VP40			Lake Victoria marburgvirus	MARV	33728	Filoviridae	Viruses|Riboviria|Orthornavirae|Negarnaviricota|Haploviricotina|Monjiviricetes|Mononegavirales|Filoviridae|Marburgvirus		1110	0.0231649	1	4	1	1	24:45|342:1524|1295:100	0.001|0.043|0.025			8;12;PPPY	27	0.851	2	3	1e-06
HYPB(SETD2)_WW__Q9BYW2_2387_2425	Q9BYW2	WW	2387	2425	4	QYLNPPPYADHGANQL	12	27	Q03040	VP40	Matrix protein VP40			Lake Victoria marburgvirus	MARV	33728	Filoviridae	Viruses|Riboviria|Orthornavirae|Negarnaviricota|Haploviricotina|Monjiviricetes|Mononegavirales|Filoviridae|Marburgvirus		2450.67	0.0481452	1	4	1	1	21:149|349:3139|3128:566	0.003|0.079|0.063			4;8;PPPY	36	0.949	2	3	1e-06
HYPB(SETD2)_WW__Q9BYW2_2387_2425	Q9BYW2	WW	2387	2425	4	PPPYADHGANQLIPAD	16	31	Q03040	VP40	Matrix protein VP40			Lake Victoria marburgvirus	MARV	33728	Filoviridae	Viruses|Riboviria|Orthornavirae|Negarnaviricota|Haploviricotina|Monjiviricetes|Mononegavirales|Filoviridae|Marburgvirus		262	0.00479581	1	4	1	1	9:44|27:364|198:144	0.001|0.009|0.005			0;4;PPPY	30	0.977	2	3	1e-06
HYPB(SETD2)_WW__Q9BYW2_2387_2425	Q9BYW2	WW	2387	2425	4	DLPPPPLYAQEKRQDP	556	571	P35263	NP	Nucleoprotein			Lake Victoria marburgvirus	MARV	33728	Filoviridae	Viruses|Riboviria|Orthornavirae|Negarnaviricota|Haploviricotina|Monjiviricetes|Mononegavirales|Filoviridae|Marburgvirus		2457.33	0.0450457	1	4	1	1	17:7|3904:257|173:3014	0.001|0.111|0.024			4;8;PPLY	14	0.895	1	3	1e-06
HYPB(SETD2)_WW__Q9BYW2_2387_2425	Q9BYW2	WW	2387	2425	4	NTYMQYLNPPPYADHG	8	23	P35260	VP40	Matrix protein VP40			Lake Victoria marburgvirus	MARV	33727	Filoviridae	Viruses|Riboviria|Orthornavirae|Negarnaviricota|Haploviricotina|Monjiviricetes|Mononegavirales|Filoviridae|Marburgvirus		1110	0.0231649	1	4	1	1	24:45|342:1524|1295:100	0.001|0.043|0.025	16|19|||bait_domain||MQYLNPPPYADHGANQL|31905227,19812267		8;12;PPPY	27	0.851	2	3	1e-06
HYPB(SETD2)_WW__Q9BYW2_2387_2425	Q9BYW2	WW	2387	2425	4	QYLNPPPYADHGANQL	12	27	P35260	VP40	Matrix protein VP40			Lake Victoria marburgvirus	MARV	33727	Filoviridae	Viruses|Riboviria|Orthornavirae|Negarnaviricota|Haploviricotina|Monjiviricetes|Mononegavirales|Filoviridae|Marburgvirus		2450.67	0.0481452	1	4	1	1	21:149|349:3139|3128:566	0.003|0.079|0.063	16|19|||bait_domain||MQYLNPPPYADHGANQL|31905227,19812267		4;8;PPPY	36	0.949	2	3	1e-06
HYPB(SETD2)_WW__Q9BYW2_2387_2425	Q9BYW2	WW	2387	2425	4	PPPYADHGANQLIPAD	16	31	P35260	VP40	Matrix protein VP40			Lake Victoria marburgvirus	MARV	33727	Filoviridae	Viruses|Riboviria|Orthornavirae|Negarnaviricota|Haploviricotina|Monjiviricetes|Mononegavirales|Filoviridae|Marburgvirus		262	0.00479581	1	4	1	1	9:44|27:364|198:144	0.001|0.009|0.005	16|19|||bait_domain||MQYLNPPPYADHGANQL|31905227,19812267		0;4;PPPY	30	0.977	2	3	1e-06
HYPB(SETD2)_WW__Q9BYW2_2387_2425	Q9BYW2	WW	2387	2425	4	DLPPPPLYAQEKRQDP	556	571	P27588	NP	Nucleoprotein			Lake Victoria marburgvirus	MARV	33727	Filoviridae	Viruses|Riboviria|Orthornavirae|Negarnaviricota|Haploviricotina|Monjiviricetes|Mononegavirales|Filoviridae|Marburgvirus		2457.33	0.0450457	1	4	1	1	17:7|3904:257|173:3014	0.001|0.111|0.024			4;8;PPLY	14	0.895	1	3	1e-06
HYPB(SETD2)_WW__Q9BYW2_2387_2425	Q9BYW2	WW	2387	2425	4	PDDDDLWMPPPEYVPL	26	41	Q6JAM6	M	Matrix protein			Lagos bat virus	LBV	38766	Rhabdoviridae	Viruses|Riboviria|Orthornavirae|Negarnaviricota|Haploviricotina|Monjiviricetes|Mononegavirales|Rhabdoviridae|Lyssavirus		31	0.000569884	1	4	1	1	3|51|23:16	0.000|0.001|0.001			9;13;PPEY	16	0.309	1	3	1e-06
HYPB(SETD2)_WW__Q9BYW2_2387_2425	Q9BYW2	WW	2387	2425	4	DWDEPPSYSDSRYGCY	24	39	Q5K2K5	M	Matrix protein			Isfahan virus	ISFV	290008	Rhabdoviridae	Viruses|Riboviria|Orthornavirae|Negarnaviricota|Haploviricotina|Monjiviricetes|Mononegavirales|Rhabdoviridae|Vesiculovirus		111	0.00208938	1	4	1	1	2:5|14:163|94:55	0.000|0.004|0.002			4;8;PPSY	22	0.955	2	3	1e-06
HYPB(SETD2)_WW__Q9BYW2_2387_2425	Q9BYW2	WW	2387	2425	4	PPSYSDSRYGCYPSAP	28	43	Q5K2K5	M	Matrix protein			Isfahan virus	ISFV	290008	Rhabdoviridae	Viruses|Riboviria|Orthornavirae|Negarnaviricota|Haploviricotina|Monjiviricetes|Mononegavirales|Rhabdoviridae|Vesiculovirus		120.667	0.00254018	1	4	1	1	2:3|21:223|103:10	0.000|0.005|0.002			0;4;PPSY	9	0.974	2	3	1e-06
HYPB(SETD2)_WW__Q9BYW2_2387_2425	Q9BYW2	WW	2387	2425	4	PDDDDLWLPPPEYVPL	26	41	Q5VKP4	M	Matrix protein			Irkut virus	IRKV	249583	Rhabdoviridae	Viruses|Riboviria|Orthornavirae|Negarnaviricota|Haploviricotina|Monjiviricetes|Mononegavirales|Rhabdoviridae|Lyssavirus		282	0.00480188	1	4	1	1	3:42|10:385|183:223	0.001|0.009|0.005			9;13;PPEY	23	0.382	1	3	1e-06
HYPB(SETD2)_WW__Q9BYW2_2387_2425	Q9BYW2	WW	2387	2425	4	PDDDDLWLPPPEYVPL	26	41	A4UHQ0	M	Matrix protein			European bat lyssavirus 1	EBLV1	453115	Rhabdoviridae	Viruses|Riboviria|Orthornavirae|Negarnaviricota|Haploviricotina|Monjiviricetes|Mononegavirales|Rhabdoviridae|Lyssavirus		282	0.00480188	1	4	1	1	3:42|10:385|183:223	0.001|0.009|0.005			9;13;PPEY	23	0.382	1	3	1e-06
HYPB(SETD2)_WW__Q9BYW2_2387_2425	Q9BYW2	WW	2387	2425	4	PNDDDLWLPPPEYVPL	36	51	Q9QSP2	M	Matrix protein			Australian bat lyssavirus	ABLV	446561	Rhabdoviridae	Viruses|Riboviria|Orthornavirae|Negarnaviricota|Haploviricotina|Monjiviricetes|Mononegavirales|Rhabdoviridae|Lyssavirus		744	0.0149519	1	4	1	1	4:61|93:1385|506:183	0.001|0.033|0.011			9;13;PPEY	22	0.973	1	3	1e-06
HYPB(SETD2)_WW__Q9BYW2_2387_2425	Q9BYW2	WW	2387	2425	4	PDDDDLWLPPPEYVPL	26	41	Q6X1D6	M	Matrix protein			Aravan virus	ARAV	211977	Rhabdoviridae	Viruses|Riboviria|Orthornavirae|Negarnaviricota|Haploviricotina|Monjiviricetes|Mononegavirales|Rhabdoviridae|Lyssavirus		282	0.00480188	1	4	1	1	3:42|10:385|183:223	0.001|0.009|0.005			9;13;PPEY	23	0.382	1	3	1e-06
GGA3_VHS__Q9NZ52_1_166	Q9NZ52	VHS	1	166	4	SLASSYDDDDWADSIV	60	75	D8V071	P	Phosphoprotein			Tibrogargan virus	TIBV	1559361	Rhabdoviridae	Viruses|Riboviria|Orthornavirae|Negarnaviricota|Haploviricotina|Monjiviricetes|Mononegavirales|Rhabdoviridae|Tibrovirus		82.4444	0.000570134	1	4	1	1	-|-|-|-|-|-|-|21:684|5:32	0.000|0.000|0.000|0.000|0.000|0.000|0.000|0.005|0.000			-	4	0.991	1	2	1e-06
GGA3_VHS__Q9NZ52_1_166	Q9NZ52	VHS	1	166	4	PDDDDLWMPPPEYVPL	26	41	Q6JAM6	M	Matrix protein			Lagos bat virus	LBV	38766	Rhabdoviridae	Viruses|Riboviria|Orthornavirae|Negarnaviricota|Haploviricotina|Monjiviricetes|Mononegavirales|Rhabdoviridae|Lyssavirus		816.667	0.0238513	1	4	1	1	-|-|1720:253|44:4156|207|970|-|-|-	0.000|0.000|0.036|0.097|0.036|0.047|0.000|0.000|0.000			4;8;DLWM	16	0.479	1	4	1e-06
GGA3_VHS__Q9NZ52_1_166	Q9NZ52	VHS	1	166	4	PDDDDLWLPPPEYVPL	26	41	A4UHQ5	M	Matrix protein			European bat lyssavirus 2	EBLV2	453116	Rhabdoviridae	Viruses|Riboviria|Orthornavirae|Negarnaviricota|Haploviricotina|Monjiviricetes|Mononegavirales|Rhabdoviridae|Lyssavirus		4126.67	0.0719403	1	4	1	1	2|-|6711:26681|5:3029|6:2|702|-|2|-	0.001|0.000|0.572|0.036|0.004|0.034|0.000|0.000|0.000			-	23	0.514	1	6	1e-06
GGA3_VHS__Q9NZ52_1_166	Q9NZ52	VHS	1	166	4	PDDDDLWLPPPEYVPL	26	41	Q8JTH1	M	Matrix protein			Australian bat lyssavirus	ABLV	446562	Rhabdoviridae	Viruses|Riboviria|Orthornavirae|Negarnaviricota|Haploviricotina|Monjiviricetes|Mononegavirales|Rhabdoviridae|Lyssavirus		4126.67	0.0719403	1	4	1	1	2|-|6711:26681|5:3029|6:2|702|-|2|-	0.001|0.000|0.572|0.036|0.004|0.034|0.000|0.000|0.000			-	23	0.514	1	6	1e-06
GGA3_VHS__Q9NZ52_1_166	Q9NZ52	VHS	1	166	4	PDDDDLWLPPPEYVPL	26	41	Q6X1D6	M	Matrix protein			Aravan virus	ARAV	211977	Rhabdoviridae	Viruses|Riboviria|Orthornavirae|Negarnaviricota|Haploviricotina|Monjiviricetes|Mononegavirales|Rhabdoviridae|Lyssavirus		4126.67	0.0719403	1	4	1	1	2|-|6711:26681|5:3029|6:2|702|-|2|-	0.001|0.000|0.572|0.036|0.004|0.034|0.000|0.000|0.000			-	23	0.514	1	6	1e-06
GGA1_VHS__Q9UJY5_1_157	Q9UJY5	VHS	1	157	4	ETDKDTLILDIGSAPS	55	70	P08411		Polyprotein P1234	PRO_0000041228	mRNA-capping enzyme nsP1	Semliki forest virus	SFV	11033	Togaviridae	Viruses|Riboviria|Orthornavirae|Kitrinoviricota|Alsuviricetes|Martellivirales|Togaviridae|Alphavirus		7242.33	0.224156	1	4	1	1	6253:2558|189:3870|8857	0.229|0.056|0.388			4;9;DTLIL	7	0.998	1	3	1.3e-05
GGA1_VHS__Q9UJY5_1_157	Q9UJY5	VHS	1	157	4	ATKLIEQETDKDTLIL	48	63	P08411		Polyprotein P1234	PRO_0000041228	mRNA-capping enzyme nsP1	Semliki forest virus	SFV	11033	Togaviridae	Viruses|Riboviria|Orthornavirae|Kitrinoviricota|Alsuviricetes|Martellivirales|Togaviridae|Alphavirus		4142.33	0.0633084	1	4	1	1	-|12259:165|3	0.000|0.190|0.000			11;16;DTLIL	7	0.935	1	2	2.9e-05
GGA1_VHS__Q9UJY5_1_157	Q9UJY5	VHS	1	157	4	FGLNPDRAADVSMLME	172	187	P35941	P/V	Non-structural protein V			Phocine distemper virus	PDV	11240	Paramyxoviridae	Viruses|Riboviria|Orthornavirae|Negarnaviricota|Haploviricotina|Monjiviricetes|Mononegavirales|Paramyxoviridae|Orthoparamyxovirinae|Morbillivirus		240	0.00414784	1	4	1	1	335:15|32:326|12	0.007|0.005|0.001			9;14;DVSML	2	0.996	2	3	2e-06
GGA1_VHS__Q9UJY5_1_157	Q9UJY5	VHS	1	157	4	PDRAADVSMLMEEELT	176	191	P35941	P/V	Non-structural protein V			Phocine distemper virus	PDV	11240	Paramyxoviridae	Viruses|Riboviria|Orthornavirae|Negarnaviricota|Haploviricotina|Monjiviricetes|Mononegavirales|Paramyxoviridae|Orthoparamyxovirinae|Morbillivirus		62.6667	0.00215416	1	4	1	1	30:9|4:30|115	0.001|0.000|0.005			5;10;DVSML	4	0.914	2	3	2e-06
GGA1_VHS__Q9UJY5_1_157	Q9UJY5	VHS	1	157	4	ADVSMLMEEELTALLG	180	195	P35941	P/V	Non-structural protein V			Phocine distemper virus	PDV	11240	Paramyxoviridae	Viruses|Riboviria|Orthornavirae|Negarnaviricota|Haploviricotina|Monjiviricetes|Mononegavirales|Paramyxoviridae|Orthoparamyxovirinae|Morbillivirus		473.667	0.00956568	1	4	1	1	1316:80|19|6	0.028|0.000|0.000			1;6;DVSML	1	1	2	3	2e-06
GGA1_VHS__Q9UJY5_1_157	Q9UJY5	VHS	1	157	4	FGLNPDRAADVSMLME	172	187	P35939	P/V	Phosphoprotein			Phocine distemper virus	PDV	11240	Paramyxoviridae	Viruses|Riboviria|Orthornavirae|Negarnaviricota|Haploviricotina|Monjiviricetes|Mononegavirales|Paramyxoviridae|Orthoparamyxovirinae|Morbillivirus		240	0.00414784	1	4	1	1	335:15|32:326|12	0.007|0.005|0.001			9;14;DVSML	2	0.996	2	3	2e-06
GGA1_VHS__Q9UJY5_1_157	Q9UJY5	VHS	1	157	4	PDRAADVSMLMEEELT	176	191	P35939	P/V	Phosphoprotein			Phocine distemper virus	PDV	11240	Paramyxoviridae	Viruses|Riboviria|Orthornavirae|Negarnaviricota|Haploviricotina|Monjiviricetes|Mononegavirales|Paramyxoviridae|Orthoparamyxovirinae|Morbillivirus		62.6667	0.00215416	1	4	1	1	30:9|4:30|115	0.001|0.000|0.005			5;10;DVSML	4	0.914	2	3	2e-06
GGA1_VHS__Q9UJY5_1_157	Q9UJY5	VHS	1	157	4	ADVSMLMEEELTALLG	180	195	P35939	P/V	Phosphoprotein			Phocine distemper virus	PDV	11240	Paramyxoviridae	Viruses|Riboviria|Orthornavirae|Negarnaviricota|Haploviricotina|Monjiviricetes|Mononegavirales|Paramyxoviridae|Orthoparamyxovirinae|Morbillivirus		473.667	0.00956568	1	4	1	1	1316:80|19|6	0.028|0.000|0.000			1;6;DVSML	1	1	2	3	2e-06
GGA1_VHS__Q9UJY5_1_157	Q9UJY5	VHS	1	157	4	EQEIDPDSTILDIGSA	52	67	P13886		Polyprotein P1234	PRO_0000041214	mRNA-capping enzyme nsP1	O'nyong-nyong virus	ONNV	11028	Togaviridae	Viruses|Riboviria|Orthornavirae|Kitrinoviricota|Alsuviricetes|Martellivirales|Togaviridae|Alphavirus		596	0.0212827	1	4	1	1	292:13|237|1246	0.006|0.003|0.055			6;11;DSTIL	1	1	1	3	8e-06
GGA1_VHS__Q9UJY5_1_157	Q9UJY5	VHS	1	157	4	EQEIDPDSTILDIGPA	52	67	O90368		Polyprotein P1234	PRO_0000229939	mRNA-capping enzyme nsP1	O'nyong-nyong virus	ONNV	374989	Togaviridae	Viruses|Riboviria|Orthornavirae|Kitrinoviricota|Alsuviricetes|Martellivirales|Togaviridae|Alphavirus		29.6667	0.000541895	1	4	1	1	20|59|10	0.000|0.001|0.000			6;11;DSTIL	1	1	1	3	4e-06
GGA1_VHS__Q9UJY5_1_157	Q9UJY5	VHS	1	157	4	EQETEKDTLILDIGSA	52	67	Q8QZ73		Polyprotein P1234	PRO_0000229928	mRNA-capping enzyme nsP1	Mayaro virus	MAYV	374990	Togaviridae	Viruses|Riboviria|Orthornavirae|Kitrinoviricota|Alsuviricetes|Martellivirales|Togaviridae|Alphavirus		49.6667	0.00127001	1	4	1	1	106:4|2|37	0.002|0.000|0.002			6;11;DTLIL	3	0.968	2	3	2.2e-05
GGA1_VHS__Q9UJY5_1_157	Q9UJY5	VHS	1	157	4	EADIDLIMQEAGAGSV	521	536	Q306W8		Polyprotein P1234	PRO_0000228755	mRNA-capping enzyme nsP1	Eastern equine encephalitis virus	EEEV	374597	Togaviridae	Viruses|Riboviria|Orthornavirae|Kitrinoviricota|Alsuviricetes|Martellivirales|Togaviridae|Alphavirus		33	0.000629246	1	4	1	1	87|9|3	0.002|0.000|0.000			2;7;DIDLI	1	1	1	3	3e-06
GGA1_VHS__Q9UJY5_1_157	Q9UJY5	VHS	1	157	4	EQEIDPDSTILDIGSA	52	67	Q8JUX6		Polyprotein P1234	PRO_0000227761	mRNA-capping enzyme nsP1	Chikungunya virus	CHIKV	371094	Togaviridae	Viruses|Riboviria|Orthornavirae|Kitrinoviricota|Alsuviricetes|Martellivirales|Togaviridae|Alphavirus		596	0.0212827	1	4	1	1	292:13|237|1246	0.006|0.003|0.055			6;11;DSTIL	1	1	1	3	8e-06
GGA1_VHS__Q9UJY5_1_157	Q9UJY5	VHS	1	157	4	EQEIDPDSTILDIGSA	52	67	Q5XXP4		Polyprotein P1234	PRO_0000227766	mRNA-capping enzyme nsP1	Chikungunya virus	CHIKV	371095	Togaviridae	Viruses|Riboviria|Orthornavirae|Kitrinoviricota|Alsuviricetes|Martellivirales|Togaviridae|Alphavirus		596	0.0212827	1	4	1	1	292:13|237|1246	0.006|0.003|0.055			6;11;DSTIL	1	1	1	3	8e-06
GGA1_VHS__Q9UJY5_1_157	Q9UJY5	VHS	1	157	4	TIANPEFVDEELLNAT	868	883	H2AM11	L	RNA-directed RNA polymerase L			Bovine Schmallenberg virus	SBV	1318464	Peribunyaviridae	Viruses|Riboviria|Orthornavirae|Negarnaviricota|Polyploviricotina|Ellioviricetes|Bunyavirales|Peribunyaviridae|Orthobunyavirus|Schmallenberg orthobunyavirus		540.667	0.0111456	1	4	1	1	349:86|12:949|226	0.010|0.013|0.010			8;13;DEELL	2	0.998	2	3	3e-06
GGA1_VHS__Q9UJY5_1_157	Q9UJY5	VHS	1	157	4	TSYDTSDPQLLSDIGY	100	115	A3EXD1	3a	Non-structural protein 3a	PRO_0000290263	Non-structural protein 3a	Bat coronavirus HKU5	BtCoV	694008	Coronaviridae	Viruses|Riboviria|Orthornavirae|Pisuviricota|Pisoniviricetes|Nidovirales|Cornidovirineae|Coronaviridae|Orthocoronavirinae|Betacoronavirus|Merbecovirus		1890	0.0763349	1	4	1	1	453:61|17:245|4894	0.011|0.004|0.214			6;11;DPQLL	7	0.995	2	3	3e-06
GGA1_VHS__Q9UJY5_1_157	Q9UJY5	VHS	1	157	4	TSDPQLLSDIGYSFDY	104	119	A3EXD1	3a	Non-structural protein 3a	PRO_0000290263	Non-structural protein 3a	Bat coronavirus HKU5	BtCoV	694008	Coronaviridae	Viruses|Riboviria|Orthornavirae|Pisuviricota|Pisoniviricetes|Nidovirales|Cornidovirineae|Coronaviridae|Orthocoronavirinae|Betacoronavirus|Merbecovirus		413	0.00855515	1	4	1	1	786:41|6:291|115	0.017|0.004|0.005			2;7;DPQLL	2	0.997	2	3	2e-06
GGA1_VHS__Q9UJY5_1_157	Q9UJY5	VHS	1	157	4	DPQLLSDIGYSFDYGK	106	121	A3EXD1	3a	Non-structural protein 3a	PRO_0000290263	Non-structural protein 3a	Bat coronavirus HKU5	BtCoV	694008	Coronaviridae	Viruses|Riboviria|Orthornavirae|Pisuviricota|Pisoniviricetes|Nidovirales|Cornidovirineae|Coronaviridae|Orthocoronavirinae|Betacoronavirus|Merbecovirus		106.333	0.00232389	1	4	1	1	210|58|51	0.004|0.001|0.002			0;5;DPQLL	3	0.973	2	3	2e-06
GABARAPL2_ATG8__P60520_2_115	P60520	ATG8	2	115	4	DQLREQAWQNYLIDND	851	866	Q9JH70	ORF1	Non-structural polyprotein 1A	PRO_0000419601	VPg	Turkey astrovirus 1	TAstV-1	364370	Astroviridae	Viruses|Riboviria|Orthornavirae|Pisuviricota|Stelpaviricetes|Stellavirales|Astroviridae|Avastrovirus		155.333	0.00444137	1	4	1	1	245:127|58:23|13	0.010|0.002|0.002		LIG_LIR_Nem_3|4|11|EQAWQNY	7;11;WQNY	2	0.869	1	3	3.2e-05
GABARAPL2_ATG8__P60520_2_115	P60520	ATG8	2	115	4	EQAWQNYLIDNDIGED	855	870	Q9JH70	ORF1	Non-structural polyprotein 1A	PRO_0000419601	VPg	Turkey astrovirus 1	TAstV-1	364370	Astroviridae	Viruses|Riboviria|Orthornavirae|Pisuviricota|Stelpaviricetes|Stellavirales|Astroviridae|Avastrovirus		63	0.0035924	1	4	1	1	35:52|25:22|55	0.003|0.001|0.007		LIG_LIR_Nem_3|0|7|EQAWQNY	3;7;WQNY	2	0.99	1	3	8e-06
GABARAPL2_ATG8__P60520_2_115	P60520	ATG8	2	115	4	DQLREQAWQNYLIDND	851	866	Q9JH69	ORF1	Non-structural polyprotein 1AB	PRO_0000419592	VPg	Turkey astrovirus 1	TAstV-1	364370	Astroviridae	Viruses|Riboviria|Orthornavirae|Pisuviricota|Stelpaviricetes|Stellavirales|Astroviridae|Avastrovirus		155.333	0.00444137	1	4	1	1	245:127|58:23|13	0.010|0.002|0.002		LIG_LIR_Nem_3|4|11|EQAWQNY	7;11;WQNY	2	0.869	1	3	3.2e-05
GABARAPL2_ATG8__P60520_2_115	P60520	ATG8	2	115	4	EQAWQNYLIDNDIGED	855	870	Q9JH69	ORF1	Non-structural polyprotein 1AB	PRO_0000419592	VPg	Turkey astrovirus 1	TAstV-1	364370	Astroviridae	Viruses|Riboviria|Orthornavirae|Pisuviricota|Stelpaviricetes|Stellavirales|Astroviridae|Avastrovirus		63	0.0035924	1	4	1	1	35:52|25:22|55	0.003|0.001|0.007		LIG_LIR_Nem_3|0|7|EQAWQNY	3;7;WQNY	2	0.99	1	3	8e-06
GABARAPL2_ATG8__P60520_2_115	P60520	ATG8	2	115	4	NQSETMEWTDLPLVRD	55	70	P13899		Genome polyprotein	PRO_0000040180	Leader protein	Theiler's murine encephalomyelitis virus	TMEV	12126	Picornaviridae	Viruses|Riboviria|Orthornavirae|Pisuviricota|Pisoniviricetes|Picornavirales|Picornaviridae|Cardiovirus		7.33333	0.000648073	1	4	1	1	-|6:2|14	0.000|0.000|0.002		LIG_LIR_Gen_1|4|11|TMEWTDL;LIG_LIR_Nem_3|4|11|TMEWTDL	7;11;WTDL	3	0.884	2	2	5e-06
GABARAPL2_ATG8__P60520_2_115	P60520	ATG8	2	115	4	TMEWTDLPLVRDIVME	59	74	P13899		Genome polyprotein	PRO_0000040180	Leader protein	Theiler's murine encephalomyelitis virus	TMEV	12126	Picornaviridae	Viruses|Riboviria|Orthornavirae|Pisuviricota|Pisoniviricetes|Picornavirales|Picornaviridae|Cardiovirus		25	0.00231036	1	4	1	1	13|9:2|51	0.000|0.000|0.006		LIG_LIR_Gen_1|0|7|TMEWTDL;LIG_LIR_Nem_3|0|7|TMEWTDL	3;7;WTDL	6	0.687	2	3	2e-06
GABARAPL2_ATG8__P60520_2_115	P60520	ATG8	2	115	4	LETPPPHPCGFVMLPH	1101	1116	Q8B912	rep	Replicase polyprotein 1ab	PRO_0000036674	Nsp2 cysteine proteinase	Porcine reproductive and respiratory syndrome virus	PRRSV	300563	Arteriviridae	Viruses|Riboviria|Orthornavirae|Pisuviricota|Pisoniviricetes|Nidovirales|Arnidovirineae|Arteriviridae|unclassified Arteriviridae		32.3333	0.000697843	1	4	1	1	5|69:23|-	0.000|0.002|0.000			10;14;FVML	1	1	1	2	3e-06
GABARAPL2_ATG8__P60520_2_115	P60520	ATG8	2	115	4	QLLTTWLPEFFMLETM	2421	2436	P0C6X9	rep	Replicase polyprotein 1ab	PRO_0000037340	Papain-like proteinase	Murine coronavirus	MHV-A59	11142	Coronaviridae	Viruses|Riboviria|Orthornavirae|Pisuviricota|Pisoniviricetes|Nidovirales|Cornidovirineae|Coronaviridae|Orthocoronavirinae|Betacoronavirus|Embecovirus		50	0.00234691	1	4	1	1	23:113|-|14	0.005|0.000|0.002		LIG_LIR_Gen_1|8|13|EFFML;LIG_LIR_Nem_3|8|13|EFFML	9;13;FFML	10	0.275	2	2	1e-06
GABARAPL2_ATG8__P60520_2_115	P60520	ATG8	2	115	4	TTWLPEFFMLETMHWS	2424	2439	P0C6X9	rep	Replicase polyprotein 1ab	PRO_0000037340	Papain-like proteinase	Murine coronavirus	MHV-A59	11142	Coronaviridae	Viruses|Riboviria|Orthornavirae|Pisuviricota|Pisoniviricetes|Nidovirales|Cornidovirineae|Coronaviridae|Orthocoronavirinae|Betacoronavirus|Embecovirus		4186	0.0760028	1	4	1	1	175:268|1740:10362|13	0.015|0.212|0.002		LIG_LIR_Gen_1|5|10|EFFML;LIG_LIR_Nem_3|5|10|EFFML	6;10;FFML	12	0.734	2	3	1e-06
GABARAPL2_ATG8__P60520_2_115	P60520	ATG8	2	115	4	WLPEFFMLETMHWSAR	2426	2441	P0C6X9	rep	Replicase polyprotein 1ab	PRO_0000037340	Papain-like proteinase	Murine coronavirus	MHV-A59	11142	Coronaviridae	Viruses|Riboviria|Orthornavirae|Pisuviricota|Pisoniviricetes|Nidovirales|Cornidovirineae|Coronaviridae|Orthocoronavirinae|Betacoronavirus|Embecovirus		60.6667	0.00125416	1	4	1	1	149:14|17:2|-	0.003|0.000|0.000		LIG_LIR_Gen_1|3|8|EFFML;LIG_LIR_Nem_3|3|8|EFFML	4;8;FFML	12	0.245	2	2	1e-06
GABARAPL2_ATG8__P60520_2_115	P60520	ATG8	2	115	4	QLLTTWLPEFFMLETM	2367	2382	P0C6X8	rep	Replicase polyprotein 1ab	PRO_0000037325	Papain-like proteinase	Murine coronavirus	MHV-2	76344	Coronaviridae	Viruses|Riboviria|Orthornavirae|Pisuviricota|Pisoniviricetes|Nidovirales|Cornidovirineae|Coronaviridae|Orthocoronavirinae|Betacoronavirus|Embecovirus		50	0.00234691	1	4	1	1	23:113|-|14	0.005|0.000|0.002		LIG_LIR_Gen_1|8|13|EFFML;LIG_LIR_Nem_3|8|13|EFFML	9;13;FFML	10	0.275	2	2	1e-06
GABARAPL2_ATG8__P60520_2_115	P60520	ATG8	2	115	4	TTWLPEFFMLETMHWS	2370	2385	P0C6X8	rep	Replicase polyprotein 1ab	PRO_0000037325	Papain-like proteinase	Murine coronavirus	MHV-2	76344	Coronaviridae	Viruses|Riboviria|Orthornavirae|Pisuviricota|Pisoniviricetes|Nidovirales|Cornidovirineae|Coronaviridae|Orthocoronavirinae|Betacoronavirus|Embecovirus		4186	0.0760028	1	4	1	1	175:268|1740:10362|13	0.015|0.212|0.002		LIG_LIR_Gen_1|5|10|EFFML;LIG_LIR_Nem_3|5|10|EFFML	6;10;FFML	12	0.734	2	3	1e-06
GABARAPL2_ATG8__P60520_2_115	P60520	ATG8	2	115	4	WLPEFFMLETMHWSAR	2372	2387	P0C6X8	rep	Replicase polyprotein 1ab	PRO_0000037325	Papain-like proteinase	Murine coronavirus	MHV-2	76344	Coronaviridae	Viruses|Riboviria|Orthornavirae|Pisuviricota|Pisoniviricetes|Nidovirales|Cornidovirineae|Coronaviridae|Orthocoronavirinae|Betacoronavirus|Embecovirus		60.6667	0.00125416	1	4	1	1	149:14|17:2|-	0.003|0.000|0.000		LIG_LIR_Gen_1|3|8|EFFML;LIG_LIR_Nem_3|3|8|EFFML	4;8;FFML	12	0.245	2	2	1e-06
GABARAPL2_ATG8__P60520_2_115	P60520	ATG8	2	115	4	QLLTTWLPEFFMLETM	2421	2436	P0C6V0	1a	Replicase polyprotein 1a	PRO_0000338281	Non-structural protein 3	Murine coronavirus	MHV-A59	11142	Coronaviridae	Viruses|Riboviria|Orthornavirae|Pisuviricota|Pisoniviricetes|Nidovirales|Cornidovirineae|Coronaviridae|Orthocoronavirinae|Betacoronavirus|Embecovirus		50	0.00234691	1	4	1	1	23:113|-|14	0.005|0.000|0.002		LIG_LIR_Gen_1|8|13|EFFML;LIG_LIR_Nem_3|8|13|EFFML	9;13;FFML	10	0.275	2	2	1e-06
GABARAPL2_ATG8__P60520_2_115	P60520	ATG8	2	115	4	TTWLPEFFMLETMHWS	2424	2439	P0C6V0	1a	Replicase polyprotein 1a	PRO_0000338281	Non-structural protein 3	Murine coronavirus	MHV-A59	11142	Coronaviridae	Viruses|Riboviria|Orthornavirae|Pisuviricota|Pisoniviricetes|Nidovirales|Cornidovirineae|Coronaviridae|Orthocoronavirinae|Betacoronavirus|Embecovirus		4186	0.0760028	1	4	1	1	175:268|1740:10362|13	0.015|0.212|0.002		LIG_LIR_Gen_1|5|10|EFFML;LIG_LIR_Nem_3|5|10|EFFML	6;10;FFML	12	0.734	2	3	1e-06
GABARAPL2_ATG8__P60520_2_115	P60520	ATG8	2	115	4	WLPEFFMLETMHWSAR	2426	2441	P0C6V0	1a	Replicase polyprotein 1a	PRO_0000338281	Non-structural protein 3	Murine coronavirus	MHV-A59	11142	Coronaviridae	Viruses|Riboviria|Orthornavirae|Pisuviricota|Pisoniviricetes|Nidovirales|Cornidovirineae|Coronaviridae|Orthocoronavirinae|Betacoronavirus|Embecovirus		60.6667	0.00125416	1	4	1	1	149:14|17:2|-	0.003|0.000|0.000		LIG_LIR_Gen_1|3|8|EFFML;LIG_LIR_Nem_3|3|8|EFFML	4;8;FFML	12	0.245	2	2	1e-06
GABARAPL2_ATG8__P60520_2_115	P60520	ATG8	2	115	4	QLLTTWLPEFFMLETM	2367	2382	P0C6U9	1a	Replicase polyprotein 1a	PRO_0000338269	Non-structural protein 3	Murine coronavirus	MHV-2	76344	Coronaviridae	Viruses|Riboviria|Orthornavirae|Pisuviricota|Pisoniviricetes|Nidovirales|Cornidovirineae|Coronaviridae|Orthocoronavirinae|Betacoronavirus|Embecovirus		50	0.00234691	1	4	1	1	23:113|-|14	0.005|0.000|0.002		LIG_LIR_Gen_1|8|13|EFFML;LIG_LIR_Nem_3|8|13|EFFML	9;13;FFML	10	0.275	2	2	1e-06
GABARAPL2_ATG8__P60520_2_115	P60520	ATG8	2	115	4	TTWLPEFFMLETMHWS	2370	2385	P0C6U9	1a	Replicase polyprotein 1a	PRO_0000338269	Non-structural protein 3	Murine coronavirus	MHV-2	76344	Coronaviridae	Viruses|Riboviria|Orthornavirae|Pisuviricota|Pisoniviricetes|Nidovirales|Cornidovirineae|Coronaviridae|Orthocoronavirinae|Betacoronavirus|Embecovirus		4186	0.0760028	1	4	1	1	175:268|1740:10362|13	0.015|0.212|0.002		LIG_LIR_Gen_1|5|10|EFFML;LIG_LIR_Nem_3|5|10|EFFML	6;10;FFML	12	0.734	2	3	1e-06
GABARAPL2_ATG8__P60520_2_115	P60520	ATG8	2	115	4	WLPEFFMLETMHWSAR	2372	2387	P0C6U9	1a	Replicase polyprotein 1a	PRO_0000338269	Non-structural protein 3	Murine coronavirus	MHV-2	76344	Coronaviridae	Viruses|Riboviria|Orthornavirae|Pisuviricota|Pisoniviricetes|Nidovirales|Cornidovirineae|Coronaviridae|Orthocoronavirinae|Betacoronavirus|Embecovirus		60.6667	0.00125416	1	4	1	1	149:14|17:2|-	0.003|0.000|0.000		LIG_LIR_Gen_1|3|8|EFFML;LIG_LIR_Nem_3|3|8|EFFML	4;8;FFML	12	0.245	2	2	1e-06
GABARAPL2_ATG8__P60520_2_115	P60520	ATG8	2	115	4	EALRDSDWTHVDAEAL	752	767	Q80KJ6	ORF2	Capsid polyprotein VP90			Mink astrovirus 1	MAstV-1	1239574	Astroviridae	Viruses|Riboviria|Orthornavirae|Pisuviricota|Stelpaviricetes|Stellavirales|Astroviridae|Mamastrovirus		746.333	0.0149686	1	4	1	1	-|685:1525|29	0.000|0.041|0.004		LIG_LIR_Gen_1|4|11|DSDWTHV;LIG_LIR_Nem_3|4|11|DSDWTHV	7;11;WTHV	14	0.912	2	2	1e-06
GABARAPL2_ATG8__P60520_2_115	P60520	ATG8	2	115	4	EMMYEALRDSDWTHVD	748	763	Q80KJ6	ORF2	Capsid polyprotein VP90			Mink astrovirus 1	MAstV-1	1239574	Astroviridae	Viruses|Riboviria|Orthornavirae|Pisuviricota|Stelpaviricetes|Stellavirales|Astroviridae|Mamastrovirus		1223.67	0.0470806	1	4	1	1	1431:390|1057:244|549	0.043|0.029|0.069		LIG_LIR_Gen_1|0|7|EMMYEAL;LIG_LIR_Gen_1|8|15|DSDWTHV;LIG_LIR_Nem_3|0|7|EMMYEAL;LIG_LIR_Nem_3|8|15|DSDWTHV	11;15;WTHV	36	0.316	2	3	1e-06
GABARAPL2_ATG8__P60520_2_115	P60520	ATG8	2	115	4	DSDWTHVDAEALLAAI	756	771	Q80KJ6	ORF2	Capsid polyprotein VP90			Mink astrovirus 1	MAstV-1	1239574	Astroviridae	Viruses|Riboviria|Orthornavirae|Pisuviricota|Stelpaviricetes|Stellavirales|Astroviridae|Mamastrovirus		885	0.0374794	1	4	1	1	1189:996|68:41|361	0.065|0.002|0.046		LIG_LIR_Gen_1|0|7|DSDWTHV;LIG_LIR_Nem_3|0|7|DSDWTHV	3;7;WTHV	34	0.693	2	3	1e-06
GABARAPL2_ATG8__P60520_2_115	P60520	ATG8	2	115	4	RGFTYVWLSHFVPAVN	3678	3693	P0C6X4	rep	Replicase polyprotein 1ab	PRO_0000297793	Non-structural protein 6	Human coronavirus HKU1	HCoV-HKU1	443241	Coronaviridae	Viruses|Riboviria|Orthornavirae|Pisuviricota|Pisoniviricetes|Nidovirales|Cornidovirineae|Coronaviridae|Orthocoronavirinae|Betacoronavirus|Embecovirus		13.3333	0.00161723	1	4	1	1	-|2|38	0.000|0.000|0.005		LIG_LIR_Gen_1|3|8|TYVWL;LIG_LIR_Nem_3|3|8|TYVWL	2;6;FTYV	3	0.465	1	2	8e-06
GABARAPL2_ATG8__P60520_2_115	P60520	ATG8	2	115	4	RGFTYVWLSHFVPAVN	3678	3693	P0C6U5	1a	Replicase polyprotein 1a	PRO_0000338224	Non-structural protein 6	Human coronavirus HKU1	HCoV-HKU1	443241	Coronaviridae	Viruses|Riboviria|Orthornavirae|Pisuviricota|Pisoniviricetes|Nidovirales|Cornidovirineae|Coronaviridae|Orthocoronavirinae|Betacoronavirus|Embecovirus		13.3333	0.00161723	1	4	1	1	-|2|38	0.000|0.000|0.005		LIG_LIR_Gen_1|3|8|TYVWL;LIG_LIR_Nem_3|3|8|TYVWL	2;6;FTYV	3	0.465	1	2	8e-06
GABARAPL2_ATG8__P60520_2_115	P60520	ATG8	2	115	4	WVVLTEEIARAIESKY	104	119	P33422	Segment-9	Protein VP6			Bluetongue virus 2	BTV 2	10907	Reoviridae	Viruses|Riboviria|Orthornavirae|Duplornaviricota|Resentoviricetes|Reovirales|Reoviridae|Sedoreovirinae|Orbivirus		35.6667	0.000850293	1	4	1	1	2:23|25:57|-	0.001|0.002|0.000			0;4;WVVL	2	0.946	2	2	2.9e-05
GABARAPL2_ATG8__P60520_2_115	P60520	ATG8	2	115	4	AGVGATGTNGGRWVVL	120	135	P0C6L1	Segment-9	Protein VP6			Bluetongue virus 13	BTV 13	355314	Reoviridae	Viruses|Riboviria|Orthornavirae|Duplornaviricota|Resentoviricetes|Reovirales|Reoviridae|Sedoreovirinae|Orbivirus		41.6667	0.0015935	1	4	1	1	36:7|54:9|19	0.001|0.001|0.002			12;16;WVVL	6	0.471	2	3	3.4e-05
GABARAPL2_ATG8__P60520_2_115	P60520	ATG8	2	115	4	WVVLTEEIARAIESKY	132	147	P0C6L1	Segment-9	Protein VP6			Bluetongue virus 13	BTV 13	355314	Reoviridae	Viruses|Riboviria|Orthornavirae|Duplornaviricota|Resentoviricetes|Reovirales|Reoviridae|Sedoreovirinae|Orbivirus		35.6667	0.000850293	1	4	1	1	2:23|25:57|-	0.001|0.002|0.000			0;4;WVVL	2	0.946	2	2	2.9e-05
GABARAPL2_ATG8__P60520_2_115	P60520	ATG8	2	115	4	AGVGATGTNGGRWVVL	120	135	Q98829	Segment-9	Protein VP6-A			Bluetongue virus 10	BTV 10	10900	Reoviridae	Viruses|Riboviria|Orthornavirae|Duplornaviricota|Resentoviricetes|Reovirales|Reoviridae|Sedoreovirinae|Orbivirus		41.6667	0.0015935	1	4	1	1	36:7|54:9|19	0.001|0.001|0.002			12;16;WVVL	6	0.471	2	3	3.4e-05
GABARAPL2_ATG8__P60520_2_115	P60520	ATG8	2	115	4	WVVLTEEIARAIESKY	132	147	Q98829	Segment-9	Protein VP6-A			Bluetongue virus 10	BTV 10	10900	Reoviridae	Viruses|Riboviria|Orthornavirae|Duplornaviricota|Resentoviricetes|Reovirales|Reoviridae|Sedoreovirinae|Orbivirus		35.6667	0.000850293	1	4	1	1	2:23|25:57|-	0.001|0.002|0.000			0;4;WVVL	2	0.946	2	2	2.9e-05
GABARAPL2_ATG8__P60520_2_115	P60520	ATG8	2	115	4	AGVGTIGANGGRWVVL	116	131	P33423	Segment-9	Protein VP6-B			Bluetongue virus 10	BTV 10	10900	Reoviridae	Viruses|Riboviria|Orthornavirae|Duplornaviricota|Resentoviricetes|Reovirales|Reoviridae|Sedoreovirinae|Orbivirus		115	0.00279614	1	4	1	1	263:19|41:9|13	0.006|0.001|0.002			12;16;WVVL	18	0.487	3	3	5.7e-05
GABARAPL2_ATG8__P60520_2_115	P60520	ATG8	2	115	4	WVVLTEEIARAIESKY	128	143	P33423	Segment-9	Protein VP6-B			Bluetongue virus 10	BTV 10	10900	Reoviridae	Viruses|Riboviria|Orthornavirae|Duplornaviricota|Resentoviricetes|Reovirales|Reoviridae|Sedoreovirinae|Orbivirus		35.6667	0.000850293	1	4	1	1	2:23|25:57|-	0.001|0.002|0.000			0;4;WVVL	2	0.946	3	2	2.9e-05
GABARAPL2_ATG8__P60520_2_115	P60520	ATG8	2	115	4	SVERMRSTSEWTVVET	1142	1157	P0C6W4	rep	Replicase polyprotein 1ab	PRO_0000290305	Papain-like proteinase	Bat coronavirus HKU5	BtCoV	694008	Coronaviridae	Viruses|Riboviria|Orthornavirae|Pisuviricota|Pisoniviricetes|Nidovirales|Cornidovirineae|Coronaviridae|Orthocoronavirinae|Betacoronavirus|Merbecovirus		249.667	0.00987841	1	4	1	1	60:136|87:348|118	0.007|0.008|0.015		LIG_LIR_Gen_1|7|14|TSEWTVV;LIG_LIR_Nem_3|7|14|TSEWTVV	10;14;WTVV	12	0.838	2	3	1e-06
GABARAPL2_ATG8__P60520_2_115	P60520	ATG8	2	115	4	MRSTSEWTVVETSLKQ	1146	1161	P0C6W4	rep	Replicase polyprotein 1ab	PRO_0000290305	Papain-like proteinase	Bat coronavirus HKU5	BtCoV	694008	Coronaviridae	Viruses|Riboviria|Orthornavirae|Pisuviricota|Pisoniviricetes|Nidovirales|Cornidovirineae|Coronaviridae|Orthocoronavirinae|Betacoronavirus|Merbecovirus		273.667	0.00920942	1	4	1	1	104:303|213:161|40	0.015|0.008|0.005		LIG_LIR_Gen_1|3|10|TSEWTVV;LIG_LIR_Nem_3|3|10|TSEWTVV	6;10;WTVV	8	0.879	2	3	1e-06
GABARAPL2_ATG8__P60520_2_115	P60520	ATG8	2	115	4	SEWTVVETSLKQETAV	1150	1165	P0C6W4	rep	Replicase polyprotein 1ab	PRO_0000290305	Papain-like proteinase	Bat coronavirus HKU5	BtCoV	694008	Coronaviridae	Viruses|Riboviria|Orthornavirae|Pisuviricota|Pisoniviricetes|Nidovirales|Cornidovirineae|Coronaviridae|Orthocoronavirinae|Betacoronavirus|Merbecovirus		1009.33	0.0398406	1	4	1	1	332:1945|344:269|138	0.090|0.013|0.017		LIG_LIR_Gen_1|0|6|SEWTVV;LIG_LIR_Nem_3|0|6|SEWTVV	2;6;WTVV	24	0.865	2	3	2e-06
GABARAPL2_ATG8__P60520_2_115	P60520	ATG8	2	115	4	SVERMRSTSEWTVVET	1142	1157	P0C6T5	1a	Replicase polyprotein 1a	PRO_0000338101	Non-structural protein 3	Bat coronavirus HKU5	BtCoV	694008	Coronaviridae	Viruses|Riboviria|Orthornavirae|Pisuviricota|Pisoniviricetes|Nidovirales|Cornidovirineae|Coronaviridae|Orthocoronavirinae|Betacoronavirus|Merbecovirus		249.667	0.00987841	1	4	1	1	60:136|87:348|118	0.007|0.008|0.015		LIG_LIR_Gen_1|7|14|TSEWTVV;LIG_LIR_Nem_3|7|14|TSEWTVV	10;14;WTVV	12	0.838	2	3	1e-06
GABARAPL2_ATG8__P60520_2_115	P60520	ATG8	2	115	4	MRSTSEWTVVETSLKQ	1146	1161	P0C6T5	1a	Replicase polyprotein 1a	PRO_0000338101	Non-structural protein 3	Bat coronavirus HKU5	BtCoV	694008	Coronaviridae	Viruses|Riboviria|Orthornavirae|Pisuviricota|Pisoniviricetes|Nidovirales|Cornidovirineae|Coronaviridae|Orthocoronavirinae|Betacoronavirus|Merbecovirus		273.667	0.00920942	1	4	1	1	104:303|213:161|40	0.015|0.008|0.005		LIG_LIR_Gen_1|3|10|TSEWTVV;LIG_LIR_Nem_3|3|10|TSEWTVV	6;10;WTVV	8	0.879	2	3	1e-06
GABARAPL2_ATG8__P60520_2_115	P60520	ATG8	2	115	4	SEWTVVETSLKQETAV	1150	1165	P0C6T5	1a	Replicase polyprotein 1a	PRO_0000338101	Non-structural protein 3	Bat coronavirus HKU5	BtCoV	694008	Coronaviridae	Viruses|Riboviria|Orthornavirae|Pisuviricota|Pisoniviricetes|Nidovirales|Cornidovirineae|Coronaviridae|Orthocoronavirinae|Betacoronavirus|Merbecovirus		1009.33	0.0398406	1	4	1	1	332:1945|344:269|138	0.090|0.013|0.017		LIG_LIR_Gen_1|0|6|SEWTVV;LIG_LIR_Nem_3|0|6|SEWTVV	2;6;WTVV	24	0.865	2	3	2e-06
GABARAPL2_ATG8__P60520_2_115	P60520	ATG8	2	115	4	TVFKGDDEAEEFVEVH	423	438	Q6X1D5	G	Glycoprotein	PRO_0000295794	Glycoprotein	Aravan virus	ARAV	211977	Rhabdoviridae	Viruses|Riboviria|Orthornavirae|Negarnaviricota|Haploviricotina|Monjiviricetes|Mononegavirales|Rhabdoviridae|Lyssavirus		105	0.00602827	1	4	1	1	141:4|46:13|111	0.003|0.001|0.014		LIG_LIR_Gen_1|9|15|EEFVEV;LIG_LIR_Nem_3|9|15|EEFVEV	11;15;FVEV	4	0.99	2	3	3e-06
GABARAPL2_ATG8__P60520_2_115	P60520	ATG8	2	115	4	AEEFVEVHLPDTQKQI	431	446	Q6X1D5	G	Glycoprotein	PRO_0000295794	Glycoprotein	Aravan virus	ARAV	211977	Rhabdoviridae	Viruses|Riboviria|Orthornavirae|Negarnaviricota|Haploviricotina|Monjiviricetes|Mononegavirales|Rhabdoviridae|Lyssavirus		17	0.000670925	1	4	1	1	5:44|2|-	0.002|0.000|0.000		LIG_LIR_Gen_1|1|7|EEFVEV;LIG_LIR_Nem_3|1|7|EEFVEV	3;7;FVEV	5	0.835	2	2	1e-06
GABARAP_ATG8__O95166_2_115	O95166	ATG8	2	115	4	TMEWTDLPLVRDIVME	59	74	P13899		Genome polyprotein	PRO_0000040180	Leader protein	Theiler's murine encephalomyelitis virus	TMEV	12126	Picornaviridae	Viruses|Riboviria|Orthornavirae|Pisuviricota|Pisoniviricetes|Picornavirales|Picornaviridae|Cardiovirus		128.333	0.00687277	1	4	1	1	2|377|6	0.000|0.020|0.000		LIG_LIR_Gen_1|0|7|TMEWTDL;LIG_LIR_Nem_3|0|7|TMEWTDL	3;7;WTDL	6	0.687	1	3	2.5e-05
GABARAP_ATG8__O95166_2_115	O95166	ATG8	2	115	4	LWSNSQPFFWVQLCIP	761	776	P0DOK0		Frameshifted structural polyprotein	PRO_0000442838	Protein TF	Sindbis virus	SINV	11034	Togaviridae	Viruses|Riboviria|Orthornavirae|Kitrinoviricota|Alsuviricetes|Martellivirales|Togaviridae|Alphavirus		62	0.00339198	1	4	1	1	36:127|-|23	0.010|0.000|0.000		LIG_LIR_Gen_1|4|11|SQPFFWV;LIG_LIR_Nem_3|4|11|SQPFFWV	7;11;FFWV	10	0.773	1	2	6e-06
GABARAP_ATG8__O95166_2_115	O95166	ATG8	2	115	4	LWSNSQPFFWVQLCIP	761	776	P03316		Structural polyprotein	PRO_0000041324	6K protein	Sindbis virus	SINV	11034	Togaviridae	Viruses|Riboviria|Orthornavirae|Kitrinoviricota|Alsuviricetes|Martellivirales|Togaviridae|Alphavirus		62	0.00339198	1	4	1	1	36:127|-|23	0.010|0.000|0.000		LIG_LIR_Gen_1|4|11|SQPFFWV;LIG_LIR_Nem_3|4|11|SQPFFWV	7;11;FFWV	10	0.773	1	2	6e-06
GABARAP_ATG8__O95166_2_115	O95166	ATG8	2	115	4	LETPPPHPCGFVMLPH	1101	1116	Q8B912	rep	Replicase polyprotein 1ab	PRO_0000036674	Nsp2 cysteine proteinase	Porcine reproductive and respiratory syndrome virus	PRRSV	300563	Arteriviridae	Viruses|Riboviria|Orthornavirae|Pisuviricota|Pisoniviricetes|Nidovirales|Arnidovirineae|Arteriviridae|unclassified Arteriviridae		172.333	0.00915204	1	4	1	1	-|514|3	0.000|0.027|0.000			10;14;FVML	1	1	1	2	1e-06
GABARAP_ATG8__O95166_2_115	O95166	ATG8	2	115	4	EALRDSDWTHVDAEAL	752	767	Q80KJ6	ORF2	Capsid polyprotein VP90			Mink astrovirus 1	MAstV-1	1239574	Astroviridae	Viruses|Riboviria|Orthornavirae|Pisuviricota|Stelpaviricetes|Stellavirales|Astroviridae|Mamastrovirus		2039.33	0.0466973	1	4	1	1	112:5999|-|7	0.140|0.000|0.000		LIG_LIR_Gen_1|4|11|DSDWTHV;LIG_LIR_Nem_3|4|11|DSDWTHV	7;11;WTHV	14	0.912	2	2	1e-06
GABARAP_ATG8__O95166_2_115	O95166	ATG8	2	115	4	EMMYEALRDSDWTHVD	748	763	Q80KJ6	ORF2	Capsid polyprotein VP90			Mink astrovirus 1	MAstV-1	1239574	Astroviridae	Viruses|Riboviria|Orthornavirae|Pisuviricota|Stelpaviricetes|Stellavirales|Astroviridae|Mamastrovirus		4691.33	0.15011	1	4	1	1	503:2315|131|4677:6448	0.146|0.007|0.297		LIG_LIR_Gen_1|0|7|EMMYEAL;LIG_LIR_Gen_1|8|15|DSDWTHV;LIG_LIR_Nem_3|0|7|EMMYEAL;LIG_LIR_Nem_3|8|15|DSDWTHV	11;15;WTHV	36	0.316	2	3	1e-06
GABARAP_ATG8__O95166_2_115	O95166	ATG8	2	115	4	DSDWTHVDAEALLAAI	756	771	Q80KJ6	ORF2	Capsid polyprotein VP90			Mink astrovirus 1	MAstV-1	1239574	Astroviridae	Viruses|Riboviria|Orthornavirae|Pisuviricota|Stelpaviricetes|Stellavirales|Astroviridae|Mamastrovirus		2174	0.0690696	1	4	1	1	49:1150|654|3096:1573	0.032|0.035|0.140		LIG_LIR_Gen_1|0|7|DSDWTHV;LIG_LIR_Nem_3|0|7|DSDWTHV	3;7;WTHV	34	0.693	2	3	1e-06
GABARAP_ATG8__O95166_2_115	O95166	ATG8	2	115	4	SVERMRSTSEWTVVET	1142	1157	P0C6W4	rep	Replicase polyprotein 1ab	PRO_0000290305	Papain-like proteinase	Bat coronavirus HKU5	BtCoV	694008	Coronaviridae	Viruses|Riboviria|Orthornavirae|Pisuviricota|Pisoniviricetes|Nidovirales|Cornidovirineae|Coronaviridae|Orthocoronavirinae|Betacoronavirus|Merbecovirus		156.667	0.00519003	1	4	1	1	22:272|54|29:93	0.010|0.003|0.003		LIG_LIR_Gen_1|7|14|TSEWTVV;LIG_LIR_Nem_3|7|14|TSEWTVV	10;14;WTVV	12	0.838	2	3	1e-06
GABARAP_ATG8__O95166_2_115	O95166	ATG8	2	115	4	SEWTVVETSLKQETAV	1150	1165	P0C6W4	rep	Replicase polyprotein 1ab	PRO_0000290305	Papain-like proteinase	Bat coronavirus HKU5	BtCoV	694008	Coronaviridae	Viruses|Riboviria|Orthornavirae|Pisuviricota|Pisoniviricetes|Nidovirales|Cornidovirineae|Coronaviridae|Orthocoronavirinae|Betacoronavirus|Merbecovirus		2327	0.0619022	1	4	1	1	234:6242|170|35:300	0.169|0.009|0.008		LIG_LIR_Gen_1|0|6|SEWTVV;LIG_LIR_Nem_3|0|6|SEWTVV	2;6;WTVV	24	0.865	2	3	1e-06
GABARAP_ATG8__O95166_2_115	O95166	ATG8	2	115	4	SVERMRSTSEWTVVET	1142	1157	P0C6T5	1a	Replicase polyprotein 1a	PRO_0000338101	Non-structural protein 3	Bat coronavirus HKU5	BtCoV	694008	Coronaviridae	Viruses|Riboviria|Orthornavirae|Pisuviricota|Pisoniviricetes|Nidovirales|Cornidovirineae|Coronaviridae|Orthocoronavirinae|Betacoronavirus|Merbecovirus		156.667	0.00519003	1	4	1	1	22:272|54|29:93	0.010|0.003|0.003		LIG_LIR_Gen_1|7|14|TSEWTVV;LIG_LIR_Nem_3|7|14|TSEWTVV	10;14;WTVV	12	0.838	2	3	1e-06
GABARAP_ATG8__O95166_2_115	O95166	ATG8	2	115	4	SEWTVVETSLKQETAV	1150	1165	P0C6T5	1a	Replicase polyprotein 1a	PRO_0000338101	Non-structural protein 3	Bat coronavirus HKU5	BtCoV	694008	Coronaviridae	Viruses|Riboviria|Orthornavirae|Pisuviricota|Pisoniviricetes|Nidovirales|Cornidovirineae|Coronaviridae|Orthocoronavirinae|Betacoronavirus|Merbecovirus		2327	0.0619022	1	4	1	1	234:6242|170|35:300	0.169|0.009|0.008		LIG_LIR_Gen_1|0|6|SEWTVV;LIG_LIR_Nem_3|0|6|SEWTVV	2;6;WTVV	24	0.865	2	3	1e-06
GABARAP_ATG8__O95166_2_115	O95166	ATG8	2	115	4	GDDEAEEFVEVHLPDT	427	442	Q6X1D5	G	Glycoprotein	PRO_0000295794	Glycoprotein	Aravan virus	ARAV	211977	Rhabdoviridae	Viruses|Riboviria|Orthornavirae|Negarnaviricota|Haploviricotina|Monjiviricetes|Mononegavirales|Rhabdoviridae|Lyssavirus		799.667	0.0225854	1	4	1	1	27:168|-|938:1266	0.009|0.000|0.059		LIG_LIR_Gen_1|5|11|EEFVEV;LIG_LIR_Nem_3|5|11|EEFVEV	7;11;FVEV	9	0.746	2	2	1e-06
G3BP2_NTF2_1_Q9UN86_1_139	Q9UN86	NTF2-1	1	139	4	VLFGSFEPGEVNSIIS	1860	1875	P27283		Polyprotein P1234	PRO_0000041234	Non-structural protein 3	Sindbis virus subtype Ockelbo	OCKV	31699	Togaviridae	Viruses|Riboviria|Orthornavirae|Kitrinoviricota|Alsuviricetes|Martellivirales|Togaviridae|Alphavirus		28636	0.442891	1	4	1	1	489:10244|45950|5233:23992	0.180|0.790|0.358		LIG_G3BP_FGDF_1|0|6|VLFGSF	-	57	0.249	1	3	1.3e-05
G3BP2_NTF2_1_Q9UN86_1_139	Q9UN86	NTF2-1	1	139	4	VLFGSFEPGEVNSIIS	1858	1873	P03317		Polyprotein P1234	PRO_0000227773	Non-structural protein 3	Sindbis virus	SINV	11034	Togaviridae	Viruses|Riboviria|Orthornavirae|Kitrinoviricota|Alsuviricetes|Martellivirales|Togaviridae|Alphavirus	17329335,16571828,16895903	28636	0.442891	1	4	1	1	489:10244|45950|5233:23992	0.180|0.790|0.358	1860|1863||bait_protein|bait_domain|bait_region|FGSF|18684830,16571828;1860|1863||bait_protein|bait_domain|bait_region|FGSF|18684830,16571828	LIG_G3BP_FGDF_1|0|6|VLFGSF	-	57	0.249	1	3	1.3e-05
G3BP2_NTF2_1_Q9UN86_1_139	Q9UN86	NTF2-1	1	139	4	AAPSIPITFGAPAGET	587	602	Q68772	rep	Replicase polyprotein 1ab	PRO_0000036713	Nsp2 cysteine proteinase	Simian hemorrhagic fever virus	SHFV	38143	Arteriviridae	Viruses|Riboviria|Orthornavirae|Pisuviricota|Pisoniviricetes|Nidovirales|Arnidovirineae|Arteriviridae|Simarterivirinae|Deltaarterivirus|Hedartevirus|Deltaarterivirus hemfev		1140.33	0.0134482	1	4	1	1	-|1420|1677:324	0.000|0.024|0.016			6;10;ITFG	9	0.997	1	2	1e-06
G3BP2_NTF2_1_Q9UN86_1_139	Q9UN86	NTF2-1	1	139	4	PKAVAAPSIPITFGAP	583	598	Q68772	rep	Replicase polyprotein 1ab	PRO_0000036713	Nsp2 cysteine proteinase	Simian hemorrhagic fever virus	SHFV	38143	Arteriviridae	Viruses|Riboviria|Orthornavirae|Pisuviricota|Pisoniviricetes|Nidovirales|Arnidovirineae|Arteriviridae|Simarterivirinae|Deltaarterivirus|Hedartevirus|Deltaarterivirus hemfev		34.3333	0.000561725	1	4	1	1	8:27|66|2	0.001|0.001|0.000			10;14;ITFG	1	1	1	3	1e-06
G3BP2_NTF2_1_Q9UN86_1_139	Q9UN86	NTF2-1	1	139	4	HEVDALASGITFGDFD	1793	1808	P08411		Polyprotein P1234	PRO_0000446658	Non-structural protein 3	Semliki forest virus	SFV	11033	Togaviridae	Viruses|Riboviria|Orthornavirae|Kitrinoviricota|Alsuviricetes|Martellivirales|Togaviridae|Alphavirus		70.6667	0.00112149	1	4	1	1	2:64|88|7:51	0.001|0.002|0.001	1802|1807||bait_protein|bait_domain|bait_region|ITFGDF|24623412,25658430,23087212;1802|1807||bait_protein|bait_domain|bait_region|ITFGDF|24623412,25658430,23087212	LIG_G3BP_FGDF_1|9|15|ITFGDF	9;13;ITFG	2	0.996	4	3	1e-06
G3BP2_NTF2_1_Q9UN86_1_139	Q9UN86	NTF2-1	1	139	4	DALASGITFGDFDDVL	1796	1811	P08411		Polyprotein P1234	PRO_0000446658	Non-structural protein 3	Semliki forest virus	SFV	11033	Togaviridae	Viruses|Riboviria|Orthornavirae|Kitrinoviricota|Alsuviricetes|Martellivirales|Togaviridae|Alphavirus		1162	0.0155716	1	4	1	1	405:1320|517|702:542	0.026|0.009|0.012	1802|1807||bait_protein|bait_domain|bait_region|ITFGDF|24623412,25658430,23087212;1802|1807||bait_protein|bait_domain|bait_region|ITFGDF|24623412,25658430,23087212	LIG_G3BP_FGDF_1|6|12|ITFGDF	6;10;ITFG	5	0.999	4	3	1e-06
G3BP2_NTF2_1_Q9UN86_1_139	Q9UN86	NTF2-1	1	139	4	NKLPLTFGDFDEHEVD	1781	1796	P08411		Polyprotein P1234	PRO_0000446658	Non-structural protein 3	Semliki forest virus	SFV	11033	Togaviridae	Viruses|Riboviria|Orthornavirae|Kitrinoviricota|Alsuviricetes|Martellivirales|Togaviridae|Alphavirus		46.3333	0.000700821	1	4	1	1	26:100|4|9	0.002|0.000|0.000	1785|1790||bait_protein|bait_domain|bait_region|LTFGDFDEHEVDALASGITFGDF|27383630,24623412,23087212,25658430,26410532;1785|1790||bait_protein|bait_domain|bait_region|LTFGDFDEHEVDALASGITFGDF|27383630,24623412,23087212,25658430,26410532	LIG_G3BP_FGDF_1|4|10|LTFGDF	-	1	1	4	3	1e-06
G3BP2_NTF2_1_Q9UN86_1_139	Q9UN86	NTF2-1	1	139	4	LTFGDFDEHEVDALAS	1785	1800	P08411		Polyprotein P1234	PRO_0000446658	Non-structural protein 3	Semliki forest virus	SFV	11033	Togaviridae	Viruses|Riboviria|Orthornavirae|Kitrinoviricota|Alsuviricetes|Martellivirales|Togaviridae|Alphavirus		511	0.00863908	1	4	1	1	39:422|1058|3:11	0.008|0.018|0.000	1785|1790||bait_protein|bait_domain|bait_region|LTFGDFDEHEVDALASGITFGDF|27383630,24623412,23087212,25658430,26410532;1785|1790||bait_protein|bait_domain|bait_region|LTFGDFDEHEVDALASGITFGDF|27383630,24623412,23087212,25658430,26410532	LIG_G3BP_FGDF_1|0|6|LTFGDF	-	13	0.273	4	3	1e-06
G3BP2_NTF2_1_Q9UN86_1_139	Q9UN86	NTF2-1	1	139	4	PVELPWEPEDLDIQFG	1806	1821	Q9JGL0		Polyprotein P1234	PRO_0000228785	Non-structural protein 3	Sagiyama virus	SAGV	59303	Togaviridae	Viruses|Riboviria|Orthornavirae|Kitrinoviricota|Alsuviricetes|Martellivirales|Togaviridae|Alphavirus		45.6667	0.000676876	1	4	1	1	32|39|12:54	0.001|0.001|0.001			12;16;IQFG	4	0.882	1	3	1.6e-05
G3BP2_NTF2_1_Q9UN86_1_139	Q9UN86	NTF2-1	1	139	4	RTEVSFGAPGHNLTDQ	239	254	Q0H8C1		Non-structural protein 3			Rotavirus X	RV ADRV-N	348136	Reoviridae	Viruses|Riboviria|Orthornavirae|Duplornaviricota|Resentoviricetes|Reovirales|Reoviridae|Sedoreovirinae|Rotavirus|unclassified Rotavirus		25107.7	0.210978	1	4	1	1	66683:8571|52|4:13	0.632|0.001|0.000			-	7	0.999	1	3	8.4e-05
G3BP2_NTF2_1_Q9UN86_1_139	Q9UN86	NTF2-1	1	139	4	ALTFGDFEPGEVEELT	1867	1882	P13886		Polyprotein P1234	PRO_0000041216	Non-structural protein 3	O'nyong-nyong virus	ONNV	11028	Togaviridae	Viruses|Riboviria|Orthornavirae|Kitrinoviricota|Alsuviricetes|Martellivirales|Togaviridae|Alphavirus		52.3333	0.00056302	1	4	1	1	2|13|73:69	0.000|0.000|0.001		LIG_G3BP_FGDF_1|1|7|LTFGDF	-	12	0.352	1	3	1e-06
G3BP2_NTF2_1_Q9UN86_1_139	Q9UN86	NTF2-1	1	139	4	TFGDFAEGEIDNLLTG	1851	1866	P13886		Polyprotein P1234	PRO_0000041216	Non-structural protein 3	O'nyong-nyong virus	ONNV	11028	Togaviridae	Viruses|Riboviria|Orthornavirae|Kitrinoviricota|Alsuviricetes|Martellivirales|Togaviridae|Alphavirus		41	0.000614125	1	4	1	1	29|42|12:40	0.000|0.001|0.001			-	3	0.881	1	3	1e-06
G3BP2_NTF2_1_Q9UN86_1_139	Q9UN86	NTF2-1	1	139	4	ALTFGDFEPGEVEELT	1866	1881	O90370		Polyprotein P1234	PRO_0000229936	Non-structural protein 3	O'nyong-nyong virus	ONNV	79899	Togaviridae	Viruses|Riboviria|Orthornavirae|Kitrinoviricota|Alsuviricetes|Martellivirales|Togaviridae|Alphavirus		52.3333	0.00056302	1	4	1	1	2|13|73:69	0.000|0.000|0.001		LIG_G3BP_FGDF_1|1|7|LTFGDF	-	12	0.352	1	3	1e-06
G3BP2_NTF2_1_Q9UN86_1_139	Q9UN86	NTF2-1	1	139	4	TFGDFAEGEIDNLLTG	1850	1865	O90370		Polyprotein P1234	PRO_0000229936	Non-structural protein 3	O'nyong-nyong virus	ONNV	79899	Togaviridae	Viruses|Riboviria|Orthornavirae|Kitrinoviricota|Alsuviricetes|Martellivirales|Togaviridae|Alphavirus		41	0.000614125	1	4	1	1	29|42|12:40	0.000|0.001|0.001			-	3	0.881	1	3	1e-06
G3BP2_NTF2_1_Q9UN86_1_139	Q9UN86	NTF2-1	1	139	4	ALTFGDFEPGEVEELT	1866	1881	O90368		Polyprotein P1234	PRO_0000446651	Non-structural protein 3	O'nyong-nyong virus	ONNV	374989	Togaviridae	Viruses|Riboviria|Orthornavirae|Kitrinoviricota|Alsuviricetes|Martellivirales|Togaviridae|Alphavirus		52.3333	0.00056302	1	4	1	1	2|13|73:69	0.000|0.000|0.001		LIG_G3BP_FGDF_1|1|7|LTFGDF	-	12	0.352	1	3	1e-06
G3BP2_NTF2_1_Q9UN86_1_139	Q9UN86	NTF2-1	1	139	4	TFGDFAEGEIDNLLTG	1850	1865	O90368		Polyprotein P1234	PRO_0000446651	Non-structural protein 3	O'nyong-nyong virus	ONNV	374989	Togaviridae	Viruses|Riboviria|Orthornavirae|Kitrinoviricota|Alsuviricetes|Martellivirales|Togaviridae|Alphavirus		41	0.000614125	1	4	1	1	29|42|12:40	0.000|0.001|0.001			-	3	0.881	1	3	1e-06
G3BP2_NTF2_1_Q9UN86_1_139	Q9UN86	NTF2-1	1	139	4	RISFGDLDAECMAIIN	344	359	P03318		Polyprotein nsP1234	PRO_0000228780	Non-structural protein 3	Middelburg virus		11023	Togaviridae	Viruses|Riboviria|Orthornavirae|Kitrinoviricota|Alsuviricetes|Martellivirales|Togaviridae|Alphavirus		2309	0.0185561	1	4	1	1	23|26|5754:1124	0.000|0.000|0.055			1;5;ISFG	7	0.997	1	3	2e-06
G3BP2_NTF2_1_Q9UN86_1_139	Q9UN86	NTF2-1	1	139	4	SDITFGDFSASEWETI	1800	1815	Q8QZ73		Polyprotein P1234	PRO_0000229930	Non-structural protein 3	Mayaro virus	MAYV	374990	Togaviridae	Viruses|Riboviria|Orthornavirae|Kitrinoviricota|Alsuviricetes|Martellivirales|Togaviridae|Alphavirus		204.667	0.00247372	1	4	1	1	73|95|224:222	0.001|0.002|0.005		LIG_G3BP_FGDF_1|2|8|ITFGDF	2;6;ITFG	12	0.464	1	3	1e-06
G3BP2_NTF2_1_Q9UN86_1_139	Q9UN86	NTF2-1	1	139	4	PVELPWEPEDLDIQFG	1806	1821	Q5Y389		Polyprotein P1234	PRO_0000228778	Non-structural protein 3	Getah virus	GETV	59300	Togaviridae	Viruses|Riboviria|Orthornavirae|Kitrinoviricota|Alsuviricetes|Martellivirales|Togaviridae|Alphavirus		45.6667	0.000676876	1	4	1	1	32|39|12:54	0.001|0.001|0.001			12;16;IQFG	4	0.882	1	3	1.6e-05
G3BP2_NTF2_1_Q9UN86_1_139	Q9UN86	NTF2-1	1	139	4	APSETFPITFGDFNEG	1803	1818	Q8JUX6		Polyprotein P1234	PRO_0000227763	Non-structural protein 3	Chikungunya virus	CHIKV	371094	Togaviridae	Viruses|Riboviria|Orthornavirae|Kitrinoviricota|Alsuviricetes|Martellivirales|Togaviridae|Alphavirus		1833.33	0.0137487	1	4	1	1	8|33|5022:437	0.000|0.001|0.041	1812|1815|||bait_domain||FGDF|24623412	LIG_G3BP_FGDF_1|7|13|ITFGDF	7;11;ITFG	2	0.999	3	3	1e-06
G3BP2_NTF2_1_Q9UN86_1_139	Q9UN86	NTF2-1	1	139	4	LSSELLTFGDFLPGEV	1823	1838	Q8JUX6		Polyprotein P1234	PRO_0000227763	Non-structural protein 3	Chikungunya virus	CHIKV	371094	Togaviridae	Viruses|Riboviria|Orthornavirae|Kitrinoviricota|Alsuviricetes|Martellivirales|Togaviridae|Alphavirus		1069	0.0166115	1	4	1	1	272:1096|1237|60:542	0.021|0.021|0.008	1830|1833|||bait_domain||FGDF|24623412	LIG_G3BP_FGDF_1|5|11|LTFGDF	-	17	0.92	1	3	1e-06
G3BP2_NTF2_1_Q9UN86_1_139	Q9UN86	NTF2-1	1	139	4	LLTFGDFLPGEVDDLT	1827	1842	Q8JUX6		Polyprotein P1234	PRO_0000227763	Non-structural protein 3	Chikungunya virus	CHIKV	371094	Togaviridae	Viruses|Riboviria|Orthornavirae|Kitrinoviricota|Alsuviricetes|Martellivirales|Togaviridae|Alphavirus		115.333	0.00176652	1	4	1	1	90|89|4:163	0.002|0.002|0.002	1830|1833|||bait_domain||FGDF|24623412	LIG_G3BP_FGDF_1|1|7|LTFGDF	-	15	0.536	1	3	1e-06
G3BP2_NTF2_1_Q9UN86_1_139	Q9UN86	NTF2-1	1	139	4	ISFGAPSETFPITFGD	1799	1814	Q8JUX6		Polyprotein P1234	PRO_0000227763	Non-structural protein 3	Chikungunya virus	CHIKV	371094	Togaviridae	Viruses|Riboviria|Orthornavirae|Kitrinoviricota|Alsuviricetes|Martellivirales|Togaviridae|Alphavirus		43	0.000557332	1	4	1	1	2|6|14:107	0.000|0.000|0.002	1812|1815|||bait_domain||FGDF|24623412		11;15;ITFG	1	1	3	3	1e-06
G3BP2_NTF2_1_Q9UN86_1_139	Q9UN86	NTF2-1	1	139	4	SPLTFGDFAEGEIQGM	1774	1789	P87515		Polyprotein P1234	PRO_0000228741	Non-structural protein 3	Barmah forest virus	BFV	11020	Togaviridae	Viruses|Riboviria|Orthornavirae|Kitrinoviricota|Alsuviricetes|Martellivirales|Togaviridae|Alphavirus		5829.33	0.0576149	1	4	1	1	553:1996|877|10654:3408	0.038|0.015|0.119		LIG_G3BP_FGDF_1|2|8|LTFGDF	-	15	0.646	2	3	1e-06
G3BP1_NTF2_1_Q13283_1_139	Q13283	NTF2-1	1	139	4	ESEPVLFGSFEPGEVN	1856	1871	P27283		Polyprotein P1234	PRO_0000041234	Non-structural protein 3	Sindbis virus subtype Ockelbo	OCKV	31699	Togaviridae	Viruses|Riboviria|Orthornavirae|Kitrinoviricota|Alsuviricetes|Martellivirales|Togaviridae|Alphavirus		72.6667	0.000774997	1	4	1	1	8|-|101:109	0.000|0.000|0.002			4;8;VLFG	1	1	1	2	2e-06
G3BP1_NTF2_1_Q13283_1_139	Q13283	NTF2-1	1	139	4	VLFGSFEPGEVNSIIS	1860	1875	P27283		Polyprotein P1234	PRO_0000041234	Non-structural protein 3	Sindbis virus subtype Ockelbo	OCKV	31699	Togaviridae	Viruses|Riboviria|Orthornavirae|Kitrinoviricota|Alsuviricetes|Martellivirales|Togaviridae|Alphavirus		25295	0.390899	1	4	1	1	14132:9457|22837:5928|1335:22196	0.438|0.509|0.226			0;4;VLFG	57	0.249	1	3	2e-06
G3BP1_NTF2_1_Q13283_1_139	Q13283	NTF2-1	1	139	4	ESEPVLFGSFEPGEVN	1854	1869	P03317		Polyprotein P1234	PRO_0000227773	Non-structural protein 3	Sindbis virus	SINV	11034	Togaviridae	Viruses|Riboviria|Orthornavirae|Kitrinoviricota|Alsuviricetes|Martellivirales|Togaviridae|Alphavirus	16571828,16895903,17329335	72.6667	0.000774997	1	4	1	1	8|-|101:109	0.000|0.000|0.002	1860|1863||bait_protein|bait_domain|bait_region|FGSF|18684830,16571828;1860|1863||bait_protein|bait_domain|bait_region|FGSF|18684830,16571828		4;8;VLFG	1	1	1	2	2e-06
G3BP1_NTF2_1_Q13283_1_139	Q13283	NTF2-1	1	139	4	VLFGSFEPGEVNSIIS	1858	1873	P03317		Polyprotein P1234	PRO_0000227773	Non-structural protein 3	Sindbis virus	SINV	11034	Togaviridae	Viruses|Riboviria|Orthornavirae|Kitrinoviricota|Alsuviricetes|Martellivirales|Togaviridae|Alphavirus	16571828,16895903,17329335	25295	0.390899	1	4	1	1	14132:9457|22837:5928|1335:22196	0.438|0.509|0.226	1860|1863||bait_protein|bait_domain|bait_region|FGSF|18684830,16571828;1860|1863||bait_protein|bait_domain|bait_region|FGSF|18684830,16571828		0;4;VLFG	57	0.249	1	3	2e-06
G3BP1_NTF2_1_Q13283_1_139	Q13283	NTF2-1	1	139	4	PTDVPMSFGSFSDGEI	1830	1845	P03317		Polyprotein P1234	PRO_0000227773	Non-structural protein 3	Sindbis virus	SINV	11034	Togaviridae	Viruses|Riboviria|Orthornavirae|Kitrinoviricota|Alsuviricetes|Martellivirales|Togaviridae|Alphavirus	16571828,16895903,17329335	11360.7	0.179112	1	4	1	1	3788:12120|3423:5430|3225:6096	0.248|0.195|0.094	1837|1840||bait_protein|bait_domain|bait_region|FGSF|18684830,16571828;1837|1840||bait_protein|bait_domain|bait_region|FGSF|18684830,16571828		-	13	0.997	1	3	1e-06
G3BP1_NTF2_1_Q13283_1_139	Q13283	NTF2-1	1	139	4	AAPSIPITFGAPAGET	587	602	Q68772	rep	Replicase polyprotein 1ab	PRO_0000036713	Nsp2 cysteine proteinase	Simian hemorrhagic fever virus	SHFV	38143	Arteriviridae	Viruses|Riboviria|Orthornavirae|Pisuviricota|Pisoniviricetes|Nidovirales|Arnidovirineae|Arteriviridae|Simarterivirinae|Deltaarterivirus|Hedartevirus|Deltaarterivirus hemfev		12359.3	0.138069	1	4	1	1	297:4508|-|25915:6358	0.068|0.000|0.346			6;10;ITFG	9	0.997	1	2	2e-06
G3BP1_NTF2_1_Q13283_1_139	Q13283	NTF2-1	1	139	4	PKAVAAPSIPITFGAP	583	598	Q68772	rep	Replicase polyprotein 1ab	PRO_0000036713	Nsp2 cysteine proteinase	Simian hemorrhagic fever virus	SHFV	38143	Arteriviridae	Viruses|Riboviria|Orthornavirae|Pisuviricota|Pisoniviricetes|Nidovirales|Arnidovirineae|Arteriviridae|Simarterivirinae|Deltaarterivirus|Hedartevirus|Deltaarterivirus hemfev		105.667	0.00121023	1	4	1	1	33:45|-|14:225	0.001|0.000|0.002			10;14;ITFG	1	1	1	2	1e-06
G3BP1_NTF2_1_Q13283_1_139	Q13283	NTF2-1	1	139	4	APRITFGGPTDSTDNN	13	28	P59595	N	Nucleoprotein			Severe acute respiratory syndrome coronavirus	SARS-CoV	694009	Coronaviridae	Viruses|Riboviria|Orthornavirae|Pisuviricota|Pisoniviricetes|Nidovirales|Cornidovirineae|Coronaviridae|Orthocoronavirinae|Betacoronavirus|Sarbecovirus		31.3333	0.000656739	1	4	1	1	-|17:58|3:16	0.000|0.002|0.000			3;7;ITFG	1	1	4	2	1e-06
G3BP1_NTF2_1_Q13283_1_139	Q13283	NTF2-1	1	139	4	HEVDALASGITFGDFD	1793	1808	P08411		Polyprotein P1234	PRO_0000446658	Non-structural protein 3	Semliki forest virus	SFV	11033	Togaviridae	Viruses|Riboviria|Orthornavirae|Kitrinoviricota|Alsuviricetes|Martellivirales|Togaviridae|Alphavirus		252	0.00410177	1	4	1	1	239:110|121:58|12:216	0.007|0.003|0.002	1802|1807||bait_protein|bait_domain|bait_region|ITFGDF|24623412,25658430,23087212;1802|1807||bait_protein|bait_domain|bait_region|ITFGDF|24623412,25658430,23087212		9;13;ITFG	2	0.996	4	3	1e-06
G3BP1_NTF2_1_Q13283_1_139	Q13283	NTF2-1	1	139	4	DALASGITFGDFDDVL	1796	1811	P08411		Polyprotein P1234	PRO_0000446658	Non-structural protein 3	Semliki forest virus	SFV	11033	Togaviridae	Viruses|Riboviria|Orthornavirae|Kitrinoviricota|Alsuviricetes|Martellivirales|Togaviridae|Alphavirus		3334.33	0.0565268	1	4	1	1	597:2732|2620:2348|552:1154	0.050|0.102|0.017	1802|1807||bait_protein|bait_domain|bait_region|ITFGDF|24623412,25658430,23087212;1802|1807||bait_protein|bait_domain|bait_region|ITFGDF|24623412,25658430,23087212		6;10;ITFG	5	0.999	4	3	1e-06
G3BP1_NTF2_1_Q13283_1_139	Q13283	NTF2-1	1	139	4	NKLPLTFGDFDEHEVD	1781	1796	P08411		Polyprotein P1234	PRO_0000446658	Non-structural protein 3	Semliki forest virus	SFV	11033	Togaviridae	Viruses|Riboviria|Orthornavirae|Kitrinoviricota|Alsuviricetes|Martellivirales|Togaviridae|Alphavirus		139.333	0.0015347	1	4	1	1	11:5|6:6|222:168	0.000|0.000|0.004	1785|1790||bait_protein|bait_domain|bait_region|LTFGDFDEHEVDALASGITFGDF|27383630,24623412,23087212,25658430,26410532;1785|1790||bait_protein|bait_domain|bait_region|LTFGDFDEHEVDALASGITFGDF|27383630,24623412,23087212,25658430,26410532		4;8;LTFG	1	1	4	3	1e-06
G3BP1_NTF2_1_Q13283_1_139	Q13283	NTF2-1	1	139	4	LTFGDFDEHEVDALAS	1785	1800	P08411		Polyprotein P1234	PRO_0000446658	Non-structural protein 3	Semliki forest virus	SFV	11033	Togaviridae	Viruses|Riboviria|Orthornavirae|Kitrinoviricota|Alsuviricetes|Martellivirales|Togaviridae|Alphavirus		401.667	0.00603439	1	4	1	1	12:6|232:287|188:480	0.000|0.011|0.007	1785|1790||bait_protein|bait_domain|bait_region|LTFGDFDEHEVDALASGITFGDF|27383630,24623412,23087212,25658430,26410532;1785|1790||bait_protein|bait_domain|bait_region|LTFGDFDEHEVDALASGITFGDF|27383630,24623412,23087212,25658430,26410532		0;4;LTFG	13	0.273	4	3	1e-06
G3BP1_NTF2_1_Q13283_1_139	Q13283	NTF2-1	1	139	4	DVSTGIQFGDIDFNQS	1834	1849	Q9JGL0		Polyprotein P1234	PRO_0000228785	Non-structural protein 3	Sagiyama virus	SAGV	59303	Togaviridae	Viruses|Riboviria|Orthornavirae|Kitrinoviricota|Alsuviricetes|Martellivirales|Togaviridae|Alphavirus		43.6667	0.00075609	1	4	1	1	61:65|-|5	0.002|0.000|0.000			5;9;IQFG	1	1	1	2	6e-06
G3BP1_NTF2_1_Q13283_1_139	Q13283	NTF2-1	1	139	4	PVELPWEPEDLDIQFG	1806	1821	Q9JGL0		Polyprotein P1234	PRO_0000228785	Non-structural protein 3	Sagiyama virus	SAGV	59303	Togaviridae	Viruses|Riboviria|Orthornavirae|Kitrinoviricota|Alsuviricetes|Martellivirales|Togaviridae|Alphavirus		44	0.000728631	1	4	1	1	50:10|26:7|39	0.001|0.001|0.000			12;16;IQFG	4	0.882	2	3	7e-06
G3BP1_NTF2_1_Q13283_1_139	Q13283	NTF2-1	1	139	4	ELPWEPEDVDIQFGDF	1831	1846	P13887		Polyprotein P1234	PRO_0000446653	Non-structural protein 3'	Ross river virus	RRV	11031	Togaviridae	Viruses|Riboviria|Orthornavirae|Kitrinoviricota|Alsuviricetes|Martellivirales|Togaviridae|Alphavirus		289.667	0.00345581	1	4	1	1	77:19|87:31|23:632	0.002|0.002|0.006			10;14;IQFG	7	0.945	3	3	2e-06
G3BP1_NTF2_1_Q13283_1_139	Q13283	NTF2-1	1	139	4	LLTGALTFGDFEPGEV	1863	1878	P13886		Polyprotein P1234	PRO_0000041216	Non-structural protein 3	O'nyong-nyong virus	ONNV	11028	Togaviridae	Viruses|Riboviria|Orthornavirae|Kitrinoviricota|Alsuviricetes|Martellivirales|Togaviridae|Alphavirus		103.333	0.00120405	1	4	1	1	27:6|28:7|14:228	0.001|0.001|0.002			5;9;LTFG	1	1	2	3	1e-06
G3BP1_NTF2_1_Q13283_1_139	Q13283	NTF2-1	1	139	4	TFGDFAEGEIDNLLTG	1851	1866	P13886		Polyprotein P1234	PRO_0000041216	Non-structural protein 3	O'nyong-nyong virus	ONNV	11028	Togaviridae	Viruses|Riboviria|Orthornavirae|Kitrinoviricota|Alsuviricetes|Martellivirales|Togaviridae|Alphavirus		96.6667	0.00147462	1	4	1	1	82:48|13:22|6:119	0.002|0.001|0.001			-	3	0.881	2	3	1e-06
G3BP1_NTF2_1_Q13283_1_139	Q13283	NTF2-1	1	139	4	LLTGALTFGDFEPGEV	1862	1877	O90370		Polyprotein P1234	PRO_0000229936	Non-structural protein 3	O'nyong-nyong virus	ONNV	79899	Togaviridae	Viruses|Riboviria|Orthornavirae|Kitrinoviricota|Alsuviricetes|Martellivirales|Togaviridae|Alphavirus		103.333	0.00120405	1	4	1	1	27:6|28:7|14:228	0.001|0.001|0.002			5;9;LTFG	1	1	2	3	1e-06
G3BP1_NTF2_1_Q13283_1_139	Q13283	NTF2-1	1	139	4	TFGDFAEGEIDNLLTG	1850	1865	O90370		Polyprotein P1234	PRO_0000229936	Non-structural protein 3	O'nyong-nyong virus	ONNV	79899	Togaviridae	Viruses|Riboviria|Orthornavirae|Kitrinoviricota|Alsuviricetes|Martellivirales|Togaviridae|Alphavirus		96.6667	0.00147462	1	4	1	1	82:48|13:22|6:119	0.002|0.001|0.001			-	3	0.881	2	3	1e-06
G3BP1_NTF2_1_Q13283_1_139	Q13283	NTF2-1	1	139	4	LLTGALTFGDFEPGEV	1862	1877	O90368		Polyprotein P1234	PRO_0000446651	Non-structural protein 3	O'nyong-nyong virus	ONNV	374989	Togaviridae	Viruses|Riboviria|Orthornavirae|Kitrinoviricota|Alsuviricetes|Martellivirales|Togaviridae|Alphavirus		103.333	0.00120405	1	4	1	1	27:6|28:7|14:228	0.001|0.001|0.002			5;9;LTFG	1	1	2	3	1e-06
G3BP1_NTF2_1_Q13283_1_139	Q13283	NTF2-1	1	139	4	TFGDFAEGEIDNLLTG	1850	1865	O90368		Polyprotein P1234	PRO_0000446651	Non-structural protein 3	O'nyong-nyong virus	ONNV	374989	Togaviridae	Viruses|Riboviria|Orthornavirae|Kitrinoviricota|Alsuviricetes|Martellivirales|Togaviridae|Alphavirus		96.6667	0.00147462	1	4	1	1	82:48|13:22|6:119	0.002|0.001|0.001			-	3	0.881	2	3	1e-06
G3BP1_NTF2_1_Q13283_1_139	Q13283	NTF2-1	1	139	4	DDLTFGDFGAGEFERL	360	375	P03318		Polyprotein nsP1234	PRO_0000228780	Non-structural protein 3	Middelburg virus		11023	Togaviridae	Viruses|Riboviria|Orthornavirae|Kitrinoviricota|Alsuviricetes|Martellivirales|Togaviridae|Alphavirus		410.667	0.00442671	1	4	1	1	49:32|15:20|264:852	0.002|0.001|0.011			2;6;LTFG	2	0.995	2	3	1e-06
G3BP1_NTF2_1_Q13283_1_139	Q13283	NTF2-1	1	139	4	RISFGDLDAECMAIIN	344	359	P03318		Polyprotein nsP1234	PRO_0000228780	Non-structural protein 3	Middelburg virus		11023	Togaviridae	Viruses|Riboviria|Orthornavirae|Kitrinoviricota|Alsuviricetes|Martellivirales|Togaviridae|Alphavirus		1263	0.0184853	1	4	1	1	445:3306|17:6|15	0.055|0.000|0.000			1;5;ISFG	7	0.997	2	3	2e-06
G3BP1_NTF2_1_Q13283_1_139	Q13283	NTF2-1	1	139	4	SDITFGDFSASEWETI	1800	1815	Q8QZ73		Polyprotein P1234	PRO_0000229930	Non-structural protein 3	Mayaro virus	MAYV	374990	Togaviridae	Viruses|Riboviria|Orthornavirae|Kitrinoviricota|Alsuviricetes|Martellivirales|Togaviridae|Alphavirus		275.667	0.00655639	1	4	1	1	40:17|81:643|46	0.001|0.018|0.000			2;6;ITFG	12	0.464	2	3	1e-06
G3BP1_NTF2_1_Q13283_1_139	Q13283	NTF2-1	1	139	4	DVSTGIQFGDIDFNQS	1834	1849	Q5Y389		Polyprotein P1234	PRO_0000228778	Non-structural protein 3	Getah virus	GETV	59300	Togaviridae	Viruses|Riboviria|Orthornavirae|Kitrinoviricota|Alsuviricetes|Martellivirales|Togaviridae|Alphavirus		43.6667	0.00075609	1	4	1	1	61:65|-|5	0.002|0.000|0.000			5;9;IQFG	1	1	1	2	6e-06
G3BP1_NTF2_1_Q13283_1_139	Q13283	NTF2-1	1	139	4	PVELPWEPEDLDIQFG	1806	1821	Q5Y389		Polyprotein P1234	PRO_0000228778	Non-structural protein 3	Getah virus	GETV	59300	Togaviridae	Viruses|Riboviria|Orthornavirae|Kitrinoviricota|Alsuviricetes|Martellivirales|Togaviridae|Alphavirus		44	0.000728631	1	4	1	1	50:10|26:7|39	0.001|0.001|0.000			12;16;IQFG	4	0.882	1	3	7e-06
G3BP1_NTF2_1_Q13283_1_139	Q13283	NTF2-1	1	139	4	ATELSHPPISFGAPSE	1791	1806	Q8JUX6		Polyprotein P1234	PRO_0000227763	Non-structural protein 3	Chikungunya virus	CHIKV	371094	Togaviridae	Viruses|Riboviria|Orthornavirae|Kitrinoviricota|Alsuviricetes|Martellivirales|Togaviridae|Alphavirus		36	0.000526402	1	4	1	1	22:55|8|3:20	0.001|0.000|0.000			8;12;ISFG	2	0.983	3	3	1e-06
G3BP1_NTF2_1_Q13283_1_139	Q13283	NTF2-1	1	139	4	APSETFPITFGDFNEG	1803	1818	Q8JUX6		Polyprotein P1234	PRO_0000227763	Non-structural protein 3	Chikungunya virus	CHIKV	371094	Togaviridae	Viruses|Riboviria|Orthornavirae|Kitrinoviricota|Alsuviricetes|Martellivirales|Togaviridae|Alphavirus		151.333	0.00170769	1	4	1	1	17:42|12:11|109:263	0.001|0.000|0.004	1812|1815||bait_protein|bait_domain|bait_region|FGDF|24623412;1812|1815||bait_protein|bait_domain|bait_region|FGDF|24623412		7;11;ITFG	2	0.999	3	3	1e-06
G3BP1_NTF2_1_Q13283_1_139	Q13283	NTF2-1	1	139	4	LSSELLTFGDFLPGEV	1823	1838	Q8JUX6		Polyprotein P1234	PRO_0000227763	Non-structural protein 3	Chikungunya virus	CHIKV	371094	Togaviridae	Viruses|Riboviria|Orthornavirae|Kitrinoviricota|Alsuviricetes|Martellivirales|Togaviridae|Alphavirus		900	0.0143834	1	4	1	1	503:79|765:371|112:870	0.012|0.022|0.010	1830|1833||bait_protein|bait_domain|bait_region|FGDF|24623412;1830|1833||bait_protein|bait_domain|bait_region|FGDF|24623412		5;9;LTFG	17	0.92	1	3	1e-06
G3BP1_NTF2_1_Q13283_1_139	Q13283	NTF2-1	1	139	4	SHPPISFGAPSETFPI	1795	1810	Q8JUX6		Polyprotein P1234	PRO_0000227763	Non-structural protein 3	Chikungunya virus	CHIKV	371094	Togaviridae	Viruses|Riboviria|Orthornavirae|Kitrinoviricota|Alsuviricetes|Martellivirales|Togaviridae|Alphavirus		130	0.00253316	1	4	1	1	239:113|12:24|2	0.007|0.001|0.000			4;8;ISFG	3	0.988	3	3	1e-06
G3BP1_NTF2_1_Q13283_1_139	Q13283	NTF2-1	1	139	4	TFPITFGDFNEGEIES	1807	1822	Q8JUX6		Polyprotein P1234	PRO_0000227763	Non-structural protein 3	Chikungunya virus	CHIKV	371094	Togaviridae	Viruses|Riboviria|Orthornavirae|Kitrinoviricota|Alsuviricetes|Martellivirales|Togaviridae|Alphavirus		345.667	0.00716219	1	4	1	1	41:383|52:551|10	0.006|0.015|0.000	1812|1815||bait_protein|bait_domain|bait_region|FGDF|24623412;1812|1815||bait_protein|bait_domain|bait_region|FGDF|24623412		3;7;ITFG	3	0.994	3	3	1e-06
G3BP1_NTF2_1_Q13283_1_139	Q13283	NTF2-1	1	139	4	ISFGAPSETFPITFGD	1799	1814	Q8JUX6		Polyprotein P1234	PRO_0000227763	Non-structural protein 3	Chikungunya virus	CHIKV	371094	Togaviridae	Viruses|Riboviria|Orthornavirae|Kitrinoviricota|Alsuviricetes|Martellivirales|Togaviridae|Alphavirus		591.667	0.00641674	1	4	1	1	43:179|7:2|673:871	0.003|0.000|0.016	1812|1815||bait_protein|bait_domain|bait_region|FGDF|24623412;1812|1815||bait_protein|bait_domain|bait_region|FGDF|24623412		11;15;ITFG	1	1	3	3	1e-06
G3BP1_NTF2_1_Q13283_1_139	Q13283	NTF2-1	1	139	4	LLTFGDFLPGEVDDLT	1827	1842	Q8JUX6		Polyprotein P1234	PRO_0000227763	Non-structural protein 3	Chikungunya virus	CHIKV	371094	Togaviridae	Viruses|Riboviria|Orthornavirae|Kitrinoviricota|Alsuviricetes|Martellivirales|Togaviridae|Alphavirus		1750.67	0.0341733	1	4	1	1	357:2440|172:2212|2:69	0.041|0.061|0.001	1830|1833||bait_protein|bait_domain|bait_region|FGDF|24623412;1830|1833||bait_protein|bait_domain|bait_region|FGDF|24623412		1;5;LTFG	15	0.536	1	3	1e-06
G3BP1_NTF2_1_Q13283_1_139	Q13283	NTF2-1	1	139	4	APRITFGGPTDSTDNN	12	27	Q3I5I7	N	Nucleoprotein			Bat coronavirus Rp3/2004	BtCoV/Rp3/2004	349344	Coronaviridae	Viruses|Riboviria|Orthornavirae|Pisuviricota|Pisoniviricetes|Nidovirales|Cornidovirineae|Coronaviridae|Orthocoronavirinae|Betacoronavirus|Sarbecovirus		31.3333	0.000656739	1	4	1	1	-|17:58|3:16	0.000|0.002|0.000			3;7;ITFG	1	1	2	2	1e-06
G3BP1_NTF2_1_Q13283_1_139	Q13283	NTF2-1	1	139	4	SPLTFGDFAEGEIQGM	1774	1789	P87515		Polyprotein P1234	PRO_0000228741	Non-structural protein 3	Barmah forest virus	BFV	11020	Togaviridae	Viruses|Riboviria|Orthornavirae|Kitrinoviricota|Alsuviricetes|Martellivirales|Togaviridae|Alphavirus		1502	0.0241867	1	4	1	1	1097:608|731:535|223:1312	0.032|0.025|0.015			2;6;LTFG	15	0.646	3	3	1e-06
G3BP1_NTF2_1_Q13283_1_139	Q13283	NTF2-1	1	139	4	HEVEELTASPLTFGDF	1766	1781	P87515		Polyprotein P1234	PRO_0000228741	Non-structural protein 3	Barmah forest virus	BFV	11020	Togaviridae	Viruses|Riboviria|Orthornavirae|Kitrinoviricota|Alsuviricetes|Martellivirales|Togaviridae|Alphavirus		90.6667	0.000949784	1	4	1	1	10:2|2|64:194	0.000|0.000|0.003			10;14;LTFG	2	0.989	3	3	1e-06
EZR_FERM_1_P15311_2_295	P15311	FERM-1	2	295	4	EPIGIDIYNFSALWYP	408	423	P28977	Segment 4	Envelope glycoprotein	PRO_0000039175	Envelope glycoprotein	Thogoto virus	Tho	126796	Orthomyxoviridae	Viruses|Riboviria|Orthornavirae|Negarnaviricota|Polyploviricotina|Insthoviricetes|Articulavirales|Orthomyxoviridae|Thogotovirus		342.667	0.00203662	1	4	1	1	5:120|14|100:34:755	0.002|0.000|0.004			7;10;YNF	8	0.737	2	3	2.3e-05
EZR_FERM_1_P15311_2_295	P15311	FERM-1	2	295	4	IDIYNFSALWYPSAAE	412	427	P28977	Segment 4	Envelope glycoprotein	PRO_0000039175	Envelope glycoprotein	Thogoto virus	Tho	126796	Orthomyxoviridae	Viruses|Riboviria|Orthornavirae|Negarnaviricota|Polyploviricotina|Insthoviricetes|Articulavirales|Orthomyxoviridae|Thogotovirus		38	0.000747987	1	4	1	1	42:68|-|4	0.002|0.000|0.000			3;6;YNF	2	0.891	2	2	7e-06
EZR_FERM_1_P15311_2_295	P15311	FERM-1	2	295	4	SDSSTQSYQVNQLTSE	37	52	Q9DUE0	P/V/C	Protein C'	PRO_0000039393	Protein C'	Sendai virus	SeV	302271	Paramyxoviridae	Viruses|Riboviria|Orthornavirae|Negarnaviricota|Haploviricotina|Monjiviricetes|Mononegavirales|Paramyxoviridae|Orthoparamyxovirinae|Respirovirus		383.333	0.0110329	1	4	1	1	275:435|4:396|6:34	0.014|0.018|0.000			7;10;YQV	13	0.995	2	3	1e-06
EZR_FERM_1_P15311_2_295	P15311	FERM-1	2	295	4	TQSYQVNQLTSEETEA	41	56	Q9DUE0	P/V/C	Protein C'	PRO_0000039393	Protein C'	Sendai virus	SeV	302271	Paramyxoviridae	Viruses|Riboviria|Orthornavirae|Negarnaviricota|Haploviricotina|Monjiviricetes|Mononegavirales|Paramyxoviridae|Orthoparamyxovirinae|Respirovirus		87	0.000515562	1	4	1	1	25|2|18:31:185	0.000|0.000|0.001			3;6;YQV	3	0.981	2	3	1e-06
EZR_FERM_1_P15311_2_295	P15311	FERM-1	2	295	4	SRMLSDSSTQSYQVNQ	33	48	Q9DUE0	P/V/C	Protein C'	PRO_0000039393	Protein C'	Sendai virus	SeV	302271	Paramyxoviridae	Viruses|Riboviria|Orthornavirae|Negarnaviricota|Haploviricotina|Monjiviricetes|Mononegavirales|Paramyxoviridae|Orthoparamyxovirinae|Respirovirus		401	0.00914542	1	4	1	1	2|2:830|24:100:245	0.000|0.025|0.002			11;14;YQV	5	0.961	2	3	1e-06
EZR_FERM_1_P15311_2_295	P15311	FERM-1	2	295	4	SDSSTQSYQVNQLTSE	37	52	O55527	P/V/C	Protein C'	PRO_0000039408	Protein C'	Sendai virus	SeV	302272	Paramyxoviridae	Viruses|Riboviria|Orthornavirae|Negarnaviricota|Haploviricotina|Monjiviricetes|Mononegavirales|Paramyxoviridae|Orthoparamyxovirinae|Respirovirus		383.333	0.0110329	1	4	1	1	275:435|4:396|6:34	0.014|0.018|0.000			7;10;YQV	13	0.995	3	3	1e-06
EZR_FERM_1_P15311_2_295	P15311	FERM-1	2	295	4	TQSYQVNQLTSEGTEA	41	56	O55527	P/V/C	Protein C'	PRO_0000039408	Protein C'	Sendai virus	SeV	302272	Paramyxoviridae	Viruses|Riboviria|Orthornavirae|Negarnaviricota|Haploviricotina|Monjiviricetes|Mononegavirales|Paramyxoviridae|Orthoparamyxovirinae|Respirovirus		749.667	0.00457617	1	4	1	1	20:225|44|188:130:1642	0.004|0.001|0.009			3;6;YQV	13	0.86	3	3	1e-06
EZR_FERM_1_P15311_2_295	P15311	FERM-1	2	295	4	SRMLSDSSTQSYQVNQ	33	48	O55527	P/V/C	Protein C'	PRO_0000039408	Protein C'	Sendai virus	SeV	302272	Paramyxoviridae	Viruses|Riboviria|Orthornavirae|Negarnaviricota|Haploviricotina|Monjiviricetes|Mononegavirales|Paramyxoviridae|Orthoparamyxovirinae|Respirovirus		401	0.00914542	1	4	1	1	2|2:830|24:100:245	0.000|0.025|0.002			11;14;YQV	5	0.961	3	3	1e-06
EZR_FERM_1_P15311_2_295	P15311	FERM-1	2	295	4	SYSIAGRNEVFSNKLI	2084	2099	O36635	L	RNA-directed RNA polymerase L			Human respiratory syncytial virus B		79692	Pneumoviridae	Viruses|Riboviria|Orthornavirae|Negarnaviricota|Haploviricotina|Monjiviricetes|Mononegavirales|Pneumoviridae|Orthopneumovirus		5844.67	0.0553485	1	4	1	1	746:3228|4:746|1486:2228:9096	0.067|0.027|0.072			1;4;YSI	16	0.994	1	3	7e-06
EZR_FERM_1_P15311_2_295	P15311	FERM-1	2	295	4	SYSIAGRNEVFSNKLI	2084	2099	Q9IWW8	L	RNA-directed RNA polymerase L			Human respiratory syncytial virus A		11260	Pneumoviridae	Viruses|Riboviria|Orthornavirae|Negarnaviricota|Haploviricotina|Monjiviricetes|Mononegavirales|Pneumoviridae|Orthopneumovirus		5844.67	0.0553485	1	4	1	1	746:3228|4:746|1486:2228:9096	0.067|0.027|0.072			1;4;YSI	16	0.994	2	3	7e-06
EZR_FERM_1_P15311_2_295	P15311	FERM-1	2	295	4	SYSIAGRNEVFSNKLI	2084	2099	P28887	L	RNA-directed RNA polymerase L			Human respiratory syncytial virus A		11259	Pneumoviridae	Viruses|Riboviria|Orthornavirae|Negarnaviricota|Haploviricotina|Monjiviricetes|Mononegavirales|Pneumoviridae|Orthopneumovirus		5844.67	0.0553485	1	4	1	1	746:3228|4:746|1486:2228:9096	0.067|0.027|0.072			1;4;YSI	16	0.994	2	3	7e-06
EZR_FERM_1_P15311_2_295	P15311	FERM-1	2	295	4	MSITNSAIYTFPESSF	1	16	P07873	M	Matrix protein			Human parainfluenza 3 virus	HPIV-3	11217	Paramyxoviridae	Viruses|Riboviria|Orthornavirae|Negarnaviricota|Haploviricotina|Monjiviricetes|Mononegavirales|Paramyxoviridae|Orthoparamyxovirinae|Respirovirus		198	0.00142046	1	4	1	1	5:129|13|51:20:376	0.002|0.000|0.002			8;11;YTF	2	0.996	2	3	9e-06
EZR_FERM_1_P15311_2_295	P15311	FERM-1	2	295	4	TNSAIYTFPESSFSEN	4	19	P07873	M	Matrix protein			Human parainfluenza 3 virus	HPIV-3	11217	Paramyxoviridae	Viruses|Riboviria|Orthornavirae|Negarnaviricota|Haploviricotina|Monjiviricetes|Mononegavirales|Paramyxoviridae|Orthoparamyxovirinae|Respirovirus		94.6667	0.000921318	1	4	1	1	4:4|24|19:124:109	0.000|0.001|0.002			5;8;YTF	4	0.952	2	3	9e-06
EZR_FERM_1_P15311_2_295	P15311	FERM-1	2	295	4	DVDWVEFYGFKDAVTF	1658	1673	P0C6X1	rep	Replicase polyprotein 1ab	PRO_0000037295	Non-structural protein 3	Human coronavirus 229E	HCoV-229E	11137	Coronaviridae	Viruses|Riboviria|Orthornavirae|Pisuviricota|Pisoniviricetes|Nidovirales|Cornidovirineae|Coronaviridae|Orthocoronavirinae|Alphacoronavirus|Duvinacovirus		1255	0.00920494	1	4	1	1	13:619|2:24|343:138:2626	0.009|0.005|0.014			7;10;YGF	29	0.206	1	3	1.2e-05
EZR_FERM_1_P15311_2_295	P15311	FERM-1	2	295	4	DVDWVEFYGFKDAVTF	1658	1673	P0C6U2	1a	Replicase polyprotein 1a	PRO_0000338185	Non-structural protein 3	Human coronavirus 229E	HCoV-229E	11137	Coronaviridae	Viruses|Riboviria|Orthornavirae|Pisuviricota|Pisoniviricetes|Nidovirales|Cornidovirineae|Coronaviridae|Orthocoronavirinae|Alphacoronavirus|Duvinacovirus		1255	0.00920494	1	4	1	1	13:619|2:24|343:138:2626	0.009|0.005|0.014			7;10;YGF	29	0.206	1	3	1.2e-05
EZR_FERM_1_P15311_2_295	P15311	FERM-1	2	295	4	ACPSCASYDVCPNCTS	47	62	Q66914	ORF1	Genome polyprotein	PRO_0000036908	Protein p32	Feline calicivirus	FCV	292349	Caliciviridae	Viruses|Riboviria|Orthornavirae|Pisuviricota|Pisoniviricetes|Picornavirales|Caliciviridae|Vesivirus		2366	0.0168349	1	4	1	1	97:282|-|439:2254:4026	0.007|0.000|0.044			7;10;YDV	4	0.997	1	2	1e-06
EZR_FERM_1_P15311_2_295	P15311	FERM-1	2	295	4	SCASYDVCPNCTSGSI	50	65	Q66914	ORF1	Genome polyprotein	PRO_0000036908	Protein p32	Feline calicivirus	FCV	292349	Caliciviridae	Viruses|Riboviria|Orthornavirae|Pisuviricota|Pisoniviricetes|Picornavirales|Caliciviridae|Vesivirus		2341.33	0.0307009	1	4	1	1	14:164|8:1269|432:2329:2808	0.003|0.049|0.040			4;7;YDV	13	0.973	1	3	1e-06
EZR_FERM_1_P15311_2_295	P15311	FERM-1	2	295	4	AMPKTTFTYEVATNLA	170	185	P27153	P2	RNA-directed RNA polymerase catalytic subunit			Dhori virus	Dho	11319	Orthomyxoviridae	Viruses|Riboviria|Orthornavirae|Negarnaviricota|Polyploviricotina|Insthoviricetes|Articulavirales|Orthomyxoviridae|Thogotovirus		220	0.0184539	1	4	1	1	27|20:481|19:7:106	0.000|0.054|0.001			8;11;YEV	5	0.967	2	3	2.6e-05
EZR_FERM_1_P15311_2_295	P15311	FERM-1	2	295	4	TTFTYEVATNLARFDF	174	189	P27153	P2	RNA-directed RNA polymerase catalytic subunit			Dhori virus	Dho	11319	Orthomyxoviridae	Viruses|Riboviria|Orthornavirae|Negarnaviricota|Polyploviricotina|Insthoviricetes|Articulavirales|Orthomyxoviridae|Thogotovirus		958	0.00712569	1	4	1	1	2:15|-|198:1261:1398	0.000|0.000|0.021			13;16;FDF	4	0.998	2	2	9e-06
EZR_FERM_1_P15311_2_295	P15311	FERM-1	2	295	4	MEVLAMPKTTFTYEVA	166	181	P27153	P2	RNA-directed RNA polymerase catalytic subunit			Dhori virus	Dho	11319	Orthomyxoviridae	Viruses|Riboviria|Orthornavirae|Negarnaviricota|Polyploviricotina|Insthoviricetes|Articulavirales|Orthomyxoviridae|Thogotovirus		9543.33	0.196529	1	4	1	1	12377:13145|5:43|354:154:2552	0.564|0.012|0.014			12;15;YEV	25	0.995	2	3	4.9e-05
EZR_FERM_1_P15311_2_295	P15311	FERM-1	2	295	4	QYWFNLDVTDHHTDYF	1013	1028	P19712		Genome polyprotein	PRO_0000038054	Envelope glycoprotein E2	Classical swine fever virus	CSFV	11097	Flaviviridae	Viruses|Riboviria|Orthornavirae|Kitrinoviricota|Flasuviricetes|Amarillovirales|Flaviviridae|Pestivirus		354	0.0032637	1	4	1	1	6:9|8|39:689:311	0.000|0.000|0.009			1;4;YWF	2	0.998	1	3	5.6e-05
EZR_FERM_1_P15311_2_295	P15311	FERM-1	2	295	4	MSDLVFYDVASTGANG	1	16	P03513	N	Nucleoprotein			Bunyavirus snowshoe hare		11580	Peribunyaviridae	Viruses|Riboviria|Orthornavirae|Negarnaviricota|Polyploviricotina|Ellioviricetes|Bunyavirales|Peribunyaviridae|Orthobunyavirus|Snowshoe hare orthobunyavirus		898	0.0137124	1	4	1	1	8:107|7:386|190:773:1223	0.002|0.025|0.015			6;9;YDV	7	0.938	3	3	2e-06
EZR_FERM_1_P15311_2_295	P15311	FERM-1	2	295	4	SDLVFYDVASTGANGF	2	17	P03513	N	Nucleoprotein			Bunyavirus snowshoe hare		11580	Peribunyaviridae	Viruses|Riboviria|Orthornavirae|Negarnaviricota|Polyploviricotina|Ellioviricetes|Bunyavirales|Peribunyaviridae|Orthobunyavirus|Snowshoe hare orthobunyavirus		819.333	0.00836996	1	4	1	1	35:522|3:52|266:141:1439	0.008|0.008|0.009			5;8;YDV	6	0.997	3	3	2e-06
EZR_FERM_1_P15311_2_295	P15311	FERM-1	2	295	4	DLVFYDVASTGANGFD	3	18	P03513	N	Nucleoprotein			Bunyavirus snowshoe hare		11580	Peribunyaviridae	Viruses|Riboviria|Orthornavirae|Negarnaviricota|Polyploviricotina|Ellioviricetes|Bunyavirales|Peribunyaviridae|Orthobunyavirus|Snowshoe hare orthobunyavirus		1531	0.0149344	1	4	1	1	48:858|5:190|454:160:2878	0.013|0.015|0.016			4;7;YDV	4	0.997	3	3	2e-06
EZR_FERM_1_P15311_2_295	P15311	FERM-1	2	295	4	MSDLVFYDVASTGANG	1	16	Q8JPR0	N	Nucleoprotein			Bunyavirus La Crosse		796210	Peribunyaviridae	Viruses|Riboviria|Orthornavirae|Negarnaviricota|Polyploviricotina|Ellioviricetes|Bunyavirales|Peribunyaviridae|Orthobunyavirus|La Crosse orthobunyavirus		898	0.0137124	1	4	1	1	8:107|7:386|190:773:1223	0.002|0.025|0.015			6;9;YDV	7	0.938	3	3	2e-06
EZR_FERM_1_P15311_2_295	P15311	FERM-1	2	295	4	SDLVFYDVASTGANGF	2	17	Q8JPR0	N	Nucleoprotein			Bunyavirus La Crosse		796210	Peribunyaviridae	Viruses|Riboviria|Orthornavirae|Negarnaviricota|Polyploviricotina|Ellioviricetes|Bunyavirales|Peribunyaviridae|Orthobunyavirus|La Crosse orthobunyavirus		819.333	0.00836996	1	4	1	1	35:522|3:52|266:141:1439	0.008|0.008|0.009			5;8;YDV	6	0.997	3	3	2e-06
EZR_FERM_1_P15311_2_295	P15311	FERM-1	2	295	4	DLVFYDVASTGANGFD	3	18	Q8JPR0	N	Nucleoprotein			Bunyavirus La Crosse		796210	Peribunyaviridae	Viruses|Riboviria|Orthornavirae|Negarnaviricota|Polyploviricotina|Ellioviricetes|Bunyavirales|Peribunyaviridae|Orthobunyavirus|La Crosse orthobunyavirus		1531	0.0149344	1	4	1	1	48:858|5:190|454:160:2878	0.013|0.015|0.016			4;7;YDV	4	0.997	3	3	2e-06
EZR_FERM_1_P15311_2_295	P15311	FERM-1	2	295	4	MSDLVFYDVASTGANG	1	16	P04873	N	Nucleoprotein			Bunyavirus La Crosse		11577	Peribunyaviridae	Viruses|Riboviria|Orthornavirae|Negarnaviricota|Polyploviricotina|Ellioviricetes|Bunyavirales|Peribunyaviridae|Orthobunyavirus|La Crosse orthobunyavirus		898	0.0137124	1	4	1	1	8:107|7:386|190:773:1223	0.002|0.025|0.015			6;9;YDV	7	0.938	3	3	2e-06
EZR_FERM_1_P15311_2_295	P15311	FERM-1	2	295	4	SDLVFYDVASTGANGF	2	17	P04873	N	Nucleoprotein			Bunyavirus La Crosse		11577	Peribunyaviridae	Viruses|Riboviria|Orthornavirae|Negarnaviricota|Polyploviricotina|Ellioviricetes|Bunyavirales|Peribunyaviridae|Orthobunyavirus|La Crosse orthobunyavirus		819.333	0.00836996	1	4	1	1	35:522|3:52|266:141:1439	0.008|0.008|0.009			5;8;YDV	6	0.997	3	3	2e-06
EZR_FERM_1_P15311_2_295	P15311	FERM-1	2	295	4	DLVFYDVASTGANGFD	3	18	P04873	N	Nucleoprotein			Bunyavirus La Crosse		11577	Peribunyaviridae	Viruses|Riboviria|Orthornavirae|Negarnaviricota|Polyploviricotina|Ellioviricetes|Bunyavirales|Peribunyaviridae|Orthobunyavirus|La Crosse orthobunyavirus		1531	0.0149344	1	4	1	1	48:858|5:190|454:160:2878	0.013|0.015|0.016			4;7;YDV	4	0.997	3	3	2e-06
EZR_FERM_1_P15311_2_295	P15311	FERM-1	2	295	4	MSITNSAIYTFPESSF	1	16	P06166	M	Matrix protein			Bovine parainfluenza 3 virus	BPIV-3	11215	Paramyxoviridae	Viruses|Riboviria|Orthornavirae|Negarnaviricota|Haploviricotina|Monjiviricetes|Mononegavirales|Paramyxoviridae|Orthoparamyxovirinae|Respirovirus		198	0.00142046	1	4	1	1	5:129|13|51:20:376	0.002|0.000|0.002			8;11;YTF	2	0.996	2	3	9e-06
EZR_FERM_1_P15311_2_295	P15311	FERM-1	2	295	4	TNSAIYTFPESSFSDN	4	19	P06166	M	Matrix protein			Bovine parainfluenza 3 virus	BPIV-3	11215	Paramyxoviridae	Viruses|Riboviria|Orthornavirae|Negarnaviricota|Haploviricotina|Monjiviricetes|Mononegavirales|Paramyxoviridae|Orthoparamyxovirinae|Respirovirus		106.667	0.00136906	1	4	1	1	39:166|4|10:12:89	0.003|0.000|0.001			5;8;YTF	8	0.996	2	3	9e-06
EPS15_EH__P42566_121_215	P42566	EH	121	215	4	PELGPPTNPFQAAVAR	120	135	Q9J6K8		Structural polyprotein	PRO_0000238990	Capsid protein	Rubella virus	RUBV	376266	Matonaviridae	Viruses|Riboviria|Orthornavirae|Kitrinoviricota|Alsuviricetes|Hepelivirales|Matonaviridae|Rubivirus		7178.67	0.0736078	1	4	1	1	2348:1962|1701:14202|784:539	0.092|0.105|0.024		LIG_EH_1|7|10|NPF	7;10;NPF	11	0.464	1	3	1e-06
EPS15_EH__P42566_121_215	P42566	EH	121	215	4	PELGPPTNPFQAAVAR	120	135	Q99IE6		Structural polyprotein	PRO_0000238996	Capsid protein	Rubella virus	RUBV	376265	Matonaviridae	Viruses|Riboviria|Orthornavirae|Kitrinoviricota|Alsuviricetes|Hepelivirales|Matonaviridae|Rubivirus		7178.67	0.0736078	1	4	1	1	2348:1962|1701:14202|784:539	0.092|0.105|0.024		LIG_EH_1|7|10|NPF	7;10;NPF	11	0.464	1	3	1e-06
EPS15_EH__P42566_121_215	P42566	EH	121	215	4	PELGPPTNPFQAAVAR	120	135	Q8VA10		Structural polyprotein	PRO_0000238993	Capsid protein	Rubella virus	RUBV	376267	Matonaviridae	Viruses|Riboviria|Orthornavirae|Kitrinoviricota|Alsuviricetes|Hepelivirales|Matonaviridae|Rubivirus		7178.67	0.0736078	1	4	1	1	2348:1962|1701:14202|784:539	0.092|0.105|0.024		LIG_EH_1|7|10|NPF	7;10;NPF	11	0.464	1	3	1e-06
EPS15_EH__P42566_121_215	P42566	EH	121	215	4	PELGPPTNPFQAAVAR	120	135	Q6X2U3		Structural polyprotein	PRO_0000238984	Capsid protein	Rubella virus	RUBV	376262	Matonaviridae	Viruses|Riboviria|Orthornavirae|Kitrinoviricota|Alsuviricetes|Hepelivirales|Matonaviridae|Rubivirus		7178.67	0.0736078	1	4	1	1	2348:1962|1701:14202|784:539	0.092|0.105|0.024		LIG_EH_1|7|10|NPF	7;10;NPF	11	0.464	1	3	1e-06
EPS15_EH__P42566_121_215	P42566	EH	121	215	4	PELGPPTNPFQAAVAR	120	135	Q6X2U1		Structural polyprotein	PRO_0000238987	Capsid protein	Rubella virus	RUBV	376263	Matonaviridae	Viruses|Riboviria|Orthornavirae|Kitrinoviricota|Alsuviricetes|Hepelivirales|Matonaviridae|Rubivirus		7178.67	0.0736078	1	4	1	1	2348:1962|1701:14202|784:539	0.092|0.105|0.024		LIG_EH_1|7|10|NPF	7;10;NPF	11	0.464	1	3	1e-06
EPS15_EH__P42566_121_215	P42566	EH	121	215	4	PELGPPTNPFQAAVAR	120	135	P19725		Structural polyprotein	PRO_0000041305	Capsid protein	Rubella virus	RUBV	11044	Matonaviridae	Viruses|Riboviria|Orthornavirae|Kitrinoviricota|Alsuviricetes|Hepelivirales|Matonaviridae|Rubivirus		7178.67	0.0736078	1	4	1	1	2348:1962|1701:14202|784:539	0.092|0.105|0.024		LIG_EH_1|7|10|NPF	7;10;NPF	11	0.464	1	3	1e-06
EPS15_EH__P42566_121_215	P42566	EH	121	215	4	PELGPPTNPFQAAVAR	120	135	P08564		Structural polyprotein	PRO_0000238999	Capsid protein	Rubella virus	RUBV	376264	Matonaviridae	Viruses|Riboviria|Orthornavirae|Kitrinoviricota|Alsuviricetes|Hepelivirales|Matonaviridae|Rubivirus		7178.67	0.0736078	1	4	1	1	2348:1962|1701:14202|784:539	0.092|0.105|0.024		LIG_EH_1|7|10|NPF	7;10;NPF	11	0.464	1	3	1e-06
EPS15_EH__P42566_121_215	P42566	EH	121	215	4	PELGPPTNPFQAAVAR	120	135	P08563		Structural polyprotein	PRO_0000041302	Capsid protein	Rubella virus	RUBV	11043	Matonaviridae	Viruses|Riboviria|Orthornavirae|Kitrinoviricota|Alsuviricetes|Hepelivirales|Matonaviridae|Rubivirus		7178.67	0.0736078	1	4	1	1	2348:1962|1701:14202|784:539	0.092|0.105|0.024		LIG_EH_1|7|10|NPF	7;10;NPF	11	0.464	1	3	1e-06
EPS15_EH__P42566_121_215	P42566	EH	121	215	4	PELGPPTNPFQAAVAR	120	135	P07566		Structural polyprotein	PRO_0000041308	Capsid protein	Rubella virus	RUBV	11045	Matonaviridae	Viruses|Riboviria|Orthornavirae|Kitrinoviricota|Alsuviricetes|Hepelivirales|Matonaviridae|Rubivirus		7178.67	0.0736078	1	4	1	1	2348:1962|1701:14202|784:539	0.092|0.105|0.024		LIG_EH_1|7|10|NPF	7;10;NPF	11	0.464	1	3	1e-06
EPS15_EH__P42566_121_215	P42566	EH	121	215	4	GGPVNPFVPPVQQQQP	411	426	Q77IS8	N	Nucleoprotein			Mumps virus	MuV	11168	Paramyxoviridae	Viruses|Riboviria|Orthornavirae|Negarnaviricota|Haploviricotina|Monjiviricetes|Mononegavirales|Paramyxoviridae|Rubulavirinae|Orthorubulavirus|Mumps orthorubulavirus		294	0.00394944	1	4	1	1	284:80|6:369|114:29	0.007|0.002|0.003		LIG_EH_1|4|7|NPF	4;7;NPF	5	0.893	1	3	1e-06
EPS15_EH__P42566_121_215	P42566	EH	121	215	4	GGPVNPFVPPVQQQQP	411	426	P21277	N	Nucleoprotein			Mumps virus	MuV	11173	Paramyxoviridae	Viruses|Riboviria|Orthornavirae|Negarnaviricota|Haploviricotina|Monjiviricetes|Mononegavirales|Paramyxoviridae|Rubulavirinae|Orthorubulavirus|Mumps orthorubulavirus		294	0.00394944	1	4	1	1	284:80|6:369|114:29	0.007|0.002|0.003		LIG_EH_1|4|7|NPF	4;7;NPF	5	0.893	1	3	1e-06
EPS15_EH__P42566_121_215	P42566	EH	121	215	4	GGPVNPFVPPVQQQQP	411	426	P21186	N	Nucleoprotein			Mumps virus	MuV	11171	Paramyxoviridae	Viruses|Riboviria|Orthornavirae|Negarnaviricota|Haploviricotina|Monjiviricetes|Mononegavirales|Paramyxoviridae|Rubulavirinae|Orthorubulavirus|Mumps orthorubulavirus		294	0.00394944	1	4	1	1	284:80|6:369|114:29	0.007|0.002|0.003		LIG_EH_1|4|7|NPF	4;7;NPF	5	0.893	2	3	1e-06
EPS15_EH__P42566_121_215	P42566	EH	121	215	4	LGAGECNPFTAIGCAM	2188	2203	Q69422		Genome polyprotein	PRO_0000037686	Non-structural protein 5A	Hepatitis GB virus B	GBV-B	39113	Flaviviridae	Viruses|Riboviria|Orthornavirae|Kitrinoviricota|Flasuviricetes|Amarillovirales|Flaviviridae|Hepacivirus		1280.33	0.00941532	1	4	1	1	157:49|268:3242|56:69	0.004|0.022|0.002		LIG_EH_1|6|9|NPF	6;9;NPF	6	0.937	2	3	1e-06
EPS15_EH__P42566_121_215	P42566	EH	121	215	4	ECNPFTAIGCAMTETG	2192	2207	Q69422		Genome polyprotein	PRO_0000037686	Non-structural protein 5A	Hepatitis GB virus B	GBV-B	39113	Flaviviridae	Viruses|Riboviria|Orthornavirae|Kitrinoviricota|Flasuviricetes|Amarillovirales|Flaviviridae|Hepacivirus		2310.33	0.0292316	1	4	1	1	9:4|2:160|1612:5144	0.000|0.001|0.086		LIG_EH_1|2|5|NPF	2;5;NPF	4	0.997	2	3	1e-06
EPS15_EH__P42566_121_215	P42566	EH	121	215	4	PMPLLGAGECNPFTAI	2184	2199	Q69422		Genome polyprotein	PRO_0000037686	Non-structural protein 5A	Hepatitis GB virus B	GBV-B	39113	Flaviviridae	Viruses|Riboviria|Orthornavirae|Kitrinoviricota|Flasuviricetes|Amarillovirales|Flaviviridae|Hepacivirus		10513.3	0.125496	1	4	1	1	8076:4303|2833:16267|39:22	0.245|0.130|0.001		LIG_EH_1|10|13|NPF	10;13;NPF	26	0.986	2	3	1e-06
EPS15_EH__P42566_121_215	P42566	EH	121	215	4	LNPNEPSIWNPFSDHH	473	488	Q288N7	ORF1	Genome polyprotein	PRO_0000402450	NTPase	Bovine enteric calicivirus Newbury agent-1	BEC	331642	Caliciviridae	Viruses|Riboviria|Orthornavirae|Pisuviricota|Pisoniviricetes|Picornavirales|Caliciviridae|Nebovirus		24582.3	0.289126	1	4	1	1	5777:7273|24238:26932|2619:6908	0.298|0.442|0.127		LIG_EH_1|9|12|NPF	9;12;NPF	11	0.912	2	3	1e-06
EPS15_EH__P42566_121_215	P42566	EH	121	215	4	EPSIWNPFSDHHDEYT	477	492	Q288N7	ORF1	Genome polyprotein	PRO_0000402450	NTPase	Bovine enteric calicivirus Newbury agent-1	BEC	331642	Caliciviridae	Viruses|Riboviria|Orthornavirae|Pisuviricota|Pisoniviricetes|Picornavirales|Caliciviridae|Nebovirus		672.333	0.00620935	1	4	1	1	2|1169:846|-	0.000|0.019|0.000		LIG_EH_1|5|8|NPF	5;8;NPF	2	0.996	2	2	1e-06
EPS15_EH__P42566_121_215	P42566	EH	121	215	4	WNPFSDHHDEYTAEDV	481	496	Q288N7	ORF1	Genome polyprotein	PRO_0000402450	NTPase	Bovine enteric calicivirus Newbury agent-1	BEC	331642	Caliciviridae	Viruses|Riboviria|Orthornavirae|Pisuviricota|Pisoniviricetes|Picornavirales|Caliciviridae|Nebovirus		160.333	0.00104344	1	4	1	1	-|44:435|2	0.000|0.003|0.000		LIG_EH_1|1|4|NPF	1;4;NPF	3	0.968	2	2	1e-06
EPS15_EH__P42566_121_215	P42566	EH	121	215	4	SLSSVRSNPFSSISSG	185	200	Q288N6	ORF2	Protein VP2			Bovine enteric calicivirus Newbury agent-1	BEC	331642	Caliciviridae	Viruses|Riboviria|Orthornavirae|Pisuviricota|Pisoniviricetes|Picornavirales|Caliciviridae|Nebovirus		61	0.000573293	1	4	1	1	63|116|4	0.001|0.001|0.000		LIG_EH_1|7|10|NPF	7;10;NPF	4	0.876	2	3	1e-06
EPS15_EH__P42566_121_215	P42566	EH	121	215	4	LNPNEPSIWNPFSDHH	473	488	Q8JN60	ORF1	Genome polyprotein	PRO_0000341630	NTPase	Bovine enteric calicivirus NB	BEC-NB	190239	Caliciviridae	Viruses|Riboviria|Orthornavirae|Pisuviricota|Pisoniviricetes|Picornavirales|Caliciviridae|Nebovirus		24582.3	0.289126	1	4	1	1	5777:7273|24238:26932|2619:6908	0.298|0.442|0.127		LIG_EH_1|9|12|NPF	9;12;NPF	11	0.912	1	3	1e-06
EPS15_EH__P42566_121_215	P42566	EH	121	215	4	EPSIWNPFSDHHDEYT	477	492	Q8JN60	ORF1	Genome polyprotein	PRO_0000341630	NTPase	Bovine enteric calicivirus NB	BEC-NB	190239	Caliciviridae	Viruses|Riboviria|Orthornavirae|Pisuviricota|Pisoniviricetes|Picornavirales|Caliciviridae|Nebovirus		672.333	0.00620935	1	4	1	1	2|1169:846|-	0.000|0.019|0.000		LIG_EH_1|5|8|NPF	5;8;NPF	2	0.996	1	2	1e-06
EPS15_EH__P42566_121_215	P42566	EH	121	215	4	QAPNPFTAQIEQLTAT	12	27	P27904	M	Membrane protein			Berne virus	BEV	11156	Tobaniviridae	Viruses|Riboviria|Orthornavirae|Pisuviricota|Pisoniviricetes|Nidovirales|Tornidovirineae|Tobaniviridae|Torovirinae|Torovirus|Renitovirus|Equine torovirus		7649.33	0.0674673	1	4	1	1	64:38|11330:11501|13:2	0.002|0.200|0.000		LIG_EH_1|3|6|NPF	3;6;NPF	5	0.999	2	3	1e-06
EPS15_EH__P42566_121_215	P42566	EH	121	215	4	TNYWPFPDQAPNPFTA	4	19	P27904	M	Membrane protein			Berne virus	BEV	11156	Tobaniviridae	Viruses|Riboviria|Orthornavirae|Pisuviricota|Pisoniviricetes|Nidovirales|Tornidovirineae|Tobaniviridae|Torovirinae|Torovirus|Renitovirus|Equine torovirus		132.333	0.00129385	1	4	1	1	27:27|12:294|30:7	0.001|0.002|0.001		LIG_EH_1|11|14|NPF	11;14;NPF	14	0.88	2	3	1e-06
CRK_SH3_1_P46108_124_198	P46108	SH3-1	124	198	4	PIPLPPKVLENGPNAW	2339	2354	Q9YN02	rep	Replicase polyprotein 1ab	PRO_0000036664	Non-structural protein 5-6-7	Porcine reproductive and respiratory syndrome virus	PRRSV	300561	Arteriviridae	Viruses|Riboviria|Orthornavirae|Pisuviricota|Pisoniviricetes|Nidovirales|Arnidovirineae|Arteriviridae|unclassified Arteriviridae		20943	0.280267	1	4	1	1	49670:11249|590|267:1053	0.563|0.264|0.015			3;7;LPPK	6	0.998	1	3	1e-06
CRK_SH3_1_P46108_124_198	P46108	SH3-1	124	198	4	PIPLPPKVLENGPNAW	2339	2354	Q9WJB2	rep	Replicase polyprotein 1ab	PRO_0000036703	Non-structural protein 5-6-7	Porcine reproductive and respiratory syndrome virus	PRRSV	300559	Arteriviridae	Viruses|Riboviria|Orthornavirae|Pisuviricota|Pisoniviricetes|Nidovirales|Arnidovirineae|Arteriviridae|unclassified Arteriviridae		20943	0.280267	1	4	1	1	49670:11249|590|267:1053	0.563|0.264|0.015			3;7;LPPK	6	0.998	1	3	1e-06
CRK_SH3_1_P46108_124_198	P46108	SH3-1	124	198	4	PVPVPIPLPPKVLENG	2335	2350	Q8B912	rep	Replicase polyprotein 1ab	PRO_0000036677	Non-structural protein 5-6-7	Porcine reproductive and respiratory syndrome virus	PRRSV	300563	Arteriviridae	Viruses|Riboviria|Orthornavirae|Pisuviricota|Pisoniviricetes|Nidovirales|Arnidovirineae|Arteriviridae|unclassified Arteriviridae		5916	0.109609	1	4	1	1	534:7954|325|627:8308	0.088|0.145|0.096			7;11;LPPK	6	0.999	2	3	1e-06
CRK_SH3_1_P46108_124_198	P46108	SH3-1	124	198	4	PIPLPPKVLENGPNAW	2339	2354	Q8B912	rep	Replicase polyprotein 1ab	PRO_0000036677	Non-structural protein 5-6-7	Porcine reproductive and respiratory syndrome virus	PRRSV	300563	Arteriviridae	Viruses|Riboviria|Orthornavirae|Pisuviricota|Pisoniviricetes|Nidovirales|Arnidovirineae|Arteriviridae|unclassified Arteriviridae		20943	0.280267	1	4	1	1	49670:11249|590|267:1053	0.563|0.264|0.015			3;7;LPPK	6	0.998	2	3	1e-06
CRK_SH3_1_P46108_124_198	P46108	SH3-1	124	198	4	ENGGPSLPPKQKRYMA	208	223	Q9Q0L6	NS	Non-structural protein 1			Influenza A virus		93838	Orthomyxoviridae	Viruses|Riboviria|Orthornavirae|Negarnaviricota|Polyploviricotina|Insthoviricetes|Articulavirales|Orthomyxoviridae|Alphainfluenzavirus		3281.33	0.101453	1	4	1	1	126:2571|456|819:5872	0.028|0.204|0.073		LIG_SH3_2|4|10|PSLPPK	6;10;LPPK	7	0.99	1	3	1e-06
CRK_SH3_1_P46108_124_198	P46108	SH3-1	124	198	4	QEPCAGLPTKVSHRTS	208	223	P0DJV7	PA	Protein PA-X			Influenza A virus		383603	Orthomyxoviridae	Viruses|Riboviria|Orthornavirae|Negarnaviricota|Polyploviricotina|Insthoviricetes|Articulavirales|Orthomyxoviridae|Alphainfluenzavirus		958.333	0.015952	1	4	1	1	36:1046|40|103:1650	0.011|0.018|0.019			6;10;LPTK	1	1	2	3	1e-06
CRK_SH3_1_P46108_124_198	P46108	SH3-1	124	198	4	QEPCAGLPTKVSHRTS	208	223	P0DJU9	PA	Protein PA-X			Influenza A virus		384484	Orthomyxoviridae	Viruses|Riboviria|Orthornavirae|Negarnaviricota|Polyploviricotina|Insthoviricetes|Articulavirales|Orthomyxoviridae|Alphainfluenzavirus		958.333	0.015952	1	4	1	1	36:1046|40|103:1650	0.011|0.018|0.019			6;10;LPTK	1	1	2	3	1e-06
CRK_SH3_1_P46108_124_198	P46108	SH3-1	124	198	4	QEPCAGLPTKVSHRTS	208	223	P0DJU8	PA	Protein PA-X			Influenza A virus		382848	Orthomyxoviridae	Viruses|Riboviria|Orthornavirae|Negarnaviricota|Polyploviricotina|Insthoviricetes|Articulavirales|Orthomyxoviridae|Alphainfluenzavirus		958.333	0.015952	1	4	1	1	36:1046|40|103:1650	0.011|0.018|0.019			6;10;LPTK	1	1	2	3	1e-06
CRK_SH3_1_P46108_124_198	P46108	SH3-1	124	198	4	QEPCAGLPTKVSHRTS	208	223	P0DJU5	PA	Protein PA-X			Influenza A virus		284214	Orthomyxoviridae	Viruses|Riboviria|Orthornavirae|Negarnaviricota|Polyploviricotina|Insthoviricetes|Articulavirales|Orthomyxoviridae|Alphainfluenzavirus		958.333	0.015952	1	4	1	1	36:1046|40|103:1650	0.011|0.018|0.019			6;10;LPTK	1	1	1	3	1e-06
CRK_SH3_1_P46108_124_198	P46108	SH3-1	124	198	4	QEPCAGLPTKVSHRTS	208	223	P0DJS8	PA	Protein PA-X			Influenza A virus		384502	Orthomyxoviridae	Viruses|Riboviria|Orthornavirae|Negarnaviricota|Polyploviricotina|Insthoviricetes|Articulavirales|Orthomyxoviridae|Alphainfluenzavirus		958.333	0.015952	1	4	1	1	36:1046|40|103:1650	0.011|0.018|0.019			6;10;LPTK	1	1	2	3	1e-06
CRK_SH3_1_P46108_124_198	P46108	SH3-1	124	198	4	QEPCAGLPTKVSHRTS	208	223	P0CK92	PA	Protein PA-X			Influenza A virus		284208	Orthomyxoviridae	Viruses|Riboviria|Orthornavirae|Negarnaviricota|Polyploviricotina|Insthoviricetes|Articulavirales|Orthomyxoviridae|Alphainfluenzavirus		958.333	0.015952	1	4	1	1	36:1046|40|103:1650	0.011|0.018|0.019			6;10;LPTK	1	1	1	3	1e-06
CRK_SH3_1_P46108_124_198	P46108	SH3-1	124	198	4	QEPCAGLPTKVSHRTS	208	223	P0CK91	PA	Protein PA-X			Influenza A virus		402464	Orthomyxoviridae	Viruses|Riboviria|Orthornavirae|Negarnaviricota|Polyploviricotina|Insthoviricetes|Articulavirales|Orthomyxoviridae|Alphainfluenzavirus		958.333	0.015952	1	4	1	1	36:1046|40|103:1650	0.011|0.018|0.019			6;10;LPTK	1	1	1	3	1e-06
CRK_SH3_1_P46108_124_198	P46108	SH3-1	124	198	4	QEPCAGLPTKVSHRTS	208	223	P0CK83	PA	Protein PA-X			Influenza A virus		387207	Orthomyxoviridae	Viruses|Riboviria|Orthornavirae|Negarnaviricota|Polyploviricotina|Insthoviricetes|Articulavirales|Orthomyxoviridae|Alphainfluenzavirus		958.333	0.015952	1	4	1	1	36:1046|40|103:1650	0.011|0.018|0.019			6;10;LPTK	1	1	2	3	1e-06
CRK_SH3_1_P46108_124_198	P46108	SH3-1	124	198	4	QEPCAGLPTKVSHRTS	208	223	P0CK77	PA	Protein PA-X			Influenza A virus		402520	Orthomyxoviridae	Viruses|Riboviria|Orthornavirae|Negarnaviricota|Polyploviricotina|Insthoviricetes|Articulavirales|Orthomyxoviridae|Alphainfluenzavirus		958.333	0.015952	1	4	1	1	36:1046|40|103:1650	0.011|0.018|0.019			6;10;LPTK	1	1	1	3	1e-06
CRK_SH3_1_P46108_124_198	P46108	SH3-1	124	198	4	QEPCAGLPTKVSHRTS	208	223	P0CK71	PA	Protein PA-X			Influenza A virus		284169	Orthomyxoviridae	Viruses|Riboviria|Orthornavirae|Negarnaviricota|Polyploviricotina|Insthoviricetes|Articulavirales|Orthomyxoviridae|Alphainfluenzavirus		958.333	0.015952	1	4	1	1	36:1046|40|103:1650	0.011|0.018|0.019			6;10;LPTK	1	1	1	3	1e-06
CRK_SH3_1_P46108_124_198	P46108	SH3-1	124	198	4	PGVPSKVSLRSLNKGP	286	301	P21738	P/V	Phosphoprotein			Human parainfluenza 4b virus	HPIV-4b	11227	Paramyxoviridae	Viruses|Riboviria|Orthornavirae|Negarnaviricota|Haploviricotina|Monjiviricetes|Mononegavirales|Paramyxoviridae|Rubulavirinae|Orthorubulavirus|Human orthorubulavirus 4		98.6667	0.00102209	1	4	1	1	17:275|-|4	0.003|0.000|0.000		LIG_SH3_2|0|6|PGVPSK	2;6;VPSK	1	1	1	2	1e-06
CRK_SH3_1_P46108_124_198	P46108	SH3-1	124	198	4	EMRQSKDVPVKVSRSD	160	175	P06163	P/V/D	Phosphoprotein			Bovine parainfluenza 3 virus	BPIV-3	11215	Paramyxoviridae	Viruses|Riboviria|Orthornavirae|Negarnaviricota|Haploviricotina|Monjiviricetes|Mononegavirales|Paramyxoviridae|Orthoparamyxovirinae|Respirovirus		93	0.000970468	1	4	1	1	3:250|-|26	0.003|0.000|0.000			7;11;VPVK	4	0.612	1	2	3e-06
CRK_SH3_1_P46108_124_198	P46108	SH3-1	124	198	4	YEPPASLPKLPGKFLQ	20	35	P0C796	N	Nucleoprotein			Borna disease virus 1	BoDV-1	1714621	Bornaviridae	Viruses|Riboviria|Orthornavirae|Negarnaviricota|Haploviricotina|Monjiviricetes|Mononegavirales|Bornaviridae|Orthobornavirus		307.333	0.0104879	1	4	1	1	9:634|50|7:222	0.007|0.022|0.002		LIG_SH3_2|7|13|PKLPGK	9;13;LPGK	3	0.99	1	3	1e-06
CRK_SH3_1_P46108_124_198	P46108	SH3-1	124	198	4	ASLPKLPGKFLQYTVG	24	39	P0C796	N	Nucleoprotein			Borna disease virus 1	BoDV-1	1714621	Bornaviridae	Viruses|Riboviria|Orthornavirae|Negarnaviricota|Haploviricotina|Monjiviricetes|Mononegavirales|Bornaviridae|Orthobornavirus		22928.3	0.363535	1	4	1	1	653:7562|622|35139:24809	0.085|0.278|0.728		LIG_SH3_2|3|9|PKLPGK	5;9;LPGK	15	0.998	1	3	3e-06
CRK_SH3_1_P46108_124_198	P46108	SH3-1	124	198	4	YEPPASLPKLPGKFLQ	20	35	P0C797	N	Nucleoprotein			Borna disease virus	BDV	928296	Bornaviridae	Viruses|Riboviria|Orthornavirae|Negarnaviricota|Haploviricotina|Monjiviricetes|Mononegavirales|Bornaviridae|unclassified Bornaviridae		307.333	0.0104879	1	4	1	1	9:634|50|7:222	0.007|0.022|0.002		LIG_SH3_2|7|13|PKLPGK	9;13;LPGK	3	0.99	1	3	1e-06
CRK_SH3_1_P46108_124_198	P46108	SH3-1	124	198	4	ASLPKLPGKFLQYTVG	24	39	P0C797	N	Nucleoprotein			Borna disease virus	BDV	928296	Bornaviridae	Viruses|Riboviria|Orthornavirae|Negarnaviricota|Haploviricotina|Monjiviricetes|Mononegavirales|Bornaviridae|unclassified Bornaviridae		22928.3	0.363535	1	4	1	1	653:7562|622|35139:24809	0.085|0.278|0.728		LIG_SH3_2|3|9|PKLPGK	5;9;LPGK	15	0.998	1	3	3e-06
CRK_SH3_1_P46108_124_198	P46108	SH3-1	124	198	4	PATSQMEDVPELPPKQ	378	393	A3EXD7	N	Nucleoprotein			Bat coronavirus HKU5	BtCoV	694008	Coronaviridae	Viruses|Riboviria|Orthornavirae|Pisuviricota|Pisoniviricetes|Nidovirales|Cornidovirineae|Coronaviridae|Orthocoronavirinae|Betacoronavirus|Merbecovirus		2168.67	0.0227184	1	4	1	1	647:5641|2|102:114	0.065|0.001|0.003		LIG_SH3_2|9|15|PELPPK	11;15;LPPK	2	1	1	3	1e-06
CLTC_Clathrin-propeller__Q00610_1_364	Q00610	Clathrin-propeller	1	364	4	DSVDGAADLIDFSVPT	703	718	Q9PY83	M3	Protein mu-NS			Reovirus type 1	T1L	10884	Reoviridae	Viruses|Riboviria|Orthornavirae|Duplornaviricota|Resentoviricetes|Reovirales|Reoviridae|Spinareovirinae|Orthoreovirus		2129.67	0.0341413	1	4	1	1	609:1049|3219:132|351:1029	0.019|0.065|0.018	711|715||bait_protein|bait_domain||LIDFS|21736684;711|715||bait_protein|bait_domain||LIDFS|21736684		7;16;DLIDFSVPT	3	0.78	2	3	1e-06
CLTC_Clathrin-propeller__Q00610_1_364	Q00610	Clathrin-propeller	1	364	4	DGAADLIDFSVPTDEL	706	721	Q9PY83	M3	Protein mu-NS			Reovirus type 1	T1L	10884	Reoviridae	Viruses|Riboviria|Orthornavirae|Duplornaviricota|Resentoviricetes|Reovirales|Reoviridae|Spinareovirinae|Orthoreovirus		43347.3	0.433093	1	4	1	1	33523:17554|222:27|54119:24597	0.508|0.005|0.786	711|715||bait_protein|bait_domain||LIDFS|21736684;711|715||bait_protein|bait_domain||LIDFS|21736684		4;13;DLIDFSVPT	15	0.996	2	3	1e-06
CLTC_Clathrin-propeller__Q00610_1_364	Q00610	Clathrin-propeller	1	364	4	ATPIDSVDGAADLIDF	699	714	Q9PY83	M3	Protein mu-NS			Reovirus type 1	T1L	10884	Reoviridae	Viruses|Riboviria|Orthornavirae|Duplornaviricota|Resentoviricetes|Reovirales|Reoviridae|Spinareovirinae|Orthoreovirus		2154.33	0.0268263	1	4	1	1	2388:2250|812:27|47:939	0.050|0.016|0.015	711|715||bait_protein|bait_domain||LIDFS|21736684;711|715||bait_protein|bait_domain||LIDFS|21736684		-	2	0.999	2	3	1e-06
CLTC_Clathrin-propeller__Q00610_1_364	Q00610	Clathrin-propeller	1	364	4	ISDHSVNLITFDSVTD	1766	1781	Q306W8		Polyprotein P1234	PRO_0000228758	Non-structural protein 3	Eastern equine encephalitis virus	EEEV	374597	Togaviridae	Viruses|Riboviria|Orthornavirae|Kitrinoviricota|Alsuviricetes|Martellivirales|Togaviridae|Alphavirus		15608	0.218919	1	4	1	1	19245:13096|3417:6055|4437:574	0.332|0.282|0.043			-	7	0.995	2	3	1e-06
CLTC_Clathrin-propeller__Q00610_1_364	Q00610	Clathrin-propeller	1	364	4	RTSVISDHSVNLITFD	1762	1777	Q306W8		Polyprotein P1234	PRO_0000228758	Non-structural protein 3	Eastern equine encephalitis virus	EEEV	374597	Togaviridae	Viruses|Riboviria|Orthornavirae|Kitrinoviricota|Alsuviricetes|Martellivirales|Togaviridae|Alphavirus		46	0.000804139	1	4	1	1	9:29|92:5|3	0.000|0.002|0.000			-	3	0.852	2	3	1e-06
CLTC_Clathrin-propeller__Q00610_1_364	Q00610	Clathrin-propeller	1	364	4	SVNLITFDSVTDIFEN	1770	1785	Q306W8		Polyprotein P1234	PRO_0000228758	Non-structural protein 3	Eastern equine encephalitis virus	EEEV	374597	Togaviridae	Viruses|Riboviria|Orthornavirae|Kitrinoviricota|Alsuviricetes|Martellivirales|Togaviridae|Alphavirus		2150.33	0.0700804	1	4	1	1	8:28|1103:5222|6:84	0.000|0.208|0.001			-	6	0.983	2	3	1e-06
CD2BP2_GYF__O95400_256_341	O95400	GYF	256	341	4	LGNSDRPPGLDLNRNN	1667	1682	Q5XX01	L	RNA-directed RNA polymerase L			Sudan ebolavirus	SEBOV	386033	Filoviridae	Viruses|Riboviria|Orthornavirae|Negarnaviricota|Haploviricotina|Monjiviricetes|Mononegavirales|Filoviridae|Ebolavirus		198.667	0.00176852	1	4	1	1	52|103|6:435	0.001|0.000|0.004			6;9;PPG	3	0.997	1	3	1.1e-05
CD2BP2_GYF__O95400_256_341	O95400	GYF	256	341	4	TVWVTPPGSTSSSSVS	176	191	Q04550	ORF3	Protein VP2			Southampton virus	SHV	37129	Caliciviridae	Viruses|Riboviria|Orthornavirae|Pisuviricota|Pisoniviricetes|Picornavirales|Caliciviridae|Norovirus		195.667	0.00124108	1	4	1	1	181:3|333|70	0.002|0.001|0.001			5;8;PPG	9	0.265	1	3	1.1e-05
CD2BP2_GYF__O95400_256_341	O95400	GYF	256	341	4	EALNTVWLTPPGSTAS	173	188	Q83885	ORF3	Protein VP2			Norwalk virus	Hu/NV/NV/1968/US	524364	Caliciviridae	Viruses|Riboviria|Orthornavirae|Pisuviricota|Pisoniviricetes|Picornavirales|Caliciviridae|Norovirus		181.667	0.0011141	1	4	1	1	159|328|58	0.002|0.001|0.001			9;12;PPG	12	0.927	2	3	4e-06
CD2BP2_GYF__O95400_256_341	O95400	GYF	256	341	4	TVWLTPPGSTASSTLS	177	192	Q83885	ORF3	Protein VP2			Norwalk virus	Hu/NV/NV/1968/US	524364	Caliciviridae	Viruses|Riboviria|Orthornavirae|Pisuviricota|Pisoniviricetes|Picornavirales|Caliciviridae|Norovirus		669.333	0.00537682	1	4	1	1	631:12|626|17:722	0.007|0.002|0.007			5;8;PPG	11	0.761	2	3	4e-06
CD2BP2_GYF__O95400_256_341	O95400	GYF	256	341	4	GPPGQRVDVDDIVRYM	795	810	Q8V736	ORF1	Genome polyprotein	PRO_0000036887	NTPase	Canine calicivirus	CaCV	292348	Caliciviridae	Viruses|Riboviria|Orthornavirae|Pisuviricota|Pisoniviricetes|Picornavirales|Caliciviridae|Vesivirus|unclassified Vesivirus		205	0.000788922	1	4	1	1	38|566|11	0.000|0.002|0.000			1;4;PPG	1	1	1	3	8e-06
CD2AP_SH3_1_Q9Y5K6_2_58	Q9Y5K6	SH3-1	2	58	4	PCTSEYATPIPTPRAV	1751	1766	P13887		Polyprotein P1234	PRO_0000446653	Non-structural protein 3'	Ross river virus	RRV	11031	Togaviridae	Viruses|Riboviria|Orthornavirae|Kitrinoviricota|Alsuviricetes|Martellivirales|Togaviridae|Alphavirus		367.333	0.00343937	1	4	1	1	423:43|8:68|44:516	0.006|0.001|0.003			8;14;PIPTPR	2	0.998	2	3	1e-06
CD2AP_SH3_1_Q9Y5K6_2_58	Q9Y5K6	SH3-1	2	58	4	EEPTPPQPTPRLKLAK	732	747	Q80KJ6	ORF2	Capsid polyprotein VP90			Mink astrovirus 1	MAstV-1	1239574	Astroviridae	Viruses|Riboviria|Orthornavirae|Pisuviricota|Stelpaviricetes|Stellavirales|Astroviridae|Mamastrovirus		80.3333	0.000855694	1	4	1	1	19|16:64|29:113	0.000|0.001|0.001		LIG_SH3_3|2|6|PTPP	5;11;PQPTPR	2	0.993	1	3	1e-06
CD2AP_SH3_1_Q9Y5K6_2_58	Q9Y5K6	SH3-1	2	58	4	TLEQRVVAPVPAPRTM	312	327	P03318		Polyprotein nsP1234	PRO_0000228780	Non-structural protein 3	Middelburg virus		11023	Togaviridae	Viruses|Riboviria|Orthornavirae|Kitrinoviricota|Alsuviricetes|Martellivirales|Togaviridae|Alphavirus		64877	0.598412	1	4	1	1	18592:41076|57131:8587|37182:32063	0.673|0.592|0.531		LIG_SH3_3|5|9|VVAP;LIG_SH3_3|9|13|VPAP	8;14;PVPAPR	24	0.995	1	3	1e-06
CD2AP_SH3_1_Q9Y5K6_2_58	Q9Y5K6	SH3-1	2	58	4	RVVAPVPAPRTMPVRP	316	331	P03318		Polyprotein nsP1234	PRO_0000228780	Non-structural protein 3	Middelburg virus		11023	Togaviridae	Viruses|Riboviria|Orthornavirae|Kitrinoviricota|Alsuviricetes|Martellivirales|Togaviridae|Alphavirus		322.667	0.00427392	1	4	1	1	145:2|14:430|8:369	0.002|0.009|0.002		LIG_SH3_1|9|16|RTMPVRP;LIG_SH3_3|1|5|VVAP;LIG_SH3_3|5|9|VPAP;LIG_SH3_3|12|16|PVRP	4;10;PVPAPR	3	0.998	1	3	1e-06
CD2AP_SH3_1_Q9Y5K6_2_58	Q9Y5K6	SH3-1	2	58	4	PPSNQPTKPIPAPRTS	1748	1763	Q8QZ73		Polyprotein P1234	PRO_0000229930	Non-structural protein 3	Mayaro virus	MAYV	374990	Togaviridae	Viruses|Riboviria|Orthornavirae|Kitrinoviricota|Alsuviricetes|Martellivirales|Togaviridae|Alphavirus		136	0.00164676	1	4	1	1	278:27|8:49|2:44	0.004|0.001|0.000		LIG_SH3_3|5|9|PTKP	8;14;PIPAPR	2	0.982	1	3	1e-06
CD2AP_SH3_1_Q9Y5K6_2_58	Q9Y5K6	SH3-1	2	58	4	QPTKPIPAPRTSLRPV	1752	1767	Q8QZ73		Polyprotein P1234	PRO_0000229930	Non-structural protein 3	Mayaro virus	MAYV	374990	Togaviridae	Viruses|Riboviria|Orthornavirae|Kitrinoviricota|Alsuviricetes|Martellivirales|Togaviridae|Alphavirus		161.333	0.00246529	1	4	1	1	49:2|6:292|2:133	0.001|0.006|0.001		LIG_SH3_3|1|5|PTKP	4;10;PIPAPR	7	0.97	1	3	1e-06
CD2AP_SH3_1_Q9Y5K6_2_58	Q9Y5K6	SH3-1	2	58	4	PVPIPRSTTQVVVRGN	112	127	P28991	M	Membrane protein			Equine arteritis virus	EAV	299386	Arteriviridae	Viruses|Riboviria|Orthornavirae|Pisuviricota|Pisoniviricetes|Nidovirales|Arnidovirineae|Arteriviridae|Equarterivirinae|Alphaarterivirus|Alphaarterivirus equid		977.333	0.0124559	1	4	1	1	658:673|404:838|3:356	0.015|0.020|0.002		LIG_SH3_3|1|5|VPIP	0;6;PVPIPR	6	0.982	2	3	1e-06
CD2AP_SH3_1_Q9Y5K6_2_58	Q9Y5K6	SH3-1	2	58	4	TPSGPVPIPRSTTQVV	108	123	P28991	M	Membrane protein			Equine arteritis virus	EAV	299386	Arteriviridae	Viruses|Riboviria|Orthornavirae|Pisuviricota|Pisoniviricetes|Nidovirales|Arnidovirineae|Arteriviridae|Equarterivirinae|Alphaarterivirus|Alphaarterivirus equid		619.667	0.00630021	1	4	1	1	518:22|116:310|57:836	0.006|0.007|0.005		LIG_SH3_3|1|5|PSGP;LIG_SH3_3|5|9|VPIP	4;10;PVPIPR	2	0.993	2	3	1e-06
CD2AP_SH3_1_Q9Y5K6_2_58	Q9Y5K6	SH3-1	2	58	4	SLPVGDTRPIPAPRTI	1686	1701	P87515		Polyprotein P1234	PRO_0000228741	Non-structural protein 3	Barmah forest virus	BFV	11020	Togaviridae	Viruses|Riboviria|Orthornavirae|Kitrinoviricota|Alsuviricetes|Martellivirales|Togaviridae|Alphavirus		2329	0.0193183	1	4	1	1	1017:394|149:473|683:4271	0.016|0.011|0.031	1688|1709||bait_protein|||PVGDTRPIPAPRTIFRPVPAPR|29702546		8;14;PIPAPR	6	0.927	2	3	1e-06
ARHGAP27_WW_1_Q6ZUM4_244_282	Q6ZUM4	WW-1	244	282	4	AELNPPPYNHSYESLH	540	555	P25181	F	Fusion glycoprotein F0	PRO_0000039383	Fusion glycoprotein F1	Simian virus 41	SV41	2560766	Paramyxoviridae	Viruses|Riboviria|Orthornavirae|Negarnaviricota|Haploviricotina|Monjiviricetes|Mononegavirales|Paramyxoviridae|Rubulavirinae|Orthorubulavirus		51	0.000733546	1	4	1	1	58|61:10|24	0.001|0.001|0.000			4;8;PPPY	38	0.98	2	3	1e-06
APBB1_WW__O00213_251_289	O00213	WW	251	289	4	YPQLNFPPVYPTNPMA	4	19	P13897		Structural polyprotein	PRO_0000041327	Capsid protein	Western equine encephalitis virus	WEEV	11039	Togaviridae	Viruses|Riboviria|Orthornavirae|Kitrinoviricota|Alsuviricetes|Martellivirales|Togaviridae|Alphavirus		27	0.00061792	1	4	1	1	22|44|15	0.001|0.001|0.000			6;10;PPVY	43	0.238	2	3	1e-06
APBB1_WW__O00213_251_289	O00213	WW	251	289	4	AELNPPPYNHSYESLH	540	555	P25181	F	Fusion glycoprotein F0	PRO_0000039383	Fusion glycoprotein F1	Simian virus 41	SV41	2560766	Paramyxoviridae	Viruses|Riboviria|Orthornavirae|Negarnaviricota|Haploviricotina|Monjiviricetes|Mononegavirales|Paramyxoviridae|Rubulavirinae|Orthorubulavirus		56	0.00178111	1	4	1	1	115|8|37:8	0.004|0.000|0.001			4;8;PPPY	38	0.98	2	3	1e-06
APBB1_WW__O00213_251_289	O00213	WW	251	289	4	PVYYPPPPPVPVDPQA	28	43	Q80S27		Structural polyprotein	PRO_0000238748	Capsid protein	Middelburg virus		11023	Togaviridae	Viruses|Riboviria|Orthornavirae|Kitrinoviricota|Alsuviricetes|Martellivirales|Togaviridae|Alphavirus		1362	0.0548071	1	4	1	1	436:1704|12:31|1190:713	0.121|0.001|0.042			-	23	0.495	2	3	3e-06
APBB1_WW__O00213_251_289	O00213	WW	251	289	4	QYLNPPPYADHGANQL	12	27	Q6UY67	VP40	Matrix protein VP40			Lake Victoria marburgvirus	MARV	482820	Filoviridae	Viruses|Riboviria|Orthornavirae|Negarnaviricota|Haploviricotina|Monjiviricetes|Mononegavirales|Filoviridae|Marburgvirus		24.6667	0.000746244	1	4	1	1	51|23|-	0.002|0.000|0.000			4;8;PPPY	36	0.949	2	2	1e-06
APBB1_WW__O00213_251_289	O00213	WW	251	289	4	QYLNPPPYADHGANQL	12	27	Q1PDC8	VP40	Matrix protein VP40			Lake Victoria marburgvirus	MARV	378809	Filoviridae	Viruses|Riboviria|Orthornavirae|Negarnaviricota|Haploviricotina|Monjiviricetes|Mononegavirales|Filoviridae|Marburgvirus		24.6667	0.000746244	1	4	1	1	51|23|-	0.002|0.000|0.000			4;8;PPPY	36	0.949	2	2	1e-06
APBB1_WW__O00213_251_289	O00213	WW	251	289	4	QYLNPPPYADHGANQL	12	27	Q1PD51	VP40	Matrix protein VP40			Lake Victoria marburgvirus	MARV	378830	Filoviridae	Viruses|Riboviria|Orthornavirae|Negarnaviricota|Haploviricotina|Monjiviricetes|Mononegavirales|Filoviridae|Marburgvirus		24.6667	0.000746244	1	4	1	1	51|23|-	0.002|0.000|0.000			4;8;PPPY	36	0.949	2	2	1e-06
APBB1_WW__O00213_251_289	O00213	WW	251	289	4	QYLNPPPYADHGANQL	12	27	Q03040	VP40	Matrix protein VP40			Lake Victoria marburgvirus	MARV	33728	Filoviridae	Viruses|Riboviria|Orthornavirae|Negarnaviricota|Haploviricotina|Monjiviricetes|Mononegavirales|Filoviridae|Marburgvirus		24.6667	0.000746244	1	4	1	1	51|23|-	0.002|0.000|0.000			4;8;PPPY	36	0.949	2	2	1e-06
APBB1_WW__O00213_251_289	O00213	WW	251	289	4	QYLNPPPYADHGANQL	12	27	P35260	VP40	Matrix protein VP40			Lake Victoria marburgvirus	MARV	33727	Filoviridae	Viruses|Riboviria|Orthornavirae|Negarnaviricota|Haploviricotina|Monjiviricetes|Mononegavirales|Filoviridae|Marburgvirus		24.6667	0.000746244	1	4	1	1	51|23|-	0.002|0.000|0.000	16|19|||bait_domain||MQYLNPPPYADHGANQL|31905227,19812267		4;8;PPPY	36	0.949	2	2	1e-06
AP2_Mu__Q96CW1_160_435	Q96CW1	Mu	160	435	4	PPEYVPLHEISSKGNT	35	50	Q5VKP0	M	Matrix protein			West Caucasian bat virus	WCBV	249584	Rhabdoviridae	Viruses|Riboviria|Orthornavirae|Negarnaviricota|Haploviricotina|Monjiviricetes|Mononegavirales|Rhabdoviridae|Lyssavirus		354	0.00409097	1	4	1	1	895|128:32|7	0.009|0.003|0.000		TRG_ENDOCYTIC_2|3|7|YVPL	3;7;YVPL	3	0.683	2	3	3e-06
AP2_Mu__Q96CW1_160_435	Q96CW1	Mu	160	435	4	DTECDKLQDSINYVPL	6066	6081	P0C6Y4	rep	Replicase polyprotein 1ab	PRO_0000037381	Exoribonuclease	Porcine epidemic diarrhea virus	PEDV	229032	Coronaviridae	Viruses|Riboviria|Orthornavirae|Pisuviricota|Pisoniviricetes|Nidovirales|Cornidovirineae|Coronaviridae|Orthocoronavirinae|Alphacoronavirus|Pedacovirus		370	0.00600912	1	4	1	1	2|84:1015|2:7	0.000|0.013|0.005		TRG_ENDOCYTIC_2|12|16|YVPL	12;16;YVPL	3	0.945	1	3	2.2e-05
AP2_Mu__Q96CW1_160_435	Q96CW1	Mu	160	435	4	SGESIEELEYQRLVTS	174	189	Q6XQH7	L	RNA-directed RNA polymerase L			Oliveros mammarenavirus	OLVV	42764	Arenaviridae	Viruses|Riboviria|Orthornavirae|Negarnaviricota|Polyploviricotina|Ellioviricetes|Bunyavirales|Arenaviridae|Mammarenavirus		635	0.0076637	1	4	1	1	9|105:1791|-	0.000|0.023|0.000		TRG_ENDOCYTIC_2|9|13|YQRL	9;13;YQRL	2	0.996	1	2	2e-06
AP2_Mu__Q96CW1_160_435	Q96CW1	Mu	160	435	4	ANEIAAYALLADDLPP	124	139	Q77IS8	N	Nucleoprotein			Mumps virus	MuV	11168	Paramyxoviridae	Viruses|Riboviria|Orthornavirae|Negarnaviricota|Haploviricotina|Monjiviricetes|Mononegavirales|Paramyxoviridae|Rubulavirinae|Orthorubulavirus|Mumps orthorubulavirus		2909	0.0772707	1	4	1	1	554:2|4378:3627|46:120	0.006|0.121|0.105		TRG_ENDOCYTIC_2|6|10|YALL	6;10;YALL	12	0.921	2	3	7.8e-05
AP2_Mu__Q96CW1_160_435	Q96CW1	Mu	160	435	4	ANEIAAYALLADDLPP	124	139	P21277	N	Nucleoprotein			Mumps virus	MuV	11173	Paramyxoviridae	Viruses|Riboviria|Orthornavirae|Negarnaviricota|Haploviricotina|Monjiviricetes|Mononegavirales|Paramyxoviridae|Rubulavirinae|Orthorubulavirus|Mumps orthorubulavirus		2909	0.0772707	1	4	1	1	554:2|4378:3627|46:120	0.006|0.121|0.105		TRG_ENDOCYTIC_2|6|10|YALL	6;10;YALL	12	0.921	2	3	7.8e-05
AP2_Mu__Q96CW1_160_435	Q96CW1	Mu	160	435	4	ANEIAAYALLADDLPP	124	139	P21186	N	Nucleoprotein			Mumps virus	MuV	11171	Paramyxoviridae	Viruses|Riboviria|Orthornavirae|Negarnaviricota|Haploviricotina|Monjiviricetes|Mononegavirales|Paramyxoviridae|Rubulavirinae|Orthorubulavirus|Mumps orthorubulavirus		2909	0.0772707	1	4	1	1	554:2|4378:3627|46:120	0.006|0.121|0.105		TRG_ENDOCYTIC_2|6|10|YALL	6;10;YALL	12	0.921	2	3	7.8e-05
AP2_Mu__Q96CW1_160_435	Q96CW1	Mu	160	435	4	SGEEIEELEYQRLITS	174	189	B2MW49	L	RNA-directed RNA polymerase L			Latino mammarenavirus	LATV	45221	Arenaviridae	Viruses|Riboviria|Orthornavirae|Negarnaviricota|Polyploviricotina|Ellioviricetes|Bunyavirales|Arenaviridae|Mammarenavirus		713	0.00859509	1	4	1	1	32|114:1990|3	0.000|0.025|0.000		TRG_ENDOCYTIC_2|9|13|YQRL	9;13;YQRL	5	0.993	1	3	2e-06
AP2_Mu__Q96CW1_160_435	Q96CW1	Mu	160	435	4	ESEYLRLCESLNVSGG	180	195	Q27YE1	L	RNA-directed RNA polymerase L			Ippy mammarenavirus	IPPYV	55096	Arenaviridae	Viruses|Riboviria|Orthornavirae|Negarnaviricota|Polyploviricotina|Ellioviricetes|Bunyavirales|Arenaviridae|Mammarenavirus		785	0.0125795	1	4	1	1	10|1633:712|-	0.000|0.038|0.000		TRG_ENDOCYTIC_2|3|7|YLRL	3;7;YLRL	1	1	3	2	2e-06
AP2_Mu__Q96CW1_160_435	Q96CW1	Mu	160	435	4	EYLRLCESLNVSGGRA	182	197	Q27YE1	L	RNA-directed RNA polymerase L			Ippy mammarenavirus	IPPYV	55096	Arenaviridae	Viruses|Riboviria|Orthornavirae|Negarnaviricota|Polyploviricotina|Ellioviricetes|Bunyavirales|Arenaviridae|Mammarenavirus		427	0.00834326	1	4	1	1	105|31:290|2:853	0.001|0.004|0.020		TRG_ENDOCYTIC_2|1|5|YLRL	1;5;YLRL	2	0.998	3	3	2e-06
AP2_Mu__Q96CW1_160_435	Q96CW1	Mu	160	435	4	YKPLRIEVHEEEPAPS	1424	1439	P12915		Genome polyprotein	PRO_0000039466	Protein 3A	Bovine enterovirus	BEV	12065	Picornaviridae	Viruses|Riboviria|Orthornavirae|Pisuviricota|Pisoniviricetes|Picornavirales|Picornaviridae|Enterovirus		81.3333	0.000882337	1	4	1	1	232|6:4|2	0.002|0.000|0.000		TRG_ENDOCYTIC_2|0|4|YKPL	0;4;YKPL	1	1	2	3	9e-06
AP2_Mu__Q96CW1_160_435	Q96CW1	Mu	160	435	4	WYEQMEEDQRINDQID	793	808	Q9JGF2	ORF1	Non-structural polyprotein 1AB	PRO_0000419594	VPg	Avian nephritis virus 1	ANV-1	336960	Astroviridae	Viruses|Riboviria|Orthornavirae|Pisuviricota|Stelpaviricetes|Stellavirales|Astroviridae|Avastrovirus		32	0.00050549	1	4	1	1	7|3:27|59	0.000|0.000|0.001		TRG_ENDOCYTIC_2|1|5|YEQM	1;5;YEQM	1	1	1	3	2.9e-05
AP2_Mu__Q96CW1_160_435	Q96CW1	Mu	160	435	4	WYEQMEEDQRINDQID	793	808	P0C6K7	ORF1	Non-structural polyprotein 1A	PRO_0000419603	VPg	Avian nephritis virus 1	ANV-1	336960	Astroviridae	Viruses|Riboviria|Orthornavirae|Pisuviricota|Stelpaviricetes|Stellavirales|Astroviridae|Avastrovirus		32	0.00050549	1	4	1	1	7|3:27|59	0.000|0.000|0.001		TRG_ENDOCYTIC_2|1|5|YEQM	1;5;YEQM	1	1	1	3	2.9e-05
AHNAK2_PDZ__Q8IVF2_108_193	Q8IVF2	PDZ	108	193	4	WIVHAASADRHCACAP	484	499	Q9J6K9		Non-structural polyprotein p200	PRO_0000240168	Protease/methyltransferase p150	Rubella virus	RUBV	376266	Matonaviridae	Viruses|Riboviria|Orthornavirae|Kitrinoviricota|Alsuviricetes|Hepelivirales|Matonaviridae|Rubivirus		5168	0.181535	1	4	1	1	14278:1166|25:11|24	0.538|0.003|0.003			0;2;WI	27	0.689	1	3	2e-06
AHNAK2_PDZ__Q8IVF2_108_193	Q8IVF2	PDZ	108	193	4	WIVHAASADRHCACAP	484	499	Q99IE7		Non-structural polyprotein p200	PRO_0000240174	Protease/methyltransferase p150	Rubella virus	RUBV	376265	Matonaviridae	Viruses|Riboviria|Orthornavirae|Kitrinoviricota|Alsuviricetes|Hepelivirales|Matonaviridae|Rubivirus		5168	0.181535	1	4	1	1	14278:1166|25:11|24	0.538|0.003|0.003			0;2;WI	27	0.689	1	3	2e-06
AHNAK2_PDZ__Q8IVF2_108_193	Q8IVF2	PDZ	108	193	4	WIVHAASADRHCACAP	484	499	Q99IE5		Non-structural polyprotein p200	PRO_0000240180	Protease/methyltransferase p150	Rubella virus	RUBV	376264	Matonaviridae	Viruses|Riboviria|Orthornavirae|Kitrinoviricota|Alsuviricetes|Hepelivirales|Matonaviridae|Rubivirus		5168	0.181535	1	4	1	1	14278:1166|25:11|24	0.538|0.003|0.003			0;2;WI	27	0.689	1	3	2e-06
AHNAK2_PDZ__Q8IVF2_108_193	Q8IVF2	PDZ	108	193	4	WIVHAASADRHCACAP	484	499	Q8BCR0		Non-structural polyprotein p200	PRO_0000240171	Protease/methyltransferase p150	Rubella virus	RUBV	376267	Matonaviridae	Viruses|Riboviria|Orthornavirae|Kitrinoviricota|Alsuviricetes|Hepelivirales|Matonaviridae|Rubivirus		5168	0.181535	1	4	1	1	14278:1166|25:11|24	0.538|0.003|0.003			0;2;WI	27	0.689	1	3	2e-06
AHNAK2_PDZ__Q8IVF2_108_193	Q8IVF2	PDZ	108	193	4	WIVHAASADRHCACAP	484	499	Q86500		Non-structural polyprotein p200	PRO_0000041224	Protease/methyltransferase p150	Rubella virus	RUBV	11043	Matonaviridae	Viruses|Riboviria|Orthornavirae|Kitrinoviricota|Alsuviricetes|Hepelivirales|Matonaviridae|Rubivirus		5168	0.181535	1	4	1	1	14278:1166|25:11|24	0.538|0.003|0.003			0;2;WI	27	0.689	1	3	2e-06
AHNAK2_PDZ__Q8IVF2_108_193	Q8IVF2	PDZ	108	193	4	WIVHAASEDRHCACAP	484	499	P13889		Non-structural polyprotein p200	PRO_0000041226	Protease/methyltransferase p150	Rubella virus	RUBV	11045	Matonaviridae	Viruses|Riboviria|Orthornavirae|Kitrinoviricota|Alsuviricetes|Hepelivirales|Matonaviridae|Rubivirus		7279.67	0.168815	1	4	1	1	4|21024:803|2:6	0.000|0.505|0.001			0;2;WI	9	0.965	1	3	2e-06
AHNAK2_PDZ__Q8IVF2_108_193	Q8IVF2	PDZ	108	193	4	WIVHAASADRHCACAP	484	499	O40955		Non-structural polyprotein p200	PRO_0000240177	Protease/methyltransferase p150	Rubella virus	RUBV	11044	Matonaviridae	Viruses|Riboviria|Orthornavirae|Kitrinoviricota|Alsuviricetes|Hepelivirales|Matonaviridae|Rubivirus		5168	0.181535	1	4	1	1	14278:1166|25:11|24	0.538|0.003|0.003			0;2;WI	27	0.689	1	3	2e-06
AHNAK2_PDZ__Q8IVF2_108_193	Q8IVF2	PDZ	108	193	4	DVLGYPSGWINGKLQG	479	494	P27427	P4	Envelope glycoprotein	PRO_0000039174	Envelope glycoprotein	Dhori virus	Dho	11319	Orthomyxoviridae	Viruses|Riboviria|Orthornavirae|Negarnaviricota|Polyploviricotina|Insthoviricetes|Articulavirales|Orthomyxoviridae|Thogotovirus		977.333	0.0266179	1	4	1	1	2567:2|163:101|2:97	0.040|0.026|0.014			8;10;WI	9	0.988	2	3	1e-06
AHNAK2_PDZ__Q8IVF2_108_193	Q8IVF2	PDZ	108	193	4	TSLEDVLGYPSGWING	475	490	P27427	P4	Envelope glycoprotein	PRO_0000039174	Envelope glycoprotein	Dhori virus	Dho	11319	Orthomyxoviridae	Viruses|Riboviria|Orthornavirae|Negarnaviricota|Polyploviricotina|Insthoviricetes|Articulavirales|Orthomyxoviridae|Thogotovirus		9819	0.366179	1	4	1	1	15221:629|10407:909|414:1877	0.406|0.368|0.325			12;14;WI	7	0.993	2	3	5e-06
ZMYND11_coiled-coil-MYND__Q15326_480_602	Q15326	coiled-coil-MYND	480	602	3	LGSTQPPALEQITFGD	1838	1853	O90368		Polyprotein P1234	PRO_0000446651	Non-structural protein 3	O'nyong-nyong virus	ONNV	374989	Togaviridae	Viruses|Riboviria|Orthornavirae|Kitrinoviricota|Alsuviricetes|Martellivirales|Togaviridae|Alphavirus		161.667	0.00252728	1	3	0	1	216:227|2:33|7	0.007|0.001|0.000				2	0.994	1	3	x
ZMYND11_coiled-coil-MYND__Q15326_480_602	Q15326	coiled-coil-MYND	480	602	3	SPPKLEKTEAGSMVSS	36	51	P32533	P/V/C	Protein C			Human parainfluenza 1 virus	HPIV-1	31605	Paramyxoviridae	Viruses|Riboviria|Orthornavirae|Negarnaviricota|Haploviricotina|Monjiviricetes|Mononegavirales|Paramyxoviridae|Orthoparamyxovirinae|Respirovirus		114	0.00176592	1	3	0	1	2:85|169|86	0.002|0.003|0.001				2	0.932	2	3	x
ZMYND11_coiled-coil-MYND__Q15326_480_602	Q15326	coiled-coil-MYND	480	602	3	SPPKLEKTEAGSMVSS	36	51	P28055	P/V/C	Protein C			Human parainfluenza 1 virus	HPIV-1	11210	Paramyxoviridae	Viruses|Riboviria|Orthornavirae|Negarnaviricota|Haploviricotina|Monjiviricetes|Mononegavirales|Paramyxoviridae|Orthoparamyxovirinae|Respirovirus		114	0.00176592	1	3	0	1	2:85|169|86	0.002|0.003|0.001				2	0.932	2	3	x
ZMYND11_coiled-coil-MYND__Q15326_480_602	Q15326	coiled-coil-MYND	480	602	3	GPSNLPSSPPVLQLAM	2168	2183	Q69422		Genome polyprotein	PRO_0000037686	Non-structural protein 5A	Hepatitis GB virus B	GBV-B	39113	Flaviviridae	Viruses|Riboviria|Orthornavirae|Kitrinoviricota|Flasuviricetes|Amarillovirales|Flaviviridae|Hepacivirus		66008.3	0.827509	1	3	0	1	34636:18506|21132:25258|30563:67930	0.775|0.865|0.843				17	0.995	2	3	x
ZMYND11_coiled-coil-MYND__Q15326_480_602	Q15326	coiled-coil-MYND	480	602	3	LPSSPPVLQLAMPMPL	2172	2187	Q69422		Genome polyprotein	PRO_0000037686	Non-structural protein 5A	Hepatitis GB virus B	GBV-B	39113	Flaviviridae	Viruses|Riboviria|Orthornavirae|Kitrinoviricota|Flasuviricetes|Amarillovirales|Flaviviridae|Hepacivirus		8046	0.10853	1	3	0	1	4490:4795|577:3783|6715:3778	0.146|0.071|0.108				12	0.992	2	3	x
ZMYND11_coiled-coil-MYND__Q15326_480_602	Q15326	coiled-coil-MYND	480	602	3	PPVLQLAMPMPLLGAG	2176	2191	Q69422		Genome polyprotein	PRO_0000037686	Non-structural protein 5A	Hepatitis GB virus B	GBV-B	39113	Flaviviridae	Viruses|Riboviria|Orthornavirae|Kitrinoviricota|Flasuviricetes|Amarillovirales|Flaviviridae|Hepacivirus		2474	0.0368625	1	3	0	1	787:1940|210:2286|1688:511	0.046|0.040|0.024				5	0.998	2	3	x
YWHAZ_14-3-3__P63104_1_245	P63104	14-3-3	1	245	3	MTVTPPVDYMPLPITD	361	376	B8XTP8		Genome polyprotein	PRO_0000446197	Capsid protein VP3	Cosavirus A	HCoSV-A	1554483	Picornaviridae	Viruses|Riboviria|Orthornavirae|Pisuviricota|Pisoniviricetes|Picornavirales|Picornaviridae|Cosavirus		202.25	0.0572278	1	3	0	1	-|534|-|275	0.000|0.018|0.000|0.211				6	0.325	2	2	x
YWHAZ_14-3-3__P63104_1_245	P63104	14-3-3	1	245	3	RTEPCYGMTVTPPVDY	354	369	B8XTP8		Genome polyprotein	PRO_0000446197	Capsid protein VP3	Cosavirus A	HCoSV-A	1554483	Picornaviridae	Viruses|Riboviria|Orthornavirae|Pisuviricota|Pisoniviricetes|Picornavirales|Picornaviridae|Cosavirus		16.75	0.00625249	1	3	0	1	-|36|-|31	0.000|0.001|0.000|0.024				4	0.202	2	2	x
YWHAE_14-3-3_epsilon_P62258_1_255	P62258	14-3-3-epsilon	1	255	3	MTVTPPVDYMPLPITD	361	376	B8XTP8		Genome polyprotein	PRO_0000446197	Capsid protein VP3	Cosavirus A	HCoSV-A	1554483	Picornaviridae	Viruses|Riboviria|Orthornavirae|Pisuviricota|Pisoniviricetes|Picornavirales|Picornaviridae|Cosavirus		897	0.0979482	1	3	0	1	-|-|41|3547	0.000|0.000|0.080|0.312				6	0.325	2	2	x
YWHAE_14-3-3_epsilon_P62258_1_255	P62258	14-3-3-epsilon	1	255	3	RTEPCYGMTVTPPVDY	354	369	B8XTP8		Genome polyprotein	PRO_0000446197	Capsid protein VP3	Cosavirus A	HCoSV-A	1554483	Picornaviridae	Viruses|Riboviria|Orthornavirae|Pisuviricota|Pisoniviricetes|Picornavirales|Picornaviridae|Cosavirus		16.75	0.0215234	1	3	0	1	-|-|43|24	0.000|0.000|0.084|0.002				4	0.202	2	2	x
YAP1_WW_2_P46937_228_266	P46937	WW-2	228	266	3	PDDDDLWLPPPEYVPL	26	41	Q5VKP0	M	Matrix protein			West Caucasian bat virus	WCBV	249584	Rhabdoviridae	Viruses|Riboviria|Orthornavirae|Negarnaviricota|Haploviricotina|Monjiviricetes|Mononegavirales|Rhabdoviridae|Lyssavirus		3.66667	0.000153268	1	3	0	1	-|7|4	0.000|0.000|0.000		LIG_WW_1|9|13|PPEY	9;13;PPEY	23	0.382	1	2	1e-06
YAP1_WW_2_P46937_228_266	P46937	WW-2	228	266	3	KMGLPPPYDESCPMET	20	35	P08325	M	Matrix protein			Vesicular stomatitis New Jersey virus	VSNJV	11283	Rhabdoviridae	Viruses|Riboviria|Orthornavirae|Negarnaviricota|Haploviricotina|Monjiviricetes|Mononegavirales|Rhabdoviridae|Vesiculovirus		3.33333	7.51528e-05	1	3	0	1	7|3|-	0.000|0.000|0.000		LIG_WW_1|4|8|PPPY	4;8;PPPY	1	1	1	2	6e-06
YAP1_WW_2_P46937_228_266	P46937	WW-2	228	266	3	PPPYDESCPMETQPSA	24	39	P08325	M	Matrix protein			Vesicular stomatitis New Jersey virus	VSNJV	11283	Rhabdoviridae	Viruses|Riboviria|Orthornavirae|Negarnaviricota|Haploviricotina|Monjiviricetes|Mononegavirales|Rhabdoviridae|Vesiculovirus		4903.67	0.0608006	1	3	0	1	3385:11326|-|-	0.182|0.000|0.000		LIG_WW_1|0|4|PPPY	0;4;PPPY	13	0.994	1	1	1e-06
YAP1_WW_2_P46937_228_266	P46937	WW-2	228	266	3	LGIAPPPYEEDTSMEY	20	35	Q8B0I2	M	Matrix protein			Vesicular stomatitis Indiana virus	VSIV	434488	Rhabdoviridae	Viruses|Riboviria|Orthornavirae|Negarnaviricota|Haploviricotina|Monjiviricetes|Mononegavirales|Rhabdoviridae|Vesiculovirus		404.667	0.0118341	1	3	0	1	176:16|11:242|181:588	0.005|0.005|0.026		LIG_WW_1|4|8|PPPY	4;8;PPPY	7	0.988	0	3	1e-06
YAP1_WW_2_P46937_228_266	P46937	WW-2	228	266	3	LGIAPPPYEEDTSMEY	20	35	Q8B0H7	M	Matrix protein			Vesicular stomatitis Indiana virus	VSIV	434490	Rhabdoviridae	Viruses|Riboviria|Orthornavirae|Negarnaviricota|Haploviricotina|Monjiviricetes|Mononegavirales|Rhabdoviridae|Vesiculovirus		404.667	0.0118341	1	3	0	1	176:16|11:242|181:588	0.005|0.005|0.026		LIG_WW_1|4|8|PPPY	4;8;PPPY	7	0.988	0	3	1e-06
YAP1_WW_2_P46937_228_266	P46937	WW-2	228	266	3	LGIAPPPYEEDTSMEY	20	35	Q8B0H2	M	Matrix protein			Vesicular stomatitis Indiana virus	VSIV	434489	Rhabdoviridae	Viruses|Riboviria|Orthornavirae|Negarnaviricota|Haploviricotina|Monjiviricetes|Mononegavirales|Rhabdoviridae|Vesiculovirus		404.667	0.0118341	1	3	0	1	176:16|11:242|181:588	0.005|0.005|0.026		LIG_WW_1|4|8|PPPY	4;8;PPPY	7	0.988	0	3	1e-06
YAP1_WW_2_P46937_228_266	P46937	WW-2	228	266	3	LGIAPPPYEEDTSMEY	20	35	P04876	M	Matrix protein			Vesicular stomatitis Indiana virus	VSIV	11278	Rhabdoviridae	Viruses|Riboviria|Orthornavirae|Negarnaviricota|Haploviricotina|Monjiviricetes|Mononegavirales|Rhabdoviridae|Vesiculovirus		404.667	0.0118341	1	3	0	1	176:16|11:242|181:588	0.005|0.005|0.026		LIG_WW_1|4|8|PPPY	4;8;PPPY	7	0.988	0	3	1e-06
YAP1_WW_2_P46937_228_266	P46937	WW-2	228	266	3	LGIAPPPYEEDTSMEY	20	35	P03519	M	Matrix protein			Vesicular stomatitis Indiana virus	VSIV	11285	Rhabdoviridae	Viruses|Riboviria|Orthornavirae|Negarnaviricota|Haploviricotina|Monjiviricetes|Mononegavirales|Rhabdoviridae|Vesiculovirus		404.667	0.0118341	1	3	0	1	176:16|11:242|181:588	0.005|0.005|0.026	24|27|||bait_domain||PPPY|14990685,16188963,11024108	LIG_WW_1|4|8|PPPY	4;8;PPPY	7	0.988	0	3	1e-06
YAP1_WW_2_P46937_228_266	P46937	WW-2	228	266	3	NHHYAELNPPPYNHSY	536	551	P25181	F	Fusion glycoprotein F0	PRO_0000039383	Fusion glycoprotein F1	Simian virus 41	SV41	2560766	Paramyxoviridae	Viruses|Riboviria|Orthornavirae|Negarnaviricota|Haploviricotina|Monjiviricetes|Mononegavirales|Paramyxoviridae|Rubulavirinae|Orthorubulavirus		6.66667	0.000168874	1	3	0	1	2|2:9|7	0.000|0.000|0.000		LIG_WW_1|8|12|PPPY	8;12;PPPY	25	0.956	3	3	1e-06
YAP1_WW_2_P46937_228_266	P46937	WW-2	228	266	3	PDDDDLWLPPPEYVPL	26	41	P15200	M	Matrix protein			Rabies virus	RABV	11293	Rhabdoviridae	Viruses|Riboviria|Orthornavirae|Negarnaviricota|Haploviricotina|Monjiviricetes|Mononegavirales|Rhabdoviridae|Lyssavirus		3.66667	0.000153268	1	3	0	1	-|7|4	0.000|0.000|0.000		LIG_WW_1|9|13|PPEY	9;13;PPEY	23	0.382	1	2	1e-06
YAP1_WW_2_P46937_228_266	P46937	WW-2	228	266	3	LPPPEYVPLKELTSKK	33	48	P15200	M	Matrix protein			Rabies virus	RABV	11293	Rhabdoviridae	Viruses|Riboviria|Orthornavirae|Negarnaviricota|Haploviricotina|Monjiviricetes|Mononegavirales|Rhabdoviridae|Lyssavirus		5.33333	0.00017147	1	3	0	1	5|8|3	0.000|0.000|0.000		LIG_WW_1|2|6|PPEY	2;6;PPEY	1	1	1	3	1e-06
YAP1_WW_2_P46937_228_266	P46937	WW-2	228	266	3	LPPPEYVPLKELTSKK	33	48	P0DOF2	M	Matrix protein			Rabies virus	RABV	11295	Rhabdoviridae	Viruses|Riboviria|Orthornavirae|Negarnaviricota|Haploviricotina|Monjiviricetes|Mononegavirales|Rhabdoviridae|Lyssavirus		5.33333	0.00017147	1	3	0	1	5|8|3	0.000|0.000|0.000		LIG_WW_1|2|6|PPEY	2;6;PPEY	1	1	1	3	1e-06
YAP1_WW_2_P46937_228_266	P46937	WW-2	228	266	3	LPPPEYVPLKELTSKK	33	48	P08671	M	Matrix protein			Rabies virus	RABV	103929	Rhabdoviridae	Viruses|Riboviria|Orthornavirae|Negarnaviricota|Haploviricotina|Monjiviricetes|Mononegavirales|Rhabdoviridae|Lyssavirus		5.33333	0.00017147	1	3	0	1	5|8|3	0.000|0.000|0.000		LIG_WW_1|2|6|PPEY	2;6;PPEY	1	1	1	3	1e-06
YAP1_WW_2_P46937_228_266	P46937	WW-2	228	266	3	PDDDDLWLPPPEYVPL	26	41	A3RM21	M	Matrix protein			Rabies virus	RABV	445790	Rhabdoviridae	Viruses|Riboviria|Orthornavirae|Negarnaviricota|Haploviricotina|Monjiviricetes|Mononegavirales|Rhabdoviridae|Lyssavirus		3.66667	0.000153268	1	3	0	1	-|7|4	0.000|0.000|0.000		LIG_WW_1|9|13|PPEY	9;13;PPEY	23	0.382	1	2	1e-06
YAP1_WW_2_P46937_228_266	P46937	WW-2	228	266	3	PDDDDLWLPPPEYVPL	26	41	Q5VKP4	M	Matrix protein			Irkut virus	IRKV	249583	Rhabdoviridae	Viruses|Riboviria|Orthornavirae|Negarnaviricota|Haploviricotina|Monjiviricetes|Mononegavirales|Rhabdoviridae|Lyssavirus		3.66667	0.000153268	1	3	0	1	-|7|4	0.000|0.000|0.000		LIG_WW_1|9|13|PPEY	9;13;PPEY	23	0.382	1	2	1e-06
YAP1_WW_2_P46937_228_266	P46937	WW-2	228	266	3	PDDDDLWLPPPEYVPL	26	41	A4UHQ0	M	Matrix protein			European bat lyssavirus 1	EBLV1	453115	Rhabdoviridae	Viruses|Riboviria|Orthornavirae|Negarnaviricota|Haploviricotina|Monjiviricetes|Mononegavirales|Rhabdoviridae|Lyssavirus		3.66667	0.000153268	1	3	0	1	-|7|4	0.000|0.000|0.000		LIG_WW_1|9|13|PPEY	9;13;PPEY	23	0.382	1	2	1e-06
YAP1_WW_2_P46937_228_266	P46937	WW-2	228	266	3	MKSSPTAPPAYAAIPS	7	22	P32555	Segment-10	Non-structural protein NS3	PRO_0000040655	Non-structural protein NS3A	Broadhaven virus	BRD	10893	Reoviridae	Viruses|Riboviria|Orthornavirae|Duplornaviricota|Resentoviricetes|Reovirales|Reoviridae|Sedoreovirinae|Orbivirus		358.333	0.00914417	1	3	0	1	261:14|92:666|10:32	0.007|0.019|0.001		LIG_WW_1|7|11|PPAY	7;11;PPAY	19	0.673	0	3	1e-06
YAP1_WW_2_P46937_228_266	P46937	WW-2	228	266	3	SLVRVDDTISQPPRYA	25	40	Q04686	Segment-10	Non-structural protein P8	PRO_0000040635	Non-structural protein NS3A	Bluetongue virus 17	BTV 17	33718	Reoviridae	Viruses|Riboviria|Orthornavirae|Duplornaviricota|Resentoviricetes|Reovirales|Reoviridae|Sedoreovirinae|Orbivirus		6.33333	0.000343419	1	3	0	1	-|9|10	0.000|0.000|0.001		LIG_WW_1|11|15|PPRY	11;15;PPRY	10	0.95	1	2	5e-06
YAP1_WW_2_P46937_228_266	P46937	WW-2	228	266	3	SLVRVDDTISQPPRYA	25	40	P08363	Segment-10	Non-structural protein P8	PRO_0000040629	Non-structural protein NS3A	Bluetongue virus 10	BTV 10	10900	Reoviridae	Viruses|Riboviria|Orthornavirae|Duplornaviricota|Resentoviricetes|Reovirales|Reoviridae|Sedoreovirinae|Orbivirus		6.33333	0.000343419	1	3	0	1	-|9|10	0.000|0.000|0.001	36|39|||bait_domain||PPRY|16352570	LIG_WW_1|11|15|PPRY	11;15;PPRY	10	0.95	1	2	5e-06
YAP1_WW_2_P46937_228_266	P46937	WW-2	228	266	3	SLVRVDDTISQPPRYA	25	40	P23705	Segment-10	Non-structural protein P8	PRO_0000040625	Non-structural protein NS3A	Bluetongue virus 1	BTV 1	10905	Reoviridae	Viruses|Riboviria|Orthornavirae|Duplornaviricota|Resentoviricetes|Reovirales|Reoviridae|Sedoreovirinae|Orbivirus		6.33333	0.000343419	1	3	0	1	-|9|10	0.000|0.000|0.001		LIG_WW_1|11|15|PPRY	11;15;PPRY	10	0.95	1	2	5e-06
YAP1_WW_2_P46937_228_266	P46937	WW-2	228	266	3	SLVRVDDTISQPPRYA	25	40	P13841	Segment-10	Non-structural protein P8	PRO_0000040623	Non-structural protein NS3A	Bluetongue virus 1	BTV 1	10904	Reoviridae	Viruses|Riboviria|Orthornavirae|Duplornaviricota|Resentoviricetes|Reovirales|Reoviridae|Sedoreovirinae|Orbivirus		6.33333	0.000343419	1	3	0	1	-|9|10	0.000|0.000|0.001		LIG_WW_1|11|15|PPRY	11;15;PPRY	10	0.95	1	2	5e-06
YAP1_WW_2_P46937_228_266	P46937	WW-2	228	266	3	PNDDDLWLPPPEYVPL	36	51	Q9QSP2	M	Matrix protein			Australian bat lyssavirus	ABLV	446561	Rhabdoviridae	Viruses|Riboviria|Orthornavirae|Negarnaviricota|Haploviricotina|Monjiviricetes|Mononegavirales|Rhabdoviridae|Lyssavirus		4	0.000183401	1	3	0	1	-|7|5	0.000|0.000|0.000		LIG_WW_1|9|13|PPEY	9;13;PPEY	22	0.973	1	2	1e-06
YAP1_WW_2_P46937_228_266	P46937	WW-2	228	266	3	LPPPEYVPLTEITGKK	43	58	Q9QSP2	M	Matrix protein			Australian bat lyssavirus	ABLV	446561	Rhabdoviridae	Viruses|Riboviria|Orthornavirae|Negarnaviricota|Haploviricotina|Monjiviricetes|Mononegavirales|Rhabdoviridae|Lyssavirus		4.66667	9.40782e-05	1	3	0	1	8:2|4|-	0.000|0.000|0.000		LIG_WW_1|2|6|PPEY	2;6;PPEY	1	1	1	2	1e-06
YAP1_WW_2_P46937_228_266	P46937	WW-2	228	266	3	PDDDDLWLPPPEYVPL	26	41	Q6X1D6	M	Matrix protein			Aravan virus	ARAV	211977	Rhabdoviridae	Viruses|Riboviria|Orthornavirae|Negarnaviricota|Haploviricotina|Monjiviricetes|Mononegavirales|Rhabdoviridae|Lyssavirus		3.66667	0.000153268	1	3	0	1	-|7|4	0.000|0.000|0.000		LIG_WW_1|9|13|PPEY	9;13;PPEY	23	0.382	1	2	1e-06
YAP1_WW_2_P46937_228_266	P46937	WW-2	228	266	3	LPPPEYVPLTEITGKK	33	48	Q6X1D6	M	Matrix protein			Aravan virus	ARAV	211977	Rhabdoviridae	Viruses|Riboviria|Orthornavirae|Negarnaviricota|Haploviricotina|Monjiviricetes|Mononegavirales|Rhabdoviridae|Lyssavirus		4.66667	9.40782e-05	1	3	0	1	8:2|4|-	0.000|0.000|0.000		LIG_WW_1|2|6|PPEY	2;6;PPEY	1	1	1	2	1e-06
YAP1_WW_1_P46937_169_207	P46937	WW-1	169	207	3	KMGLPPPYDESCPMET	20	35	P08325	M	Matrix protein			Vesicular stomatitis New Jersey virus	VSNJV	11283	Rhabdoviridae	Viruses|Riboviria|Orthornavirae|Negarnaviricota|Haploviricotina|Monjiviricetes|Mononegavirales|Rhabdoviridae|Vesiculovirus		3.33333	2.37161e-05	1	3	0	1	4|2|4	0.000|0.000|0.000		LIG_WW_1|4|8|PPPY	4;8;PPPY	1	1	1	3	5e-06
YAP1_WW_1_P46937_169_207	P46937	WW-1	169	207	3	TMPPTYERVKDDSPPG	132	147	Q04544	ORF1	Genome polyprotein	PRO_0000036935	Protein p48	Southampton virus	SHV	37129	Caliciviridae	Viruses|Riboviria|Orthornavirae|Pisuviricota|Pisoniviricetes|Picornavirales|Caliciviridae|Norovirus		3	2.2244e-05	1	3	0	1	5|-|4	0.000|0.000|0.000		LIG_WW_1|2|6|PPTY	2;6;PPTY	2	0.938	1	2	1.1e-05
YAP1_WW_1_P46937_169_207	P46937	WW-1	169	207	3	LPTYRYPLELDTANNR	308	323	P04506	S1	Outer capsid protein sigma-1			Reovirus type 1	T1L	10884	Reoviridae	Viruses|Riboviria|Orthornavirae|Duplornaviricota|Resentoviricetes|Reovirales|Reoviridae|Spinareovirinae|Orthoreovirus		371	0.00250879	1	3	0	1	436|13:345|3:316	0.003|0.002|0.003			0;4;LPTY	3	0.997	0	3	4.6e-05
YAP1_WW_1_P46937_169_207	P46937	WW-1	169	207	3	LPPPEYVPLKELTSKK	33	48	Q8B6J7	M	Matrix protein			Rabies virus	RABV	11296	Rhabdoviridae	Viruses|Riboviria|Orthornavirae|Negarnaviricota|Haploviricotina|Monjiviricetes|Mononegavirales|Rhabdoviridae|Lyssavirus		9	5.86517e-05	1	3	0	1	10|10|7	0.000|0.000|0.000		LIG_WW_1|2|6|PPEY	2;6;PPEY	1	1	1	3	1e-06
YAP1_WW_1_P46937_169_207	P46937	WW-1	169	207	3	LPPPEYVPLKELTSKK	33	48	Q0GBY2	M	Matrix protein			Rabies virus	RABV	445791	Rhabdoviridae	Viruses|Riboviria|Orthornavirae|Negarnaviricota|Haploviricotina|Monjiviricetes|Mononegavirales|Rhabdoviridae|Lyssavirus		9	5.86517e-05	1	3	0	1	10|10|7	0.000|0.000|0.000		LIG_WW_1|2|6|PPEY	2;6;PPEY	1	1	1	3	1e-06
YAP1_WW_1_P46937_169_207	P46937	WW-1	169	207	3	PDDDDLWLPPPEYVPL	26	41	Q0GBX7	M	Matrix protein			Rabies virus	RABV	445792	Rhabdoviridae	Viruses|Riboviria|Orthornavirae|Negarnaviricota|Haploviricotina|Monjiviricetes|Mononegavirales|Rhabdoviridae|Lyssavirus		2525.33	0.0163375	1	3	0	1	2099:260|522:3133|20:1542	0.013|0.020|0.015		LIG_WW_1|9|13|PPEY	9;13;PPEY	23	0.382	0	3	1e-06
YAP1_WW_1_P46937_169_207	P46937	WW-1	169	207	3	PDDDDLWLPPPEYVPL	26	41	P25224	M	Matrix protein			Rabies virus	RABV	11298	Rhabdoviridae	Viruses|Riboviria|Orthornavirae|Negarnaviricota|Haploviricotina|Monjiviricetes|Mononegavirales|Rhabdoviridae|Lyssavirus		2525.33	0.0163375	1	3	0	1	2099:260|522:3133|20:1542	0.013|0.020|0.015		LIG_WW_1|9|13|PPEY	9;13;PPEY	23	0.382	0	3	1e-06
YAP1_WW_1_P46937_169_207	P46937	WW-1	169	207	3	LPPPEYVPLKELTSKK	33	48	P25223	M	Matrix protein			Rabies virus	RABV	11294	Rhabdoviridae	Viruses|Riboviria|Orthornavirae|Negarnaviricota|Haploviricotina|Monjiviricetes|Mononegavirales|Rhabdoviridae|Lyssavirus		9	5.86517e-05	1	3	0	1	10|10|7	0.000|0.000|0.000		LIG_WW_1|2|6|PPEY	2;6;PPEY	1	1	1	3	1e-06
YAP1_WW_1_P46937_169_207	P46937	WW-1	169	207	3	LPPPEYVPLKELTSKK	33	48	P15200	M	Matrix protein			Rabies virus	RABV	11293	Rhabdoviridae	Viruses|Riboviria|Orthornavirae|Negarnaviricota|Haploviricotina|Monjiviricetes|Mononegavirales|Rhabdoviridae|Lyssavirus		9	5.86517e-05	1	3	0	1	10|10|7	0.000|0.000|0.000		LIG_WW_1|2|6|PPEY	2;6;PPEY	1	1	1	3	1e-06
YAP1_WW_1_P46937_169_207	P46937	WW-1	169	207	3	LPPPEYVPLKELTSKK	33	48	P0DOF2	M	Matrix protein			Rabies virus	RABV	11295	Rhabdoviridae	Viruses|Riboviria|Orthornavirae|Negarnaviricota|Haploviricotina|Monjiviricetes|Mononegavirales|Rhabdoviridae|Lyssavirus		9	5.86517e-05	1	3	0	1	10|10|7	0.000|0.000|0.000		LIG_WW_1|2|6|PPEY	2;6;PPEY	1	1	1	3	1e-06
YAP1_WW_1_P46937_169_207	P46937	WW-1	169	207	3	LPPPEYVPLKELTSKK	33	48	P08671	M	Matrix protein			Rabies virus	RABV	103929	Rhabdoviridae	Viruses|Riboviria|Orthornavirae|Negarnaviricota|Haploviricotina|Monjiviricetes|Mononegavirales|Rhabdoviridae|Lyssavirus		9	5.86517e-05	1	3	0	1	10|10|7	0.000|0.000|0.000		LIG_WW_1|2|6|PPEY	2;6;PPEY	1	1	1	3	1e-06
YAP1_WW_1_P46937_169_207	P46937	WW-1	169	207	3	DLPPPPLYAQEKRQDP	556	571	Q1PDD0	NP	Nucleoprotein			Lake Victoria marburgvirus	MARV	378809	Filoviridae	Viruses|Riboviria|Orthornavirae|Negarnaviricota|Haploviricotina|Monjiviricetes|Mononegavirales|Filoviridae|Marburgvirus		1649.67	0.0218733	1	3	0	1	911:1242|2:9|955:1830	0.010|0.000|0.055		LIG_WW_1|4|8|PPLY	4;8;PPLY	14	0.895	0	3	1e-06
YAP1_WW_1_P46937_169_207	P46937	WW-1	169	207	3	DLPPPPLYAQEKRQDP	556	571	Q1PD53	NP	Nucleoprotein			Lake Victoria marburgvirus	MARV	378830	Filoviridae	Viruses|Riboviria|Orthornavirae|Negarnaviricota|Haploviricotina|Monjiviricetes|Mononegavirales|Filoviridae|Marburgvirus		1649.67	0.0218733	1	3	0	1	911:1242|2:9|955:1830	0.010|0.000|0.055		LIG_WW_1|4|8|PPLY	4;8;PPLY	14	0.895	0	3	1e-06
YAP1_WW_1_P46937_169_207	P46937	WW-1	169	207	3	DLPPPPLYAQEKRQDP	556	571	P35263	NP	Nucleoprotein			Lake Victoria marburgvirus	MARV	33728	Filoviridae	Viruses|Riboviria|Orthornavirae|Negarnaviricota|Haploviricotina|Monjiviricetes|Mononegavirales|Filoviridae|Marburgvirus		1649.67	0.0218733	1	3	0	1	911:1242|2:9|955:1830	0.010|0.000|0.055		LIG_WW_1|4|8|PPLY	4;8;PPLY	14	0.895	0	3	1e-06
YAP1_WW_1_P46937_169_207	P46937	WW-1	169	207	3	DLPPPPLYAQEKRQDP	556	571	P27588	NP	Nucleoprotein			Lake Victoria marburgvirus	MARV	33727	Filoviridae	Viruses|Riboviria|Orthornavirae|Negarnaviricota|Haploviricotina|Monjiviricetes|Mononegavirales|Filoviridae|Marburgvirus		1649.67	0.0218733	1	3	0	1	911:1242|2:9|955:1830	0.010|0.000|0.055		LIG_WW_1|4|8|PPLY	4;8;PPLY	14	0.895	0	3	1e-06
YAP1_WW_1_P46937_169_207	P46937	WW-1	169	207	3	PPEYVPLTQIKGKENV	35	50	Q6JAM6	M	Matrix protein			Lagos bat virus	LBV	38766	Rhabdoviridae	Viruses|Riboviria|Orthornavirae|Negarnaviricota|Haploviricotina|Monjiviricetes|Mononegavirales|Rhabdoviridae|Lyssavirus		42.6667	0.000473454	1	3	0	1	-|3|8:117	0.000|0.000|0.001		LIG_WW_1|0|4|PPEY	0;4;PPEY	2	0.984	1	2	1e-06
YAP1_WW_1_P46937_169_207	P46937	WW-1	169	207	3	LPPPEYVPLAEITGKK	33	48	Q5VKP4	M	Matrix protein			Irkut virus	IRKV	249583	Rhabdoviridae	Viruses|Riboviria|Orthornavirae|Negarnaviricota|Haploviricotina|Monjiviricetes|Mononegavirales|Rhabdoviridae|Lyssavirus		48.6667	0.00028468	1	3	0	1	103:20|12|11	0.001|0.000|0.000		LIG_WW_1|2|6|PPEY	2;6;PPEY	6	0.986	1	3	1e-06
YAP1_WW_1_P46937_169_207	P46937	WW-1	169	207	3	GGPDDLPSYPPKKEVS	2208	2223	Q69422		Genome polyprotein	PRO_0000037686	Non-structural protein 5A	Hepatitis GB virus B	GBV-B	39113	Flaviviridae	Viruses|Riboviria|Orthornavirae|Kitrinoviricota|Flasuviricetes|Amarillovirales|Flaviviridae|Hepacivirus		1.66667	1.13518e-05	1	3	0	1	-|3|2	0.000|0.000|0.000			5;9;LPSY	1	1	1	2	1e-06
YAP1_WW_1_P46937_169_207	P46937	WW-1	169	207	3	PDDDDLWLPPPEYVPL	26	41	A4UHQ5	M	Matrix protein			European bat lyssavirus 2	EBLV2	453116	Rhabdoviridae	Viruses|Riboviria|Orthornavirae|Negarnaviricota|Haploviricotina|Monjiviricetes|Mononegavirales|Rhabdoviridae|Lyssavirus		2525.33	0.0163375	1	3	0	1	2099:260|522:3133|20:1542	0.013|0.020|0.015		LIG_WW_1|9|13|PPEY	9;13;PPEY	23	0.382	0	3	1e-06
YAP1_WW_1_P46937_169_207	P46937	WW-1	169	207	3	GDPREPAPPAYSPADF	134	149	Q66262		Uncharacterized protein VP12	PRO_0000403201	Uncharacterized protein VP12	Colorado tick fever virus	CTFV	648168	Reoviridae	Viruses|Riboviria|Orthornavirae|Duplornaviricota|Resentoviricetes|Reovirales|Reoviridae|Spinareovirinae|Coltivirus|Colorado tick fever coltivirus		19.3333	0.000114469	1	3	0	1	30|23|5	0.000|0.000|0.000		LIG_WW_1|7|11|PPAY	7;11;PPAY	2	0.998	1	3	1e-06
YAP1_WW_1_P46937_169_207	P46937	WW-1	169	207	3	EPAPPAYSPADFYPPP	138	153	Q66262		Uncharacterized protein VP12	PRO_0000403201	Uncharacterized protein VP12	Colorado tick fever virus	CTFV	648168	Reoviridae	Viruses|Riboviria|Orthornavirae|Duplornaviricota|Resentoviricetes|Reovirales|Reoviridae|Spinareovirinae|Coltivirus|Colorado tick fever coltivirus		5	3.63334e-05	1	3	0	1	9|-|6	0.000|0.000|0.000		LIG_WW_1|3|7|PPAY	3;7;PPAY	5	0.586	1	2	1e-06
YAP1_WW_1_P46937_169_207	P46937	WW-1	169	207	3	MKSSPTAPPAYAAIPS	7	22	P32555	Segment-10	Non-structural protein NS3	PRO_0000040655	Non-structural protein NS3A	Broadhaven virus	BRD	10893	Reoviridae	Viruses|Riboviria|Orthornavirae|Duplornaviricota|Resentoviricetes|Reovirales|Reoviridae|Sedoreovirinae|Orbivirus		196	0.00133872	1	3	0	1	365:15|8:114|11:75	0.002|0.001|0.001		LIG_WW_1|7|11|PPAY	7;11;PPAY	19	0.673	0	3	1e-06
YAP1_WW_1_P46937_169_207	P46937	WW-1	169	207	3	LPPPEYVPLTEITGKK	43	58	Q9QSP2	M	Matrix protein			Australian bat lyssavirus	ABLV	446561	Rhabdoviridae	Viruses|Riboviria|Orthornavirae|Negarnaviricota|Haploviricotina|Monjiviricetes|Mononegavirales|Rhabdoviridae|Lyssavirus		28	0.000159995	1	3	0	1	63:12|6|3	0.000|0.000|0.000		LIG_WW_1|2|6|PPEY	2;6;PPEY	1	1	1	3	1e-06
YAP1_WW_1_P46937_169_207	P46937	WW-1	169	207	3	PDDDDLWLPPPEYVPL	26	41	Q8JTH1	M	Matrix protein			Australian bat lyssavirus	ABLV	446562	Rhabdoviridae	Viruses|Riboviria|Orthornavirae|Negarnaviricota|Haploviricotina|Monjiviricetes|Mononegavirales|Rhabdoviridae|Lyssavirus		2525.33	0.0163375	1	3	0	1	2099:260|522:3133|20:1542	0.013|0.020|0.015		LIG_WW_1|9|13|PPEY	9;13;PPEY	23	0.382	0	3	1e-06
YAP1_WW_1_P46937_169_207	P46937	WW-1	169	207	3	LPPPEYVPLTEITGKK	33	48	Q6X1D6	M	Matrix protein			Aravan virus	ARAV	211977	Rhabdoviridae	Viruses|Riboviria|Orthornavirae|Negarnaviricota|Haploviricotina|Monjiviricetes|Mononegavirales|Rhabdoviridae|Lyssavirus		28	0.000159995	1	3	0	1	63:12|6|3	0.000|0.000|0.000		LIG_WW_1|2|6|PPEY	2;6;PPEY	1	1	1	3	1e-06
WWTR1_WW__Q9GZV5_122_160	Q9GZV5	WW	122	160	3	KMGLPPPYDESCPMET	20	35	P08325	M	Matrix protein			Vesicular stomatitis New Jersey virus	VSNJV	11283	Rhabdoviridae	Viruses|Riboviria|Orthornavirae|Negarnaviricota|Haploviricotina|Monjiviricetes|Mononegavirales|Rhabdoviridae|Vesiculovirus		7.66667	7.02574e-05	1	3	0	1	13|2|8	0.000|0.000|0.000		LIG_WW_1|4|8|PPPY	4;8;PPPY	1	1	1	3	1.1e-05
WWTR1_WW__Q9GZV5_122_160	Q9GZV5	WW	122	160	3	PPPYEEDTSMEYAPSA	24	39	Q8B0I2	M	Matrix protein			Vesicular stomatitis Indiana virus	VSIV	434488	Rhabdoviridae	Viruses|Riboviria|Orthornavirae|Negarnaviricota|Haploviricotina|Monjiviricetes|Mononegavirales|Rhabdoviridae|Vesiculovirus		8.66667	9.92386e-05	1	3	0	1	5|15|6	0.000|0.000|0.000		LIG_WW_1|0|4|PPPY	0;4;PPPY	2	0.972	1	3	1e-06
WWTR1_WW__Q9GZV5_122_160	Q9GZV5	WW	122	160	3	PPPYEEDTSMEYAPSA	24	39	Q8B0H7	M	Matrix protein			Vesicular stomatitis Indiana virus	VSIV	434490	Rhabdoviridae	Viruses|Riboviria|Orthornavirae|Negarnaviricota|Haploviricotina|Monjiviricetes|Mononegavirales|Rhabdoviridae|Vesiculovirus		8.66667	9.92386e-05	1	3	0	1	5|15|6	0.000|0.000|0.000		LIG_WW_1|0|4|PPPY	0;4;PPPY	2	0.972	1	3	1e-06
WWTR1_WW__Q9GZV5_122_160	Q9GZV5	WW	122	160	3	PPPYEEDTSMEYAPSA	24	39	Q8B0H2	M	Matrix protein			Vesicular stomatitis Indiana virus	VSIV	434489	Rhabdoviridae	Viruses|Riboviria|Orthornavirae|Negarnaviricota|Haploviricotina|Monjiviricetes|Mononegavirales|Rhabdoviridae|Vesiculovirus		8.66667	9.92386e-05	1	3	0	1	5|15|6	0.000|0.000|0.000		LIG_WW_1|0|4|PPPY	0;4;PPPY	2	0.972	1	3	1e-06
WWTR1_WW__Q9GZV5_122_160	Q9GZV5	WW	122	160	3	PPPYEEDTSMEYAPSA	24	39	P04876	M	Matrix protein			Vesicular stomatitis Indiana virus	VSIV	11278	Rhabdoviridae	Viruses|Riboviria|Orthornavirae|Negarnaviricota|Haploviricotina|Monjiviricetes|Mononegavirales|Rhabdoviridae|Vesiculovirus		8.66667	9.92386e-05	1	3	0	1	5|15|6	0.000|0.000|0.000		LIG_WW_1|0|4|PPPY	0;4;PPPY	2	0.972	1	3	1e-06
WWTR1_WW__Q9GZV5_122_160	Q9GZV5	WW	122	160	3	PPPYEEDTSMEYAPSA	24	39	P03519	M	Matrix protein			Vesicular stomatitis Indiana virus	VSIV	11285	Rhabdoviridae	Viruses|Riboviria|Orthornavirae|Negarnaviricota|Haploviricotina|Monjiviricetes|Mononegavirales|Rhabdoviridae|Vesiculovirus		8.66667	9.92386e-05	1	3	0	1	5|15|6	0.000|0.000|0.000	24|27|||bait_domain||PPPY|14990685,16188963,11024108	LIG_WW_1|0|4|PPPY	0;4;PPPY	2	0.972	1	3	1e-06
[truncated: 4,461 more rows]
