# Supplementary material for: Large-scale phage-based screening reveals extensive pan-viral mimicry of host short linear motifs
Source: Nat Commun. 2023 Apr 26;14:2409. doi: 10.1038/s41467-023-38015-5 (PMC10132805; doi:10.1038/s41467-023-38015-5)
Supplement: Supplementary file 9 — Supplementary Data 6 [file 41467_2023_38015_MOESM9_ESM.xlsx]

## Sheet: Co-occurrence
Supplementary data 6. Co-occurrence of viral SLiMs targeting human bait-bait pairs.
bait_1_name	bait_2_name	bait_1_domain	bait_2_domain	bait_1_n_target_proteins	bait_2_n_target_proteins	observed_intersection	expected_intersection	enrichment	p_intersection	-log10(p_intersection)
CD2AP_SH3_1_Q9Y5K6_2_58	G3BP2_NTF2_1_Q9UN86_1_139	SH3	NTF2	19	17	8	1.25	6.38	1e-06	6
CD2AP_SH3_1_Q9Y5K6_2_58	G3BP1_NTF2_1_Q13283_1_139	SH3	NTF2	19	19	8	1.39	5.76	3e-06	5.52288
G3BP2_NTF2_1_Q9UN86_1_139	NEDD9_SH3_1_Q14511_5_64	NTF2	SH3	17	8	5	0.55	9.12	3.4e-05	4.46852
ARHGAP27_WW_1_Q6ZUM4_244_282	GGA3_VHS__Q9NZ52_1_166	WW	VHS	27	32	11	3.09	3.56	4.1e-05	4.38722
G3BP1_NTF2_1_Q13283_1_139	NEDD9_SH3_1_Q14511_5_64	NTF2	SH3	19	8	5	0.61	8.22	7.1e-05	4.14874
ITCH_WW_3_Q96J02_436_474	TSG101_UEV__Q99816_1_145	WW	UEV	25	27	9	2.47	3.64	0.00012	3.92082
GGA3_VHS__Q9NZ52_1_166	YAP1_WW_2_P46937_228_266	VHS	WW	32	18	8	2.13	3.76	0.000259	3.5867
GGA3_VHS__Q9NZ52_1_166	WWTR1_WW__Q9GZV5_122_160	VHS	WW	32	23	9	2.67	3.37	0.000283	3.54821
NEDD4_WW_1_P46934_608_646	TSG101_UEV__Q99816_1_145	WW	UEV	5	27	4	0.53	7.54	0.000411	3.38616
CRK_SH3_2_P46108_232_298	GGA-B_Alpha-adaptinC2__Q9NZ52_579_723	SH3	Alpha-adaptinC2	6	8	3	0.2	14.87	0.000496	3.30452
GGA3_VHS__Q9NZ52_1_166	ITCH_WW_3_Q96J02_436_474	VHS	WW	32	25	9	2.88	3.12	0.000581	3.23582
GGA3_VHS__Q9NZ52_1_166	NEDD4_WW_4_P46934_890_928	VHS	WW	32	20	8	2.35	3.41	0.000608	3.2161
HYPB(SETD2)_WW__Q9BYW2_2387_2425	TSG101_UEV__Q99816_1_145	WW	UEV	30	27	9	2.92	3.08	0.000646	3.18977
GGA3_VHS__Q9NZ52_1_166	YAP1_WW_1_P46937_169_207	VHS	WW	32	27	9	3.09	2.91	0.001051	2.9784
GGA3_VHS__Q9NZ52_1_166	MAGI1_WW_1_Q96QZ7_298_336	VHS	WW	32	27	9	3.09	2.91	0.001063	2.97347
GGA1_VHS__Q9UJY5_1_157	NEDD4_WW_4_P46934_890_928	VHS	WW	26	20	7	1.95	3.6	0.001163	2.93442
CRK_SH3_2_P46108_232_298	Grb2_SH3-SH2__P62993_1_217	SH3	SH3-SH2	6	3	2	0.08	26.1	0.001583	2.80052
ITCH_WW_4_Q96J02_476_514	TSG101_UEV__Q99816_1_145	WW	UEV	15	27	6	1.54	3.9	0.001658	2.78042
APBB1_WW__O00213_251_289	GGA3_VHS__Q9NZ52_1_166	WW	VHS	18	32	7	2.13	3.29	0.00188	2.72584
Grb2_SH3-SH2__P62993_1_217	SNX33_SH3_1_Q8WV41_2_60	SH3-SH2	SH3	3	7	2	0.09	22.43	0.002223	2.65306
GGA3_VHS__Q9NZ52_1_166	HYPB(SETD2)_WW__Q9BYW2_2387_2425	VHS	WW	32	30	9	3.4	2.65	0.00234	2.63078
GGA1_VHS__Q9UJY5_1_157	WWTR1_WW__Q9GZV5_122_160	VHS	WW	26	23	7	2.22	3.16	0.002664	2.57447
GGA-B_Alpha-adaptinC2__Q9NZ52_579_723	Grb2_SH3-SH2__P62993_1_217	Alpha-adaptinC2	SH3-SH2	8	3	2	0.1	19.59	0.00299	2.52433
GGA3_VHS__Q9NZ52_1_166	SAV1_WW_1_Q9H4B6_197_235	VHS	WW	32	10	5	1.22	4.12	0.002992	2.52404
TSG101_UEV__Q99816_1_145	WWTR1_WW__Q9GZV5_122_160	UEV	WW	27	23	7	2.29	3.06	0.0034	2.46852
PABP-B_PABP__P11940_544_623	SPTA1_SH3__P02549_977_1036	PABP	SH3	5	19	3	0.38	7.8	0.003597	2.44406
GGA1_VHS__Q9UJY5_1_157	YAP1_WW_2_P46937_228_266	VHS	WW	26	18	6	1.77	3.4	0.003813	2.41873
GGA1_VHS__Q9UJY5_1_157	ITCH_WW_3_Q96J02_436_474	VHS	WW	26	25	7	2.39	2.93	0.004351	2.36141
EVL_EVH1__Q9UI08_1_130	NUP_Nucleoporin2__P52948_730_880	EVH1	Nucleoporin2	1	1	1	0	226.96	0.004406	2.35596
DYNLL1_EB__P63167_1_89	PTK2_Focal-AT__Q05397_891_1050	EB	Focal-AT	1	1	1	0	226.91	0.004407	2.35586
TSG101_UEV__Q99816_1_145	YAP1_WW_2_P46937_228_266	UEV	WW	27	18	6	1.83	3.28	0.004591	2.33809
ALYREF_RRM__Q86V81_78_183	G3BP2_NTF2_1_Q9UN86_1_139	RRM	NTF2	2	17	2	0.14	14.25	0.004683	2.32948
APBB1_WW__O00213_251_289	SPTA1_SH3__P02549_977_1036	WW	SH3	18	19	5	1.32	3.78	0.00553	2.25727
ALYREF_RRM__Q86V81_78_183	G3BP1_NTF2_1_Q13283_1_139	RRM	NTF2	2	19	2	0.16	12.83	0.005777	2.2383
ALYREF_RRM__Q86V81_78_183	CD2AP_SH3_1_Q9Y5K6_2_58	RRM	SH3	2	19	2	0.16	12.83	0.005785	2.2377
GABARAP_ATG8__O95166_2_115	PEX14_Pex14__O75381_16_84	ATG8	Pex14	29	24	7	2.54	2.75	0.006536	2.18469
GGA1_VHS__Q9UJY5_1_157	YAP1_WW_1_P46937_169_207	VHS	WW	26	27	7	2.56	2.73	0.006762	2.16992
GGA1_VHS__Q9UJY5_1_157	MAGI1_WW_1_Q96QZ7_298_336	VHS	WW	26	27	7	2.56	2.73	0.006866	2.1633
TSG101_UEV__Q99816_1_145	YAP1_WW_1_P46937_169_207	UEV	WW	27	27	7	2.65	2.64	0.008447	2.0733
MAGI1_WW_1_Q96QZ7_298_336	TSG101_UEV__Q99816_1_145	WW	UEV	27	27	7	2.66	2.63	0.008519	2.06961
MAGI1_WW_2_Q96QZ7_357_395	TSG101_UEV__Q99816_1_145	WW	UEV	5	27	3	0.53	5.65	0.009177	2.0373
FNBP1L_SH3__Q5T0N5_538_599	GGA-B_Alpha-adaptinC2__Q9NZ52_579_723	SH3	Alpha-adaptinC2	16	8	3	0.52	5.79	0.010162	1.99302
GGA1_VHS__Q9UJY5_1_157	SAV1_WW_1_Q9H4B6_197_235	VHS	WW	26	10	4	1.01	3.97	0.011139	1.95315
FNBP1L_SH3__Q5T0N5_538_599	Grb2_SH3-SH2__P62993_1_217	SH3	SH3-SH2	16	3	2	0.2	10.1	0.011892	1.92475
GGA1_VHS__Q9UJY5_1_157	HYPB(SETD2)_WW__Q9BYW2_2387_2425	VHS	WW	26	30	7	2.82	2.48	0.012409	1.90626
DYNLL1_EB__P63167_1_89	MAD2L1_HORMA__Q13257_1_205	EB	HORMA	1	3	1	0.01	76.85	0.013013	1.88562
Grb2_SH3-SH2__P62993_1_217	PIK3R1_SH3_1_P27986_6_78	SH3-SH2	SH3	3	1	1	0.01	76.59	0.013056	1.88419
ACTN1_EF_12_P12814_746_822	SORBS2_SH3_1_O94875_966_1021	EF	SH3	1	3	1	0.01	76.44	0.013082	1.88333
MAD2L1_HORMA__Q13257_1_205	PTK2_Focal-AT__Q05397_891_1050	HORMA	Focal-AT	3	1	1	0.01	76.24	0.013116	1.8822
Grb2_SH3-SH2__P62993_1_217	SPTA1_SH3__P02549_977_1036	SH3-SH2	SH3	3	19	2	0.23	8.58	0.016179	1.79105
MAP1LC3B_ATG8__Q9GZQ8_2_119	PDCD6IP_Alix-V-domain__Q8WUM4_360_702	ATG8	Alix-V-domain	14	4	2	0.23	8.65	0.017222	1.76392
AHNAK2_PDZ__Q8IVF2_108_193	BRD4_NET__O60885_601_683	PDZ	NET	4	1	1	0.02	57.7	0.017332	1.76115
AHNAK2_PDZ__Q8IVF2_108_193	HSP90AA1_NR3C1-interacting_1_P07900_9_236	PDZ	NR3C1-interacting	4	1	1	0.02	57.54	0.01738	1.75995
GGA-B_Alpha-adaptinC2__Q9NZ52_579_723	SNX33_SH3_1_Q8WV41_2_60	Alpha-adaptinC2	SH3	8	7	2	0.23	8.54	0.018823	1.72531
CLTC_Clathrin-propeller__Q00610_1_364	PTK2_Focal-AT__Q05397_891_1050	Clathrin-propeller	Focal-AT	5	1	1	0.02	46.74	0.021393	1.66973
NEDD4_WW_1_P46934_608_646	SNX9_SH3_1_Q9Y5X1_3_61	WW	SH3	5	1	1	0.02	46.55	0.021483	1.66791
CLTC_Clathrin-propeller__Q00610_1_364	DYNLL1_EB__P63167_1_89	Clathrin-propeller	EB	5	1	1	0.02	46.27	0.021612	1.66531
ITCH_WW_3_Q96J02_436_474	SNX33_SH3_1_Q8WV41_2_60	WW	SH3	25	7	3	0.69	4.35	0.022331	1.65109
Src_SH3__P12931_87_144	WAC_WW__Q9BTA9_127_165	SH3	WW	13	5	2	0.27	7.44	0.024278	1.61479
CRK_SH3_2_P46108_232_298	YWHAZ_14-3-3__P63104_1_245	SH3	14-3-3	6	1	1	0.03	38.7	0.02584	1.58771
ALYREF_RRM__Q86V81_78_183	ANKRA2_Ank__Q9H9E1_142_313	RRM	Ank	2	3	1	0.03	38.41	0.025911	1.58652
CRK_SH3_2_P46108_232_298	YWHAE_14-3-3_epsilon_P62258_1_255	SH3	14-3-3	6	1	1	0.03	38.42	0.026029	1.58454
ARHGAP27_WW_1_Q6ZUM4_244_282	SNX33_SH3_1_Q8WV41_2_60	WW	SH3	27	7	3	0.74	4.07	0.027195	1.56551
ARHGAP27_WW_1_Q6ZUM4_244_282	GGA1_VHS__Q9UJY5_1_157	WW	VHS	27	26	6	2.56	2.34	0.028809	1.54047
CD2BP2_GYF__O95400_256_341	WDR5_WD_1234567_P61964_21_334	GYF	WD	10	7	2	0.29	6.89	0.029208	1.5345
BRD4_NET__O60885_601_683	FNBP1_SH3__Q96RU3_555_611	NET	SH3	1	7	1	0.03	33.47	0.02988	1.52462
DYNLL1_EB__P63167_1_89	WDR5_WD_1234567_P61964_21_334	EB	WD	1	7	1	0.03	33.25	0.030077	1.52177
PTK2_Focal-AT__Q05397_891_1050	WDR5_WD_1234567_P61964_21_334	Focal-AT	WD	1	7	1	0.03	33.21	0.030109	1.5213
BRD4_NET__O60885_601_683	WDR5_WD_1234567_P61964_21_334	NET	WD	1	7	1	0.03	33.19	0.030129	1.52102
FNBP1_SH3__Q96RU3_555_611	YWHAZ_14-3-3__P63104_1_245	SH3	14-3-3	7	1	1	0.03	32.94	0.030362	1.51767
FNBP1_SH3__Q96RU3_555_611	YWHAE_14-3-3_epsilon_P62258_1_255	SH3	14-3-3	7	1	1	0.03	32.85	0.030443	1.51651
GGA3_VHS__Q9NZ52_1_166	WWOX_WW_1_Q9NZC7_16_50	VHS	WW	32	11	4	1.33	3	0.031384	1.50329
PDCD6IP_Alix-V-domain__Q8WUM4_360_702	PPW_Cyclophilin-type-PPIase__Q96BP3_486_646	Alix-V-domain	Cyclophilin-type-PPIase	4	20	2	0.32	6.18	0.033677	1.47267
HCFC1_KELCH__P51610_30_320	NEDD9_SH3_1_Q14511_5_64	KELCH	SH3	1	8	1	0.03	29.15	0.034305	1.46464
HYPB(SETD2)_WW__Q9BYW2_2387_2425	SNX33_SH3_1_Q8WV41_2_60	WW	SH3	30	7	3	0.81	3.69	0.035553	1.44912
FNBP1L_SH3__Q5T0N5_538_599	WAC_WW__Q9BTA9_127_165	SH3	WW	16	5	2	0.33	6.11	0.035748	1.44675
NEDD4_WW_4_P46934_890_928	TSG101_UEV__Q99816_1_145	WW	UEV	20	27	5	2.02	2.48	0.036697	1.43537
GGA-B_Alpha-adaptinC2__Q9NZ52_579_723	GGA1_VHS__Q9UJY5_1_157	Alpha-adaptinC2	VHS	8	26	3	0.81	3.69	0.036767	1.43454
ANKRA2_Ank__Q9H9E1_142_313	RAN2-B_Ran-BP1-PH-domain__P49792_2924_3050	Ank	Ran-BP1-PH-domain	3	3	1	0.04	25.79	0.03847	1.41488
SPTA1_SH3__P02549_977_1036	WWOX_WW_1_Q9NZC7_16_50	SH3	WW	19	11	3	0.83	3.63	0.040313	1.39455
NCK1_SH3_1_P16333_5_60	YWHAZ_14-3-3__P63104_1_245	SH3	14-3-3	10	1	1	0.04	23.56	0.042437	1.37226
NCK1_SH3_1_P16333_5_60	YWHAE_14-3-3_epsilon_P62258_1_255	SH3	14-3-3	10	1	1	0.04	23.56	0.042448	1.37214
BRD4_NET__O60885_601_683	CD2BP2_GYF__O95400_256_341	NET	GYF	1	10	1	0.04	23.45	0.042642	1.37016
GABARAPL1_ATG8__Q9H0R8_2_115	NEDD9_SH3_1_Q14511_5_64	ATG8	SH3	11	8	2	0.36	5.52	0.044527	1.35138
ACTB_Actin__P60709_2_375	EPS15_EH__P42566_121_215	Actin	EH	1	11	1	0.05	21.69	0.046114	1.33617
GABARAPL1_ATG8__Q9H0R8_2_115	HCFC1_KELCH__P51610_30_320	ATG8	KELCH	11	1	1	0.05	21.62	0.046258	1.33481
EPS15_EH__P42566_121_215	RBM_RRM-1__Q96I25_298_401	EH	RRM-1	11	1	1	0.05	21.46	0.046606	1.33156
SPTA1_SH3__P02549_977_1036	WAC_WW__Q9BTA9_127_165	SH3	WW	19	5	2	0.39	5.19	0.048809	1.3115
FNBP3 (PRPF40A)_WW_1_O75400_138_176	Intersectin 1_SH3_2_Q15811_913_971	WW	SH3	4	3	1	0.05	19.38	0.050929	1.29303
FNBP3 (PRPF40A)_WW_2_O75400_179_217	Intersectin 1_SH3_2_Q15811_913_971	WW	SH3	4	3	1	0.05	19.26	0.051216	1.29059
GABARAPL2_ATG8__P60520_2_115	PEX14_Pex14__O75381_16_84	ATG8	Pex14	44	24	7	3.67	1.91	0.051996	1.28403
MAP1LC3B_ATG8__Q9GZQ8_2_119	WDR5_WD_1234567_P61964_21_334	ATG8	WD	14	7	2	0.4	5	0.054045	1.26724
Src_SH3__P12931_87_144	U2AF2_RRM_2_P26368_258_342	SH3	RRM	13	1	1	0.05	18.24	0.054812	1.26112
GGA-B_Alpha-adaptinC2__Q9NZ52_579_723	GGA3_VHS__Q9NZ52_1_166	Alpha-adaptinC2	VHS	8	32	3	0.98	3.07	0.060193	1.22045
SHANK1_PDZ__Q9Y566_655_761	WDR5_WD_1234567_P61964_21_334	PDZ	WD	15	7	2	0.43	4.68	0.061219	1.21311
ITCH_WW_4_Q96J02_476_514	SNX33_SH3_1_Q8WV41_2_60	WW	SH3	15	7	2	0.43	4.66	0.061347	1.21221
USP7_MATH-TRAF__Q93009_53_206	WDR5_WD_1234567_P61964_21_334	MATH-TRAF	WD	219	7	6	3.53	1.7	0.062389	1.20489
KPNB1_Heat_1_Q14974_1_485	SHANK1_PDZ__Q9Y566_655_761	Heat	PDZ	1	15	1	0.06	16.03	0.062402	1.2048
ITCH_WW_4_Q96J02_476_514	SNX9_SH3_1_Q9Y5X1_3_61	WW	SH3	15	1	1	0.06	15.98	0.06259	1.2035
Intersectin 1_SH3_2_Q15811_913_971	WAC_WW__Q9BTA9_127_165	SH3	WW	3	5	1	0.06	15.49	0.063463	1.19748
CLTC_Clathrin-propeller__Q00610_1_364	MAD2L1_HORMA__Q13257_1_205	Clathrin-propeller	HORMA	5	3	1	0.06	15.49	0.063473	1.19741
CLTC_Clathrin-propeller__Q00610_1_364	SORBS2_SH3_1_O94875_966_1021	Clathrin-propeller	SH3	5	3	1	0.06	15.44	0.063679	1.196
BRD4_NET__O60885_601_683	FNBP1L_SH3__Q5T0N5_538_599	NET	SH3	1	16	1	0.07	15.11	0.06619	1.17921
FNBP1L_SH3__Q5T0N5_538_599	HCFC1_KELCH__P51610_30_320	SH3	KELCH	16	1	1	0.07	15.08	0.066328	1.1783
FNBP1L_SH3__Q5T0N5_538_599	U2AF2_RRM_2_P26368_258_342	SH3	RRM	16	1	1	0.07	14.98	0.066752	1.17554
ALYREF_RRM__Q86V81_78_183	NEDD9_SH3_1_Q14511_5_64	RRM	SH3	2	8	1	0.07	14.63	0.06734	1.17173
AP2B1_adaptin__P63010_700_937	PEX14_Pex14__O75381_16_84	adaptin	Pex14	5	24	2	0.48	4.18	0.07307	1.13626
SAV1_WW_1_Q9H4B6_197_235	TSG101_UEV__Q99816_1_145	WW	UEV	10	27	3	1.04	2.88	0.07333	1.13472
SNX9_SH3_1_Q9Y5X1_3_61	YAP1_WW_2_P46937_228_266	SH3	WW	1	18	1	0.07	13.43	0.07446	1.12808
APBB1_WW__O00213_251_289	CALM1_EF-hand__P0DP23_2_149	WW	EF-hand	18	1	1	0.07	13.39	0.074692	1.12673
ABL1_SH3__P00519_60_121	PPIE_Cyclophilin-type-PPIase__Q9UNP9_138_301	SH3	Cyclophilin-type-PPIase	13	36	4	1.73	2.31	0.077541	1.11047
CD2AP_SH3_1_Q9Y5K6_2_58	HCFC1_KELCH__P51610_30_320	SH3	KELCH	19	1	1	0.08	12.81	0.078042	1.10767
SPTA1_SH3__P02549_977_1036	U2AF2_RRM_2_P26368_258_342	SH3	RRM	19	1	1	0.08	12.8	0.078139	1.10713
BRD4_NET__O60885_601_683	CD2AP_SH3_1_Q9Y5K6_2_58	NET	SH3	1	19	1	0.08	12.79	0.078167	1.10698
BRD4_NET__O60885_601_683	SPTA1_SH3__P02549_977_1036	NET	SH3	1	19	1	0.08	12.72	0.078639	1.10436
NEDD4_WW_4_P46934_890_928	SNX9_SH3_1_Q9Y5X1_3_61	WW	SH3	20	1	1	0.08	12.25	0.081652	1.08803
FNBP3 (PRPF40A)_WW_2_O75400_179_217	GRAP2_SH3_2_O75791_274_329	WW	SH3	4	5	1	0.09	11.72	0.083196	1.0799
ALYREF_RRM__Q86V81_78_183	NCK1_SH3_1_P16333_5_60	RRM	SH3	2	10	1	0.08	11.8	0.083211	1.07982
FNBP3 (PRPF40A)_WW_1_O75400_138_176	GRAP2_SH3_2_O75791_274_329	WW	SH3	4	5	1	0.09	11.65	0.083572	1.07794
SNX33_SH3_1_Q8WV41_2_60	YAP1_WW_2_P46937_228_266	SH3	WW	7	18	2	0.51	3.94	0.083586	1.07787
APBB1_WW__O00213_251_289	SNX33_SH3_1_Q8WV41_2_60	WW	SH3	18	7	2	0.51	3.93	0.083805	1.07673
MAP1LC3B_ATG8__Q9GZQ8_2_119	PPW_Cyclophilin-type-PPIase__Q96BP3_486_646	ATG8	Cyclophilin-type-PPIase	14	20	3	1.1	2.74	0.084547	1.0729
GGA3_VHS__Q9NZ52_1_166	ITCH_WW_4_Q96J02_476_514	VHS	WW	32	15	4	1.79	2.23	0.086609	1.06244
FNBP1_SH3__Q96RU3_555_611	ZMYND11_coiled-coil-MYND__Q15326_480_602	SH3	coiled-coil-MYND	7	3	1	0.09	11.24	0.086701	1.06198
MAD2L1_HORMA__Q13257_1_205	WDR5_WD_1234567_P61964_21_334	HORMA	WD	3	7	1	0.09	11.19	0.087145	1.05976
CD2AP_SH3_1_Q9Y5K6_2_58	WDR5_WD_1234567_P61964_21_334	SH3	WD	19	7	2	0.53	3.75	0.091902	1.03668
SNX9_SH3_1_Q9Y5X1_3_61	WWTR1_WW__Q9GZV5_122_160	SH3	WW	1	23	1	0.09	10.77	0.092857	1.03219
TSG101_UEV__Q99816_1_145	WWOX_WW_1_Q9NZC7_16_50	UEV	WW	27	11	3	1.14	2.62	0.093096	1.03107
BRD4_NET__O60885_601_683	PEX14_Pex14__O75381_16_84	NET	Pex14	1	24	1	0.1	10.37	0.096453	1.01568
HCFC1_KELCH__P51610_30_320	MAP1LC3C_ATG8__Q9BXW4_2_125	KELCH	ATG8	1	24	1	0.1	10.35	0.096634	1.01487
ANKRA2_Ank__Q9H9E1_142_313	NEDD9_SH3_1_Q14511_5_64	Ank	SH3	3	8	1	0.1	9.82	0.098766	1.00539
GGA-B_Alpha-adaptinC2__Q9NZ52_579_723	WWC1_WW_2_Q8IX03_50_89	Alpha-adaptinC2	WW	8	3	1	0.1	9.81	0.098968	1.00451
AP2B1_adaptin__P63010_700_937	GABARAP_ATG8__O95166_2_115	adaptin	ATG8	5	29	2	0.57	3.53	0.099576	1.00185
ITCH_WW_3_Q96J02_436_474	SNX9_SH3_1_Q9Y5X1_3_61	WW	SH3	25	1	1	0.1	9.95	0.10053	0.997704
GRAP2_SH3_2_O75791_274_329	WAC_WW__Q9BTA9_127_165	SH3	WW	5	5	1	0.11	9.37	0.10311	0.986699
BRD4_NET__O60885_601_683	GGA1_VHS__Q9UJY5_1_157	NET	VHS	1	26	1	0.1	9.59	0.10423	0.982007
ALYREF_RRM__Q86V81_78_183	Src_SH3__P12931_87_144	RRM	SH3	2	13	1	0.11	9.19	0.10598	0.974776
ARHGAP27_WW_1_Q6ZUM4_244_282	NUP_Nucleoporin2__P52948_730_880	WW	Nucleoporin2	27	1	1	0.11	9.29	0.1077	0.967784
ARHGAP27_WW_1_Q6ZUM4_244_282	EVL_EVH1__Q9UI08_1_130	WW	EVH1	27	1	1	0.11	9.28	0.10775	0.967583
SNX9_SH3_1_Q9Y5X1_3_61	TSG101_UEV__Q99816_1_145	SH3	UEV	1	27	1	0.11	9.27	0.10787	0.967099
MAGI1_WW_1_Q96QZ7_298_336	SNX9_SH3_1_Q9Y5X1_3_61	WW	SH3	27	1	1	0.11	9.27	0.10789	0.967019
SNX9_SH3_1_Q9Y5X1_3_61	YAP1_WW_1_P46937_169_207	SH3	WW	1	27	1	0.11	9.23	0.10829	0.965412
ARHGAP27_WW_1_Q6ZUM4_244_282	SPTA1_SH3__P02549_977_1036	WW	SH3	27	19	4	1.92	2.08	0.10911	0.962135
AHNAK2_PDZ__Q8IVF2_108_193	WDR5_WD_1234567_P61964_21_334	PDZ	WD	4	7	1	0.12	8.44	0.11423	0.94222
AHNAK2_PDZ__Q8IVF2_108_193	FNBP1_SH3__Q96RU3_555_611	PDZ	SH3	4	7	1	0.12	8.41	0.11436	0.941726
FNBP3 (PRPF40A)_WW_1_O75400_138_176	SNX33_SH3_1_Q8WV41_2_60	WW	SH3	4	7	1	0.12	8.4	0.11449	0.941232
GABARAP_ATG8__O95166_2_115	KPNB1_Heat_1_Q14974_1_485	ATG8	Heat	29	1	1	0.11	8.73	0.1145	0.941195
FNBP3 (PRPF40A)_WW_2_O75400_179_217	SNX33_SH3_1_Q8WV41_2_60	WW	SH3	4	7	1	0.12	8.38	0.11474	0.940285
GABARAP_ATG8__O95166_2_115	HCFC1_KELCH__P51610_30_320	ATG8	KELCH	29	1	1	0.12	8.69	0.11505	0.939113
GGA-B_Alpha-adaptinC2__Q9NZ52_579_723	SPTA1_SH3__P02549_977_1036	Alpha-adaptinC2	SH3	8	19	2	0.61	3.29	0.11603	0.93543
MAP1LC3A_ATG8__Q9H492_2_121	PEX14_Pex14__O75381_16_84	ATG8	Pex14	42	24	6	3.52	1.7	0.11721	0.931035
MAP1LC3A_ATG8__Q9H492_2_121	PDCD6IP_Alix-V-domain__Q8WUM4_360_702	ATG8	Alix-V-domain	42	4	2	0.63	3.17	0.11785	0.92867
HYPB(SETD2)_WW__Q9BYW2_2387_2425	SNX9_SH3_1_Q9Y5X1_3_61	WW	SH3	30	1	1	0.12	8.44	0.11847	0.926392
ANKRA2_Ank__Q9H9E1_142_313	MSN_FERM_1_P26038_1_322	Ank	FERM	3	61	2	0.65	3.09	0.11865	0.925732
ANKRA2_Ank__Q9H9E1_142_313	NCK1_SH3_1_P16333_5_60	Ank	SH3	3	10	1	0.13	7.92	0.12147	0.915531
Intersectin 1_SH3_3_Q15811_1002_1060	ZMYND11_coiled-coil-MYND__Q15326_480_602	SH3	coiled-coil-MYND	10	3	1	0.13	7.92	0.12158	0.915138
CRK_SH3_2_P46108_232_298	WAC_WW__Q9BTA9_127_165	SH3	WW	6	5	1	0.13	7.84	0.12212	0.913213
CRK_SH3_2_P46108_232_298	MAGI1_WW_2_Q96QZ7_357_395	SH3	WW	6	5	1	0.13	7.84	0.12229	0.912609
CRK_SH3_2_P46108_232_298	NEDD4_WW_1_P46934_608_646	SH3	WW	6	5	1	0.13	7.84	0.12239	0.912254
SIN3A_PAH__Q96ST3_295_383	Src_SH3__P12931_87_144	PAH	SH3	12	13	2	0.63	3.17	0.12422	0.905808
GGA3_VHS__Q9NZ52_1_166	PIK3R1_SH3_1_P27986_6_78	VHS	SH3	32	1	1	0.12	8.01	0.1248	0.903785
SNX33_SH3_1_Q8WV41_2_60	WWTR1_WW__Q9GZV5_122_160	SH3	WW	7	23	2	0.64	3.14	0.1255	0.901356
CD2BP2_GYF__O95400_256_341	FNBP1L_SH3__Q5T0N5_538_599	GYF	SH3	10	16	2	0.64	3.11	0.12841	0.891401
FNBP3 (PRPF40A)_WW_2_O75400_179_217	Intersectin 1_SH3_4_Q15811_1074_1138	WW	SH3	4	8	1	0.13	7.41	0.12909	0.889107
GGA-B_Alpha-adaptinC2__Q9NZ52_579_723	IRF3_SMAD-FHA__Q14653_175_427	Alpha-adaptinC2	SMAD-FHA	8	4	1	0.14	7.41	0.12924	0.888603
FNBP3 (PRPF40A)_WW_1_O75400_138_176	Intersectin 1_SH3_4_Q15811_1074_1138	WW	SH3	4	8	1	0.14	7.38	0.1294	0.888066
EPS15_EH__P42566_121_215	ZMYND11_coiled-coil-MYND__Q15326_480_602	EH	coiled-coil-MYND	11	3	1	0.14	7.23	0.1327	0.877129
PEX14_Pex14__O75381_16_84	WDR5_WD_1234567_P61964_21_334	Pex14	WD	24	7	2	0.66	3.02	0.13401	0.872863
MAP1LC3C_ATG8__Q9BXW4_2_125	WDR5_WD_1234567_P61964_21_334	ATG8	WD	24	7	2	0.66	3.01	0.13441	0.871568
ABL1_SH3__P00519_60_121	ARHGAP27_WW_1_Q6ZUM4_244_282	SH3	WW	13	27	3	1.34	2.24	0.13797	0.860215
EZR_FERM_1_P15311_2_295	PABP-B_PABP__P11940_544_623	FERM	PABP	88	5	3	1.42	2.11	0.13991	0.854151
CLTC_Clathrin-propeller__Q00610_1_364	WDR5_WD_1234567_P61964_21_334	Clathrin-propeller	WD	5	7	1	0.15	6.76	0.14044	0.852509
NEDD4_WW_1_P46934_608_646	SNX33_SH3_1_Q8WV41_2_60	WW	SH3	5	7	1	0.15	6.77	0.14063	0.851922
SNX33_SH3_1_Q8WV41_2_60	WAC_WW__Q9BTA9_127_165	SH3	WW	7	5	1	0.15	6.74	0.14095	0.850935
Src_SH3__P12931_87_144	SYNJ2BP_PDZ__P57105_6_103	SH3	PDZ	13	13	2	0.68	2.95	0.14103	0.850688
G3BP2_NTF2_1_Q9UN86_1_139	NCK1_SH3_1_P16333_5_60	NTF2	SH3	17	10	2	0.68	2.94	0.14166	0.848753
RAN2-B_Ran-BP1-PH-domain__P49792_2924_3050	SIN3A_PAH__Q96ST3_295_383	Ran-BP1-PH-domain	PAH	3	12	1	0.15	6.64	0.14381	0.842211
SIN3A_PAH__Q96ST3_295_383	WWC1_WW_2_Q8IX03_50_89	PAH	WW	12	3	1	0.15	6.64	0.1439	0.841939
GGA2_VHS__Q9UJY4_24_172	SPTA1_SH3__P02549_977_1036	VHS	SH3	2	19	1	0.16	6.42	0.15003	0.823822
PABP-B_PABP__P11940_544_623	RDX_FERM_1_P35241_5_295	PABP	FERM	5	92	3	1.47	2.04	0.15246	0.816844
FNBP3 (PRPF40A)_WW_2_O75400_179_217	Intersectin 1_SH3_3_Q15811_1002_1060	WW	SH3	4	10	1	0.17	5.98	0.15804	0.801233
AHNAK2_PDZ__Q8IVF2_108_193	CD2BP2_GYF__O95400_256_341	PDZ	GYF	4	10	1	0.17	5.95	0.15863	0.799615
FNBP3 (PRPF40A)_WW_1_O75400_138_176	Intersectin 1_SH3_3_Q15811_1002_1060	WW	SH3	4	10	1	0.17	5.96	0.15864	0.799587
ACTN1_EF_12_P12814_746_822	MAP1LC3A_ATG8__Q9H492_2_121	EF	ATG8	1	42	1	0.16	6.29	0.15899	0.79863
Intersectin 1_SH3_4_Q15811_1074_1138	WAC_WW__Q9BTA9_127_165	SH3	WW	8	5	1	0.17	5.92	0.15932	0.79773
KPNB1_Heat_1_Q14974_1_485	MAP1LC3A_ATG8__Q9H492_2_121	Heat	ATG8	1	42	1	0.16	6.27	0.1594	0.797512
HCFC1_KELCH__P51610_30_320	MAP1LC3A_ATG8__Q9H492_2_121	KELCH	ATG8	1	42	1	0.16	6.27	0.15943	0.79743
SNX33_SH3_1_Q8WV41_2_60	YAP1_WW_1_P46937_169_207	SH3	WW	7	27	2	0.74	2.71	0.16018	0.795392
MAGI1_WW_1_Q96QZ7_298_336	SNX33_SH3_1_Q8WV41_2_60	WW	SH3	27	7	2	0.74	2.71	0.16111	0.792878
SNX33_SH3_1_Q8WV41_2_60	TSG101_UEV__Q99816_1_145	SH3	UEV	7	27	2	0.74	2.7	0.1614	0.792096
GABARAPL2_ATG8__P60520_2_115	HCFC1_KELCH__P51610_30_320	ATG8	KELCH	44	1	1	0.16	6.07	0.16477	0.783122
GABARAPL2_ATG8__P60520_2_115	KPNB1_Heat_1_Q14974_1_485	ATG8	Heat	44	1	1	0.17	6.05	0.16533	0.781648
CD2AP_SH3_1_Q9Y5K6_2_58	CD2BP2_GYF__O95400_256_341	SH3	GYF	19	10	2	0.75	2.65	0.16853	0.773323
G3BP1_NTF2_1_Q13283_1_139	NCK1_SH3_1_P16333_5_60	NTF2	SH3	19	10	2	0.76	2.65	0.16855	0.773271
MAP1LC3C_ATG8__Q9BXW4_2_125	NEDD9_SH3_1_Q14511_5_64	ATG8	SH3	24	8	2	0.76	2.65	0.16869	0.772911
GGA1_VHS__Q9UJY5_1_157	ITCH_WW_4_Q96J02_476_514	VHS	WW	26	15	3	1.48	2.02	0.17471	0.757682
AP2_Mu__Q96CW1_160_435	U2AF2_RRM_2_P26368_258_342	Mu	RRM	48	1	1	0.18	5.64	0.17742	0.750997
FNBP1L_SH3__Q5T0N5_538_599	ZMYND11_coiled-coil-MYND__Q15326_480_602	SH3	coiled-coil-MYND	16	3	1	0.2	5.07	0.18526	0.732218
AP2B1_adaptin__P63010_700_937	GABARAPL2_ATG8__P60520_2_115	adaptin	ATG8	5	44	2	0.82	2.45	0.18768	0.726582
FNBP1_SH3__Q96RU3_555_611	WDR5_WD_1234567_P61964_21_334	SH3	WD	7	7	1	0.21	4.87	0.19028	0.720607
USP7_MATH-TRAF__Q93009_53_206	WAC_WW__Q9BTA9_127_165	MATH-TRAF	WW	219	5	4	2.54	1.58	0.19346	0.713409
Intersectin 1_SH3_3_Q15811_1002_1060	WAC_WW__Q9BTA9_127_165	SH3	WW	10	5	1	0.21	4.8	0.19346	0.713409
OXSR1___O95747_434_527	PABP-B_PABP__P11940_544_623		PABP	10	5	1	0.21	4.78	0.194	0.712198
CD2AP_SH3_1_Q9Y5K6_2_58	GABARAPL1_ATG8__Q9H0R8_2_115	SH3	ATG8	19	11	2	0.83	2.42	0.19601	0.707722
CRK_SH3_1_P46108_124_198	Grb2_SH3-SH2__P62993_1_217	SH3	SH3-SH2	17	3	1	0.21	4.77	0.1961	0.707522
G3BP2_NTF2_1_Q9UN86_1_139	ZMYND11_coiled-coil-MYND__Q15326_480_602	NTF2	coiled-coil-MYND	17	3	1	0.21	4.77	0.1962	0.707301
ANKRA2_Ank__Q9H9E1_142_313	G3BP2_NTF2_1_Q9UN86_1_139	Ank	NTF2	3	17	1	0.21	4.77	0.19623	0.707235
ANKRA2_Ank__Q9H9E1_142_313	EZR_FERM_1_P15311_2_295	Ank	FERM	3	88	2	0.86	2.33	0.19703	0.705468
MAP1LC3B_ATG8__Q9GZQ8_2_119	SHANK1_PDZ__Q9Y566_655_761	ATG8	PDZ	14	15	2	0.83	2.4	0.19876	0.701671
ABL1_SH3__P00519_60_121	FNBP3 (PRPF40A)_WW_2_O75400_179_217	SH3	WW	13	4	1	0.22	4.63	0.20027	0.698384
ABL1_SH3__P00519_60_121	FNBP3 (PRPF40A)_WW_1_O75400_138_176	SH3	WW	13	4	1	0.22	4.63	0.20045	0.697994
FNBP3 (PRPF40A)_WW_2_O75400_179_217	Src_SH3__P12931_87_144	WW	SH3	4	13	1	0.22	4.63	0.20046	0.697972
FNBP3 (PRPF40A)_WW_1_O75400_138_176	Src_SH3__P12931_87_144	WW	SH3	4	13	1	0.22	4.62	0.20084	0.69715
CREBBP_NCBD__Q92793_2062_2109	MSN_FERM_1_P26038_1_322	NCBD	FERM	4	61	2	0.86	2.32	0.20308	0.692333
ALYREF_RRM__Q86V81_78_183	TSG101_UEV__Q99816_1_145	RRM	UEV	2	27	1	0.22	4.65	0.2041	0.690157
APBB1_WW__O00213_251_289	Intersectin 1_SH3_2_Q15811_913_971	WW	SH3	18	3	1	0.22	4.54	0.20547	0.687252
ANKRA2_Ank__Q9H9E1_142_313	RDX_FERM_1_P35241_5_295	Ank	FERM	3	92	2	0.89	2.26	0.20912	0.679604
CLTC_Clathrin-propeller__Q00610_1_364	EPS15_EH__P42566_121_215	Clathrin-propeller	EH	5	11	1	0.23	4.38	0.20985	0.678091
FNBP1_SH3__Q96RU3_555_611	GGA-B_Alpha-adaptinC2__Q9NZ52_579_723	SH3	Alpha-adaptinC2	7	8	1	0.23	4.27	0.21466	0.668249
NEDD9_SH3_1_Q14511_5_64	WDR5_WD_1234567_P61964_21_334	SH3	WD	8	7	1	0.23	4.26	0.21492	0.667723
ANKRA2_Ank__Q9H9E1_142_313	CD2AP_SH3_1_Q9Y5K6_2_58	Ank	SH3	3	19	1	0.23	4.31	0.21539	0.666774
ANKRA2_Ank__Q9H9E1_142_313	G3BP1_NTF2_1_Q13283_1_139	Ank	NTF2	3	19	1	0.23	4.29	0.21619	0.665164
G3BP1_NTF2_1_Q13283_1_139	ZMYND11_coiled-coil-MYND__Q15326_480_602	NTF2	coiled-coil-MYND	19	3	1	0.23	4.3	0.21627	0.665004
GABARAP_ATG8__O95166_2_115	NEDD9_SH3_1_Q14511_5_64	ATG8	SH3	29	8	2	0.9	2.23	0.22187	0.653901
PPW_Cyclophilin-type-PPIase__Q96BP3_486_646	ZMYND11_coiled-coil-MYND__Q15326_480_602	Cyclophilin-type-PPIase	coiled-coil-MYND	20	3	1	0.24	4.1	0.22518	0.64747
GRAP2_SH3_2_O75791_274_329	SIN3A_PAH__Q96ST3_295_383	SH3	PAH	5	12	1	0.25	4.01	0.22765	0.642732
CRK_SH3_2_P46108_232_298	SAV1_WW_1_Q9H4B6_197_235	SH3	WW	6	10	1	0.25	3.99	0.22822	0.641646
ABL1_SH3__P00519_60_121	APBB1_WW__O00213_251_289	SH3	WW	13	18	2	0.92	2.17	0.23193	0.634643
AHNAK2_PDZ__Q8IVF2_108_193	FNBP1L_SH3__Q5T0N5_538_599	PDZ	SH3	4	16	1	0.26	3.81	0.23928	0.621094
FNBP1L_SH3__Q5T0N5_538_599	FNBP3 (PRPF40A)_WW_1_O75400_138_176	SH3	WW	16	4	1	0.26	3.8	0.23959	0.620531
FNBP1L_SH3__Q5T0N5_538_599	FNBP3 (PRPF40A)_WW_2_O75400_179_217	SH3	WW	16	4	1	0.26	3.8	0.23996	0.619861
PPIE_Cyclophilin-type-PPIase__Q9UNP9_138_301	Src_SH3__P12931_87_144	Cyclophilin-type-PPIase	SH3	36	13	3	1.73	1.73	0.24186	0.616436
ABL1_SH3__P00519_60_121	WAC_WW__Q9BTA9_127_165	SH3	WW	13	5	1	0.27	3.73	0.24301	0.614376
SYNJ2BP_PDZ__P57105_6_103	WAC_WW__Q9BTA9_127_165	PDZ	WW	13	5	1	0.27	3.72	0.2435	0.613501
CRK_SH3_2_P46108_232_298	WWOX_WW_1_Q9NZC7_16_50	SH3	WW	6	11	1	0.27	3.65	0.24674	0.60776
WWTR1_WW__Q9GZV5_122_160	ZMYND11_coiled-coil-MYND__Q15326_480_602	WW	coiled-coil-MYND	23	3	1	0.28	3.61	0.25335	0.596279
CD2BP2_GYF__O95400_256_341	FNBP1_SH3__Q96RU3_555_611	GYF	SH3	10	7	1	0.29	3.44	0.2604	0.584359
CRK_SH3_1_P46108_124_198	SHANK1_PDZ__Q9Y566_655_761	SH3	PDZ	17	15	2	1	1.99	0.26451	0.577558
ARHGAP27_WW_1_Q6ZUM4_244_282	TSG101_UEV__Q99816_1_145	WW	UEV	27	27	4	2.65	1.51	0.26507	0.576639
PPW_Cyclophilin-type-PPIase__Q96BP3_486_646	Src_SH3__P12931_87_144	Cyclophilin-type-PPIase	SH3	20	13	2	1.02	1.96	0.27105	0.566951
Intersectin 1_SH3_2_Q15811_913_971	ITCH_WW_3_Q96J02_436_474	SH3	WW	3	25	1	0.3	3.35	0.27114	0.566806
GABARAPL1_ATG8__Q9H0R8_2_115	PEX14_Pex14__O75381_16_84	ATG8	Pex14	11	24	2	1.03	1.95	0.27404	0.562186
G3BP2_NTF2_1_Q9UN86_1_139	GABARAP_ATG8__O95166_2_115	NTF2	ATG8	17	29	3	1.85	1.63	0.27544	0.559973
CD2AP_SH3_1_Q9Y5K6_2_58	USP7_MATH-TRAF__Q93009_53_206	SH3	MATH-TRAF	19	219	11	9.26	1.19	0.2757	0.559563
AHNAK2_PDZ__Q8IVF2_108_193	CD2AP_SH3_1_Q9Y5K6_2_58	PDZ	SH3	4	19	1	0.31	3.24	0.27626	0.558682
AHNAK2_PDZ__Q8IVF2_108_193	SPTA1_SH3__P02549_977_1036	PDZ	SH3	4	19	1	0.31	3.24	0.27668	0.558022
FNBP3 (PRPF40A)_WW_2_O75400_179_217	SPTA1_SH3__P02549_977_1036	WW	SH3	4	19	1	0.31	3.23	0.2771	0.557363
FNBP3 (PRPF40A)_WW_1_O75400_138_176	SPTA1_SH3__P02549_977_1036	WW	SH3	4	19	1	0.31	3.23	0.27718	0.557238
G3BP1_NTF2_1_Q13283_1_139	MAP1LC3B_ATG8__Q9GZQ8_2_119	NTF2	ATG8	19	14	2	1.04	1.92	0.27963	0.553416
EPS15_EH__P42566_121_215	FNBP1_SH3__Q96RU3_555_611	EH	SH3	11	7	1	0.32	3.14	0.2811	0.551139
EZR_FERM_1_P15311_2_295	HSP90AA1_NR3C1-interacting_1_P07900_9_236	FERM	NR3C1-interacting	88	1	1	0.29	3.47	0.2878	0.540909
ARHGAP27_WW_1_Q6ZUM4_244_282	Intersectin 1_SH3_2_Q15811_913_971	WW	SH3	27	3	1	0.32	3.13	0.28837	0.54005
IRF3_SMAD-FHA__Q14653_175_427	PPW_Cyclophilin-type-PPIase__Q96BP3_486_646	SMAD-FHA	Cyclophilin-type-PPIase	4	20	1	0.32	3.09	0.28868	0.539583
MAGI1_WW_1_Q96QZ7_298_336	ZMYND11_coiled-coil-MYND__Q15326_480_602	WW	coiled-coil-MYND	27	3	1	0.32	3.11	0.28945	0.538426
YAP1_WW_1_P46937_169_207	ZMYND11_coiled-coil-MYND__Q15326_480_602	WW	coiled-coil-MYND	27	3	1	0.32	3.11	0.28946	0.538411
KPNB1_Heat_1_Q14974_1_485	RDX_FERM_1_P35241_5_295	Heat	FERM	1	92	1	0.3	3.36	0.29785	0.526002
CALM1_EF-hand__P0DP23_2_149	RDX_FERM_1_P35241_5_295	EF-hand	FERM	1	92	1	0.3	3.36	0.29806	0.525696
HSP90AA1_NR3C1-interacting_1_P07900_9_236	RDX_FERM_1_P35241_5_295	NR3C1-interacting	FERM	1	92	1	0.3	3.35	0.29834	0.525289
MAP1LC3A_ATG8__Q9H492_2_121	WDR5_WD_1234567_P61964_21_334	ATG8	WD	42	7	2	1.09	1.84	0.29917	0.524082
CRK_SH3_1_P46108_124_198	NEDD4_WW_1_P46934_608_646	SH3	WW	17	5	1	0.35	2.89	0.30402	0.517098
CRK_SH3_1_P46108_124_198	WAC_WW__Q9BTA9_127_165	SH3	WW	17	5	1	0.35	2.88	0.30451	0.516398
CRK_SH3_1_P46108_124_198	MAGI1_WW_2_Q96QZ7_357_395	SH3	WW	17	5	1	0.35	2.88	0.30453	0.51637
G3BP2_NTF2_1_Q9UN86_1_139	GRAP2_SH3_2_O75791_274_329	NTF2	SH3	17	5	1	0.35	2.88	0.30453	0.51637
GABARAP_ATG8__O95166_2_115	RAN2-B_Ran-BP1-PH-domain__P49792_2924_3050	ATG8	Ran-BP1-PH-domain	29	3	1	0.34	2.93	0.30537	0.515174
GABARAP_ATG8__O95166_2_115	ZMYND11_coiled-coil-MYND__Q15326_480_602	ATG8	coiled-coil-MYND	29	3	1	0.34	2.92	0.30693	0.512961
HYPB(SETD2)_WW__Q9BYW2_2387_2425	SORBS2_SH3_1_O94875_966_1021	WW	SH3	30	3	1	0.35	2.84	0.31392	0.503181
HYPB(SETD2)_WW__Q9BYW2_2387_2425	ZMYND11_coiled-coil-MYND__Q15326_480_602	WW	coiled-coil-MYND	30	3	1	0.35	2.84	0.31394	0.503153
HYPB(SETD2)_WW__Q9BYW2_2387_2425	Intersectin 1_SH3_2_Q15811_913_971	WW	SH3	30	3	1	0.35	2.83	0.31422	0.502766
GABARAPL2_ATG8__P60520_2_115	WDR5_WD_1234567_P61964_21_334	ATG8	WD	44	7	2	1.13	1.77	0.31633	0.49986
CRK_SH3_2_P46108_232_298	ITCH_WW_4_Q96J02_476_514	SH3	WW	6	15	1	0.37	2.72	0.31943	0.495624
APBB1_WW__O00213_251_289	GRAP2_SH3_2_O75791_274_329	WW	SH3	18	5	1	0.37	2.73	0.31951	0.495516
HYPB(SETD2)_WW__Q9BYW2_2387_2425	Intersectin 1_SH3_3_Q15811_1002_1060	WW	SH3	30	10	2	1.15	1.74	0.32128	0.493116
NCK1_SH3_1_P16333_5_60	PPP1CA_4-Layer-Sandwich-Purple-Acid-Phosphatase__P62136_1_300	SH3	4-Layer-Sandwich-Purple-Acid-Phosphatase	10	30	2	1.15	1.74	0.32152	0.492792
CREBBP_NCBD__Q92793_2062_2109	EZR_FERM_1_P15311_2_295	NCBD	FERM	4	88	2	1.14	1.75	0.32184	0.49236
AP2_Mu__Q96CW1_160_435	CEP55_EABR__Q53EZ4_160_217	Mu	EABR	48	2	1	0.36	2.82	0.32433	0.489013
GGA3_VHS__Q9NZ52_1_166	ZMYND11_coiled-coil-MYND__Q15326_480_602	VHS	coiled-coil-MYND	32	3	1	0.37	2.67	0.33055	0.480763
GGA3_VHS__Q9NZ52_1_166	Grb2_SH3-SH2__P62993_1_217	VHS	SH3-SH2	32	3	1	0.37	2.67	0.33103	0.480133
GGA3_VHS__Q9NZ52_1_166	WWC1_WW_2_Q8IX03_50_89	VHS	WW	32	3	1	0.37	2.67	0.33107	0.48008
G3BP1_NTF2_1_Q13283_1_139	GRAP2_SH3_2_O75791_274_329	NTF2	SH3	19	5	1	0.38	2.6	0.33237	0.478378
AHNAK2_PDZ__Q8IVF2_108_193	PEX14_Pex14__O75381_16_84	PDZ	Pex14	4	24	1	0.38	2.61	0.3335	0.476904
CD2AP_SH3_1_Q9Y5K6_2_58	GABARAP_ATG8__O95166_2_115	SH3	ATG8	19	29	3	2.05	1.46	0.33541	0.474424
G3BP1_NTF2_1_Q13283_1_139	GABARAP_ATG8__O95166_2_115	NTF2	ATG8	19	29	3	2.05	1.46	0.33626	0.473325
GGA-B_Alpha-adaptinC2__Q9NZ52_579_723	SIN3A_PAH__Q96ST3_295_383	Alpha-adaptinC2	PAH	8	12	1	0.39	2.54	0.33665	0.472821
NEDD9_SH3_1_Q14511_5_64	SIN3A_PAH__Q96ST3_295_383	SH3	PAH	8	12	1	0.39	2.53	0.33707	0.47228
CREBBP_NCBD__Q92793_2062_2109	RDX_FERM_1_P35241_5_295	NCBD	FERM	4	92	2	1.18	1.7	0.33893	0.46989
PPW_Cyclophilin-type-PPIase__Q96BP3_486_646	WAC_WW__Q9BTA9_127_165	Cyclophilin-type-PPIase	WW	20	5	1	0.4	2.48	0.34507	0.462093
CD2BP2_GYF__O95400_256_341	SAV1_WW_1_Q9H4B6_197_235	GYF	WW	10	10	1	0.41	2.43	0.34883	0.457386
AHNAK2_PDZ__Q8IVF2_108_193	GGA1_VHS__Q9UJY5_1_157	PDZ	VHS	4	26	1	0.41	2.43	0.35462	0.450237
FNBP1L_SH3__Q5T0N5_538_599	PPIE_Cyclophilin-type-PPIase__Q9UNP9_138_301	SH3	Cyclophilin-type-PPIase	16	36	3	2.11	1.42	0.35488	0.449918
MAP1LC3A_ATG8__Q9H492_2_121	NEDD9_SH3_1_Q14511_5_64	ATG8	SH3	42	8	2	1.24	1.61	0.35983	0.443903
MAD2L1_HORMA__Q13257_1_205	PPIE_Cyclophilin-type-PPIase__Q9UNP9_138_301	HORMA	Cyclophilin-type-PPIase	3	36	1	0.41	2.41	0.36148	0.441916
ABL1_SH3__P00519_60_121	ITCH_WW_3_Q96J02_436_474	SH3	WW	13	25	2	1.25	1.6	0.36198	0.441315
G3BP2_NTF2_1_Q9UN86_1_139	SPTA1_SH3__P02549_977_1036	NTF2	SH3	17	19	2	1.25	1.6	0.36198	0.441315
EZR_FERM_1_P15311_2_295	GABARAPL1_ATG8__Q9H0R8_2_115	FERM	ATG8	88	11	4	3.06	1.31	0.3655	0.437113
PDCD6IP_Alix-V-domain__Q8WUM4_360_702	TSG101_UEV__Q99816_1_145	Alix-V-domain	UEV	4	27	1	0.43	2.34	0.36583	0.436721
APBB1_WW__O00213_251_289	CRK_SH3_2_P46108_232_298	WW	SH3	18	6	1	0.44	2.3	0.36692	0.435429
GGA-B_Alpha-adaptinC2__Q9NZ52_579_723	USP7_MATH-TRAF__Q93009_53_206	Alpha-adaptinC2	MATH-TRAF	8	219	5	4.02	1.24	0.36736	0.434908
CRK_SH3_2_P46108_232_298	YAP1_WW_2_P46937_228_266	SH3	WW	6	18	1	0.44	2.29	0.36859	0.433456
EPS15_EH__P42566_121_215	Intersectin 1_SH3_3_Q15811_1002_1060	EH	SH3	11	10	1	0.45	2.22	0.37545	0.425448
FNBP1L_SH3__Q5T0N5_538_599	WDR5_WD_1234567_P61964_21_334	SH3	WD	16	7	1	0.46	2.2	0.37969	0.420571
GABARAPL2_ATG8__P60520_2_115	NEDD9_SH3_1_Q14511_5_64	ATG8	SH3	44	8	2	1.29	1.55	0.38014	0.420056
GGA3_VHS__Q9NZ52_1_166	SPTA1_SH3__P02549_977_1036	VHS	SH3	32	19	3	2.23	1.34	0.39167	0.40708
G3BP2_NTF2_1_Q9UN86_1_139	PPIE_Cyclophilin-type-PPIase__Q9UNP9_138_301	NTF2	Cyclophilin-type-PPIase	17	36	3	2.24	1.34	0.39232	0.40636
Src_SH3__P12931_87_144	TSG101_UEV__Q99816_1_145	SH3	UEV	13	27	2	1.34	1.49	0.39686	0.401363
G3BP2_NTF2_1_Q9UN86_1_139	WDR5_WD_1234567_P61964_21_334	NTF2	WD	17	7	1	0.48	2.08	0.39756	0.400597
CRK_SH3_2_P46108_232_298	NEDD4_WW_4_P46934_890_928	SH3	WW	6	20	1	0.48	2.08	0.39796	0.400161
G3BP2_NTF2_1_Q9UN86_1_139	SNX33_SH3_1_Q8WV41_2_60	NTF2	SH3	17	7	1	0.48	2.07	0.39834	0.399746
NCK1_SH3_1_P16333_5_60	SIN3A_PAH__Q96ST3_295_383	SH3	PAH	10	12	1	0.49	2.04	0.40159	0.396217
MAP1LC3A_ATG8__Q9H492_2_121	SHANK1_PDZ__Q9Y566_655_761	ATG8	PDZ	42	15	3	2.27	1.32	0.4027	0.395018
MAP1LC3A_ATG8__Q9H492_2_121	RAN2-B_Ran-BP1-PH-domain__P49792_2924_3050	ATG8	Ran-BP1-PH-domain	42	3	1	0.47	2.11	0.4046	0.392974
MAP1LC3A_ATG8__Q9H492_2_121	SORBS2_SH3_1_O94875_966_1021	ATG8	SH3	42	3	1	0.48	2.11	0.40571	0.391784
GRAP2_SH3_2_O75791_274_329	ITCH_WW_3_Q96J02_436_474	SH3	WW	5	25	1	0.49	2.02	0.40971	0.387523
MAP1LC3C_ATG8__Q9BXW4_2_125	SHANK1_PDZ__Q9Y566_655_761	ATG8	PDZ	24	15	2	1.38	1.45	0.41178	0.385335
G3BP1_NTF2_1_Q13283_1_139	SPTA1_SH3__P02549_977_1036	NTF2	SH3	19	19	2	1.39	1.44	0.41382	0.383189
GABARAPL2_ATG8__P60520_2_115	RAN2-B_Ran-BP1-PH-domain__P49792_2924_3050	ATG8	Ran-BP1-PH-domain	44	3	1	0.49	2.03	0.41861	0.37819
CD2BP2_GYF__O95400_256_341	Src_SH3__P12931_87_144	GYF	SH3	10	13	1	0.53	1.9	0.42413	0.372501
GGA3_VHS__Q9NZ52_1_166	PPW_Cyclophilin-type-PPIase__Q96BP3_486_646	VHS	Cyclophilin-type-PPIase	32	20	3	2.35	1.28	0.42493	0.371683
SAV1_WW_1_Q9H4B6_197_235	Src_SH3__P12931_87_144	WW	SH3	10	13	1	0.53	1.89	0.42534	0.371264
G3BP1_NTF2_1_Q13283_1_139	WDR5_WD_1234567_P61964_21_334	NTF2	WD	19	7	1	0.53	1.87	0.43047	0.366057
G3BP1_NTF2_1_Q13283_1_139	SNX33_SH3_1_Q8WV41_2_60	NTF2	SH3	19	7	1	0.53	1.87	0.43101	0.365513
SPTA1_SH3__P02549_977_1036	WDR5_WD_1234567_P61964_21_334	SH3	WD	19	7	1	0.53	1.87	0.43116	0.365362
GABARAPL2_ATG8__P60520_2_115	SHANK1_PDZ__Q9Y566_655_761	ATG8	PDZ	44	15	3	2.36	1.27	0.43133	0.36519
AP2B1_adaptin__P63010_700_937	TSG101_UEV__Q99816_1_145	adaptin	UEV	5	27	1	0.53	1.89	0.43208	0.364436
TSG101_UEV__Q99816_1_145	WAC_WW__Q9BTA9_127_165	UEV	WW	27	5	1	0.53	1.88	0.43249	0.364024
ARHGAP27_WW_1_Q6ZUM4_244_282	GRAP2_SH3_2_O75791_274_329	WW	SH3	27	5	1	0.53	1.88	0.43355	0.362961
CRK_SH3_2_P46108_232_298	WWTR1_WW__Q9GZV5_122_160	SH3	WW	6	23	1	0.55	1.82	0.44153	0.35504
AP2_Mu__Q96CW1_160_435	WWC1_WW_2_Q8IX03_50_89	Mu	WW	48	3	1	0.53	1.88	0.44445	0.352177
NEDD4_WW_4_P46934_890_928	SNX33_SH3_1_Q8WV41_2_60	WW	SH3	20	7	1	0.56	1.78	0.44727	0.34943
ABL1_SH3__P00519_60_121	HYPB(SETD2)_WW__Q9BYW2_2387_2425	SH3	WW	13	30	2	1.47	1.36	0.44765	0.349061
IRF3_SMAD-FHA__Q14653_175_427	PPIE_Cyclophilin-type-PPIase__Q9UNP9_138_301	SMAD-FHA	Cyclophilin-type-PPIase	4	36	1	0.55	1.82	0.44982	0.346961
APBB1_WW__O00213_251_289	Intersectin 1_SH3_4_Q15811_1074_1138	WW	SH3	18	8	1	0.58	1.73	0.45682	0.340255
G3BP1_NTF2_1_Q13283_1_139	PPIE_Cyclophilin-type-PPIase__Q9UNP9_138_301	NTF2	Cyclophilin-type-PPIase	19	36	3	2.48	1.21	0.46346	0.333988
PPIE_Cyclophilin-type-PPIase__Q9UNP9_138_301	SPTA1_SH3__P02549_977_1036	Cyclophilin-type-PPIase	SH3	36	19	3	2.48	1.21	0.46451	0.333005
MAGI1_WW_2_Q96QZ7_357_395	PPP1CA_4-Layer-Sandwich-Purple-Acid-Phosphatase__P62136_1_300	WW	4-Layer-Sandwich-Purple-Acid-Phosphatase	5	30	1	0.58	1.71	0.46591	0.331698
GRAP2_SH3_2_O75791_274_329	HYPB(SETD2)_WW__Q9BYW2_2387_2425	SH3	WW	5	30	1	0.58	1.71	0.46614	0.331484
NEDD4_WW_1_P46934_608_646	PPP1CA_4-Layer-Sandwich-Purple-Acid-Phosphatase__P62136_1_300	WW	4-Layer-Sandwich-Purple-Acid-Phosphatase	5	30	1	0.58	1.71	0.46616	0.331465
PABP-B_PABP__P11940_544_623	PPP1CA_4-Layer-Sandwich-Purple-Acid-Phosphatase__P62136_1_300	PABP	4-Layer-Sandwich-Purple-Acid-Phosphatase	5	30	1	0.58	1.71	0.46683	0.330841
CRK_SH3_2_P46108_232_298	ITCH_WW_3_Q96J02_436_474	SH3	WW	6	25	1	0.59	1.69	0.46853	0.329263
OXSR1___O95747_434_527	SHANK1_PDZ__Q9Y566_655_761		PDZ	10	15	1	0.61	1.65	0.47153	0.326491
SHANK1_PDZ__Q9Y566_655_761	USP7_MATH-TRAF__Q93009_53_206	PDZ	MATH-TRAF	15	219	8	7.39	1.08	0.47615	0.322256
ABL1_SH3__P00519_60_121	SIN3A_PAH__Q96ST3_295_383	SH3	PAH	13	12	1	0.63	1.59	0.48535	0.313945
GGA-B_Alpha-adaptinC2__Q9NZ52_579_723	PPW_Cyclophilin-type-PPIase__Q96BP3_486_646	Alpha-adaptinC2	Cyclophilin-type-PPIase	8	20	1	0.64	1.57	0.49083	0.309069
FNBP1L_SH3__Q5T0N5_538_599	SAV1_WW_1_Q9H4B6_197_235	SH3	WW	16	10	1	0.64	1.56	0.49219	0.307867
CRK_SH3_2_P46108_232_298	MAGI1_WW_1_Q96QZ7_298_336	SH3	WW	6	27	1	0.63	1.58	0.49223	0.307832
ARHGAP27_WW_1_Q6ZUM4_244_282	CRK_SH3_2_P46108_232_298	WW	SH3	27	6	1	0.63	1.58	0.49246	0.307629
FNBP1_SH3__Q96RU3_555_611	WWTR1_WW__Q9GZV5_122_160	SH3	WW	7	23	1	0.64	1.57	0.49271	0.307409
CRK_SH3_2_P46108_232_298	YAP1_WW_1_P46937_169_207	SH3	WW	6	27	1	0.63	1.58	0.49278	0.307347
CRK_SH3_2_P46108_232_298	TSG101_UEV__Q99816_1_145	SH3	UEV	6	27	1	0.63	1.58	0.49341	0.306792
FNBP1_SH3__Q96RU3_555_611	PEX14_Pex14__O75381_16_84	SH3	Pex14	7	24	1	0.66	1.51	0.50767	0.294418
FNBP1_SH3__Q96RU3_555_611	USP7_MATH-TRAF__Q93009_53_206	SH3	MATH-TRAF	7	219	4	3.53	1.13	0.50959	0.292779
CRK_SH3_1_P46108_124_198	OXSR1___O95747_434_527	SH3		17	10	1	0.68	1.47	0.51266	0.290171
BRD4_NET__O60885_601_683	USP7_MATH-TRAF__Q93009_53_206	NET	MATH-TRAF	1	219	1	0.51	1.95	0.51319	0.289722
ACTN1_EF_12_P12814_746_822	USP7_MATH-TRAF__Q93009_53_206	EF	MATH-TRAF	1	219	1	0.51	1.95	0.51379	0.289214
CRK_SH3_1_P46108_124_198	SAV1_WW_1_Q9H4B6_197_235	SH3	WW	17	10	1	0.68	1.47	0.51386	0.289155
USP7_MATH-TRAF__Q93009_53_206	ZMYND11_coiled-coil-MYND__Q15326_480_602	MATH-TRAF	coiled-coil-MYND	219	3	2	1.53	1.31	0.51552	0.287754
MSN_FERM_1_P26038_1_322	SORBS2_SH3_1_O94875_966_1021	FERM	SH3	61	3	1	0.65	1.55	0.51951	0.284406
MSN_FERM_1_P26038_1_322	RAN2-B_Ran-BP1-PH-domain__P49792_2924_3050	FERM	Ran-BP1-PH-domain	61	3	1	0.65	1.54	0.51979	0.284172
MSN_FERM_1_P26038_1_322	ZMYND11_coiled-coil-MYND__Q15326_480_602	FERM	coiled-coil-MYND	61	3	1	0.65	1.54	0.51991	0.284072
EPS15_EH__P42566_121_215	FNBP1L_SH3__Q5T0N5_538_599	EH	SH3	11	16	1	0.7	1.42	0.52481	0.279998
FNBP1L_SH3__Q5T0N5_538_599	GABARAPL1_ATG8__Q9H0R8_2_115	SH3	ATG8	16	11	1	0.7	1.42	0.52544	0.279477
PPIE_Cyclophilin-type-PPIase__Q9UNP9_138_301	WAC_WW__Q9BTA9_127_165	Cyclophilin-type-PPIase	WW	36	5	1	0.69	1.46	0.52658	0.278536
CRK_SH3_2_P46108_232_298	HYPB(SETD2)_WW__Q9BYW2_2387_2425	SH3	WW	6	30	1	0.7	1.43	0.52876	0.276741
AP2_Mu__Q96CW1_160_435	FNBP1L_SH3__Q5T0N5_538_599	Mu	SH3	48	16	3	2.71	1.11	0.52957	0.276077
APBB1_WW__O00213_251_289	Intersectin 1_SH3_3_Q15811_1002_1060	WW	SH3	18	10	1	0.72	1.39	0.5324	0.273762
APBB1_WW__O00213_251_289	OXSR1___O95747_434_527	WW		18	10	1	0.72	1.39	0.53321	0.273102
FNBP1_SH3__Q96RU3_555_611	GGA1_VHS__Q9UJY5_1_157	SH3	VHS	7	26	1	0.71	1.4	0.53351	0.272857
GGA1_VHS__Q9UJY5_1_157	WDR5_WD_1234567_P61964_21_334	VHS	WD	26	7	1	0.71	1.4	0.5337	0.272703
CD2AP_SH3_1_Q9Y5K6_2_58	MAP1LC3C_ATG8__Q9BXW4_2_125	SH3	ATG8	19	24	2	1.72	1.16	0.53382	0.272605
AP2_Mu__Q96CW1_160_435	SAV1_WW_1_Q9H4B6_197_235	Mu	WW	48	10	2	1.73	1.16	0.5409	0.266883
FNBP1L_SH3__Q5T0N5_538_599	GABARAP_ATG8__O95166_2_115	SH3	ATG8	16	29	2	1.74	1.15	0.54153	0.266377
AP2_Mu__Q96CW1_160_435	PDCD6IP_Alix-V-domain__Q8WUM4_360_702	Mu	Alix-V-domain	48	4	1	0.7	1.42	0.54276	0.265392
G3BP2_NTF2_1_Q9UN86_1_139	GABARAPL1_ATG8__Q9H0R8_2_115	NTF2	ATG8	17	11	1	0.75	1.34	0.54592	0.262871
CRK_SH3_1_P46108_124_198	WWOX_WW_1_Q9NZC7_16_50	SH3	WW	17	11	1	0.75	1.34	0.54639	0.262497
APBB1_WW__O00213_251_289	GGA1_VHS__Q9UJY5_1_157	WW	VHS	18	26	2	1.76	1.13	0.54688	0.262108
FNBP1_SH3__Q96RU3_555_611	YAP1_WW_1_P46937_169_207	SH3	WW	7	27	1	0.74	1.35	0.54706	0.261965
FNBP1_SH3__Q96RU3_555_611	MAGI1_WW_1_Q96QZ7_298_336	SH3	WW	7	27	1	0.74	1.35	0.54785	0.261338
CD2AP_SH3_1_Q9Y5K6_2_58	SAV1_WW_1_Q9H4B6_197_235	SH3	WW	19	10	1	0.75	1.32	0.55147	0.258478
CD2BP2_GYF__O95400_256_341	SPTA1_SH3__P02549_977_1036	GYF	SH3	10	19	1	0.76	1.32	0.5523	0.257825
FNBP1L_SH3__Q5T0N5_538_599	SIN3A_PAH__Q96ST3_295_383	SH3	PAH	16	12	1	0.77	1.31	0.55564	0.255206
GGA3_VHS__Q9NZ52_1_166	SHANK1_PDZ__Q9Y566_655_761	VHS	PDZ	32	15	2	1.79	1.12	0.55749	0.253763
FNBP1L_SH3__Q5T0N5_538_599	HYPB(SETD2)_WW__Q9BYW2_2387_2425	SH3	WW	16	30	2	1.8	1.11	0.55826	0.253163
ABL1_SH3__P00519_60_121	ITCH_WW_4_Q96J02_476_514	SH3	WW	13	15	1	0.78	1.29	0.56122	0.250867
G3BP1_NTF2_1_Q13283_1_139	MAP1LC3A_ATG8__Q9H492_2_121	NTF2	ATG8	19	42	3	2.84	1.06	0.56301	0.249484
APBB1_WW__O00213_251_289	TSG101_UEV__Q99816_1_145	WW	UEV	18	27	2	1.83	1.1	0.56694	0.246463
Intersectin 1_SH3_4_Q15811_1074_1138	ITCH_WW_3_Q96J02_436_474	SH3	WW	8	25	1	0.78	1.28	0.56793	0.245705
NCK1_SH3_1_P16333_5_60	PPW_Cyclophilin-type-PPIase__Q96BP3_486_646	SH3	Cyclophilin-type-PPIase	10	20	1	0.79	1.27	0.56905	0.24485
CRK_SH3_1_P46108_124_198	GABARAP_ATG8__O95166_2_115	SH3	ATG8	17	29	2	1.85	1.08	0.5735	0.241467
FNBP1L_SH3__Q5T0N5_538_599	USP7_MATH-TRAF__Q93009_53_206	SH3	MATH-TRAF	16	219	8	7.86	1.02	0.57424	0.240907
GGA1_VHS__Q9UJY5_1_157	SPTA1_SH3__P02549_977_1036	VHS	SH3	26	19	2	1.85	1.08	0.57617	0.239449
FNBP1_SH3__Q96RU3_555_611	HYPB(SETD2)_WW__Q9BYW2_2387_2425	SH3	WW	7	30	1	0.81	1.23	0.58344	0.234004
G3BP1_NTF2_1_Q13283_1_139	GABARAPL1_ATG8__Q9H0R8_2_115	NTF2	ATG8	19	11	1	0.83	1.21	0.58568	0.23234
CD2AP_SH3_1_Q9Y5K6_2_58	GABARAPL2_ATG8__P60520_2_115	SH3	ATG8	19	44	3	2.96	1.02	0.59377	0.226382
ARHGAP27_WW_1_Q6ZUM4_244_282	Intersectin 1_SH3_4_Q15811_1074_1138	WW	SH3	27	8	1	0.84	1.19	0.59467	0.225724
ARHGAP27_WW_1_Q6ZUM4_244_282	GGA-B_Alpha-adaptinC2__Q9NZ52_579_723	WW	Alpha-adaptinC2	27	8	1	0.84	1.19	0.59495	0.22552
CD2AP_SH3_1_Q9Y5K6_2_58	TSG101_UEV__Q99816_1_145	SH3	UEV	19	27	2	1.92	1.04	0.59635	0.224499
MAP1LC3A_ATG8__Q9H492_2_121	PPW_Cyclophilin-type-PPIase__Q96BP3_486_646	ATG8	Cyclophilin-type-PPIase	42	20	3	2.98	1.01	0.59986	0.22195
GGA3_VHS__Q9NZ52_1_166	SNX33_SH3_1_Q8WV41_2_60	VHS	SH3	32	7	1	0.86	1.16	0.60575	0.217707
G3BP2_NTF2_1_Q9UN86_1_139	Src_SH3__P12931_87_144	NTF2	SH3	17	13	1	0.88	1.14	0.60641	0.217234
ABL1_SH3__P00519_60_121	G3BP2_NTF2_1_Q9UN86_1_139	SH3	NTF2	13	17	1	0.88	1.14	0.60646	0.217198
CD2AP_SH3_1_Q9Y5K6_2_58	SIN3A_PAH__Q96ST3_295_383	SH3	PAH	19	12	1	0.9	1.11	0.61778	0.209166
Intersectin 1_SH3_3_Q15811_1002_1060	WWTR1_WW__Q9GZV5_122_160	SH3	WW	10	23	1	0.9	1.11	0.61911	0.208232
AP2_Mu__Q96CW1_160_435	WAC_WW__Q9BTA9_127_165	Mu	WW	48	5	1	0.88	1.14	0.62347	0.205184
G3BP2_NTF2_1_Q9UN86_1_139	GGA3_VHS__Q9NZ52_1_166	NTF2	VHS	17	32	2	2.01	0.99	0.62489	0.204196
CD2BP2_GYF__O95400_256_341	USP7_MATH-TRAF__Q93009_53_206	GYF	MATH-TRAF	10	219	5	5	1	0.62629	0.203225
ABL1_SH3__P00519_60_121	YAP1_WW_2_P46937_228_266	SH3	WW	13	18	1	0.93	1.08	0.62681	0.202864
APBB1_WW__O00213_251_289	Src_SH3__P12931_87_144	WW	SH3	18	13	1	0.92	1.08	0.62752	0.202372
HYPB(SETD2)_WW__Q9BYW2_2387_2425	Intersectin 1_SH3_4_Q15811_1074_1138	WW	SH3	30	8	1	0.92	1.08	0.63209	0.199221
MAP1LC3C_ATG8__Q9BXW4_2_125	OXSR1___O95747_434_527	ATG8		24	10	1	0.94	1.07	0.63376	0.198075
CD2BP2_GYF__O95400_256_341	PEX14_Pex14__O75381_16_84	GYF	Pex14	10	24	1	0.94	1.07	0.63472	0.197418
EZR_FERM_1_P15311_2_295	SORBS2_SH3_1_O94875_966_1021	FERM	SH3	88	3	1	0.86	1.16	0.63867	0.194723
EZR_FERM_1_P15311_2_295	ZMYND11_coiled-coil-MYND__Q15326_480_602	FERM	coiled-coil-MYND	88	3	1	0.86	1.16	0.63888	0.194581
EZR_FERM_1_P15311_2_295	RAN2-B_Ran-BP1-PH-domain__P49792_2924_3050	FERM	Ran-BP1-PH-domain	88	3	1	0.86	1.16	0.63896	0.194526
ABL1_SH3__P00519_60_121	G3BP1_NTF2_1_Q13283_1_139	SH3	NTF2	13	19	1	0.97	1.03	0.64567	0.189989
SPTA1_SH3__P02549_977_1036	SYNJ2BP_PDZ__P57105_6_103	SH3	PDZ	19	13	1	0.97	1.03	0.64573	0.189949
G3BP1_NTF2_1_Q13283_1_139	Src_SH3__P12931_87_144	NTF2	SH3	19	13	1	0.97	1.03	0.64622	0.18962
FNBP1_SH3__Q96RU3_555_611	PPIE_Cyclophilin-type-PPIase__Q9UNP9_138_301	SH3	Cyclophilin-type-PPIase	7	36	1	0.95	1.05	0.64706	0.189055
Intersectin 1_SH3_3_Q15811_1002_1060	ITCH_WW_3_Q96J02_436_474	SH3	WW	10	25	1	0.97	1.03	0.64847	0.18811
ITCH_WW_3_Q96J02_436_474	PPIE_Cyclophilin-type-PPIase__Q9UNP9_138_301	WW	Cyclophilin-type-PPIase	25	36	3	3.2	0.94	0.65079	0.186559
RDX_FERM_1_P35241_5_295	ZMYND11_coiled-coil-MYND__Q15326_480_602	FERM	coiled-coil-MYND	92	3	1	0.89	1.13	0.65315	0.184987
RAN2-B_Ran-BP1-PH-domain__P49792_2924_3050	RDX_FERM_1_P35241_5_295	Ran-BP1-PH-domain	FERM	3	92	1	0.89	1.13	0.65335	0.184854
EPS15_EH__P42566_121_215	WWTR1_WW__Q9GZV5_122_160	EH	WW	11	23	1	0.99	1.01	0.65351	0.184748
RDX_FERM_1_P35241_5_295	SORBS2_SH3_1_O94875_966_1021	FERM	SH3	92	3	1	0.89	1.13	0.65352	0.184741
CRK_SH3_1_P46108_124_198	ITCH_WW_4_Q96J02_476_514	SH3	WW	17	15	1	1	1	0.65775	0.181939
MAP1LC3C_ATG8__Q9BXW4_2_125	PEX14_Pex14__O75381_16_84	ATG8	Pex14	24	24	2	2.14	0.94	0.6584	0.18151
G3BP2_NTF2_1_Q9UN86_1_139	USP7_MATH-TRAF__Q93009_53_206	NTF2	MATH-TRAF	17	219	8	8.33	0.96	0.66178	0.179286
CD2BP2_GYF__O95400_256_341	GGA1_VHS__Q9UJY5_1_157	GYF	VHS	10	26	1	1.01	0.99	0.66209	0.179083
PPW_Cyclophilin-type-PPIase__Q96BP3_486_646	SYNJ2BP_PDZ__P57105_6_103	Cyclophilin-type-PPIase	PDZ	20	13	1	1.02	0.98	0.66371	0.178022
EPS15_EH__P42566_121_215	PEX14_Pex14__O75381_16_84	EH	Pex14	11	24	1	1.03	0.97	0.66867	0.174788
CRK_SH3_2_P46108_232_298	USP7_MATH-TRAF__Q93009_53_206	SH3	MATH-TRAF	6	219	3	3.04	0.99	0.66951	0.174243
MAP1LC3B_ATG8__Q9GZQ8_2_119	SPTA1_SH3__P02549_977_1036	ATG8	SH3	14	19	1	1.04	0.96	0.67309	0.171927
ARHGAP27_WW_1_Q6ZUM4_244_282	Intersectin 1_SH3_3_Q15811_1002_1060	WW	SH3	27	10	1	1.04	0.96	0.67504	0.17067
CD2BP2_GYF__O95400_256_341	TSG101_UEV__Q99816_1_145	GYF	UEV	10	27	1	1.04	0.96	0.67531	0.170497
Intersectin 1_SH3_3_Q15811_1002_1060	YAP1_WW_1_P46937_169_207	SH3	WW	10	27	1	1.04	0.96	0.67579	0.170188
OXSR1___O95747_434_527	YAP1_WW_1_P46937_169_207		WW	10	27	1	1.04	0.96	0.67599	0.17006
ARHGAP27_WW_1_Q6ZUM4_244_282	OXSR1___O95747_434_527	WW		27	10	1	1.04	0.96	0.67607	0.170008
Intersectin 1_SH3_3_Q15811_1002_1060	MAGI1_WW_1_Q96QZ7_298_336	SH3	WW	10	27	1	1.04	0.96	0.67615	0.169957
OXSR1___O95747_434_527	TSG101_UEV__Q99816_1_145		UEV	10	27	1	1.04	0.96	0.67626	0.169886
G3BP1_NTF2_1_Q13283_1_139	GGA3_VHS__Q9NZ52_1_166	NTF2	VHS	19	32	2	2.24	0.89	0.68524	0.164157
CRK_SH3_1_P46108_124_198	PPIE_Cyclophilin-type-PPIase__Q9UNP9_138_301	SH3	Cyclophilin-type-PPIase	17	36	2	2.24	0.89	0.68596	0.163701
EZR_FERM_1_P15311_2_295	GABARAP_ATG8__O95166_2_115	FERM	ATG8	88	29	7	7.62	0.92	0.68602	0.163663
AP2_Mu__Q96CW1_160_435	CRK_SH3_2_P46108_232_298	Mu	SH3	48	6	1	1.05	0.95	0.68965	0.161371
MAP1LC3B_ATG8__Q9GZQ8_2_119	NEDD4_WW_4_P46934_890_928	ATG8	WW	14	20	1	1.09	0.92	0.68995	0.161182
GGA-B_Alpha-adaptinC2__Q9NZ52_579_723	PPIE_Cyclophilin-type-PPIase__Q9UNP9_138_301	Alpha-adaptinC2	Cyclophilin-type-PPIase	8	36	1	1.09	0.92	0.6956	0.15764
EPS15_EH__P42566_121_215	GGA1_VHS__Q9UJY5_1_157	EH	VHS	11	26	1	1.11	0.9	0.69703	0.156749
GGA1_VHS__Q9UJY5_1_157	WWOX_WW_1_Q9NZC7_16_50	VHS	WW	26	11	1	1.11	0.9	0.69745	0.156487
GABARAP_ATG8__O95166_2_115	OXSR1___O95747_434_527	ATG8		29	10	1	1.11	0.9	0.70077	0.154424
APBB1_WW__O00213_251_289	FNBP1L_SH3__Q5T0N5_538_599	WW	SH3	18	16	1	1.12	0.89	0.70117	0.154177
AHNAK2_PDZ__Q8IVF2_108_193	USP7_MATH-TRAF__Q93009_53_206	PDZ	MATH-TRAF	4	219	2	2.03	0.98	0.70224	0.153514
Src_SH3__P12931_87_144	USP7_MATH-TRAF__Q93009_53_206	SH3	MATH-TRAF	13	219	6	6.45	0.93	0.70475	0.151965
EPS15_EH__P42566_121_215	YAP1_WW_1_P46937_169_207	EH	WW	11	27	1	1.14	0.88	0.70951	0.149041
EPS15_EH__P42566_121_215	MAGI1_WW_1_Q96QZ7_298_336	EH	WW	11	27	1	1.14	0.87	0.7103	0.148558
HYPB(SETD2)_WW__Q9BYW2_2387_2425	OXSR1___O95747_434_527	WW		30	10	1	1.15	0.87	0.71194	0.147557
PPP1CA_4-Layer-Sandwich-Purple-Acid-Phosphatase__P62136_1_300	SAV1_WW_1_Q9H4B6_197_235	4-Layer-Sandwich-Purple-Acid-Phosphatase	WW	30	10	1	1.15	0.87	0.71264	0.14713
GABARAPL1_ATG8__Q9H0R8_2_115	MSN_FERM_1_P26038_1_322	ATG8	FERM	11	61	2	2.31	0.87	0.71319	0.146795
ABL1_SH3__P00519_60_121	WWTR1_WW__Q9GZV5_122_160	SH3	WW	13	23	1	1.16	0.86	0.71364	0.146521
GABARAP_ATG8__O95166_2_115	MSN_FERM_1_P26038_1_322	ATG8	FERM	29	61	5	5.73	0.87	0.72157	0.141722
CRK_SH3_1_P46108_124_198	YAP1_WW_2_P46937_228_266	SH3	WW	17	18	1	1.19	0.84	0.72195	0.141493
APBB1_WW__O00213_251_289	CRK_SH3_1_P46108_124_198	WW	SH3	18	17	1	1.19	0.84	0.72223	0.141324
APBB1_WW__O00213_251_289	G3BP2_NTF2_1_Q9UN86_1_139	WW	NTF2	18	17	1	1.19	0.84	0.72224	0.141318
MAP1LC3C_ATG8__Q9BXW4_2_125	SYNJ2BP_PDZ__P57105_6_103	ATG8	PDZ	24	13	1	1.21	0.83	0.72901	0.137267
FNBP1L_SH3__Q5T0N5_538_599	MAP1LC3A_ATG8__Q9H492_2_121	SH3	ATG8	16	42	2	2.42	0.83	0.7303	0.136499
CD2BP2_GYF__O95400_256_341	GGA3_VHS__Q9NZ52_1_166	GYF	VHS	10	32	1	1.22	0.82	0.73461	0.133943
ARHGAP27_WW_1_Q6ZUM4_244_282	SIN3A_PAH__Q96ST3_295_383	WW	PAH	27	12	1	1.24	0.8	0.74102	0.13017
ITCH_WW_3_Q96J02_436_474	Src_SH3__P12931_87_144	WW	SH3	25	13	1	1.25	0.8	0.74198	0.129608
AHNAK2_PDZ__Q8IVF2_108_193	EZR_FERM_1_P15311_2_295	PDZ	FERM	4	88	1	1.14	0.88	0.74203	0.129579
CD2AP_SH3_1_Q9Y5K6_2_58	PPIE_Cyclophilin-type-PPIase__Q9UNP9_138_301	SH3	Cyclophilin-type-PPIase	19	36	2	2.48	0.81	0.7436	0.128661
AP2_Mu__Q96CW1_160_435	FNBP1_SH3__Q96RU3_555_611	Mu	SH3	48	7	1	1.22	0.82	0.74496	0.127867
EPS15_EH__P42566_121_215	HYPB(SETD2)_WW__Q9BYW2_2387_2425	EH	WW	11	30	1	1.26	0.8	0.7459	0.127319
EPS15_EH__P42566_121_215	PPP1CA_4-Layer-Sandwich-Purple-Acid-Phosphatase__P62136_1_300	EH	4-Layer-Sandwich-Purple-Acid-Phosphatase	11	30	1	1.26	0.79	0.74665	0.126883
FNBP1L_SH3__Q5T0N5_538_599	GABARAPL2_ATG8__P60520_2_115	SH3	ATG8	16	44	2	2.51	0.8	0.75221	0.123661
MSN_FERM_1_P26038_1_322	PEX14_Pex14__O75381_16_84	FERM	Pex14	61	24	4	4.82	0.83	0.7541	0.122571
IRF3_SMAD-FHA__Q14653_175_427	RDX_FERM_1_P35241_5_295	SMAD-FHA	FERM	4	92	1	1.18	0.85	0.75544	0.1218
AHNAK2_PDZ__Q8IVF2_108_193	RDX_FERM_1_P35241_5_295	PDZ	FERM	4	92	1	1.18	0.85	0.75663	0.121116
CRK_SH3_1_P46108_124_198	NEDD4_WW_4_P46934_890_928	SH3	WW	17	20	1	1.31	0.76	0.75862	0.119976
G3BP2_NTF2_1_Q9UN86_1_139	PPW_Cyclophilin-type-PPIase__Q96BP3_486_646	NTF2	Cyclophilin-type-PPIase	17	20	1	1.31	0.76	0.75866	0.119953
APBB1_WW__O00213_251_289	CD2AP_SH3_1_Q9Y5K6_2_58	WW	SH3	18	19	1	1.32	0.76	0.75928	0.119598
CRK_SH3_1_P46108_124_198	MAP1LC3A_ATG8__Q9H492_2_121	SH3	ATG8	17	42	2	2.56	0.78	0.76049	0.118906
APBB1_WW__O00213_251_289	G3BP1_NTF2_1_Q13283_1_139	WW	NTF2	18	19	1	1.32	0.76	0.7605	0.118901
ALYREF_RRM__Q86V81_78_183	USP7_MATH-TRAF__Q93009_53_206	RRM	MATH-TRAF	2	219	1	1.02	0.98	0.76402	0.116895
HYPB(SETD2)_WW__Q9BYW2_2387_2425	PPIE_Cyclophilin-type-PPIase__Q9UNP9_138_301	WW	Cyclophilin-type-PPIase	30	36	3	3.78	0.79	0.76592	0.115817
ABL1_SH3__P00519_60_121	MAGI1_WW_1_Q96QZ7_298_336	SH3	WW	13	27	1	1.34	0.75	0.76688	0.115273
ARHGAP27_WW_1_Q6ZUM4_244_282	Src_SH3__P12931_87_144	WW	SH3	27	13	1	1.34	0.74	0.7673	0.115035
ITCH_WW_3_Q96J02_436_474	MAP1LC3B_ATG8__Q9GZQ8_2_119	WW	ATG8	25	14	1	1.34	0.74	0.76753	0.114905
SYNJ2BP_PDZ__P57105_6_103	TSG101_UEV__Q99816_1_145	PDZ	UEV	13	27	1	1.34	0.75	0.76759	0.114871
ABL1_SH3__P00519_60_121	TSG101_UEV__Q99816_1_145	SH3	UEV	13	27	1	1.34	0.74	0.76763	0.114848
ABL1_SH3__P00519_60_121	YAP1_WW_1_P46937_169_207	SH3	WW	13	27	1	1.34	0.74	0.76791	0.11469
NCK1_SH3_1_P16333_5_60	PPIE_Cyclophilin-type-PPIase__Q9UNP9_138_301	SH3	Cyclophilin-type-PPIase	10	36	1	1.35	0.74	0.77289	0.111882
CRK_SH3_1_P46108_124_198	GABARAPL2_ATG8__P60520_2_115	SH3	ATG8	17	44	2	2.66	0.75	0.78152	0.10706
G3BP2_NTF2_1_Q9UN86_1_139	GABARAPL2_ATG8__P60520_2_115	NTF2	ATG8	17	44	2	2.66	0.75	0.78211	0.106732
FNBP1L_SH3__Q5T0N5_538_599	WWTR1_WW__Q9GZV5_122_160	SH3	WW	16	23	1	1.41	0.71	0.78445	0.105435
MAP1LC3A_ATG8__Q9H492_2_121	PPIE_Cyclophilin-type-PPIase__Q9UNP9_138_301	ATG8	Cyclophilin-type-PPIase	42	36	4	5.08	0.79	0.78927	0.102774
PPIE_Cyclophilin-type-PPIase__Q9UNP9_138_301	USP7_MATH-TRAF__Q93009_53_206	Cyclophilin-type-PPIase	MATH-TRAF	36	219	15	16.73	0.9	0.78955	0.10262
GABARAP_ATG8__O95166_2_115	SYNJ2BP_PDZ__P57105_6_103	ATG8	PDZ	29	13	1	1.43	0.7	0.78983	0.102466
ABL1_SH3__P00519_60_121	GABARAP_ATG8__O95166_2_115	SH3	ATG8	13	29	1	1.43	0.7	0.79002	0.102362
AP2_Mu__Q96CW1_160_435	GGA-B_Alpha-adaptinC2__Q9NZ52_579_723	Mu	Alpha-adaptinC2	48	8	1	1.39	0.72	0.7902	0.102263
MAGI1_WW_1_Q96QZ7_298_336	MAP1LC3B_ATG8__Q9GZQ8_2_119	WW	ATG8	27	14	1	1.44	0.69	0.79166	0.101461
MAP1LC3B_ATG8__Q9GZQ8_2_119	YAP1_WW_1_P46937_169_207	ATG8	WW	14	27	1	1.44	0.69	0.7918	0.101385
G3BP1_NTF2_1_Q13283_1_139	PPW_Cyclophilin-type-PPIase__Q96BP3_486_646	NTF2	Cyclophilin-type-PPIase	19	20	1	1.46	0.69	0.79362	0.100387
PPW_Cyclophilin-type-PPIase__Q96BP3_486_646	SPTA1_SH3__P02549_977_1036	Cyclophilin-type-PPIase	SH3	20	19	1	1.46	0.69	0.79452	0.0998952
FNBP1L_SH3__Q5T0N5_538_599	MAP1LC3C_ATG8__Q9BXW4_2_125	SH3	ATG8	16	24	1	1.47	0.68	0.79688	0.0986071
FNBP1L_SH3__Q5T0N5_538_599	PEX14_Pex14__O75381_16_84	SH3	Pex14	16	24	1	1.47	0.68	0.79767	0.0981767
G3BP1_NTF2_1_Q13283_1_139	USP7_MATH-TRAF__Q93009_53_206	NTF2	MATH-TRAF	19	219	8	9.25	0.86	0.79968	0.0970838
HYPB(SETD2)_WW__Q9BYW2_2387_2425	Src_SH3__P12931_87_144	WW	SH3	30	13	1	1.47	0.68	0.80062	0.0965736
PPP1CA_4-Layer-Sandwich-Purple-Acid-Phosphatase__P62136_1_300	SYNJ2BP_PDZ__P57105_6_103	4-Layer-Sandwich-Purple-Acid-Phosphatase	PDZ	30	13	1	1.47	0.68	0.80069	0.0965356
CRK_SH3_1_P46108_124_198	WWTR1_WW__Q9GZV5_122_160	SH3	WW	17	23	1	1.49	0.67	0.80342	0.0950574
EPS15_EH__P42566_121_215	PPIE_Cyclophilin-type-PPIase__Q9UNP9_138_301	EH	Cyclophilin-type-PPIase	11	36	1	1.48	0.68	0.80346	0.0950357
NEDD4_WW_4_P46934_890_928	PPW_Cyclophilin-type-PPIase__Q96BP3_486_646	WW	Cyclophilin-type-PPIase	20	20	1	1.53	0.65	0.80956	0.091751
FNBP1L_SH3__Q5T0N5_538_599	ITCH_WW_3_Q96J02_436_474	SH3	WW	16	25	1	1.52	0.66	0.81	0.091515
CD2AP_SH3_1_Q9Y5K6_2_58	EZR_FERM_1_P15311_2_295	SH3	FERM	19	88	4	5.15	0.78	0.812	0.090444
CD2AP_SH3_1_Q9Y5K6_2_58	MAP1LC3A_ATG8__Q9H492_2_121	SH3	ATG8	19	42	2	2.84	0.7	0.8129	0.0899629
G3BP2_NTF2_1_Q9UN86_1_139	PEX14_Pex14__O75381_16_84	NTF2	Pex14	17	24	1	1.55	0.64	0.8152	0.0887358
CRK_SH3_1_P46108_124_198	MAP1LC3C_ATG8__Q9BXW4_2_125	SH3	ATG8	17	24	1	1.55	0.64	0.81585	0.0883897
G3BP2_NTF2_1_Q9UN86_1_139	MAP1LC3C_ATG8__Q9BXW4_2_125	NTF2	ATG8	17	24	1	1.56	0.64	0.81625	0.0881768
CRK_SH3_1_P46108_124_198	PEX14_Pex14__O75381_16_84	SH3	Pex14	17	24	1	1.56	0.64	0.81671	0.0879321
MSN_FERM_1_P26038_1_322	PPW_Cyclophilin-type-PPIase__Q96BP3_486_646	FERM	Cyclophilin-type-PPIase	61	20	3	4.07	0.74	0.81744	0.0875441
GGA3_VHS__Q9NZ52_1_166	Src_SH3__P12931_87_144	VHS	SH3	32	13	1	1.56	0.64	0.81983	0.0862762
ABL1_SH3__P00519_60_121	GGA3_VHS__Q9NZ52_1_166	SH3	VHS	13	32	1	1.56	0.64	0.81999	0.0861914
MAP1LC3A_ATG8__Q9H492_2_121	OXSR1___O95747_434_527	ATG8		42	10	1	1.54	0.65	0.82018	0.0860908
FNBP1L_SH3__Q5T0N5_538_599	GGA1_VHS__Q9UJY5_1_157	SH3	VHS	16	26	1	1.58	0.63	0.8219	0.085181
PPP1CA_4-Layer-Sandwich-Purple-Acid-Phosphatase__P62136_1_300	TSG101_UEV__Q99816_1_145	4-Layer-Sandwich-Purple-Acid-Phosphatase	UEV	30	27	2	2.92	0.69	0.82301	0.0845949
HYPB(SETD2)_WW__Q9BYW2_2387_2425	MAP1LC3B_ATG8__Q9GZQ8_2_119	WW	ATG8	30	14	1	1.58	0.63	0.82358	0.0842942
EZR_FERM_1_P15311_2_295	MAP1LC3C_ATG8__Q9BXW4_2_125	FERM	ATG8	88	24	5	6.41	0.78	0.8239	0.0841255
NEDD4_WW_1_P46934_608_646	USP7_MATH-TRAF__Q93009_53_206	WW	MATH-TRAF	5	219	2	2.54	0.79	0.82486	0.0836198
MAGI1_WW_2_Q96QZ7_357_395	USP7_MATH-TRAF__Q93009_53_206	WW	MATH-TRAF	5	219	2	2.54	0.79	0.82493	0.0835829
PABP-B_PABP__P11940_544_623	USP7_MATH-TRAF__Q93009_53_206	PABP	MATH-TRAF	5	219	2	2.54	0.79	0.82531	0.0833829
CRK_SH3_1_P46108_124_198	ITCH_WW_3_Q96J02_436_474	SH3	WW	17	25	1	1.61	0.62	0.82819	0.08187
G3BP1_NTF2_1_Q13283_1_139	GABARAPL2_ATG8__P60520_2_115	NTF2	ATG8	19	44	2	2.95	0.68	0.83133	0.0802265
ARHGAP27_WW_1_Q6ZUM4_244_282	FNBP1L_SH3__Q5T0N5_538_599	WW	SH3	27	16	1	1.63	0.61	0.83189	0.0799341
FNBP1L_SH3__Q5T0N5_538_599	MAGI1_WW_1_Q96QZ7_298_336	SH3	WW	16	27	1	1.63	0.61	0.83278	0.0794697
FNBP1L_SH3__Q5T0N5_538_599	TSG101_UEV__Q99816_1_145	SH3	UEV	16	27	1	1.63	0.61	0.83295	0.0793811
FNBP1L_SH3__Q5T0N5_538_599	YAP1_WW_1_P46937_169_207	SH3	WW	16	27	1	1.63	0.61	0.83353	0.0790788
GABARAPL2_ATG8__P60520_2_115	OXSR1___O95747_434_527	ATG8		44	10	1	1.6	0.62	0.83373	0.0789746
GABARAP_ATG8__O95166_2_115	SHANK1_PDZ__Q9Y566_655_761	ATG8	PDZ	29	15	1	1.64	0.61	0.83471	0.0784644
CD2AP_SH3_1_Q9Y5K6_2_58	RDX_FERM_1_P35241_5_295	SH3	FERM	19	92	4	5.33	0.75	0.83534	0.0781367
AP2_Mu__Q96CW1_160_435	YAP1_WW_2_P46937_228_266	Mu	WW	48	18	2	3.03	0.66	0.84328	0.0740282
ITCH_WW_4_Q96J02_476_514	PPP1CA_4-Layer-Sandwich-Purple-Acid-Phosphatase__P62136_1_300	WW	4-Layer-Sandwich-Purple-Acid-Phosphatase	15	30	1	1.69	0.59	0.84356	0.073884
PEX14_Pex14__O75381_16_84	PPIE_Cyclophilin-type-PPIase__Q9UNP9_138_301	Pex14	Cyclophilin-type-PPIase	24	36	2	3.08	0.65	0.84789	0.0716605
G3BP1_NTF2_1_Q13283_1_139	MAP1LC3C_ATG8__Q9BXW4_2_125	NTF2	ATG8	19	24	1	1.72	0.58	0.84821	0.0714966
GGA3_VHS__Q9NZ52_1_166	TSG101_UEV__Q99816_1_145	VHS	UEV	32	27	2	3.09	0.65	0.84839	0.0714045
G3BP1_NTF2_1_Q13283_1_139	PEX14_Pex14__O75381_16_84	NTF2	Pex14	19	24	1	1.72	0.58	0.84855	0.0713226
PEX14_Pex14__O75381_16_84	SPTA1_SH3__P02549_977_1036	Pex14	SH3	24	19	1	1.73	0.58	0.84859	0.0713021
CD2AP_SH3_1_Q9Y5K6_2_58	PEX14_Pex14__O75381_16_84	SH3	Pex14	19	24	1	1.73	0.58	0.84933	0.0709235
G3BP2_NTF2_1_Q9UN86_1_139	TSG101_UEV__Q99816_1_145	NTF2	UEV	17	27	1	1.73	0.58	0.85	0.0705811
ARHGAP27_WW_1_Q6ZUM4_244_282	CRK_SH3_1_P46108_124_198	WW	SH3	27	17	1	1.73	0.58	0.85008	0.0705402
CRK_SH3_1_P46108_124_198	TSG101_UEV__Q99816_1_145	SH3	UEV	17	27	1	1.73	0.58	0.85033	0.0704125
CRK_SH3_1_P46108_124_198	YAP1_WW_1_P46937_169_207	SH3	WW	17	27	1	1.73	0.58	0.85038	0.070387
CRK_SH3_1_P46108_124_198	MAGI1_WW_1_Q96QZ7_298_336	SH3	WW	17	27	1	1.73	0.58	0.85052	0.0703155
PPIE_Cyclophilin-type-PPIase__Q9UNP9_138_301	SYNJ2BP_PDZ__P57105_6_103	Cyclophilin-type-PPIase	PDZ	36	13	1	1.74	0.58	0.85358	0.0687558
AP2_Mu__Q96CW1_160_435	ARHGAP27_WW_1_Q6ZUM4_244_282	Mu	WW	48	27	3	4.4	0.68	0.85634	0.0673538
AP2_Mu__Q96CW1_160_435	CD2BP2_GYF__O95400_256_341	Mu	GYF	48	10	1	1.73	0.58	0.85695	0.0670445
GABARAP_ATG8__O95166_2_115	RDX_FERM_1_P35241_5_295	ATG8	FERM	29	92	6	7.88	0.76	0.85758	0.0667254
ITCH_WW_3_Q96J02_436_474	SPTA1_SH3__P02549_977_1036	WW	SH3	25	19	1	1.79	0.56	0.85932	0.0658451
PEX14_Pex14__O75381_16_84	PPW_Cyclophilin-type-PPIase__Q96BP3_486_646	Pex14	Cyclophilin-type-PPIase	24	20	1	1.81	0.55	0.86276	0.06411
PPW_Cyclophilin-type-PPIase__Q96BP3_486_646	RDX_FERM_1_P35241_5_295	Cyclophilin-type-PPIase	FERM	20	92	4	5.59	0.72	0.86469	0.0631396
CD2AP_SH3_1_Q9Y5K6_2_58	GGA1_VHS__Q9UJY5_1_157	SH3	VHS	19	26	1	1.85	0.54	0.86971	0.0606255
ITCH_WW_3_Q96J02_436_474	PPW_Cyclophilin-type-PPIase__Q96BP3_486_646	WW	Cyclophilin-type-PPIase	25	20	1	1.88	0.53	0.87318	0.0588962
MAP1LC3B_ATG8__Q9GZQ8_2_119	PPIE_Cyclophilin-type-PPIase__Q9UNP9_138_301	ATG8	Cyclophilin-type-PPIase	14	36	1	1.86	0.54	0.87319	0.0588912
GABARAPL1_ATG8__Q9H0R8_2_115	RDX_FERM_1_P35241_5_295	ATG8	FERM	11	92	2	3.17	0.63	0.87644	0.0572778
CRK_SH3_1_P46108_124_198	PPP1CA_4-Layer-Sandwich-Purple-Acid-Phosphatase__P62136_1_300	SH3	4-Layer-Sandwich-Purple-Acid-Phosphatase	17	30	1	1.9	0.53	0.87716	0.0569212
CRK_SH3_1_P46108_124_198	HYPB(SETD2)_WW__Q9BYW2_2387_2425	SH3	WW	17	30	1	1.9	0.53	0.87774	0.0566341
FNBP1L_SH3__Q5T0N5_538_599	GGA3_VHS__Q9NZ52_1_166	SH3	VHS	16	32	1	1.9	0.53	0.87796	0.0565253
G3BP1_NTF2_1_Q13283_1_139	TSG101_UEV__Q99816_1_145	NTF2	UEV	19	27	1	1.92	0.52	0.87897	0.0560259
ARHGAP27_WW_1_Q6ZUM4_244_282	CD2AP_SH3_1_Q9Y5K6_2_58	WW	SH3	27	19	1	1.92	0.52	0.87961	0.0557098
AP2_Mu__Q96CW1_160_435	EPS15_EH__P42566_121_215	Mu	EH	48	11	1	1.89	0.53	0.881	0.0550241
AP2_Mu__Q96CW1_160_435	WWOX_WW_1_Q9NZC7_16_50	Mu	WW	48	11	1	1.89	0.53	0.8815	0.0547777
AP2_Mu__Q96CW1_160_435	NEDD4_WW_4_P46934_890_928	Mu	WW	48	20	2	3.34	0.6	0.88263	0.0542213
SORBS2_SH3_1_O94875_966_1021	USP7_MATH-TRAF__Q93009_53_206	SH3	MATH-TRAF	3	219	1	1.53	0.65	0.88425	0.0534249
MAGI1_WW_1_Q96QZ7_298_336	PPIE_Cyclophilin-type-PPIase__Q9UNP9_138_301	WW	Cyclophilin-type-PPIase	27	36	2	3.43	0.58	0.88941	0.050898
PPIE_Cyclophilin-type-PPIase__Q9UNP9_138_301	TSG101_UEV__Q99816_1_145	Cyclophilin-type-PPIase	UEV	36	27	2	3.43	0.58	0.88958	0.050815
PPIE_Cyclophilin-type-PPIase__Q9UNP9_138_301	YAP1_WW_1_P46937_169_207	Cyclophilin-type-PPIase	WW	36	27	2	3.44	0.58	0.88994	0.0506393
PPP1CA_4-Layer-Sandwich-Purple-Acid-Phosphatase__P62136_1_300	YAP1_WW_2_P46937_228_266	4-Layer-Sandwich-Purple-Acid-Phosphatase	WW	30	18	1	2.01	0.5	0.89108	0.0500833
ABL1_SH3__P00519_60_121	MAP1LC3A_ATG8__Q9H492_2_121	SH3	ATG8	13	42	1	1.98	0.5	0.89111	0.0500687
MAP1LC3A_ATG8__Q9H492_2_121	SYNJ2BP_PDZ__P57105_6_103	ATG8	PDZ	42	13	1	1.98	0.5	0.8914	0.0499274
MAGI1_WW_1_Q96QZ7_298_336	PPW_Cyclophilin-type-PPIase__Q96BP3_486_646	WW	Cyclophilin-type-PPIase	27	20	1	2.01	0.5	0.89167	0.0497958
PPW_Cyclophilin-type-PPIase__Q96BP3_486_646	YAP1_WW_1_P46937_169_207	Cyclophilin-type-PPIase	WW	20	27	1	2.01	0.5	0.8921	0.0495865
CRK_SH3_1_P46108_124_198	GGA3_VHS__Q9NZ52_1_166	SH3	VHS	17	32	1	2.01	0.5	0.89294	0.0491777
MAP1LC3C_ATG8__Q9BXW4_2_125	MSN_FERM_1_P26038_1_322	ATG8	FERM	24	61	3	4.82	0.62	0.9009	0.0453234
ABL1_SH3__P00519_60_121	GABARAPL2_ATG8__P60520_2_115	SH3	ATG8	13	44	1	2.06	0.48	0.90152	0.0450246
GABARAPL2_ATG8__P60520_2_115	SYNJ2BP_PDZ__P57105_6_103	ATG8	PDZ	44	13	1	2.06	0.48	0.90174	0.0449187
HYPB(SETD2)_WW__Q9BYW2_2387_2425	SPTA1_SH3__P02549_977_1036	WW	SH3	30	19	1	2.11	0.47	0.90366	0.0439949
GABARAP_ATG8__O95166_2_115	PPW_Cyclophilin-type-PPIase__Q96BP3_486_646	ATG8	Cyclophilin-type-PPIase	29	20	1	2.15	0.47	0.90767	0.042072
GABARAP_ATG8__O95166_2_115	PPIE_Cyclophilin-type-PPIase__Q9UNP9_138_301	ATG8	Cyclophilin-type-PPIase	29	36	2	3.66	0.55	0.91128	0.0403482
CD2BP2_GYF__O95400_256_341	MSN_FERM_1_P26038_1_322	GYF	FERM	10	61	1	2.1	0.48	0.91153	0.040229
ITCH_WW_3_Q96J02_436_474	MAP1LC3A_ATG8__Q9H492_2_121	WW	ATG8	25	42	2	3.66	0.55	0.91227	0.0398766
PPP1CA_4-Layer-Sandwich-Purple-Acid-Phosphatase__P62136_1_300	PPW_Cyclophilin-type-PPIase__Q96BP3_486_646	4-Layer-Sandwich-Purple-Acid-Phosphatase	Cyclophilin-type-PPIase	30	20	1	2.21	0.45	0.91413	0.038992
HYPB(SETD2)_WW__Q9BYW2_2387_2425	PPW_Cyclophilin-type-PPIase__Q96BP3_486_646	WW	Cyclophilin-type-PPIase	30	20	1	2.21	0.45	0.91434	0.0388923
NEDD4_WW_4_P46934_890_928	PPP1CA_4-Layer-Sandwich-Purple-Acid-Phosphatase__P62136_1_300	WW	4-Layer-Sandwich-Purple-Acid-Phosphatase	20	30	1	2.21	0.45	0.9146	0.0387688
CD2AP_SH3_1_Q9Y5K6_2_58	GGA3_VHS__Q9NZ52_1_166	SH3	VHS	19	32	1	2.24	0.45	0.91617	0.0380239
AP2_Mu__Q96CW1_160_435	Src_SH3__P12931_87_144	Mu	SH3	48	13	1	2.22	0.45	0.91917	0.0366042
ABL1_SH3__P00519_60_121	AP2_Mu__Q96CW1_160_435	SH3	Mu	13	48	1	2.22	0.45	0.91934	0.0365238
GGA1_VHS__Q9UJY5_1_157	PEX14_Pex14__O75381_16_84	VHS	Pex14	26	24	1	2.31	0.43	0.92298	0.0348077
AP2_Mu__Q96CW1_160_435	WWTR1_WW__Q9GZV5_122_160	Mu	WW	48	23	2	3.8	0.53	0.92416	0.0342528
CRK_SH3_1_P46108_124_198	USP7_MATH-TRAF__Q93009_53_206	SH3	MATH-TRAF	17	219	6	8.33	0.72	0.92436	0.0341589
APBB1_WW__O00213_251_289	PPIE_Cyclophilin-type-PPIase__Q9UNP9_138_301	WW	Cyclophilin-type-PPIase	18	36	1	2.36	0.42	0.9289	0.032031
ARHGAP27_WW_1_Q6ZUM4_244_282	PEX14_Pex14__O75381_16_84	WW	Pex14	27	24	1	2.38	0.42	0.92917	0.0319048
MAP1LC3A_ATG8__Q9H492_2_121	YAP1_WW_1_P46937_169_207	ATG8	WW	42	27	2	3.93	0.51	0.93183	0.0306633
MAGI1_WW_1_Q96QZ7_298_336	MAP1LC3A_ATG8__Q9H492_2_121	WW	ATG8	27	42	2	3.93	0.51	0.93207	0.0305515
EZR_FERM_1_P15311_2_295	SPTA1_SH3__P02549_977_1036	FERM	SH3	88	19	3	5.16	0.58	0.93214	0.0305189
PPW_Cyclophilin-type-PPIase__Q96BP3_486_646	USP7_MATH-TRAF__Q93009_53_206	Cyclophilin-type-PPIase	MATH-TRAF	20	219	7	9.72	0.72	0.93552	0.0289469
GGA3_VHS__Q9NZ52_1_166	PPIE_Cyclophilin-type-PPIase__Q9UNP9_138_301	VHS	Cyclophilin-type-PPIase	32	36	2	4	0.5	0.93593	0.0287566
MAP1LC3A_ATG8__Q9H492_2_121	MSN_FERM_1_P26038_1_322	ATG8	FERM	42	61	5	7.96	0.63	0.9392	0.0272419
GGA-B_Alpha-adaptinC2__Q9NZ52_579_723	RDX_FERM_1_P35241_5_295	Alpha-adaptinC2	FERM	8	92	1	2.33	0.43	0.93949	0.0271078
PPP1CA_4-Layer-Sandwich-Purple-Acid-Phosphatase__P62136_1_300	WWTR1_WW__Q9GZV5_122_160	4-Layer-Sandwich-Purple-Acid-Phosphatase	WW	30	23	1	2.52	0.4	0.94056	0.0266135
PEX14_Pex14__O75381_16_84	RDX_FERM_1_P35241_5_295	Pex14	FERM	24	92	4	6.62	0.6	0.9409	0.0264565
RDX_FERM_1_P35241_5_295	SPTA1_SH3__P02549_977_1036	FERM	SH3	92	19	3	5.33	0.56	0.94219	0.0258615
AP2_Mu__Q96CW1_160_435	ITCH_WW_3_Q96J02_436_474	Mu	WW	48	25	2	4.1	0.49	0.9436	0.0252121
IRF3_SMAD-FHA__Q14653_175_427	USP7_MATH-TRAF__Q93009_53_206	SMAD-FHA	MATH-TRAF	4	219	1	2.04	0.49	0.94393	0.0250602
AP2_Mu__Q96CW1_160_435	ITCH_WW_4_Q96J02_476_514	Mu	WW	48	15	1	2.55	0.39	0.94453	0.0247842
G3BP2_NTF2_1_Q9UN86_1_139	MAP1LC3A_ATG8__Q9H492_2_121	NTF2	ATG8	17	42	1	2.56	0.39	0.94462	0.0247429
NEDD4_WW_4_P46934_890_928	PPIE_Cyclophilin-type-PPIase__Q9UNP9_138_301	WW	Cyclophilin-type-PPIase	20	36	1	2.6	0.38	0.94627	0.0239849
MAP1LC3C_ATG8__Q9BXW4_2_125	PPP1CA_4-Layer-Sandwich-Purple-Acid-Phosphatase__P62136_1_300	ATG8	4-Layer-Sandwich-Purple-Acid-Phosphatase	24	30	1	2.62	0.38	0.94681	0.0237372
SAV1_WW_1_Q9H4B6_197_235	USP7_MATH-TRAF__Q93009_53_206	WW	MATH-TRAF	10	219	3	5	0.6	0.94938	0.0225599
NCK1_SH3_1_P16333_5_60	USP7_MATH-TRAF__Q93009_53_206	SH3	MATH-TRAF	10	219	3	5	0.6	0.94957	0.022473
AP2_Mu__Q96CW1_160_435	GGA1_VHS__Q9UJY5_1_157	Mu	VHS	48	26	2	4.25	0.47	0.95142	0.0216277
ITCH_WW_3_Q96J02_436_474	PPP1CA_4-Layer-Sandwich-Purple-Acid-Phosphatase__P62136_1_300	WW	4-Layer-Sandwich-Purple-Acid-Phosphatase	25	30	1	2.72	0.37	0.95267	0.0210575
HYPB(SETD2)_WW__Q9BYW2_2387_2425	MAP1LC3A_ATG8__Q9H492_2_121	WW	ATG8	30	42	2	4.32	0.46	0.95424	0.0203424
MSN_FERM_1_P26038_1_322	SYNJ2BP_PDZ__P57105_6_103	FERM	PDZ	61	13	1	2.71	0.37	0.95638	0.0193695
MSN_FERM_1_P26038_1_322	Src_SH3__P12931_87_144	FERM	SH3	61	13	1	2.71	0.37	0.95674	0.0192061
AP2_Mu__Q96CW1_160_435	YAP1_WW_1_P46937_169_207	Mu	WW	48	27	2	4.4	0.45	0.95809	0.0185937
AP2_Mu__Q96CW1_160_435	MAGI1_WW_1_Q96QZ7_298_336	Mu	WW	48	27	2	4.4	0.45	0.95859	0.0183671
MAP1LC3A_ATG8__Q9H492_2_121	SPTA1_SH3__P02549_977_1036	ATG8	SH3	42	19	1	2.84	0.35	0.96012	0.0176745
MAGI1_WW_1_Q96QZ7_298_336	PPP1CA_4-Layer-Sandwich-Purple-Acid-Phosphatase__P62136_1_300	WW	4-Layer-Sandwich-Purple-Acid-Phosphatase	27	30	1	2.92	0.34	0.96262	0.0165451
PPP1CA_4-Layer-Sandwich-Purple-Acid-Phosphatase__P62136_1_300	YAP1_WW_1_P46937_169_207	4-Layer-Sandwich-Purple-Acid-Phosphatase	WW	30	27	1	2.92	0.34	0.96272	0.0165
PPIE_Cyclophilin-type-PPIase__Q9UNP9_138_301	WWTR1_WW__Q9GZV5_122_160	Cyclophilin-type-PPIase	WW	36	23	1	2.96	0.34	0.96483	0.0155492
CD2BP2_GYF__O95400_256_341	EZR_FERM_1_P15311_2_295	GYF	FERM	10	88	1	2.79	0.36	0.96539	0.0152972
MAP1LC3B_ATG8__Q9GZQ8_2_119	MSN_FERM_1_P26038_1_322	ATG8	FERM	14	61	1	2.91	0.34	0.96577	0.0151263
MAP1LC3A_ATG8__Q9H492_2_121	NEDD4_WW_4_P46934_890_928	ATG8	WW	42	20	1	2.98	0.34	0.96666	0.0147263
NEDD9_SH3_1_Q14511_5_64	USP7_MATH-TRAF__Q93009_53_206	SH3	MATH-TRAF	8	219	2	4.03	0.5	0.96874	0.0137928
MAP1LC3C_ATG8__Q9BXW4_2_125	PPIE_Cyclophilin-type-PPIase__Q9UNP9_138_301	ATG8	Cyclophilin-type-PPIase	24	36	1	3.08	0.32	0.9694	0.013497
CD2BP2_GYF__O95400_256_341	RDX_FERM_1_P35241_5_295	GYF	FERM	10	92	1	2.89	0.35	0.96994	0.0132551
CLTC_Clathrin-propeller__Q00610_1_364	USP7_MATH-TRAF__Q93009_53_206	Clathrin-propeller	MATH-TRAF	5	219	1	2.54	0.39	0.97254	0.0120925
AP2_Mu__Q96CW1_160_435	HYPB(SETD2)_WW__Q9BYW2_2387_2425	Mu	WW	48	30	2	4.84	0.41	0.97357	0.0116328
HYPB(SETD2)_WW__Q9BYW2_2387_2425	PPP1CA_4-Layer-Sandwich-Purple-Acid-Phosphatase__P62136_1_300	WW	4-Layer-Sandwich-Purple-Acid-Phosphatase	30	30	1	3.21	0.31	0.97378	0.0115391
AP2_Mu__Q96CW1_160_435	SPTA1_SH3__P02549_977_1036	Mu	SH3	48	19	1	3.18	0.31	0.97379	0.0115347
AP2_Mu__Q96CW1_160_435	CD2AP_SH3_1_Q9Y5K6_2_58	Mu	SH3	48	19	1	3.18	0.31	0.97403	0.0114277
GABARAP_ATG8__O95166_2_115	GGA3_VHS__Q9NZ52_1_166	ATG8	VHS	29	32	1	3.3	0.3	0.97659	0.0102877
AP2_Mu__Q96CW1_160_435	PPW_Cyclophilin-type-PPIase__Q96BP3_486_646	Mu	Cyclophilin-type-PPIase	48	20	1	3.34	0.3	0.97839	0.00948799
MAP1LC3A_ATG8__Q9H492_2_121	WWTR1_WW__Q9GZV5_122_160	ATG8	WW	42	23	1	3.39	0.29	0.97912	0.00916408
EZR_FERM_1_P15311_2_295	PEX14_Pex14__O75381_16_84	FERM	Pex14	88	24	3	6.41	0.47	0.97915	0.00915077
ARHGAP27_WW_1_Q6ZUM4_244_282	PPIE_Cyclophilin-type-PPIase__Q9UNP9_138_301	WW	Cyclophilin-type-PPIase	27	36	1	3.43	0.29	0.98004	0.0087562
AP2_Mu__Q96CW1_160_435	GGA3_VHS__Q9NZ52_1_166	Mu	VHS	48	32	2	5.13	0.39	0.98028	0.00864986
EZR_FERM_1_P15311_2_295	MAP1LC3A_ATG8__Q9H492_2_121	FERM	ATG8	88	42	6	10.61	0.57	0.98147	0.00812297
GABARAP_ATG8__O95166_2_115	USP7_MATH-TRAF__Q93009_53_206	ATG8	MATH-TRAF	29	219	9	13.74	0.66	0.98231	0.00775143
G3BP2_NTF2_1_Q9UN86_1_139	MSN_FERM_1_P26038_1_322	NTF2	FERM	17	61	1	3.49	0.29	0.9832	0.00735813
GABARAPL2_ATG8__P60520_2_115	PPIE_Cyclophilin-type-PPIase__Q9UNP9_138_301	ATG8	Cyclophilin-type-PPIase	44	36	2	5.29	0.38	0.98327	0.00732721
CRK_SH3_1_P46108_124_198	MSN_FERM_1_P26038_1_322	SH3	FERM	17	61	1	3.49	0.29	0.98328	0.00732279
MAP1LC3C_ATG8__Q9BXW4_2_125	RDX_FERM_1_P35241_5_295	ATG8	FERM	24	92	3	6.63	0.45	0.98342	0.00726096
GABARAPL2_ATG8__P60520_2_115	MSN_FERM_1_P26038_1_322	ATG8	FERM	44	61	4	8.29	0.48	0.98503	0.00655054
MAGI1_WW_1_Q96QZ7_298_336	USP7_MATH-TRAF__Q93009_53_206	WW	MATH-TRAF	27	219	8	12.86	0.62	0.98718	0.00560365
EZR_FERM_1_P15311_2_295	Src_SH3__P12931_87_144	FERM	SH3	88	13	1	3.6	0.28	0.98719	0.00559925
EZR_FERM_1_P15311_2_295	GABARAPL2_ATG8__P60520_2_115	FERM	ATG8	88	44	6	11.04	0.54	0.98727	0.00556406
GGA1_VHS__Q9UJY5_1_157	MAP1LC3A_ATG8__Q9H492_2_121	VHS	ATG8	26	42	1	3.8	0.26	0.98738	0.00551567
EZR_FERM_1_P15311_2_295	SYNJ2BP_PDZ__P57105_6_103	FERM	PDZ	88	13	1	3.6	0.28	0.98744	0.00548928
MAP1LC3A_ATG8__Q9H492_2_121	TSG101_UEV__Q99816_1_145	ATG8	UEV	42	27	1	3.93	0.25	0.9892	0.00471589
ARHGAP27_WW_1_Q6ZUM4_244_282	MAP1LC3A_ATG8__Q9H492_2_121	WW	ATG8	27	42	1	3.93	0.25	0.98921	0.0047115
RDX_FERM_1_P35241_5_295	Src_SH3__P12931_87_144	FERM	SH3	92	13	1	3.72	0.27	0.98928	0.00468077
RDX_FERM_1_P35241_5_295	SYNJ2BP_PDZ__P57105_6_103	FERM	PDZ	92	13	1	3.72	0.27	0.98938	0.00463687
CD2AP_SH3_1_Q9Y5K6_2_58	MSN_FERM_1_P26038_1_322	SH3	FERM	19	61	1	3.88	0.26	0.98946	0.00460176
G3BP1_NTF2_1_Q13283_1_139	MSN_FERM_1_P26038_1_322	NTF2	FERM	19	61	1	3.88	0.26	0.98955	0.00456226
GABARAPL2_ATG8__P60520_2_115	GGA1_VHS__Q9UJY5_1_157	ATG8	VHS	44	26	1	3.95	0.25	0.98967	0.00450959
AP2_Mu__Q96CW1_160_435	PEX14_Pex14__O75381_16_84	Mu	Pex14	48	24	1	3.95	0.25	0.98972	0.00448765
SYNJ2BP_PDZ__P57105_6_103	USP7_MATH-TRAF__Q93009_53_206	PDZ	MATH-TRAF	13	219	3	6.44	0.47	0.9898	0.00445255
ABL1_SH3__P00519_60_121	USP7_MATH-TRAF__Q93009_53_206	SH3	MATH-TRAF	13	219	3	6.44	0.47	0.98989	0.00441306
OXSR1___O95747_434_527	USP7_MATH-TRAF__Q93009_53_206		MATH-TRAF	10	219	2	5	0.4	0.99077	0.00402715
MSN_FERM_1_P26038_1_322	NEDD4_WW_4_P46934_890_928	FERM	WW	61	20	1	4.07	0.25	0.99172	0.00361093
AP2_Mu__Q96CW1_160_435	MSN_FERM_1_P26038_1_322	Mu	FERM	48	61	4	8.93	0.45	0.99184	0.00355838
HYPB(SETD2)_WW__Q9BYW2_2387_2425	MSN_FERM_1_P26038_1_322	WW	FERM	30	61	2	5.9	0.34	0.99193	0.00351897
SNX33_SH3_1_Q8WV41_2_60	USP7_MATH-TRAF__Q93009_53_206	SH3	MATH-TRAF	7	219	1	3.53	0.28	0.99358	0.00279716
AP2_Mu__Q96CW1_160_435	TSG101_UEV__Q99816_1_145	Mu	UEV	48	27	1	4.4	0.23	0.99391	0.00265294
MAP1LC3B_ATG8__Q9GZQ8_2_119	USP7_MATH-TRAF__Q93009_53_206	ATG8	MATH-TRAF	14	219	3	6.92	0.43	0.99416	0.00254371
GABARAPL2_ATG8__P60520_2_115	PPP1CA_4-Layer-Sandwich-Purple-Acid-Phosphatase__P62136_1_300	ATG8	4-Layer-Sandwich-Purple-Acid-Phosphatase	44	30	1	4.49	0.22	0.99474	0.00229042
RDX_FERM_1_P35241_5_295	SHANK1_PDZ__Q9Y566_655_761	FERM	PDZ	92	15	1	4.26	0.23	0.99476	0.00228169
USP7_MATH-TRAF__Q93009_53_206	WWOX_WW_1_Q9NZC7_16_50	MATH-TRAF	WW	219	11	2	5.49	0.36	0.99495	0.00219874
EPS15_EH__P42566_121_215	USP7_MATH-TRAF__Q93009_53_206	EH	MATH-TRAF	11	219	2	5.49	0.36	0.99506	0.00215073
GABARAPL1_ATG8__Q9H0R8_2_115	USP7_MATH-TRAF__Q93009_53_206	ATG8	MATH-TRAF	11	219	2	5.48	0.36	0.99507	0.00214637
GGA3_VHS__Q9NZ52_1_166	MAP1LC3A_ATG8__Q9H492_2_121	VHS	ATG8	32	42	1	4.58	0.22	0.99535	0.00202418
AP2_Mu__Q96CW1_160_435	RDX_FERM_1_P35241_5_295	Mu	FERM	48	92	6	12.3	0.49	0.99596	0.0017581
GABARAPL2_ATG8__P60520_2_115	GGA3_VHS__Q9NZ52_1_166	ATG8	VHS	44	32	1	4.76	0.21	0.99609	0.00170142
MAP1LC3A_ATG8__Q9H492_2_121	RDX_FERM_1_P35241_5_295	ATG8	FERM	42	92	5	10.96	0.46	0.99617	0.00166654
MAP1LC3C_ATG8__Q9BXW4_2_125	USP7_MATH-TRAF__Q93009_53_206	ATG8	MATH-TRAF	24	219	6	11.53	0.52	0.99622	0.00164474
USP7_MATH-TRAF__Q93009_53_206	YAP1_WW_1_P46937_169_207	MATH-TRAF	WW	219	27	7	12.86	0.54	0.99623	0.00164038
PPIE_Cyclophilin-type-PPIase__Q9UNP9_138_301	RDX_FERM_1_P35241_5_295	Cyclophilin-type-PPIase	FERM	36	92	4	9.57	0.42	0.99628	0.00161859
EZR_FERM_1_P15311_2_295	G3BP2_NTF2_1_Q9UN86_1_139	FERM	NTF2	88	17	1	4.64	0.22	0.99657	0.00149219
ITCH_WW_4_Q96J02_476_514	USP7_MATH-TRAF__Q93009_53_206	WW	MATH-TRAF	15	219	3	7.39	0.41	0.99663	0.00146604
CRK_SH3_1_P46108_124_198	EZR_FERM_1_P15311_2_295	SH3	FERM	17	88	1	4.64	0.22	0.99674	0.00141811
EZR_FERM_1_P15311_2_295	GGA3_VHS__Q9NZ52_1_166	FERM	VHS	88	32	3	8.33	0.36	0.99714	0.00124386
SIN3A_PAH__Q96ST3_295_383	USP7_MATH-TRAF__Q93009_53_206	PAH	MATH-TRAF	12	219	2	5.97	0.34	0.99728	0.00118289
G3BP2_NTF2_1_Q9UN86_1_139	RDX_FERM_1_P35241_5_295	NTF2	FERM	17	92	1	4.8	0.21	0.99733	0.00116112
CRK_SH3_1_P46108_124_198	RDX_FERM_1_P35241_5_295	SH3	FERM	17	92	1	4.8	0.21	0.99736	0.00114805
GABARAPL2_ATG8__P60520_2_115	RDX_FERM_1_P35241_5_295	ATG8	FERM	44	92	5	11.41	0.44	0.99752	0.00107839
MSN_FERM_1_P26038_1_322	PPIE_Cyclophilin-type-PPIase__Q9UNP9_138_301	FERM	Cyclophilin-type-PPIase	61	36	2	6.95	0.29	0.99753	0.00107403
ITCH_WW_3_Q96J02_436_474	MSN_FERM_1_P26038_1_322	WW	FERM	25	61	1	5	0.2	0.99754	0.00106968
EZR_FERM_1_P15311_2_295	GGA1_VHS__Q9UJY5_1_157	FERM	VHS	88	26	2	6.9	0.29	0.99783	0.000943443
SPTA1_SH3__P02549_977_1036	USP7_MATH-TRAF__Q93009_53_206	SH3	MATH-TRAF	19	219	4	9.26	0.43	0.9979	0.000912977
GGA3_VHS__Q9NZ52_1_166	RDX_FERM_1_P35241_5_295	VHS	FERM	32	92	3	8.61	0.35	0.99798	0.000878162
APBB1_WW__O00213_251_289	RDX_FERM_1_P35241_5_295	WW	FERM	18	92	1	5.07	0.2	0.9981	0.000825944
EZR_FERM_1_P15311_2_295	G3BP1_NTF2_1_Q13283_1_139	FERM	NTF2	88	19	1	5.15	0.19	0.99822	0.000773733
MAGI1_WW_1_Q96QZ7_298_336	MSN_FERM_1_P26038_1_322	WW	FERM	27	61	1	5.37	0.19	0.99827	0.00075198
EZR_FERM_1_P15311_2_295	TSG101_UEV__Q99816_1_145	FERM	UEV	88	27	2	7.15	0.28	0.99828	0.00074763
MSN_FERM_1_P26038_1_322	YAP1_WW_1_P46937_169_207	FERM	WW	61	27	1	5.37	0.19	0.99829	0.000743279
GGA3_VHS__Q9NZ52_1_166	USP7_MATH-TRAF__Q93009_53_206	VHS	MATH-TRAF	32	219	8	15.03	0.53	0.99833	0.000725878
GGA1_VHS__Q9UJY5_1_157	RDX_FERM_1_P35241_5_295	VHS	FERM	26	92	2	7.13	0.28	0.99837	0.000708478
GGA1_VHS__Q9UJY5_1_157	USP7_MATH-TRAF__Q93009_53_206	VHS	MATH-TRAF	26	219	6	12.42	0.48	0.99848	0.00066063
AP2_Mu__Q96CW1_160_435	EZR_FERM_1_P15311_2_295	Mu	FERM	48	88	5	11.9	0.42	0.9985	0.000651931
USP7_MATH-TRAF__Q93009_53_206	WWTR1_WW__Q9GZV5_122_160	MATH-TRAF	WW	219	23	5	11.08	0.45	0.99858	0.000617136
G3BP1_NTF2_1_Q13283_1_139	RDX_FERM_1_P35241_5_295	NTF2	FERM	19	92	1	5.33	0.19	0.99859	0.000612787
EZR_FERM_1_P15311_2_295	PPW_Cyclophilin-type-PPIase__Q96BP3_486_646	FERM	Cyclophilin-type-PPIase	88	20	1	5.41	0.18	0.9987	0.00056495
NEDD4_WW_4_P46934_890_928	USP7_MATH-TRAF__Q93009_53_206	WW	MATH-TRAF	20	219	4	9.72	0.41	0.99877	0.000534511
AP2_Mu__Q96CW1_160_435	PPIE_Cyclophilin-type-PPIase__Q9UNP9_138_301	Mu	Cyclophilin-type-PPIase	48	36	1	5.7	0.18	0.99881	0.000517118
RDX_FERM_1_P35241_5_295	TSG101_UEV__Q99816_1_145	FERM	UEV	92	27	2	7.38	0.27	0.99882	0.00051277
PPP1CA_4-Layer-Sandwich-Purple-Acid-Phosphatase__P62136_1_300	USP7_MATH-TRAF__Q93009_53_206	4-Layer-Sandwich-Purple-Acid-Phosphatase	MATH-TRAF	30	219	7	14.17	0.49	0.99901	0.000430165
PEX14_Pex14__O75381_16_84	USP7_MATH-TRAF__Q93009_53_206	Pex14	MATH-TRAF	24	219	5	11.53	0.43	0.99918	0.000356268
Intersectin 1_SH3_3_Q15811_1002_1060	USP7_MATH-TRAF__Q93009_53_206	SH3	MATH-TRAF	10	219	1	5	0.2	0.99919	0.000351921
EZR_FERM_1_P15311_2_295	PPP1CA_4-Layer-Sandwich-Purple-Acid-Phosphatase__P62136_1_300	FERM	4-Layer-Sandwich-Purple-Acid-Phosphatase	88	30	2	7.86	0.25	0.99926	0.000321497
EZR_FERM_1_P15311_2_295	HYPB(SETD2)_WW__Q9BYW2_2387_2425	FERM	WW	88	30	2	7.86	0.25	0.99931	0.000299767
GABARAPL2_ATG8__P60520_2_115	USP7_MATH-TRAF__Q93009_53_206	ATG8	MATH-TRAF	44	219	11	20.01	0.55	0.99941	0.000256309
APBB1_WW__O00213_251_289	USP7_MATH-TRAF__Q93009_53_206	WW	MATH-TRAF	18	219	3	8.8	0.34	0.99942	0.000251964
GGA3_VHS__Q9NZ52_1_166	MSN_FERM_1_P26038_1_322	VHS	FERM	32	61	1	6.26	0.16	0.99948	0.000225892
HYPB(SETD2)_WW__Q9BYW2_2387_2425	RDX_FERM_1_P35241_5_295	WW	FERM	30	92	2	8.12	0.25	0.9995	0.000217202
ITCH_WW_3_Q96J02_436_474	USP7_MATH-TRAF__Q93009_53_206	WW	MATH-TRAF	25	219	5	11.97	0.42	0.99953	0.000204166
PPP1CA_4-Layer-Sandwich-Purple-Acid-Phosphatase__P62136_1_300	RDX_FERM_1_P35241_5_295	4-Layer-Sandwich-Purple-Acid-Phosphatase	FERM	30	92	2	8.13	0.25	0.99953	0.000204166
MAP1LC3A_ATG8__Q9H492_2_121	USP7_MATH-TRAF__Q93009_53_206	ATG8	MATH-TRAF	42	219	10	19.2	0.52	0.99965	0.00015203
EZR_FERM_1_P15311_2_295	ITCH_WW_3_Q96J02_436_474	FERM	WW	88	25	1	6.65	0.15	0.99973	0.000117275
HYPB(SETD2)_WW__Q9BYW2_2387_2425	USP7_MATH-TRAF__Q93009_53_206	WW	MATH-TRAF	30	219	6	14.17	0.42	0.99976	0.000104243
ITCH_WW_3_Q96J02_436_474	RDX_FERM_1_P35241_5_295	WW	FERM	25	92	1	6.88	0.15	0.9998	8.68676e-05
TSG101_UEV__Q99816_1_145	USP7_MATH-TRAF__Q93009_53_206	UEV	MATH-TRAF	27	219	5	12.86	0.39	0.99984	6.94927e-05
ARHGAP27_WW_1_Q6ZUM4_244_282	EZR_FERM_1_P15311_2_295	WW	FERM	27	88	1	7.14	0.14	0.99985	6.51491e-05
ARHGAP27_WW_1_Q6ZUM4_244_282	RDX_FERM_1_P35241_5_295	WW	FERM	27	92	1	7.38	0.14	0.9999	4.34316e-05
USP7_MATH-TRAF__Q93009_53_206	YAP1_WW_2_P46937_228_266	MATH-TRAF	WW	219	18	2	8.8	0.23	0.99994	2.60585e-05
MSN_FERM_1_P26038_1_322	USP7_MATH-TRAF__Q93009_53_206	FERM	MATH-TRAF	61	219	14	26.53	0.53	0.99995	2.17153e-05
RDX_FERM_1_P35241_5_295	USP7_MATH-TRAF__Q93009_53_206	FERM	MATH-TRAF	92	219	22	37.09	0.59	0.99997	1.3029e-05
EZR_FERM_1_P15311_2_295	USP7_MATH-TRAF__Q93009_53_206	FERM	MATH-TRAF	88	219	20	35.81	0.56	0.99999	4.34297e-06
AP2_Mu__Q96CW1_160_435	USP7_MATH-TRAF__Q93009_53_206	Mu	MATH-TRAF	48	219	5	21.6	0.23	1	0
ARHGAP27_WW_1_Q6ZUM4_244_282	USP7_MATH-TRAF__Q93009_53_206	WW	MATH-TRAF	27	219	2	12.86	0.16	1	0
EZR_FERM_1_P15311_2_295	PPIE_Cyclophilin-type-PPIase__Q9UNP9_138_301	FERM	Cyclophilin-type-PPIase	88	36	1	9.26	0.11	1	0
