# Supplementary material for: Large-scale phage-based screening reveals extensive pan-viral mimicry of host short linear motifs
Source: Nat Commun. 2023 Apr 26;14:2409. doi: 10.1038/s41467-023-38015-5 (PMC10132805; doi:10.1038/s41467-023-38015-5)
Supplement: Supplementary file 13 — Supplementary Data 10 [file 41467_2023_38015_MOESM13_ESM.xlsx]

## Sheet: Legend
Supplemetary data 10. AP-MS data. Statistical analysis was made using unparied two-sided t-test.
Sheet number
1	eGFP-HeV peptide transfection construct; no infection; HEK239 cell line
2	eGFP-HeV peptide transfection construct; infected with SARS CoV 2; VeroE6 cell line
3	eGFP-HeV peptide transfection construct; infected with TBEV; VeroB4 cell line
Sheet letter
a	proteinGroups output file from MaxQuant analysis
b	t-test results from Perseus
Sample name
H	eGFP-HeV peptide transfection construct (wt)
HC	eGFP-HeV control peptide transfection construct (mut)

## Sheet: 1a
Protein IDs	Majority protein IDs	Peptide counts (all)	Peptide counts (razor+unique)	Peptide counts (unique)	Protein names	Gene names	Fasta headers	Number of proteins	Peptides	Razor + unique peptides	Unique peptides	Peptides H1	Peptides H2	Peptides H3	Peptides HC_1	Peptides HC_2	Peptides HC_3	Razor + unique peptides H1	Razor + unique peptides H2	Razor + unique peptides H3	Razor + unique peptides HC_1	Razor + unique peptides HC_2	Razor + unique peptides HC_3	Unique peptides H1	Unique peptides H2	Unique peptides H3	Unique peptides HC_1	Unique peptides HC_2	Unique peptides HC_3	Sequence coverage [%]	Unique + razor sequence coverage [%]	Unique sequence coverage [%]	Mol. weight [kDa]	Sequence length	Sequence lengths	Q-value	Score	Sequence coverage H1 [%]	Sequence coverage H2 [%]	Sequence coverage H3 [%]	Sequence coverage HC_1 [%]	Sequence coverage HC_2 [%]	Sequence coverage HC_3 [%]	Intensity	Intensity H1	Intensity H2	Intensity H3	Intensity HC_1	Intensity HC_2
CON__P00761	CON__P00761	6	6	6				1	6	6	6	5	4	6	5	5	4	5	4	6	5	5	4	5	4	6	5	5	4	31.6	31.6	31.6	24.409	231	231	0	323.31	25.1	25.1	31.6	31.6	31.6	25.1	291020000000	49551000000	47374000000	49989000000	51330000000	45235000000
CON__P02533;P02533;CON__Q6IFX2;CON__P19012;CON__A2A4G1;P19012;CON__P08727;CON__P19001;P08727;CON__Q61782	CON__P02533;P02533	15;15;5;4;4;4;3;3;3;1	12;12;4;2;1;2;1;1;1;1	3;3;1;0;0;0;0;0;0;1	Keratin, type I cytoskeletal 14	KRT14	;sp|P02533|K1C14_HUMAN Keratin, type I cytoskeletal 14 OS=Homo sapiens OX=9606 GN=KRT14 PE=1 SV=4	10	15	12	3	5	2	15	1	1	7	4	1	12	0	0	6	1	0	3	0	0	1	37.7	32.8	12.3	51.621	472	472;472;452;456;456;456;400;403;400;93	0	175.65	13.3	4.4	37.7	1.9	1.9	16.9	211180000	21011000	4255700	138970000	0	0
CON__P02538;P02538;CON__Q8VED5;CON__O95678;O95678;Q01546;CON__Q5XKE5;Q5XKE5;CON__P19013;P19013	CON__P02538;P02538	13;13;6;6;6;5;4;4;2;2	5;5;0;1;1;0;0;0;0;0	1;1;0;0;0;0;0;0;0;0	Keratin, type II cytoskeletal 6A	KRT6A	;sp|P02538|K2C6A_HUMAN Keratin, type II cytoskeletal 6A OS=Homo sapiens OX=9606 GN=KRT6A PE=1 SV=3	10	13	5	1	8	4	8	2	4	10	4	0	1	0	0	4	1	0	0	0	0	1	21.8	11.7	1.8	60.044	564	564;564;531;551;551;638;535;535;594;520	0	35.782	16.3	6.7	11.9	3.7	6.7	18.4	37456000	18213000	0	2158100	0	0
CON__P02768-1;P02768	CON__P02768-1;P02768	5;5	5;5	4;4	Serum albumin	ALB	;sp|P02768|ALBU_HUMAN Albumin OS=Homo sapiens OX=9606 GN=ALB PE=1 SV=2	2	5	5	4	0	0	0	0	0	5	0	0	0	0	0	5	0	0	0	0	0	4	8.5	8.5	7.4	69.366	609	609;609	0	35.308	0	0	0	0	0	8.5	43101000	0	0	0	0	0
CON__P02769	CON__P02769	2	1	1				1	2	1	1	0	0	0	0	0	2	0	0	0	0	0	1	0	0	0	0	0	1	3.3	2.1	2.1	69.293	607	607	0	6.8918	0	0	0	0	0	3.3	1031100	0	0	0	0	0
CON__P04264	CON__P04264	38	1	1				1	38	1	1	16	18	33	9	18	17	0	0	1	0	0	0	0	0	1	0	0	0	64.6	4.8	4.8	66.017	644	644	0	11.919	31.1	33.7	62	21.6	31.5	27.2	2856200	0	0	2856200	0	0
CON__P05787;P05787;P12035;CON__Q01546;CON__P12035;CON__Q9DCV7;CON__Q9NSB2;CON__Q6ISB0;CON__P07744;CON__Q3KNV1;CON__P08729;P08729;Q9NSB2;CON__H-INV:HIT000292931;CON__H-INV:HIT000016045;O43790;P14136;CON__O43790;CON__Q61726;P78385;CON__Q6NT21;CON__P78385;CON__Q9H552;CON__Q14533;CON__P78386;Q14533;P78386	CON__P05787;P05787;P12035;CON__Q01546;CON__P12035;CON__Q9DCV7;CON__Q9NSB2;CON__Q6ISB0;CON__P07744;CON__Q3KNV1;CON__P08729;P08729;Q9NSB2	6;6;4;4;4;4;3;3;3;3;3;3;3;2;2;1;1;1;1;1;1;1;1;1;1;1;1	1;1;0;0;0;1;0;0;0;0;0;0;0;1;0;0;0;0;0;0;0;0;0;0;0;0;0	1;1;0;0;0;1;0;0;0;0;0;0;0;1;0;0;0;0;0;0;0;0;0;0;0;0;0	Keratin, type II cytoskeletal 8;Keratin, type II cytoskeletal 3;Keratin, type II cytoskeletal 7;Keratin, type II cuticular Hb4	KRT8;KRT3;KRT7;KRT84	;sp|P05787|K2C8_HUMAN Keratin, type II cytoskeletal 8 OS=Homo sapiens OX=9606 GN=KRT8 PE=1 SV=7;sp|P12035|K2C3_HUMAN Keratin, type II cytoskeletal 3 OS=Homo sapiens OX=9606 GN=KRT3 PE=1 SV=3;;;;;;;;;sp|P08729|K2C7_HUMAN Keratin, type II cytoskeletal 7 OS=H	27	6	1	1	3	3	5	0	2	3	1	1	1	0	0	0	1	1	1	0	0	0	6.4	2.9	2.9	53.704	483	483;483;628;638;629;457;600;600;525;469;469;469;600;443;99;486;432;486;479;493;493;493;499;505;507;505;507	0	6.8729	5	5	6.4	0	3.5	5	100070000	32013000	46286000	21767000	0	0
CON__P08779;P08779;CON__Q9Z2K1;CON__Q3ZAW8	CON__P08779;P08779	15;15;5;5	6;6;1;1	6;6;1;1	Keratin, type I cytoskeletal 16	KRT16	;sp|P08779|K1C16_HUMAN Keratin, type I cytoskeletal 16 OS=Homo sapiens OX=9606 GN=KRT16 PE=1 SV=4	4	15	6	6	4	2	11	1	1	10	1	0	2	0	0	6	1	0	2	0	0	6	36.2	17.1	17.1	51.267	473	473;473;469;474	0	40.432	10.1	4.4	24.7	1.9	1.9	25.8	28500000	1359100	0	5160700	0	0
P13645;CON__P13645;CON__P02535-1;CON__Q7Z3Y7;Q7Z3Y7;CON__Q148H6;CON__P08730-1;CON__P05784;CON__Q7Z3Y8;Q7Z3Z0;CON__Q7Z3Z0;Q7Z3Y8;CON__O76014;CON__Q99456;CON__REFSEQ:XP_986630;CON__Q14525;CON__O76013;CON__O76015;CON__Q497I4;CON__Q92764;CON__Q2M2I5;CON__A2A5Y0;CON__Q7Z3Y9;CON__Q9UE12;CON__A2AB72;O76015;Q14525;O76014;O76013;P05783;Q92764;Q99456;Q2M2I5;Q15323;CON__Q15323;Q7Z3Y9	P13645;CON__P13645	27;27;7;4;4;3;3;2;2;2;2;2;1;1;1;1;1;1;1;1;1;1;1;1;1;1;1;1;1;1;1;1;1;1;1;1	26;26;7;4;4;3;2;1;2;2;2;2;1;0;1;1;1;1;1;1;1;1;1;1;1;1;1;1;1;1;1;0;1;1;1;1	23;23;4;2;2;1;0;0;1;1;1;1;0;0;0;0;0;0;0;0;0;0;0;0;0;0;0;0;0;0;0;0;0;0;0;0	Keratin, type I cytoskeletal 10	KRT10	sp|P13645|K1C10_HUMAN Keratin, type I cytoskeletal 10 OS=Homo sapiens OX=9606 GN=KRT10 PE=1 SV=6;	36	27	26	23	11	14	27	7	6	9	11	14	26	7	6	9	10	13	23	6	5	8	50.2	49	44.3	58.826	584	584;593;570;486;464;464;437;423;459;450;450;459;471;494;476;404;467;456;455;425;525;416;468;416;453;456;404;449;467;430;455;494;525;416;416;468	0	323.31	25.3	30.5	50.2	17.6	13	20.7	2947700000	136360000	294870000	2244600000	50410000	47217000
CON__P13647;P13647	CON__P13647;P13647	15;15	9;9	3;3	Keratin, type II cytoskeletal 5	KRT5	;sp|P13647|K2C5_HUMAN Keratin, type II cytoskeletal 5 OS=Homo sapiens OX=9606 GN=KRT5 PE=1 SV=3	2	15	9	3	6	6	13	2	4	9	3	3	8	1	1	5	1	3	3	1	0	2	21	14.6	5.9	62.378	590	590;590	0	209.7	10.8	10.8	19.3	3.9	6.6	15.4	165840000	7832000	16435000	103740000	3557100	2145200
CON__P35527;P35527	CON__P35527;P35527	28;28	28;28	27;27	Keratin, type I cytoskeletal 9	KRT9	;sp|P35527|K1C9_HUMAN Keratin, type I cytoskeletal 9 OS=Homo sapiens OX=9606 GN=KRT9 PE=1 SV=3	2	28	28	27	9	11	26	5	15	12	9	11	26	5	15	12	9	11	25	5	15	12	56.3	56.3	56.3	62.129	623	623;623	0	323.31	21.8	26.6	51.4	14.9	38.4	28.7	2502300000	141210000	258680000	1248900000	43474000	478530000
CON__P35908v2;P35908;CON__P35908	CON__P35908v2;P35908;CON__P35908	29;29;28	26;26;25	19;19;18	Keratin, type II cytoskeletal 2 epidermal	KRT2	;sp|P35908|K22E_HUMAN Keratin, type II cytoskeletal 2 epidermal OS=Homo sapiens OX=9606 GN=KRT2 PE=1 SV=2;	3	29	26	19	6	10	26	4	2	8	5	9	23	4	2	8	3	6	18	1	0	4	63.2	58.8	50.4	65.432	639	639;639;645	0	323.31	10.6	23.2	60.9	7.8	3.3	15.2	1142700000	50752000	100800000	837580000	33753000	31681000
CON__Q04695;Q04695;CON__Q9QWL7	CON__Q04695;Q04695;CON__Q9QWL7	7;7;6	1;1;1	1;1;1	Keratin, type I cytoskeletal 17	KRT17	;sp|Q04695|K1C17_HUMAN Keratin, type I cytoskeletal 17 OS=Homo sapiens OX=9606 GN=KRT17 PE=1 SV=2;	3	7	1	1	2	0	6	0	0	3	1	0	0	0	0	0	1	0	0	0	0	0	15	2.8	2.8	48.105	432	432;432;433	0	5.8856	5.8	0	12.3	0	0	7.6	2597000	2597000	0	0	0	0
CON__Q14532;Q14532	CON__Q14532;Q14532	2;2	1;1	1;1	Keratin, type I cuticular Ha2	KRT32	;sp|Q14532|K1H2_HUMAN Keratin, type I cuticular Ha2 OS=Homo sapiens OX=9606 GN=KRT32 PE=1 SV=3	2	2	1	1	0	0	2	0	0	0	0	0	1	0	0	0	0	0	1	0	0	0	3.6	3.6	3.6	50.319	448	448;448	0	5.7219	0	0	3.6	0	0	0	6799300	0	0	6799300	0	0
CON__Q14CN4-1;CON__Q6IME9;CON__Q3SY84;CON__Q7RTS7;CON__Q32MB2;Q14CN4;Q3SY84;Q7RTS7;Q86Y46	CON__Q14CN4-1;CON__Q6IME9;CON__Q3SY84;CON__Q7RTS7;CON__Q32MB2;Q14CN4;Q3SY84;Q7RTS7;Q86Y46	3;3;3;3;3;3;3;3;3	1;1;1;1;1;1;1;1;1	1;1;1;1;1;1;1;1;1	Keratin, type II cytoskeletal 72;Keratin, type II cytoskeletal 71;Keratin, type II cytoskeletal 74;Keratin, type II cytoskeletal 73	KRT72;KRT71;KRT74;KRT73	;;;;;sp|Q14CN4|K2C72_HUMAN Keratin, type II cytoskeletal 72 OS=Homo sapiens OX=9606 GN=KRT72 PE=1 SV=2;sp|Q3SY84|K2C71_HUMAN Keratin, type II cytoskeletal 71 OS=Homo sapiens OX=9606 GN=KRT71 PE=1 SV=3;sp|Q7RTS7|K2C74_HUMAN Keratin, type II cytoskeletal 74	9	3	1	1	1	1	2	0	0	2	1	1	1	0	0	1	1	1	1	0	0	1	4.1	2.3	2.3	55.877	511	511;520;523;529;540;511;523;529;540	0	56.734	2.3	2.3	4.1	0	0	3.7	59637000	3455800	7614300	37586000	0	0
CON__Q5D862;Q5D862	CON__Q5D862;Q5D862	2;2	2;2	2;2	Filaggrin-2	FLG2	;sp|Q5D862|FILA2_HUMAN Filaggrin-2 OS=Homo sapiens OX=9606 GN=FLG2 PE=1 SV=1	2	2	2	2	0	0	1	0	0	1	0	0	1	0	0	1	0	0	1	0	0	1	2.6	2.6	2.6	248.07	2391	2391;2391	0	12.496	0	0	0.5	0	0	2.1	5499000	0	0	3150100	0	0
CON__Q7RTT2;CON__Q8N1N4-2;Q8N1N4	CON__Q7RTT2;CON__Q8N1N4-2;Q8N1N4	2;2;2	1;1;1	1;1;1	Keratin, type II cytoskeletal 78	KRT78	;;sp|Q8N1N4|K2C78_HUMAN Keratin, type II cytoskeletal 78 OS=Homo sapiens OX=9606 GN=KRT78 PE=1 SV=2	3	2	1	1	1	1	1	0	2	1	0	0	0	0	1	0	0	0	0	0	1	0	5.2	3.8	3.8	56.964	521	521;521;520	0	5.8174	1.3	1.3	1.3	0	5.2	1.3	205150000	0	0	0	0	205150000
CON__Q86YZ3;Q86YZ3	CON__Q86YZ3;Q86YZ3	17;17	17;17	17;17	Hornerin	HRNR	;sp|Q86YZ3|HORN_HUMAN Hornerin OS=Homo sapiens OX=9606 GN=HRNR PE=1 SV=2	2	17	17	17	1	4	12	0	9	4	1	4	12	0	9	4	1	4	12	0	9	4	19.4	19.4	19.4	282.39	2850	2850;2850	0	308.01	1.7	6.1	15.8	0	11.7	4.5	91436000	4456800	10805000	39942000	0	30228000
CON__Q9U6Y5	CON__Q9U6Y5	21	21	21				1	21	21	21	18	15	17	20	17	19	18	15	17	20	17	19	18	15	17	20	17	19	68.7	68.7	68.7	28.106	249	249	0	323.31	68.7	56.2	68.7	68.7	68.7	68.7	82808000000	12442000000	11035000000	11232000000	18647000000	12368000000
E9PRG8	E9PRG8	2	2	2	Uncharacterized protein C11orf98	C11orf98	sp|E9PRG8|CK098_HUMAN Uncharacterized protein C11orf98 OS=Homo sapiens OX=9606 GN=C11orf98 PE=4 SV=2	1	2	2	2	1	2	2	0	0	0	1	2	2	0	0	0	1	2	2	0	0	0	21.1	21.1	21.1	14.234	123	123	0	13.61	10.6	21.1	21.1	0	0	0	6723300	1216700	2174000	3332600	0	0
O00422	O00422	3	3	3	Histone deacetylase complex subunit SAP18	SAP18	sp|O00422|SAP18_HUMAN Histone deacetylase complex subunit SAP18 OS=Homo sapiens OX=9606 GN=SAP18 PE=1 SV=1	1	3	3	3	2	2	1	0	0	0	2	2	1	0	0	0	2	2	1	0	0	0	23.5	23.5	23.5	17.561	153	153	0	19.928	19	13.1	8.5	0	0	0	34390000	10311000	15725000	8353200	0	0
O00425	O00425	8	7	7	Insulin-like growth factor 2 mRNA-binding protein 3	IGF2BP3	sp|O00425|IF2B3_HUMAN Insulin-like growth factor 2 mRNA-binding protein 3 OS=Homo sapiens OX=9606 GN=IGF2BP3 PE=1 SV=2	1	8	7	7	7	6	6	0	0	0	6	5	5	0	0	0	6	5	5	0	0	0	17.1	14.9	14.9	63.704	579	579	0	68.903	14.9	11.9	11.4	0	0	0	85221000	27940000	26201000	31080000	0	0
O00571;O15523;Q9NQI0	O00571;O15523	4;3;1	4;3;1	4;3;1	ATP-dependent RNA helicase DDX3X;ATP-dependent RNA helicase DDX3Y	DDX3X;DDX3Y	sp|O00571|DDX3X_HUMAN ATP-dependent RNA helicase DDX3X OS=Homo sapiens OX=9606 GN=DDX3X PE=1 SV=3;sp|O15523|DDX3Y_HUMAN ATP-dependent RNA helicase DDX3Y OS=Homo sapiens OX=9606 GN=DDX3Y PE=1 SV=2	3	4	4	4	0	0	3	3	2	1	0	0	3	3	2	1	0	0	3	3	2	1	7.3	7.3	7.3	73.243	662	662;660;724	0	25.425	0	0	5.4	5.6	3.8	2.1	12598000	0	0	4289200	4883000	2438200
O14979	O14979	2	1	1	Heterogeneous nuclear ribonucleoprotein D-like	HNRNPDL	sp|O14979|HNRDL_HUMAN Heterogeneous nuclear ribonucleoprotein D-like OS=Homo sapiens OX=9606 GN=HNRNPDL PE=1 SV=3	1	2	1	1	2	2	2	0	0	0	1	1	1	0	0	0	1	1	1	0	0	0	4.8	2.9	2.9	46.437	420	420	0	6.9528	4.8	4.8	4.8	0	0	0	9753300	3117900	2477800	4157600	0	0
O15234	O15234	5	5	5	Protein CASC3	CASC3	sp|O15234|CASC3_HUMAN Protein CASC3 OS=Homo sapiens OX=9606 GN=CASC3 PE=1 SV=2	1	5	5	5	3	5	2	0	0	0	3	5	2	0	0	0	3	5	2	0	0	0	11.4	11.4	11.4	76.277	703	703	0	53.401	6	11.4	3.7	0	0	0	55468000	20984000	18690000	15794000	0	0
O43390	O43390	2	2	2	Heterogeneous nuclear ribonucleoprotein R	HNRNPR	sp|O43390|HNRPR_HUMAN Heterogeneous nuclear ribonucleoprotein R OS=Homo sapiens OX=9606 GN=HNRNPR PE=1 SV=1	1	2	2	2	2	1	1	0	0	0	2	1	1	0	0	0	2	1	1	0	0	0	3.3	3.3	3.3	70.942	633	633	0	12.536	3.3	1.6	1.6	0	0	0	0	0	0	0	0	0
O60506	O60506	6	6	6	Heterogeneous nuclear ribonucleoprotein Q	SYNCRIP	sp|O60506|HNRPQ_HUMAN Heterogeneous nuclear ribonucleoprotein Q OS=Homo sapiens OX=9606 GN=SYNCRIP PE=1 SV=2	1	6	6	6	4	4	4	0	0	0	4	4	4	0	0	0	4	4	4	0	0	0	15.7	15.7	15.7	69.602	623	623	0	202.85	8.8	10.3	10.6	0	0	0	42454000	10266000	9676800	22511000	0	0
Q99880;Q99879;Q99877;Q93079;Q5QNW6;Q16778;P62807;P58876;P57053;P33778;P23527;P06899;O60814;Q8N257;Q96A08;A0A2R8Y619	Q99880;Q99879;Q99877;Q93079;Q5QNW6;Q16778;P62807;P58876;P57053;P33778;P23527;P06899;O60814;Q8N257;Q96A08	3;3;3;3;3;3;3;3;3;3;3;3;3;2;2;1	3;3;3;3;3;3;3;3;3;3;3;3;3;2;2;1	3;3;3;3;3;3;3;3;3;3;3;3;3;2;2;1	Histone H2B type 1-L;Histone H2B type 1-M;Histone H2B type 1-N;Histone H2B type 1-H;Histone H2B type 2-F;Histone H2B type 2-E;Histone H2B type 1-C/E/F/G/I;Histone H2B type 1-D;Histone H2B type F-S;Histone H2B type 1-B;Histone H2B type 1-O;Histone H2B type 1-J;Histone H2B type 1-K;Histone H2B type 3-B;Histone H2B type 1-A	HIST1H2BL;HIST1H2BM;HIST1H2BN;HIST1H2BH;HIST2H2BF;HIST2H2BE;HIST1H2BC;HIST1H2BD;H2BFS;HIST1H2BB;HIST1H2BO;HIST1H2BJ;HIST1H2BK;HIST3H2BB;HIST1H2BA	sp|Q99880|H2B1L_HUMAN Histone H2B type 1-L OS=Homo sapiens OX=9606 GN=H2BC13 PE=1 SV=3;sp|Q99879|H2B1M_HUMAN Histone H2B type 1-M OS=Homo sapiens OX=9606 GN=H2BC14 PE=1 SV=3;sp|Q99877|H2B1N_HUMAN Histone H2B type 1-N OS=Homo sapiens OX=9606 GN=H2BC15 PE=1	16	3	3	3	3	0	1	0	0	0	3	0	1	0	0	0	3	0	1	0	0	0	24.6	24.6	24.6	13.952	126	126;126;126;126;126;126;126;126;126;126;126;126;126;126;127;122	0	24.005	24.6	0	11.9	0	0	0	50841000	45705000	0	5136100	0	0
O95793	O95793	4	4	3	Double-stranded RNA-binding protein Staufen homolog 1	STAU1	sp|O95793|STAU1_HUMAN Double-stranded RNA-binding protein Staufen homolog 1 OS=Homo sapiens OX=9606 GN=STAU1 PE=1 SV=2	1	4	4	3	3	3	2	0	0	0	3	3	2	0	0	0	3	3	1	0	0	0	8	8	6.6	63.182	577	577	0	53.097	6.6	6.6	3.1	0	0	0	21398000	9035700	2999200	9363400	0	0
P04264	P04264	38	38	1	Keratin, type II cytoskeletal 1	KRT1	sp|P04264|K2C1_HUMAN Keratin, type II cytoskeletal 1 OS=Homo sapiens OX=9606 GN=KRT1 PE=1 SV=6	1	38	38	1	17	19	33	10	19	18	17	19	33	10	19	18	1	1	1	1	1	1	64.6	64.6	1.4	66.038	644	644	0	323.31	32.5	35.1	62	23	32.9	28.6	6140200000	379360000	586790000	3660800000	142640000	745310000
Q99878;Q96KK5;Q9BTM1;Q16777;Q93077;Q7L7L0;Q6FI13;P20671;P0C0S8;P04908;Q71UI9;P0C0S5;Q8IUE6;Q96QV6;P16104	Q99878;Q96KK5;Q9BTM1;Q16777;Q93077;Q7L7L0;Q6FI13;P20671;P0C0S8;P04908;Q71UI9;P0C0S5;Q8IUE6;Q96QV6;P16104	2;2;2;2;2;2;2;2;2;2;1;1;1;1;1	2;2;2;2;2;2;2;2;2;2;1;1;1;1;1	2;2;2;2;2;2;2;2;2;2;1;1;1;1;1	Histone H2A type 1-J;Histone H2A type 1-H;Histone H2A.J;Histone H2A type 2-C;Histone H2A type 1-C;Histone H2A type 3;Histone H2A type 2-A;Histone H2A type 1-D;Histone H2A type 1;Histone H2A type 1-B/E;Histone H2A.V;Histone H2A.Z;Histone H2A type 2-B;Histone H2A type 1-A;Histone H2AX	HIST1H2AJ;HIST1H2AH;H2AFJ;HIST2H2AC;HIST1H2AC;HIST3H2A;HIST2H2AA3;HIST1H2AD;HIST1H2AG;HIST1H2AB;H2AFV;H2AFZ;HIST2H2AB;HIST1H2AA;H2AFX	sp|Q99878|H2A1J_HUMAN Histone H2A type 1-J OS=Homo sapiens OX=9606 GN=H2AC14 PE=1 SV=3;sp|Q96KK5|H2A1H_HUMAN Histone H2A type 1-H OS=Homo sapiens OX=9606 GN=H2AC12 PE=1 SV=3;sp|Q9BTM1|H2AJ_HUMAN Histone H2A.J OS=Homo sapiens OX=9606 GN=H2AJ PE=1 SV=1;sp|Q1	15	2	2	2	0	2	1	0	0	1	0	2	1	0	0	1	0	2	1	0	0	1	21.9	21.9	21.9	13.936	128	128;128;129;129;130;130;130;130;130;130;128;128;130;131;143	0	22.419	0	21.9	14.8	0	0	7	20769000	0	8921200	8197100	0	0
P05387	P05387	2	2	2	60S acidic ribosomal protein P2	RPLP2	sp|P05387|RLA2_HUMAN 60S acidic ribosomal protein P2 OS=Homo sapiens OX=9606 GN=RPLP2 PE=1 SV=1	1	2	2	2	1	0	1	0	0	1	1	0	1	0	0	1	1	0	1	0	0	1	39.1	39.1	39.1	11.665	115	115	0	17.399	10.4	0	28.7	0	0	10.4	8474800	2182800	0	4733300	0	0
P06730	P06730	3	3	3	Eukaryotic translation initiation factor 4E	EIF4E	sp|P06730|IF4E_HUMAN Eukaryotic translation initiation factor 4E OS=Homo sapiens OX=9606 GN=EIF4E PE=1 SV=2	1	3	3	3	3	2	2	0	0	0	3	2	2	0	0	0	3	2	2	0	0	0	14.7	14.7	14.7	25.097	217	217	0	91.529	14.7	11.5	11.5	0	0	0	131480000	50700000	42566000	38210000	0	0
P07196;Q16352	P07196	17;1	16;0	16;0	Neurofilament light polypeptide	NEFL	sp|P07196|NFL_HUMAN Neurofilament light polypeptide OS=Homo sapiens OX=9606 GN=NEFL PE=1 SV=3	2	17	16	16	11	5	6	10	9	9	11	5	6	9	8	9	11	5	6	9	8	9	30	28.5	28.5	61.516	543	543;499	0	288.52	21	9	11.8	19.3	17.5	17.9	310430000	63905000	20518000	23338000	76297000	62857000
P07197	P07197	30	30	29	Neurofilament medium polypeptide	NEFM	sp|P07197|NFM_HUMAN Neurofilament medium polypeptide OS=Homo sapiens OX=9606 GN=NEFM PE=1 SV=3	1	30	30	29	9	7	8	20	20	22	9	7	8	20	20	22	9	7	8	19	19	22	34.2	34.2	33.3	102.47	916	916	0	323.31	11.6	10.6	9.1	25.4	25.5	24.9	679380000	68527000	29202000	37055000	183110000	170390000
P07437;Q9BVA1;Q13885;Q13509	P07437;Q9BVA1;Q13885	8;4;4;3	8;4;4;3	4;1;1;1	Tubulin beta chain;Tubulin beta-2B chain;Tubulin beta-2A chain	TUBB;TUBB2B;TUBB2A	sp|P07437|TBB5_HUMAN Tubulin beta chain OS=Homo sapiens OX=9606 GN=TUBB PE=1 SV=2;sp|Q9BVA1|TBB2B_HUMAN Tubulin beta-2B chain OS=Homo sapiens OX=9606 GN=TUBB2B PE=1 SV=1;sp|Q13885|TBB2A_HUMAN Tubulin beta-2A chain OS=Homo sapiens OX=9606 GN=TUBB2A PE=1 SV=	4	8	8	4	3	2	4	6	4	3	3	2	4	6	4	3	2	2	2	3	2	2	31.1	31.1	15.5	49.67	444	444;445;445;450	0	69.482	8.8	6.1	11.5	25	11.5	8.8	106170000	15761000	11010000	19444000	22200000	15080000
P07910;P0DMR1;O60812;B7ZW38;B2RXH8	P07910	15;7;7;7;7	15;7;7;7;7	15;7;7;7;7	Heterogeneous nuclear ribonucleoproteins C1/C2	HNRNPC	sp|P07910|HNRPC_HUMAN Heterogeneous nuclear ribonucleoproteins C1/C2 OS=Homo sapiens OX=9606 GN=HNRNPC PE=1 SV=4	5	15	15	15	13	14	12	0	0	1	13	14	12	0	0	1	13	14	12	0	0	1	41.2	41.2	41.2	33.67	306	306;293;293;293;293	0	323.31	41.2	38.9	38.9	0	0	3.6	1706600000	645420000	471160000	588860000	0	0
P08670;P41219;P17661	P08670	16;1;1	16;1;1	15;1;1	Vimentin	VIM	sp|P08670|VIME_HUMAN Vimentin OS=Homo sapiens OX=9606 GN=VIM PE=1 SV=4	3	16	16	15	9	4	2	10	9	9	9	4	2	10	9	9	8	3	1	10	8	8	43.3	43.3	41.8	53.651	466	466;470;470	0	177.06	21.9	10.3	4.5	28.5	23	23.2	247170000	34785000	12135000	25516000	48245000	53561000
P08708	P08708	4	4	4	40S ribosomal protein S17	RPS17	sp|P08708|RS17_HUMAN 40S ribosomal protein S17 OS=Homo sapiens OX=9606 GN=RPS17 PE=1 SV=2	1	4	4	4	4	4	4	2	1	1	4	4	4	2	1	1	4	4	4	2	1	1	43	43	43	15.55	135	135	0	305.65	43	43	43	32.6	16.3	16.3	126100000	47208000	19488000	44970000	11778000	1243600
P09012	P09012	2	2	2	U1 small nuclear ribonucleoprotein A	SNRPA	sp|P09012|SNRPA_HUMAN U1 small nuclear ribonucleoprotein A OS=Homo sapiens OX=9606 GN=SNRPA PE=1 SV=3	1	2	2	2	2	1	1	0	0	0	2	1	1	0	0	0	2	1	1	0	0	0	13.5	13.5	13.5	31.279	282	282	0	11.853	13.5	2.8	2.8	0	0	0	11162000	4754800	2757500	3650100	0	0
P09651;Q32P51	P09651	14;5	14;5	14;5	Heterogeneous nuclear ribonucleoprotein A1;Heterogeneous nuclear ribonucleoprotein A1, N-terminally processed	HNRNPA1	sp|P09651|ROA1_HUMAN Heterogeneous nuclear ribonucleoprotein A1 OS=Homo sapiens OX=9606 GN=HNRNPA1 PE=1 SV=5	2	14	14	14	12	10	10	1	0	0	12	10	10	1	0	0	12	10	10	1	0	0	35.5	35.5	35.5	38.746	372	372;320	0	323.31	26.3	21.8	25	3.2	0	0	576840000	271420000	131750000	173400000	281810	0
P62987;P62979;P0CG47;P0CG48	P62987;P62979;P0CG47;P0CG48	3;3;3;3	3;3;3;3	3;3;3;3	Ubiquitin-60S ribosomal protein L40;Ubiquitin;60S ribosomal protein L40;Ubiquitin-40S ribosomal protein S27a;Ubiquitin;40S ribosomal protein S27a;Polyubiquitin-B;Ubiquitin;Polyubiquitin-C;Ubiquitin	UBA52;RPS27A;UBB;UBC	sp|P62987|RL40_HUMAN Ubiquitin-60S ribosomal protein L40 OS=Homo sapiens OX=9606 GN=UBA52 PE=1 SV=2;sp|P62979|RS27A_HUMAN Ubiquitin-40S ribosomal protein S27a OS=Homo sapiens OX=9606 GN=RPS27A PE=1 SV=2;sp|P0CG47|UBB_HUMAN Polyubiquitin-B OS=Homo sapiens O	4	3	3	3	1	2	2	1	1	1	1	2	2	1	1	1	1	2	2	1	1	1	29.7	29.7	29.7	14.728	128	128;156;229;685	0	61.891	12.5	22.7	19.5	12.5	12.5	12.5	34766000	5504600	4508600	13985000	4312000	3442600
P0DMV9;P0DMV8;P34931;P54652;P11142	P0DMV9;P0DMV8	13;13;5;2;2	13;13;5;2;2	9;9;2;0;0	Heat shock 70 kDa protein 1B;Heat shock 70 kDa protein 1A	HSPA1B;HSPA1A	sp|P0DMV9|HS71B_HUMAN Heat shock 70 kDa protein 1B OS=Homo sapiens OX=9606 GN=HSPA1B PE=1 SV=1;sp|P0DMV8|HS71A_HUMAN Heat shock 70 kDa protein 1A OS=Homo sapiens OX=9606 GN=HSPA1A PE=1 SV=1	5	13	13	9	5	6	6	3	2	3	5	6	6	3	2	3	3	4	4	0	1	2	21.2	21.2	12.8	70.051	641	641;641;641;639;646	0	91.578	10.1	10.6	11.5	6.4	3.9	6.2	99788000	27150000	29571000	31529000	3463200	3264800
P11940;Q9H361;Q4VXU2;Q96DU9	P11940	45;20;8;2	45;20;8;2	32;16;5;2	Polyadenylate-binding protein 1	PABPC1	sp|P11940|PABP1_HUMAN Polyadenylate-binding protein 1 OS=Homo sapiens OX=9606 GN=PABPC1 PE=1 SV=2	4	45	45	32	38	40	39	1	0	2	38	40	39	1	0	2	26	27	29	0	0	1	67	67	47.3	70.67	636	636;631;614;382	0	323.31	61.9	64.3	61.8	2.7	0	4.9	11918000000	4313900000	3520000000	4078000000	1585900	0
P14866	P14866	7	7	7	Heterogeneous nuclear ribonucleoprotein L	HNRNPL	sp|P14866|HNRPL_HUMAN Heterogeneous nuclear ribonucleoprotein L OS=Homo sapiens OX=9606 GN=HNRNPL PE=1 SV=2	1	7	7	7	5	3	6	0	0	0	5	3	6	0	0	0	5	3	6	0	0	0	13.9	13.9	13.9	64.132	589	589	0	52.243	9	5.4	12.2	0	0	0	40623000	13347000	7249000	20027000	0	0
P14923	P14923	3	3	3	Junction plakoglobin	JUP	sp|P14923|PLAK_HUMAN Junction plakoglobin OS=Homo sapiens OX=9606 GN=JUP PE=1 SV=3	1	3	3	3	0	1	3	0	0	0	0	1	3	0	0	0	0	1	3	0	0	0	3.9	3.9	3.9	81.744	745	745	0	22.96	0	1.6	3.9	0	0	0	7575300	0	437870	7137500	0	0
P15880	P15880	5	5	5	40S ribosomal protein S2	RPS2	sp|P15880|RS2_HUMAN 40S ribosomal protein S2 OS=Homo sapiens OX=9606 GN=RPS2 PE=1 SV=2	1	5	5	5	2	3	4	1	0	0	2	3	4	1	0	0	2	3	4	1	0	0	20.5	20.5	20.5	31.324	293	293	0	67.793	7.8	13.3	15	4.4	0	0	61545000	14704000	15960000	29340000	1540600	0
P15924	P15924	3	3	3	Desmoplakin	DSP	sp|P15924|DESP_HUMAN Desmoplakin OS=Homo sapiens OX=9606 GN=DSP PE=1 SV=3	1	3	3	3	0	0	2	0	0	1	0	0	2	0	0	1	0	0	2	0	0	1	0.9	0.9	0.9	331.77	2871	2871	0	17.157	0	0	0.6	0	0	0.3	6457000	0	0	6457000	0	0
P16403;P10412;P16402;P22492;Q02539	P16403;P10412;P16402	5;3;3;2;2	5;3;3;2;2	5;3;3;2;2	Histone H1.2;Histone H1.4;Histone H1.3	HIST1H1C;HIST1H1E;HIST1H1D	sp|P16403|H12_HUMAN Histone H1.2 OS=Homo sapiens OX=9606 GN=H1-2 PE=1 SV=2;sp|P10412|H14_HUMAN Histone H1.4 OS=Homo sapiens OX=9606 GN=H1-4 PE=1 SV=2;sp|P16402|H13_HUMAN Histone H1.3 OS=Homo sapiens OX=9606 GN=H1-3 PE=1 SV=2	5	5	5	5	4	2	4	1	1	1	4	2	4	1	1	1	4	2	4	1	1	1	23	23	23	21.364	213	213;219;221;207;215	0	45.074	16.9	15.5	21.1	7	7	7	57924000	17794000	9792000	24034000	2147500	1673900
P16989;Q9Y2T7	P16989	20;4	15;0	15;0	Y-box-binding protein 3	YBX3	sp|P16989|YBOX3_HUMAN Y-box-binding protein 3 OS=Homo sapiens OX=9606 GN=YBX3 PE=1 SV=4	2	20	15	15	17	16	17	2	1	3	12	11	12	1	1	2	12	11	12	1	1	2	69.9	63.4	63.4	40.089	372	372;364	0	323.31	66.4	69.4	62.6	7.8	3.5	12.9	1183700000	434880000	351380000	394340000	378110	581990
P17066;P48741	P17066;P48741	5;3	1;1	1;1	Heat shock 70 kDa protein 6;Putative heat shock 70 kDa protein 7	HSPA6;HSPA7	sp|P17066|HSP76_HUMAN Heat shock 70 kDa protein 6 OS=Homo sapiens OX=9606 GN=HSPA6 PE=1 SV=2;sp|P48741|HSP77_HUMAN Putative heat shock 70 kDa protein 7 OS=Homo sapiens OX=9606 GN=HSPA7 PE=5 SV=2	2	5	1	1	2	2	3	4	2	2	0	0	1	1	1	1	0	0	1	1	1	1	10.1	1.7	1.7	71.027	643	643;367	0	8.5323	4.5	4.5	6.2	8.1	4.2	4.2	9403800	0	0	4926200	1551300	1223200
P18621	P18621	2	2	2	60S ribosomal protein L17	RPL17	sp|P18621|RL17_HUMAN 60S ribosomal protein L17 OS=Homo sapiens OX=9606 GN=RPL17 PE=1 SV=3	1	2	2	2	2	1	2	0	0	0	2	1	2	0	0	0	2	1	2	0	0	0	13	13	13	21.397	184	184	0	13.707	13	5.4	13	0	0	0	41090000	16907000	7107400	17075000	0	0
P19338	P19338	12	12	12	Nucleolin	NCL	sp|P19338|NUCL_HUMAN Nucleolin OS=Homo sapiens OX=9606 GN=NCL PE=1 SV=3	1	12	12	12	11	6	9	2	1	2	11	6	9	2	1	2	11	6	9	2	1	2	21.3	21.3	21.3	76.613	710	710	0	323.31	20	9.2	17	4.4	2	3.4	369650000	150890000	67191000	138280000	5583400	2003600
P22626	P22626	16	16	16	Heterogeneous nuclear ribonucleoproteins A2/B1	HNRNPA2B1	sp|P22626|ROA2_HUMAN Heterogeneous nuclear ribonucleoproteins A2/B1 OS=Homo sapiens OX=9606 GN=HNRNPA2B1 PE=1 SV=2	1	16	16	16	16	12	14	0	0	0	16	12	14	0	0	0	16	12	14	0	0	0	53	53	53	37.429	353	353	0	315.35	53	33.7	41.4	0	0	0	799270000	342650000	181650000	274960000	0	0
P23246	P23246	3	3	3	Splicing factor, proline- and glutamine-rich	SFPQ	sp|P23246|SFPQ_HUMAN Splicing factor, proline- and glutamine-rich OS=Homo sapiens OX=9606 GN=SFPQ PE=1 SV=2	1	3	3	3	1	3	1	0	0	0	1	3	1	0	0	0	1	3	1	0	0	0	5.1	5.1	5.1	76.149	707	707	0	18.299	1.7	5.1	1.7	0	0	0	6902700	1162800	4709800	1030100	0	0
P23396	P23396	6	6	6	40S ribosomal protein S3	RPS3	sp|P23396|RS3_HUMAN 40S ribosomal protein S3 OS=Homo sapiens OX=9606 GN=RPS3 PE=1 SV=2	1	6	6	6	5	6	5	0	0	0	5	6	5	0	0	0	5	6	5	0	0	0	27.2	27.2	27.2	26.688	243	243	0	66.346	24.3	27.2	23.9	0	0	0	150090000	50075000	46702000	53312000	0	0
P25398	P25398	2	2	2	40S ribosomal protein S12	RPS12	sp|P25398|RS12_HUMAN 40S ribosomal protein S12 OS=Homo sapiens OX=9606 GN=RPS12 PE=1 SV=3	1	2	2	2	2	1	1	1	0	0	2	1	1	1	0	0	2	1	1	1	0	0	22.7	22.7	22.7	14.515	132	132	0	74.748	22.7	6.1	16.7	16.7	0	0	35522000	16442000	2792800	12914000	3372300	0
P26373	P26373	5	5	5	60S ribosomal protein L13	RPL13	sp|P26373|RL13_HUMAN 60S ribosomal protein L13 OS=Homo sapiens OX=9606 GN=RPL13 PE=1 SV=4	1	5	5	5	3	4	5	1	2	2	3	4	5	1	2	2	3	4	5	1	2	2	21.8	21.8	21.8	24.261	211	211	0	242.08	10.9	15.6	21.8	4.7	10	10	186220000	49521000	43807000	56134000	8698000	11851000
P26599;O95758	P26599	6;2	6;2	6;2	Polypyrimidine tract-binding protein 1	PTBP1	sp|P26599|PTBP1_HUMAN Polypyrimidine tract-binding protein 1 OS=Homo sapiens OX=9606 GN=PTBP1 PE=1 SV=1	2	6	6	6	4	5	5	0	0	0	4	5	5	0	0	0	4	5	5	0	0	0	14.1	14.1	14.1	57.221	531	531;552	0	50.961	10.4	11.7	11.9	0	0	0	86542000	23042000	29246000	34254000	0	0
P29558;Q6XE24	P29558;Q6XE24	2;1	2;1	2;1	RNA-binding motif, single-stranded-interacting protein 1;RNA-binding motif, single-stranded-interacting protein 3	RBMS1;RBMS3	sp|P29558|RBMS1_HUMAN RNA-binding motif, single-stranded-interacting protein 1 OS=Homo sapiens OX=9606 GN=RBMS1 PE=1 SV=3;sp|Q6XE24|RBMS3_HUMAN RNA-binding motif, single-stranded-interacting protein 3 OS=Homo sapiens OX=9606 GN=RBMS3 PE=1 SV=1	2	2	2	2	1	0	2	0	0	0	1	0	2	0	0	0	1	0	2	0	0	0	7.4	7.4	7.4	44.505	406	406;437	0	11.722	3.7	0	7.4	0	0	0	5307900	1336200	0	3971700	0	0
P30050	P30050	2	2	2	60S ribosomal protein L12	RPL12	sp|P30050|RL12_HUMAN 60S ribosomal protein L12 OS=Homo sapiens OX=9606 GN=RPL12 PE=1 SV=1	1	2	2	2	1	2	2	1	1	1	1	2	2	1	1	1	1	2	2	1	1	1	14.5	14.5	14.5	17.818	165	165	0	19.484	9.1	14.5	14.5	5.5	9.1	9.1	41538000	4585300	12935000	13101000	7088700	1959500
P31943;P55795	P31943	3;1	3;1	2;1	Heterogeneous nuclear ribonucleoprotein H;Heterogeneous nuclear ribonucleoprotein H, N-terminally processed	HNRNPH1	sp|P31943|HNRH1_HUMAN Heterogeneous nuclear ribonucleoprotein H OS=Homo sapiens OX=9606 GN=HNRNPH1 PE=1 SV=4	2	3	3	2	1	1	3	0	0	0	1	1	3	0	0	0	1	1	2	0	0	0	10.5	10.5	6.7	49.229	449	449;449	0	28.571	3.1	3.1	10.5	0	0	0	11859000	1662700	1112300	9083900	0	0
P31944	P31944	3	3	3	Caspase-14;Caspase-14 subunit p17, mature form;Caspase-14 subunit p10, mature form;Caspase-14 subunit p20, intermediate form;Caspase-14 subunit p8, intermediate form	CASP14	sp|P31944|CASPE_HUMAN Caspase-14 OS=Homo sapiens OX=9606 GN=CASP14 PE=1 SV=2	1	3	3	3	0	0	3	0	0	0	0	0	3	0	0	0	0	0	3	0	0	0	8.3	8.3	8.3	27.679	242	242	0	20.573	0	0	8.3	0	0	0	16041000	0	0	16041000	0	0
P37108	P37108	2	2	2	Signal recognition particle 14 kDa protein	SRP14	sp|P37108|SRP14_HUMAN Signal recognition particle 14 kDa protein OS=Homo sapiens OX=9606 GN=SRP14 PE=1 SV=2	1	2	2	2	1	1	0	0	0	0	1	1	0	0	0	0	1	1	0	0	0	0	20.6	20.6	20.6	14.57	136	136	0	12.469	10.3	10.3	0	0	0	0	5032200	2068400	2963900	0	0	0
P38159;Q96E39;O75526;Q8N7X1	P38159;Q96E39	20;14;3;1	20;14;3;1	20;14;3;1	RNA-binding motif protein, X chromosome;RNA-binding motif protein, X chromosome, N-terminally processed;RNA binding motif protein, X-linked-like-1	RBMX;RBMXL1	sp|P38159|RBMX_HUMAN RNA-binding motif protein, X chromosome OS=Homo sapiens OX=9606 GN=RBMX PE=1 SV=3;sp|Q96E39|RMXL1_HUMAN RNA binding motif protein, X-linked-like-1 OS=Homo sapiens OX=9606 GN=RBMXL1 PE=1 SV=1	4	20	20	20	18	15	14	2	2	1	18	15	14	2	2	1	18	15	14	2	2	1	45.3	45.3	45.3	42.331	391	391;390;392;1067	0	323.31	40.4	38.9	34	7.2	7.2	3.6	955110000	397230000	244430000	308570000	1808400	1693300
P38919;P60842;Q14240	P38919	4;1;1	4;1;1	4;1;1	Eukaryotic initiation factor 4A-III;Eukaryotic initiation factor 4A-III, N-terminally processed	EIF4A3	sp|P38919|IF4A3_HUMAN Eukaryotic initiation factor 4A-III OS=Homo sapiens OX=9606 GN=EIF4A3 PE=1 SV=4	3	4	4	4	1	3	2	0	0	0	1	3	2	0	0	0	1	3	2	0	0	0	12.9	12.9	12.9	46.871	411	411;406;407	0	62.59	3.4	10.5	5.8	0	0	0	9443800	3551300	5892400	0	0	0
P39019	P39019	8	8	8	40S ribosomal protein S19	RPS19	sp|P39019|RS19_HUMAN 40S ribosomal protein S19 OS=Homo sapiens OX=9606 GN=RPS19 PE=1 SV=2	1	8	8	8	8	7	6	2	1	3	8	7	6	2	1	3	8	7	6	2	1	3	37.9	37.9	37.9	16.06	145	145	0	155.17	37.9	36.6	35.9	13.1	6.9	19.3	405110000	125950000	106150000	135490000	9690200	11846000
P39023	P39023	2	2	2	60S ribosomal protein L3	RPL3	sp|P39023|RL3_HUMAN 60S ribosomal protein L3 OS=Homo sapiens OX=9606 GN=RPL3 PE=1 SV=2	1	2	2	2	1	1	1	0	0	0	1	1	1	0	0	0	1	1	1	0	0	0	8.9	8.9	8.9	46.108	403	403	0	11.934	6	6	3	0	0	0	10468000	4520000	3641500	2306100	0	0
P40429;Q6NVV1	P40429;Q6NVV1	2;1	2;1	2;1	60S ribosomal protein L13a;Putative 60S ribosomal protein L13a protein RPL13AP3	RPL13A;RPL13AP3	sp|P40429|RL13A_HUMAN 60S ribosomal protein L13a OS=Homo sapiens OX=9606 GN=RPL13A PE=1 SV=2;sp|Q6NVV1|R13P3_HUMAN Putative 60S ribosomal protein L13a protein RPL13AP3 OS=Homo sapiens OX=9606 GN=RPL13AP3 PE=5 SV=1	2	2	2	2	1	2	1	1	1	1	1	2	1	1	1	1	1	2	1	1	1	1	10.3	10.3	10.3	23.577	203	203;102	0	14.897	5.4	10.3	5.4	5.4	5.4	5.4	40329000	8314800	10726000	7657700	4322900	4572200
P42766	P42766	4	4	4	60S ribosomal protein L35	RPL35	sp|P42766|RL35_HUMAN 60S ribosomal protein L35 OS=Homo sapiens OX=9606 GN=RPL35 PE=1 SV=2	1	4	4	4	3	3	4	3	3	3	3	3	4	3	3	3	3	3	4	3	3	3	22.8	22.8	22.8	14.551	123	123	0	141.7	22	22	22.8	22	22	22	276690000	83333000	58453000	85801000	12802000	17197000
P46776	P46776	4	4	4	60S ribosomal protein L27a	RPL27A	sp|P46776|RL27A_HUMAN 60S ribosomal protein L27a OS=Homo sapiens OX=9606 GN=RPL27A PE=1 SV=2	1	4	4	4	2	2	4	0	0	0	2	2	4	0	0	0	2	2	4	0	0	0	29.7	29.7	29.7	16.561	148	148	0	27.141	15.5	16.2	29.7	0	0	0	40778000	8855300	9489100	22434000	0	0
P46779	P46779	6	6	6	60S ribosomal protein L28	RPL28	sp|P46779|RL28_HUMAN 60S ribosomal protein L28 OS=Homo sapiens OX=9606 GN=RPL28 PE=1 SV=3	1	6	6	6	5	3	4	2	0	1	5	3	4	2	0	1	5	3	4	2	0	1	34.3	34.3	34.3	15.747	137	137	0	46.827	25.5	16.1	24.1	16.1	0	7.3	79144000	28565000	14786000	22365000	7994400	0
P46782	P46782	3	3	3	40S ribosomal protein S5;40S ribosomal protein S5, N-terminally processed	RPS5	sp|P46782|RS5_HUMAN 40S ribosomal protein S5 OS=Homo sapiens OX=9606 GN=RPS5 PE=1 SV=4	1	3	3	3	2	0	1	0	0	0	2	0	1	0	0	0	2	0	1	0	0	0	19.6	19.6	19.6	22.876	204	204	0	19.243	15.7	0	3.9	0	0	0	9521300	6174700	0	3346600	0	0
P46783;Q9NQ39	P46783	4;1	4;1	4;1	40S ribosomal protein S10	RPS10	sp|P46783|RS10_HUMAN 40S ribosomal protein S10 OS=Homo sapiens OX=9606 GN=RPS10 PE=1 SV=1	2	4	4	4	3	3	3	1	1	1	3	3	3	1	1	1	3	3	3	1	1	1	29.1	29.1	29.1	18.898	165	165;176	0	36.765	23.6	23.6	20.6	5.5	5.5	5.5	103230000	30138000	18563000	30644000	15710000	3016400
P47914	P47914	2	2	2	60S ribosomal protein L29	RPL29	sp|P47914|RL29_HUMAN 60S ribosomal protein L29 OS=Homo sapiens OX=9606 GN=RPL29 PE=1 SV=2	1	2	2	2	2	1	2	0	1	2	2	1	2	0	1	2	2	1	2	0	1	2	14.5	14.5	14.5	17.752	159	159	0	15.258	14.5	9.4	14.5	0	9.4	14.5	40159000	11051000	8507300	10479000	0	4849100
P48634	P48634	3	3	3	Protein PRRC2A	PRRC2A	sp|P48634|PRC2A_HUMAN Protein PRRC2A OS=Homo sapiens OX=9606 GN=PRRC2A PE=1 SV=3	1	3	3	3	2	1	1	0	0	0	2	1	1	0	0	0	2	1	1	0	0	0	1.9	1.9	1.9	228.86	2157	2157	0	18.448	1.3	0.6	0.6	0	0	0	6704500	3122100	1873700	1708600	0	0
P49207	P49207	4	4	4	60S ribosomal protein L34	RPL34	sp|P49207|RL34_HUMAN 60S ribosomal protein L34 OS=Homo sapiens OX=9606 GN=RPL34 PE=1 SV=3	1	4	4	4	2	1	2	1	1	1	2	1	2	1	1	1	2	1	2	1	1	1	23.9	23.9	23.9	13.293	117	117	0	46.955	16.2	8.5	15.4	8.5	8.5	7.7	31817000	9235600	5578000	7142900	3595100	1951400
P50914	P50914	2	2	2	60S ribosomal protein L14	RPL14	sp|P50914|RL14_HUMAN 60S ribosomal protein L14 OS=Homo sapiens OX=9606 GN=RPL14 PE=1 SV=4	1	2	2	2	2	2	2	2	2	2	2	2	2	2	2	2	2	2	2	2	2	2	10.7	10.7	10.7	23.432	215	215	0	21.659	10.7	10.7	10.7	10.7	10.7	10.7	86136000	24021000	17766000	21304000	9524800	9020800
P51991	P51991	14	14	14	Heterogeneous nuclear ribonucleoprotein A3	HNRNPA3	sp|P51991|ROA3_HUMAN Heterogeneous nuclear ribonucleoprotein A3 OS=Homo sapiens OX=9606 GN=HNRNPA3 PE=1 SV=2	1	14	14	14	13	11	12	0	0	1	13	11	12	0	0	1	13	11	12	0	0	1	37	37	37	39.594	378	378	0	323.31	37	31.2	32.8	0	0	2.6	508390000	225440000	106170000	175730000	0	0
P52298	P52298	3	3	3	Nuclear cap-binding protein subunit 2	NCBP2	sp|P52298|NCBP2_HUMAN Nuclear cap-binding protein subunit 2 OS=Homo sapiens OX=9606 GN=NCBP2 PE=1 SV=1	1	3	3	3	1	2	2	0	0	0	1	2	2	0	0	0	1	2	2	0	0	0	22.4	22.4	22.4	18.001	156	156	0	27.184	8.3	15.4	15.4	0	0	0	11830000	2873100	5169800	3787400	0	0
P52597	P52597	2	1	1	Heterogeneous nuclear ribonucleoprotein F;Heterogeneous nuclear ribonucleoprotein F, N-terminally processed	HNRNPF	sp|P52597|HNRPF_HUMAN Heterogeneous nuclear ribonucleoprotein F OS=Homo sapiens OX=9606 GN=HNRNPF PE=1 SV=3	1	2	1	1	1	0	1	0	0	0	1	0	0	0	0	0	1	0	0	0	0	0	8	3.9	3.9	45.671	415	415	0	5.5845	3.9	0	4.1	0	0	0	1227900	1227900	0	0	0	0
P57721;Q15366;Q15365	P57721;Q15366;Q15365	2;2;1	2;2;1	2;2;1	Poly(rC)-binding protein 3;Poly(rC)-binding protein 2;Poly(rC)-binding protein 1	PCBP3;PCBP2;PCBP1	sp|P57721|PCBP3_HUMAN Poly(rC)-binding protein 3 OS=Homo sapiens OX=9606 GN=PCBP3 PE=1 SV=2;sp|Q15366|PCBP2_HUMAN Poly(rC)-binding protein 2 OS=Homo sapiens OX=9606 GN=PCBP2 PE=1 SV=1;sp|Q15365|PCBP1_HUMAN Poly(rC)-binding protein 1 OS=Homo sapiens OX=9606	3	2	2	2	2	2	0	0	0	0	2	2	0	0	0	0	2	2	0	0	0	0	6.7	6.7	6.7	39.465	371	371;365;356	0	13.301	6.7	6.7	0	0	0	0	17184000	10023000	7160600	0	0	0
P60866	P60866	2	2	2	40S ribosomal protein S20	RPS20	sp|P60866|RS20_HUMAN 40S ribosomal protein S20 OS=Homo sapiens OX=9606 GN=RPS20 PE=1 SV=1	1	2	2	2	0	2	0	0	0	0	0	2	0	0	0	0	0	2	0	0	0	0	19.3	19.3	19.3	13.373	119	119	0	12.468	0	19.3	0	0	0	0	5314800	0	5314800	0	0	0
P61247	P61247	14	14	14	40S ribosomal protein S3a	RPS3A	sp|P61247|RS3A_HUMAN 40S ribosomal protein S3a OS=Homo sapiens OX=9606 GN=RPS3A PE=1 SV=2	1	14	14	14	10	12	12	7	7	5	10	12	12	7	7	5	10	12	12	7	7	5	51.5	51.5	51.5	29.945	264	264	0	323.31	36.4	44.3	46.6	28	30.3	21.2	955800000	306320000	247810000	306320000	33151000	25715000
P61254	P61254	10	10	2	60S ribosomal protein L26	RPL26	sp|P61254|RL26_HUMAN 60S ribosomal protein L26 OS=Homo sapiens OX=9606 GN=RPL26 PE=1 SV=1	1	10	10	2	10	6	8	3	2	1	10	6	8	3	2	1	2	2	2	1	1	1	35.9	35.9	6.9	17.258	145	145	0	197.82	35.9	27.6	35.2	24.1	14.5	6.9	388540000	112840000	92650000	154390000	13327000	9066200
P61353	P61353	5	5	5	60S ribosomal protein L27	RPL27	sp|P61353|RL27_HUMAN 60S ribosomal protein L27 OS=Homo sapiens OX=9606 GN=RPL27 PE=1 SV=2	1	5	5	5	2	4	3	2	2	4	2	4	3	2	2	4	2	4	3	2	2	4	45.6	45.6	45.6	15.798	136	136	0	46.391	12.5	38.2	19.9	12.5	14	27.9	144790000	28799000	37431000	35865000	15267000	8352900
P61978	P61978	7	7	7	Heterogeneous nuclear ribonucleoprotein K	HNRNPK	sp|P61978|HNRPK_HUMAN Heterogeneous nuclear ribonucleoprotein K OS=Homo sapiens OX=9606 GN=HNRNPK PE=1 SV=1	1	7	7	7	4	6	3	0	0	0	4	6	3	0	0	0	4	6	3	0	0	0	21.8	21.8	21.8	50.976	463	463	0	57.907	10.8	19.4	7.8	0	0	0	59681000	17108000	30905000	11667000	0	0
P62081	P62081	5	5	5	40S ribosomal protein S7	RPS7	sp|P62081|RS7_HUMAN 40S ribosomal protein S7 OS=Homo sapiens OX=9606 GN=RPS7 PE=1 SV=1	1	5	5	5	4	1	3	0	0	0	4	1	3	0	0	0	4	1	3	0	0	0	30.9	30.9	30.9	22.127	194	194	0	114.92	19.1	7.7	19.6	0	0	0	45439000	26727000	2864900	15847000	0	0
P62241	P62241	4	4	4	40S ribosomal protein S8	RPS8	sp|P62241|RS8_HUMAN 40S ribosomal protein S8 OS=Homo sapiens OX=9606 GN=RPS8 PE=1 SV=2	1	4	4	4	3	4	3	2	1	3	3	4	3	2	1	3	3	4	3	2	1	3	18.3	18.3	18.3	24.205	208	208	0	30.655	11.1	18.3	18.3	5.8	5.8	11.1	80023000	23488000	19072000	23187000	4756000	1400300
P62249	P62249	3	3	3	40S ribosomal protein S16	RPS16	sp|P62249|RS16_HUMAN 40S ribosomal protein S16 OS=Homo sapiens OX=9606 GN=RPS16 PE=1 SV=2	1	3	3	3	1	1	0	1	0	0	1	1	0	1	0	0	1	1	0	1	0	0	24	24	24	16.445	146	146	0	17.589	7.5	9.6	0	6.8	0	0	14097000	4580900	9516400	0	0	0
P62263	P62263	7	7	7	40S ribosomal protein S14	RPS14	sp|P62263|RS14_HUMAN 40S ribosomal protein S14 OS=Homo sapiens OX=9606 GN=RPS14 PE=1 SV=3	1	7	7	7	6	7	6	1	1	2	6	7	6	1	1	2	6	7	6	1	1	2	35.1	35.1	35.1	16.273	151	151	0	91.153	33.8	35.1	33.1	7.3	7.3	8.6	164130000	60436000	44898000	47664000	3033800	2825900
P62266	P62266	2	2	2	40S ribosomal protein S23	RPS23	sp|P62266|RS23_HUMAN 40S ribosomal protein S23 OS=Homo sapiens OX=9606 GN=RPS23 PE=1 SV=3	1	2	2	2	1	1	2	0	1	1	1	1	2	0	1	1	1	1	2	0	1	1	15.4	15.4	15.4	15.807	143	143	0	25.336	7.7	7.7	15.4	0	7.7	7.7	38838000	9253500	8195100	16074000	0	2267300
P62269	P62269	6	6	6	40S ribosomal protein S18	RPS18	sp|P62269|RS18_HUMAN 40S ribosomal protein S18 OS=Homo sapiens OX=9606 GN=RPS18 PE=1 SV=3	1	6	6	6	5	2	3	3	2	2	5	2	3	3	2	2	5	2	3	3	2	2	37.5	37.5	37.5	17.718	152	152	0	141.46	31.6	13.8	21.7	19.7	13.8	13.8	226800000	76630000	46159000	60084000	16081000	12011000
P62273	P62273	2	2	2	40S ribosomal protein S29	RPS29	sp|P62273|RS29_HUMAN 40S ribosomal protein S29 OS=Homo sapiens OX=9606 GN=RPS29 PE=1 SV=2	1	2	2	2	1	1	2	1	0	0	1	1	2	1	0	0	1	1	2	1	0	0	33.9	33.9	33.9	6.6767	56	56	0	13.067	14.3	14.3	33.9	19.6	0	0	8602200	939050	744620	5560600	1357900	0
P62277	P62277	5	5	5	40S ribosomal protein S13	RPS13	sp|P62277|RS13_HUMAN 40S ribosomal protein S13 OS=Homo sapiens OX=9606 GN=RPS13 PE=1 SV=2	1	5	5	5	5	5	5	0	0	0	5	5	5	0	0	0	5	5	5	0	0	0	27.2	27.2	27.2	17.222	151	151	0	52.641	27.2	27.2	27.2	0	0	0	268380000	95678000	77827000	94880000	0	0
P62280	P62280	12	12	12	40S ribosomal protein S11	RPS11	sp|P62280|RS11_HUMAN 40S ribosomal protein S11 OS=Homo sapiens OX=9606 GN=RPS11 PE=1 SV=3	1	12	12	12	8	7	9	4	2	4	8	7	9	4	2	4	8	7	9	4	2	4	52.5	52.5	52.5	18.431	158	158	0	89.755	44.9	36.7	43.7	31	16.5	23.4	244110000	74858000	57592000	82262000	10153000	6463300
P62316	P62316	4	4	4	Small nuclear ribonucleoprotein Sm D2	SNRPD2	sp|P62316|SMD2_HUMAN Small nuclear ribonucleoprotein Sm D2 OS=Homo sapiens OX=9606 GN=SNRPD2 PE=1 SV=1	1	4	4	4	4	3	1	0	0	0	4	3	1	0	0	0	4	3	1	0	0	0	30.5	30.5	30.5	13.527	118	118	0	134.02	30.5	22.9	5.9	0	0	0	70126000	34626000	22478000	13022000	0	0
P62424	P62424	8	8	8	60S ribosomal protein L7a	RPL7A	sp|P62424|RL7A_HUMAN 60S ribosomal protein L7a OS=Homo sapiens OX=9606 GN=RPL7A PE=1 SV=2	1	8	8	8	4	3	5	0	1	2	4	3	5	0	1	2	4	3	5	0	1	2	31.6	31.6	31.6	29.995	266	266	0	65.578	12.8	12.8	24.8	0	4.1	7.1	104900000	35366000	19724000	34183000	0	4807600
P62701;Q8TD47;P22090	P62701;Q8TD47	6;3;2	6;3;2	6;3;2	40S ribosomal protein S4, X isoform;40S ribosomal protein S4, Y isoform 2	RPS4X;RPS4Y2	sp|P62701|RS4X_HUMAN 40S ribosomal protein S4, X isoform OS=Homo sapiens OX=9606 GN=RPS4X PE=1 SV=2;sp|Q8TD47|RS4Y2_HUMAN 40S ribosomal protein S4, Y isoform 2 OS=Homo sapiens OX=9606 GN=RPS4Y2 PE=2 SV=3	3	6	6	6	3	3	6	0	0	0	3	3	6	0	0	0	3	3	6	0	0	0	24.7	24.7	24.7	29.597	263	263;263;263	0	48.693	10.6	9.9	24.7	0	0	0	95536000	22954000	29937000	42644000	0	0
P62750	P62750	5	5	5	60S ribosomal protein L23a	RPL23A	sp|P62750|RL23A_HUMAN 60S ribosomal protein L23a OS=Homo sapiens OX=9606 GN=RPL23A PE=1 SV=1	1	5	5	5	5	4	3	1	2	2	5	4	3	1	2	2	5	4	3	1	2	2	21.8	21.8	21.8	17.695	156	156	0	41.605	21.8	21.8	21.2	8.3	14.1	16	238980000	80255000	53822000	63602000	11296000	11472000
P62753	P62753	7	7	7	40S ribosomal protein S6	RPS6	sp|P62753|RS6_HUMAN 40S ribosomal protein S6 OS=Homo sapiens OX=9606 GN=RPS6 PE=1 SV=1	1	7	7	7	6	5	5	0	0	0	6	5	5	0	0	0	6	5	5	0	0	0	28.1	28.1	28.1	28.68	249	249	0	45.889	27.3	21.3	16.9	0	0	0	142230000	48517000	39555000	54158000	0	0
P62847	P62847	3	3	3	40S ribosomal protein S24	RPS24	sp|P62847|RS24_HUMAN 40S ribosomal protein S24 OS=Homo sapiens OX=9606 GN=RPS24 PE=1 SV=1	1	3	3	3	3	3	2	3	0	1	3	3	2	3	0	1	3	3	2	3	0	1	26.3	26.3	26.3	15.423	133	133	0	21.026	26.3	26.3	15	26.3	0	6	90772000	30985000	19796000	26451000	9172600	0
P62851	P62851	3	3	3	40S ribosomal protein S25	RPS25	sp|P62851|RS25_HUMAN 40S ribosomal protein S25 OS=Homo sapiens OX=9606 GN=RPS25 PE=1 SV=1	1	3	3	3	3	2	3	2	2	2	3	2	3	2	2	2	3	2	3	2	2	2	24.8	24.8	24.8	13.742	125	125	0	24.563	24.8	13.6	24.8	13.6	13.6	13.6	94152000	28203000	18172000	22752000	7624800	7549800
P62854;Q5JNZ5	P62854;Q5JNZ5	2;1	2;1	2;1	40S ribosomal protein S26;Putative 40S ribosomal protein S26-like 1	RPS26;RPS26P11	sp|P62854|RS26_HUMAN 40S ribosomal protein S26 OS=Homo sapiens OX=9606 GN=RPS26 PE=1 SV=3;sp|Q5JNZ5|RS26L_HUMAN Putative 40S ribosomal protein S26-like 1 OS=Homo sapiens OX=9606 GN=RPS26P11 PE=5 SV=1	2	2	2	2	1	0	2	0	0	1	1	0	2	0	0	1	1	0	2	0	0	1	20.9	20.9	20.9	13.015	115	115;115	0	47.904	7.8	0	20.9	0	0	13	43497000	19884000	0	22249000	0	0
P62857	P62857	2	2	2	40S ribosomal protein S28	RPS28	sp|P62857|RS28_HUMAN 40S ribosomal protein S28 OS=Homo sapiens OX=9606 GN=RPS28 PE=1 SV=1	1	2	2	2	2	2	2	0	1	0	2	2	2	0	1	0	2	2	2	0	1	0	30.4	30.4	30.4	7.8409	69	69	0	63.421	30.4	30.4	30.4	0	17.4	0	56243000	22478000	13766000	18307000	0	1691500
P62861	P62861	2	2	2	40S ribosomal protein S30	FAU	sp|P62861|RS30_HUMAN 40S ribosomal protein S30 OS=Homo sapiens OX=9606 GN=FAU PE=1 SV=1	1	2	2	2	2	2	1	0	0	0	2	2	1	0	0	0	2	2	1	0	0	0	18.6	18.6	18.6	6.6478	59	59	0	29.417	18.6	18.6	16.9	0	0	0	219460000	85348000	66661000	67452000	0	0
P62899	P62899	4	4	4	60S ribosomal protein L31	RPL31	sp|P62899|RL31_HUMAN 60S ribosomal protein L31 OS=Homo sapiens OX=9606 GN=RPL31 PE=1 SV=1	1	4	4	4	2	4	4	1	0	1	2	4	4	1	0	1	2	4	4	1	0	1	28.8	28.8	28.8	14.463	125	125	0	52.921	15.2	28.8	28.8	8	0	7.2	272620000	85265000	81667000	88104000	4785000	0
P62906	P62906	2	2	2	60S ribosomal protein L10a	RPL10A	sp|P62906|RL10A_HUMAN 60S ribosomal protein L10a OS=Homo sapiens OX=9606 GN=RPL10A PE=1 SV=2	1	2	2	2	2	2	0	0	0	1	2	2	0	0	0	1	2	2	0	0	0	1	9.7	9.7	9.7	24.831	217	217	0	13.041	9.7	9.7	0	0	0	3.7	17854000	8340300	7097600	0	0	0
P62910	P62910	2	2	2	60S ribosomal protein L32	RPL32	sp|P62910|RL32_HUMAN 60S ribosomal protein L32 OS=Homo sapiens OX=9606 GN=RPL32 PE=1 SV=2	1	2	2	2	2	1	1	0	0	0	2	1	1	0	0	0	2	1	1	0	0	0	22.2	22.2	22.2	15.86	135	135	0	12.512	22.2	9.6	9.6	0	0	0	16001000	8581300	3423400	3996100	0	0
P62913	P62913	3	3	3	60S ribosomal protein L11	RPL11	sp|P62913|RL11_HUMAN 60S ribosomal protein L11 OS=Homo sapiens OX=9606 GN=RPL11 PE=1 SV=2	1	3	3	3	1	1	1	1	1	0	1	1	1	1	1	0	1	1	1	1	1	0	16.9	16.9	16.9	20.252	178	178	0	17.928	7.9	3.9	5.1	5.1	5.1	0	29215000	4435700	2979600	10606000	6503400	4690100
P62917	P62917	4	4	4	60S ribosomal protein L8	RPL8	sp|P62917|RL8_HUMAN 60S ribosomal protein L8 OS=Homo sapiens OX=9606 GN=RPL8 PE=1 SV=2	1	4	4	4	2	2	3	2	2	1	2	2	3	2	2	1	2	2	3	2	2	1	13.6	13.6	13.6	28.024	257	257	0	25.175	10.9	10.9	13.6	9.3	8.9	2.7	85214000	21752000	17647000	29190000	5241800	7090200
P63173	P63173	2	2	2	60S ribosomal protein L38	RPL38	sp|P63173|RL38_HUMAN 60S ribosomal protein L38 OS=Homo sapiens OX=9606 GN=RPL38 PE=1 SV=2	1	2	2	2	2	2	1	1	0	1	2	2	1	1	0	1	2	2	1	1	0	1	35.7	35.7	35.7	8.2178	70	70	0	16.131	35.7	35.7	17.1	17.1	0	17.1	38809000	12700000	10052000	5421400	5478500	0
P67809	P67809	22	22	17	Nuclease-sensitive element-binding protein 1	YBX1	sp|P67809|YBOX1_HUMAN Y-box-binding protein 1 OS=Homo sapiens OX=9606 GN=YBX1 PE=1 SV=3	1	22	22	17	19	17	21	3	1	4	19	17	21	3	1	4	14	12	16	2	1	3	69.8	69.8	62.3	35.924	324	324	0	323.31	55.6	52.5	69.8	18.5	7.4	24.7	5501500000	1922000000	1641200000	1853500000	35199000	9382900
P68371;P04350	P68371;P04350	6;4	2;2	2;2	Tubulin beta-4B chain;Tubulin beta-4A chain	TUBB4B;TUBB4A	sp|P68371|TBB4B_HUMAN Tubulin beta-4B chain OS=Homo sapiens OX=9606 GN=TUBB4B PE=1 SV=1;sp|P04350|TBB4A_HUMAN Tubulin beta-4A chain OS=Homo sapiens OX=9606 GN=TUBB4A PE=1 SV=2	2	6	2	2	2	0	2	4	2	1	1	0	0	1	0	0	1	0	0	1	0	0	19.8	4.3	4.3	49.83	445	445;444	0	11.366	6.5	0	5.4	17.1	5.4	2.7	5655400	0	0	0	5655400	0
P84090	P84090	3	3	3	Enhancer of rudimentary homolog	ERH	sp|P84090|ERH_HUMAN Enhancer of rudimentary homolog OS=Homo sapiens OX=9606 GN=ERH PE=1 SV=1	1	3	3	3	3	3	2	0	0	0	3	3	2	0	0	0	3	3	2	0	0	0	32.7	32.7	32.7	12.259	104	104	0	322.46	32.7	32.7	25	0	0	0	142490000	51194000	43593000	47706000	0	0
P84098	P84098	3	3	3	60S ribosomal protein L19	RPL19	sp|P84098|RL19_HUMAN 60S ribosomal protein L19 OS=Homo sapiens OX=9606 GN=RPL19 PE=1 SV=1	1	3	3	3	2	2	2	2	2	2	2	2	2	2	2	2	2	2	2	2	2	2	14.3	14.3	14.3	23.466	196	196	0	44.676	13.3	13.3	13.3	5.6	5.6	5.6	105510000	30463000	20782000	31703000	7539300	6501700
P84103	P84103	4	4	3	Serine/arginine-rich splicing factor 3	SRSF3	sp|P84103|SRSF3_HUMAN Serine/arginine-rich splicing factor 3 OS=Homo sapiens OX=9606 GN=SRSF3 PE=1 SV=1	1	4	4	3	4	2	3	0	0	0	4	2	3	0	0	0	3	2	2	0	0	0	25	25	25	19.329	164	164	0	65.662	25	18.3	18.3	0	0	0	160080000	69159000	31433000	59489000	0	0
Q00839	Q00839	23	23	23	Heterogeneous nuclear ribonucleoprotein U	HNRNPU	sp|Q00839|HNRPU_HUMAN Heterogeneous nuclear ribonucleoprotein U OS=Homo sapiens OX=9606 GN=HNRNPU PE=1 SV=6	1	23	23	23	17	17	16	0	0	0	17	17	16	0	0	0	17	17	16	0	0	0	29.8	29.8	29.8	90.583	825	825	0	323.31	21.2	22.2	23.2	0	0	0	458800000	181080000	134190000	143530000	0	0
Q01130;Q9BRL6	Q01130;Q9BRL6	4;2	4;2	4;2	Serine/arginine-rich splicing factor 2;Serine/arginine-rich splicing factor 8	SRSF2;SRSF8	sp|Q01130|SRSF2_HUMAN Serine/arginine-rich splicing factor 2 OS=Homo sapiens OX=9606 GN=SRSF2 PE=1 SV=4;sp|Q9BRL6|SRSF8_HUMAN Serine/arginine-rich splicing factor 8 OS=Homo sapiens OX=9606 GN=SRSF8 PE=1 SV=1	2	4	4	4	3	1	2	0	0	0	3	1	2	0	0	0	3	1	2	0	0	0	21.7	21.7	21.7	25.476	221	221;282	0	24.836	14	3.2	10.9	0	0	0	19963000	12616000	2186200	5160600	0	0
Q02543	Q02543	3	3	3	60S ribosomal protein L18a	RPL18A	sp|Q02543|RL18A_HUMAN 60S ribosomal protein L18a OS=Homo sapiens OX=9606 GN=RPL18A PE=1 SV=2	1	3	3	3	3	2	2	1	0	1	3	2	2	1	0	1	3	2	2	1	0	1	13.6	13.6	13.6	20.762	176	176	0	31.181	13.6	11.9	11.9	7.4	0	7.4	29947000	10674000	6412300	8293500	2372400	0
Q02878	Q02878	4	4	4	60S ribosomal protein L6	RPL6	sp|Q02878|RL6_HUMAN 60S ribosomal protein L6 OS=Homo sapiens OX=9606 GN=RPL6 PE=1 SV=3	1	4	4	4	2	3	0	1	0	0	2	3	0	1	0	0	2	3	0	1	0	0	13.5	13.5	13.5	32.728	288	288	0	24.069	6.9	11.1	0	3.1	0	0	16764000	4245700	12518000	0	0	0
Q07666	Q07666	2	2	2	KH domain-containing, RNA-binding, signal transduction-associated protein 1	KHDRBS1	sp|Q07666|KHDR1_HUMAN KH domain-containing, RNA-binding, signal transduction-associated protein 1 OS=Homo sapiens OX=9606 GN=KHDRBS1 PE=1 SV=1	1	2	2	2	1	2	1	1	0	1	1	2	1	1	0	1	1	2	1	1	0	1	12.2	12.2	12.2	48.227	443	443	0	12.534	3.2	12.2	3.2	3.2	0	3.2	15988000	5187600	4377000	3142100	1541700	0
Q07955	Q07955	9	9	9	Serine/arginine-rich splicing factor 1	SRSF1	sp|Q07955|SRSF1_HUMAN Serine/arginine-rich splicing factor 1 OS=Homo sapiens OX=9606 GN=SRSF1 PE=1 SV=2	1	9	9	9	5	6	6	0	0	0	5	6	6	0	0	0	5	6	6	0	0	0	29	29	29	27.744	248	248	0	147.17	15.3	19.8	24.2	0	0	0	213100000	78140000	57465000	77494000	0	0
Q12905	Q12905	8	8	8	Interleukin enhancer-binding factor 2	ILF2	sp|Q12905|ILF2_HUMAN Interleukin enhancer-binding factor 2 OS=Homo sapiens OX=9606 GN=ILF2 PE=1 SV=2	1	8	8	8	6	3	5	0	0	0	6	3	5	0	0	0	6	3	5	0	0	0	32.1	32.1	32.1	43.062	390	390	0	171.34	23.6	12.1	25.1	0	0	0	147090000	68426000	36732000	41929000	0	0
Q12906;Q96SI9	Q12906	23;2	23;2	23;2	Interleukin enhancer-binding factor 3	ILF3	sp|Q12906|ILF3_HUMAN Interleukin enhancer-binding factor 3 OS=Homo sapiens OX=9606 GN=ILF3 PE=1 SV=3	2	23	23	23	15	17	17	0	0	0	15	17	17	0	0	0	15	17	17	0	0	0	25.8	25.8	25.8	95.337	894	894;672	0	206.56	16.3	21.5	20.4	0	0	0	534750000	175110000	167530000	192110000	0	0
Q13151	Q13151	6	6	6	Heterogeneous nuclear ribonucleoprotein A0	HNRNPA0	sp|Q13151|ROA0_HUMAN Heterogeneous nuclear ribonucleoprotein A0 OS=Homo sapiens OX=9606 GN=HNRNPA0 PE=1 SV=1	1	6	6	6	6	4	2	0	0	0	6	4	2	0	0	0	6	4	2	0	0	0	30.8	30.8	30.8	30.84	305	305	0	44.742	30.8	22.3	10.5	0	0	0	56478000	30857000	14923000	10698000	0	0
Q13310;P0CB38	Q13310	40;3	28;2	27;2	Polyadenylate-binding protein 4	PABPC4	sp|Q13310|PABP4_HUMAN Polyadenylate-binding protein 4 OS=Homo sapiens OX=9606 GN=PABPC4 PE=1 SV=1	2	40	28	27	38	34	37	1	0	1	27	22	27	0	0	0	26	21	26	0	0	0	65.4	47.7	46.3	70.782	644	644;370	0	323.31	65.2	52.2	62.1	2.6	0	2.6	2643400000	904500000	800050000	938850000	0	0
Q14103	Q14103	9	9	8	Heterogeneous nuclear ribonucleoprotein D0	HNRNPD	sp|Q14103|HNRPD_HUMAN Heterogeneous nuclear ribonucleoprotein D0 OS=Homo sapiens OX=9606 GN=HNRNPD PE=1 SV=1	1	9	9	8	8	7	8	0	0	0	8	7	8	0	0	0	7	6	7	0	0	0	34.4	34.4	32.1	38.434	355	355	0	323.31	30.1	24.8	31	0	0	0	252820000	107190000	68322000	77312000	0	0
Q14257	Q14257	3	3	3	Reticulocalbin-2	RCN2	sp|Q14257|RCN2_HUMAN Reticulocalbin-2 OS=Homo sapiens OX=9606 GN=RCN2 PE=1 SV=1	1	3	3	3	0	0	0	3	0	1	0	0	0	3	0	1	0	0	0	3	0	1	13.6	13.6	13.6	36.876	317	317	0	38.593	0	0	0	13.6	0	6.3	13739000	0	0	0	11675000	0
Q14978	Q14978	2	2	2	Nucleolar and coiled-body phosphoprotein 1	NOLC1	sp|Q14978|NOLC1_HUMAN Nucleolar and coiled-body phosphoprotein 1 OS=Homo sapiens OX=9606 GN=NOLC1 PE=1 SV=2	1	2	2	2	1	1	0	2	0	1	1	1	0	2	0	1	1	1	0	2	0	1	3.6	3.6	3.6	73.602	699	699	0	12.899	1.6	1.6	0	3.6	0	1.6	11722000	2514100	1768800	0	6064400	0
Q15287	Q15287	2	2	2	RNA-binding protein with serine-rich domain 1	RNPS1	sp|Q15287|RNPS1_HUMAN RNA-binding protein with serine-rich domain 1 OS=Homo sapiens OX=9606 GN=RNPS1 PE=1 SV=1	1	2	2	2	1	1	2	0	0	0	1	1	2	0	0	0	1	1	2	0	0	0	7.5	7.5	7.5	34.208	305	305	0	11.518	4.9	4.9	7.5	0	0	0	32315000	6952200	5647500	19715000	0	0
Q15717	Q15717	7	7	7	ELAV-like protein 1	ELAVL1	sp|Q15717|ELAV1_HUMAN ELAV-like protein 1 OS=Homo sapiens OX=9606 GN=ELAVL1 PE=1 SV=2	1	7	7	7	6	4	5	0	0	0	6	4	5	0	0	0	6	4	5	0	0	0	23.3	23.3	23.3	36.091	326	326	0	117.22	18.1	16.9	17.8	0	0	0	295390000	107200000	79295000	108890000	0	0
Q16629	Q16629	3	2	2	Serine/arginine-rich splicing factor 7	SRSF7	sp|Q16629|SRSF7_HUMAN Serine/arginine-rich splicing factor 7 OS=Homo sapiens OX=9606 GN=SRSF7 PE=1 SV=1	1	3	2	2	3	2	2	0	0	0	2	2	1	0	0	0	2	2	1	0	0	0	13.9	13.9	13.9	27.366	238	238	0	17.328	13.9	13.9	10.9	0	0	0	37804000	17498000	10230000	10076000	0	0
Q53F19	Q53F19	5	5	5	Uncharacterized protein C17orf85	C17orf85	sp|Q53F19|NCBP3_HUMAN Nuclear cap-binding protein subunit 3 OS=Homo sapiens OX=9606 GN=NCBP3 PE=1 SV=2	1	5	5	5	2	2	4	0	0	0	2	2	4	0	0	0	2	2	4	0	0	0	9.7	9.7	9.7	70.592	620	620	0	30.205	4.2	4.2	7.6	0	0	0	12634000	3686200	2435200	6512900	0	0
Q6PKG0	Q6PKG0	13	13	13	La-related protein 1	LARP1	sp|Q6PKG0|LARP1_HUMAN La-related protein 1 OS=Homo sapiens OX=9606 GN=LARP1 PE=1 SV=2	1	13	13	13	7	5	12	0	0	0	7	5	12	0	0	0	7	5	12	0	0	0	16.5	16.5	16.5	123.51	1096	1096	0	203.65	10.5	8.5	15.7	0	0	0	192350000	54345000	29639000	108370000	0	0
Q6ZN17	Q6ZN17	3	3	3	Protein lin-28 homolog B	LIN28B	sp|Q6ZN17|LN28B_HUMAN Protein lin-28 homolog B OS=Homo sapiens OX=9606 GN=LIN28B PE=1 SV=1	1	3	3	3	2	0	2	0	0	0	2	0	2	0	0	0	2	0	2	0	0	0	14.4	14.4	14.4	27.083	250	250	0	23.657	10.4	0	8.8	0	0	0	21558000	9780000	0	11778000	0	0
Q71RC2	Q71RC2	4	4	4	La-related protein 4	LARP4	sp|Q71RC2|LARP4_HUMAN La-related protein 4 OS=Homo sapiens OX=9606 GN=LARP4 PE=1 SV=3	1	4	4	4	4	2	2	0	0	0	4	2	2	0	0	0	4	2	2	0	0	0	6.9	6.9	6.9	80.595	724	724	0	27.113	6.9	3.6	3.6	0	0	0	25226000	11898000	5455000	7873200	0	0
Q9BYJ9;Q7Z739	Q9BYJ9;Q7Z739	2;2	2;2	1;1	YTH domain-containing family protein 1;YTH domain-containing family protein 3	YTHDF1;YTHDF3	sp|Q9BYJ9|YTHD1_HUMAN YTH domain-containing family protein 1 OS=Homo sapiens OX=9606 GN=YTHDF1 PE=1 SV=1;sp|Q7Z739|YTHD3_HUMAN YTH domain-containing family protein 3 OS=Homo sapiens OX=9606 GN=YTHDF3 PE=1 SV=1	2	2	2	1	1	2	1	0	0	1	1	2	1	0	0	1	1	1	1	0	0	1	3.9	3.9	2.3	60.873	559	559;585	0	16.134	2.3	3.9	2.3	0	0	2.3	3731600	1377300	865810	992130	0	0
Q86U42	Q86U42	4	4	4	Polyadenylate-binding protein 2	PABPN1	sp|Q86U42|PABP2_HUMAN Polyadenylate-binding protein 2 OS=Homo sapiens OX=9606 GN=PABPN1 PE=1 SV=3	1	4	4	4	2	2	4	0	0	0	2	2	4	0	0	0	2	2	4	0	0	0	26.8	26.8	26.8	32.749	306	306	0	75.024	19.9	19.9	26.8	0	0	0	80485000	24827000	20729000	34929000	0	0
Q86V81	Q86V81	3	3	3	THO complex subunit 4	ALYREF	sp|Q86V81|THOC4_HUMAN THO complex subunit 4 OS=Homo sapiens OX=9606 GN=ALYREF PE=1 SV=3	1	3	3	3	3	2	3	0	1	0	3	2	3	0	1	0	3	2	3	0	1	0	16.3	16.3	16.3	26.888	257	257	0	306.96	16.3	12.1	16.3	0	4.3	0	169480000	66064000	27426000	73832000	0	2160600
Q8IYB3	Q8IYB3	4	4	4	Serine/arginine repetitive matrix protein 1	SRRM1	sp|Q8IYB3|SRRM1_HUMAN Serine/arginine repetitive matrix protein 1 OS=Homo sapiens OX=9606 GN=SRRM1 PE=1 SV=2	1	4	4	4	3	3	4	1	0	1	3	3	4	1	0	1	3	3	4	1	0	1	7.9	7.9	7.9	102.33	904	904	0	230.52	4.1	6.4	7.9	3.8	0	3.8	49461000	15237000	12712000	17171000	2086700	0
Q8NC51	Q8NC51	4	4	4	Plasminogen activator inhibitor 1 RNA-binding protein	SERBP1	sp|Q8NC51|PAIRB_HUMAN Plasminogen activator inhibitor 1 RNA-binding protein OS=Homo sapiens OX=9606 GN=SERBP1 PE=1 SV=2	1	4	4	4	4	2	2	0	1	1	4	2	2	0	1	1	4	2	2	0	1	1	14	14	14	44.965	408	408	0	108.72	14	6.6	6.6	0	3.9	3.9	16422000	6377100	3530800	5061800	0	1452200
Q92522	Q92522	3	3	3	Histone H1x	H1FX	sp|Q92522|H1X_HUMAN Histone H1.10 OS=Homo sapiens OX=9606 GN=H1-10 PE=1 SV=1	1	3	3	3	3	3	2	1	1	1	3	3	2	1	1	1	3	3	2	1	1	1	16	16	16	22.487	213	213	0	77.269	16	16	15.5	7.5	8.5	8.5	41839000	18382000	10709000	11432000	0	472970
Q92615	Q92615	5	5	5	La-related protein 4B	LARP4B	sp|Q92615|LAR4B_HUMAN La-related protein 4B OS=Homo sapiens OX=9606 GN=LARP4B PE=1 SV=3	1	5	5	5	3	2	3	0	0	0	3	2	3	0	0	0	3	2	3	0	0	0	8.3	8.3	8.3	80.551	738	738	0	31.867	4.7	3	5.4	0	0	0	12474000	5233100	2992000	4248900	0	0
Q92841	Q92841	2	2	2	Probable ATP-dependent RNA helicase DDX17	DDX17	sp|Q92841|DDX17_HUMAN Probable ATP-dependent RNA helicase DDX17 OS=Homo sapiens OX=9606 GN=DDX17 PE=1 SV=2	1	2	2	2	1	1	1	0	0	0	1	1	1	0	0	0	1	1	1	0	0	0	4	4	4	80.272	729	729	0	18.791	1.9	1.9	2.1	0	0	0	4385500	1825400	1235300	1324800	0	0
Q92945	Q92945	4	4	4	Far upstream element-binding protein 2	KHSRP	sp|Q92945|FUBP2_HUMAN Far upstream element-binding protein 2 OS=Homo sapiens OX=9606 GN=KHSRP PE=1 SV=4	1	4	4	4	2	3	4	0	0	0	2	3	4	0	0	0	2	3	4	0	0	0	8.2	8.2	8.2	73.114	711	711	0	25.683	3.7	6.2	8.2	0	0	0	29805000	7514600	9095300	13195000	0	0
Q969Q0;P83881	Q969Q0;P83881	3;2	3;2	3;2	60S ribosomal protein L36a-like;60S ribosomal protein L36a	RPL36AL;RPL36A	sp|Q969Q0|RL36L_HUMAN 60S ribosomal protein L36a-like OS=Homo sapiens OX=9606 GN=RPL36AL PE=1 SV=3;sp|P83881|RL36A_HUMAN 60S ribosomal protein L36a OS=Homo sapiens OX=9606 GN=RPL36A PE=1 SV=2	2	3	3	3	1	3	1	0	0	1	1	3	1	0	0	1	1	3	1	0	0	1	25.5	25.5	25.5	12.469	106	106;106	0	19.558	9.4	25.5	9.4	0	0	8.5	14368000	2336800	8723000	1539800	0	0
Q96I24	Q96I24	4	4	4	Far upstream element-binding protein 3	FUBP3	sp|Q96I24|FUBP3_HUMAN Far upstream element-binding protein 3 OS=Homo sapiens OX=9606 GN=FUBP3 PE=1 SV=2	1	4	4	4	3	4	4	0	0	0	3	4	4	0	0	0	3	4	4	0	0	0	8.2	8.2	8.2	61.64	572	572	0	27.543	6.1	8.2	8.2	0	0	0	26373000	9162400	8056000	9154900	0	0
Q99729	Q99729	6	6	6	Heterogeneous nuclear ribonucleoprotein A/B	HNRNPAB	sp|Q99729|ROAA_HUMAN Heterogeneous nuclear ribonucleoprotein A/B OS=Homo sapiens OX=9606 GN=HNRNPAB PE=1 SV=2	1	6	6	6	6	3	4	0	0	0	6	3	4	0	0	0	6	3	4	0	0	0	20.8	20.8	20.8	36.224	332	332	0	82.544	20.8	10.5	12.7	0	0	0	131370000	70165000	14184000	47023000	0	0
Q9BU76	Q9BU76	2	2	2	Multiple myeloma tumor-associated protein 2	MMTAG2	sp|Q9BU76|MMTA2_HUMAN Multiple myeloma tumor-associated protein 2 OS=Homo sapiens OX=9606 GN=MMTAG2 PE=1 SV=1	1	2	2	2	1	1	0	0	1	1	1	1	0	0	1	1	1	1	0	0	1	1	10.3	10.3	10.3	29.411	263	263	0	11.659	4.9	5.3	0	0	5.3	5.3	2932600	905590	865000	0	0	453040
Q9BUJ2	Q9BUJ2	4	4	4	Heterogeneous nuclear ribonucleoprotein U-like protein 1	HNRNPUL1	sp|Q9BUJ2|HNRL1_HUMAN Heterogeneous nuclear ribonucleoprotein U-like protein 1 OS=Homo sapiens OX=9606 GN=HNRNPUL1 PE=1 SV=2	1	4	4	4	3	1	2	1	1	1	3	1	2	1	1	1	3	1	2	1	1	1	6.2	6.2	6.2	95.737	856	856	0	26.715	5.1	1.1	2.9	1.8	1.8	1.8	15760000	7496900	1390800	4321500	1179800	633890
Q9H307	Q9H307	11	11	11	Pinin	PNN	sp|Q9H307|PININ_HUMAN Pinin OS=Homo sapiens OX=9606 GN=PNN PE=1 SV=5	1	11	11	11	8	9	9	0	0	0	8	9	9	0	0	0	8	9	9	0	0	0	16.6	16.6	16.6	81.627	717	717	0	91.911	13.2	12.1	14.2	0	0	0	125210000	47043000	36979000	41187000	0	0
Q9NPE3	Q9NPE3	2	2	2	H/ACA ribonucleoprotein complex subunit 3	NOP10	sp|Q9NPE3|NOP10_HUMAN H/ACA ribonucleoprotein complex subunit 3 OS=Homo sapiens OX=9606 GN=NOP10 PE=1 SV=1	1	2	2	2	2	0	0	0	0	0	2	0	0	0	0	0	2	0	0	0	0	0	37.5	37.5	37.5	7.7059	64	64	0	11.039	37.5	0	0	0	0	0	2900700	2900700	0	0	0	0
Q9NUD5	Q9NUD5	3	3	3	Zinc finger CCHC domain-containing protein 3	ZCCHC3	sp|Q9NUD5|ZCHC3_HUMAN Zinc finger CCHC domain-containing protein 3 OS=Homo sapiens OX=9606 GN=ZCCHC3 PE=1 SV=2	1	3	3	3	3	2	2	0	0	0	3	2	2	0	0	0	3	2	2	0	0	0	8.9	8.9	8.9	43.547	403	403	0	28.157	8.9	6.9	6	0	0	0	45396000	20810000	13406000	11180000	0	0
Q9NUL3	Q9NUL3	3	2	2	Double-stranded RNA-binding protein Staufen homolog 2	STAU2	sp|Q9NUL3|STAU2_HUMAN Double-stranded RNA-binding protein Staufen homolog 2 OS=Homo sapiens OX=9606 GN=STAU2 PE=1 SV=2	1	3	2	2	2	1	2	0	0	0	2	1	1	0	0	0	2	1	1	0	0	0	6.3	4.9	4.9	62.608	570	570	0	18.639	4.9	2.5	3.9	0	0	0	6966200	3558600	1508000	1899500	0	0
Q9NYF8	Q9NYF8	8	8	8	Bcl-2-associated transcription factor 1	BCLAF1	sp|Q9NYF8|BCLF1_HUMAN Bcl-2-associated transcription factor 1 OS=Homo sapiens OX=9606 GN=BCLAF1 PE=1 SV=2	1	8	8	8	3	6	8	0	0	0	3	6	8	0	0	0	3	6	8	0	0	0	11.5	11.5	11.5	106.12	920	920	0	52.068	4.5	8.2	11.5	0	0	0	25394000	4657900	5957600	14779000	0	0
Q9NZI8	Q9NZI8	16	16	15	Insulin-like growth factor 2 mRNA-binding protein 1	IGF2BP1	sp|Q9NZI8|IF2B1_HUMAN Insulin-like growth factor 2 mRNA-binding protein 1 OS=Homo sapiens OX=9606 GN=IGF2BP1 PE=1 SV=2	1	16	16	15	15	13	12	0	0	0	15	13	12	0	0	0	14	12	11	0	0	0	34	34	31.7	63.48	577	577	0	323.31	31.5	26.7	26.9	0	0	0	680940000	268110000	185480000	227340000	0	0
Q9UKM9	Q9UKM9	6	6	6	RNA-binding protein Raly	RALY	sp|Q9UKM9|RALY_HUMAN RNA-binding protein Raly OS=Homo sapiens OX=9606 GN=RALY PE=1 SV=1	1	6	6	6	4	3	5	0	0	0	4	3	5	0	0	0	4	3	5	0	0	0	20.9	20.9	20.9	32.463	306	306	0	61.625	15	7.2	14.1	0	0	0	64701000	30307000	5658400	28735000	0	0
Q9UKV3	Q9UKV3	2	2	2	Apoptotic chromatin condensation inducer in the nucleus	ACIN1	sp|Q9UKV3|ACINU_HUMAN Apoptotic chromatin condensation inducer in the nucleus OS=Homo sapiens OX=9606 GN=ACIN1 PE=1 SV=2	1	2	2	2	1	0	1	0	0	0	1	0	1	0	0	0	1	0	1	0	0	0	1.6	1.6	1.6	151.86	1341	1341	0	10.964	0.7	0	0.8	0	0	0	3020600	1006300	0	2014300	0	0
Q9UNX3	Q9UNX3	9	1	1	60S ribosomal protein L26-like 1	RPL26L1	sp|Q9UNX3|RL26L_HUMAN 60S ribosomal protein L26-like 1 OS=Homo sapiens OX=9606 GN=RPL26L1 PE=1 SV=1	1	9	1	1	8	4	7	2	1	0	0	0	1	0	0	0	0	0	1	0	0	0	35.9	6.9	6.9	17.256	145	145	0	7.7786	29	20.7	35.2	17.2	7.6	0	1342500	0	0	1342500	0	0
Q9UQ35	Q9UQ35	12	12	12	Serine/arginine repetitive matrix protein 2	SRRM2	sp|Q9UQ35|SRRM2_HUMAN Serine/arginine repetitive matrix protein 2 OS=Homo sapiens OX=9606 GN=SRRM2 PE=1 SV=2	1	12	12	12	5	4	12	0	0	0	5	4	12	0	0	0	5	4	12	0	0	0	6	6	6	299.61	2752	2752	0	104.98	2.7	1.9	6	0	0	0	56307000	17033000	11046000	28228000	0	0
Q9Y2W1	Q9Y2W1	10	10	10	Thyroid hormone receptor-associated protein 3	THRAP3	sp|Q9Y2W1|TR150_HUMAN Thyroid hormone receptor-associated protein 3 OS=Homo sapiens OX=9606 GN=THRAP3 PE=1 SV=2	1	10	10	10	6	5	6	0	0	0	6	5	6	0	0	0	6	5	6	0	0	0	12.5	12.5	12.5	108.66	955	955	0	98.016	8.6	6.5	6.8	0	0	0	44382000	15405000	12642000	16334000	0	0
Q9Y383;Q9NQ29	Q9Y383;Q9NQ29	2;1	2;1	2;1	Putative RNA-binding protein Luc7-like 2;Putative RNA-binding protein Luc7-like 1	LUC7L2;LUC7L	sp|Q9Y383|LC7L2_HUMAN Putative RNA-binding protein Luc7-like 2 OS=Homo sapiens OX=9606 GN=LUC7L2 PE=1 SV=2;sp|Q9NQ29|LUC7L_HUMAN Putative RNA-binding protein Luc7-like 1 OS=Homo sapiens OX=9606 GN=LUC7L PE=1 SV=1	2	2	2	2	1	1	2	1	0	1	1	1	2	1	0	1	1	1	2	1	0	1	6.9	6.9	6.9	46.513	392	392;371	0	11.676	3.8	3.1	6.9	3.8	0	3.8	9346100	2293600	994350	3789600	1184700	0
Q9Y3Y2	Q9Y3Y2	3	3	3	Chromatin target of PRMT1 protein	CHTOP	sp|Q9Y3Y2|CHTOP_HUMAN Chromatin target of PRMT1 protein OS=Homo sapiens OX=9606 GN=CHTOP PE=1 SV=2	1	3	3	3	3	3	3	0	0	0	3	3	3	0	0	0	3	3	3	0	0	0	16.9	16.9	16.9	26.396	248	248	0	66.111	16.9	16.9	16.9	0	0	0	119020000	45435000	33066000	40516000	0	0
Q9Y520	Q9Y520	2	2	2	Protein PRRC2C	PRRC2C	sp|Q9Y520|PRC2C_HUMAN Protein PRRC2C OS=Homo sapiens OX=9606 GN=PRRC2C PE=1 SV=4	1	2	2	2	0	1	1	0	0	0	0	1	1	0	0	0	0	1	1	0	0	0	0.8	0.8	0.8	316.91	2896	2896	0	10.897	0	0.4	0.3	0	0	0	762650	0	375710	386940	0	0
Q9Y5A9	Q9Y5A9	2	1	1	YTH domain-containing family protein 2	YTHDF2	sp|Q9Y5A9|YTHD2_HUMAN YTH domain-containing family protein 2 OS=Homo sapiens OX=9606 GN=YTHDF2 PE=1 SV=2	1	2	1	1	1	2	1	0	0	0	1	1	1	0	0	0	1	1	1	0	0	0	3.8	2.2	2.2	62.333	579	579	0	6.8259	2.2	3.8	2.2	0	0	0	3377900	1333400	836330	1208100	0	0
Q9Y5S9	Q9Y5S9	3	3	3	RNA-binding protein 8A	RBM8A	sp|Q9Y5S9|RBM8A_HUMAN RNA-binding protein 8A OS=Homo sapiens OX=9606 GN=RBM8A PE=1 SV=1	1	3	3	3	2	1	3	0	0	0	2	1	3	0	0	0	2	1	3	0	0	0	31	31	31	19.889	174	174	0	35.197	25.9	10.9	31	0	0	0	39310000	12725000	5092500	21492000	0	0
Q9Y6M1	Q9Y6M1	9	8	8	Insulin-like growth factor 2 mRNA-binding protein 2	IGF2BP2	sp|Q9Y6M1|IF2B2_HUMAN Insulin-like growth factor 2 mRNA-binding protein 2 OS=Homo sapiens OX=9606 GN=IGF2BP2 PE=1 SV=2	1	9	8	8	8	6	8	0	0	0	7	5	7	0	0	0	7	5	7	0	0	0	17.5	15.4	15.4	66.121	599	599	0	51.845	16.4	12.5	16.4	0	0	0	61201000	21742000	16691000	22768000	0	0
[truncated: 28 more columns]

## Sheet: 1b
LFQ intensity H1	LFQ intensity H2	LFQ intensity H3	LFQ intensity HC_1	LFQ intensity HC_2	LFQ intensity HC_3	Only identified by site	Reverse	Potential contaminant	Student's T-test Significant H_HC	Student's T-test significant	Peptides	Razor + unique peptides	Unique peptides	Sequence coverage [%]	Unique + razor sequence coverage [%]	Unique sequence coverage [%]	Mol. weight [kDa]	Q-value	Score	Intensity	MS/MS count	-Log Student's T-test p-value H_HC	Student's T-test Difference H_HC	Student's T-test Test statistic H_HC	Protein IDs	Majority protein IDs	Protein names	Gene names	id
#!{Type}E	E	E	E	E	E	C	C	C	C	C	N	N	N	N	N	N	N	N	N	N	N	N	N	N	T	T	T	T	T
#!{C:Group1}H	H	H	HC	HC	HC
22.9099	22.9993	22.8549	21.7694	21.202	21.1483				+	H_HC	8	7	7	17.1	14.9	14.9	63.704	0	68.903	85221000	16	2.79858	1.54813	7.62288	O00425	O00425	Insulin-like growth factor 2 mRNA-binding protein 3	IGF2BP3	21
23.7093	23.9313	23.3106	21.4059	21.9884	20.8445				+	H_HC	5	5	5	11.4	11.4	11.4	76.277	0	53.401	55468000	11	2.39404	2.23745	5.93679	O15234	O15234	Protein CASC3	CASC3	24
22.6996	22.396	22.7868	21.4091	21.4069	21.6719				+	H_HC	6	6	6	15.7	15.7	15.7	69.602	0	202.85	42454000	11	2.80855	1.13152	7.66927	O60506	O60506	Heterogeneous nuclear ribonucleoprotein Q	SYNCRIP	26
26.2808	27.2139	29.0095	26.1347	28.3352	28.0684						38	38	1	64.6	64.6	1.4	66.038	0	323.31	6140200000	185	0.0035069	-0.0113583	-0.0107235	P04264	P04264	Keratin, type II cytoskeletal 1	KRT1	29
25.1833	25.1951	24.6947	21.2984	20.8977	21.2753				+	H_HC	3	3	3	14.7	14.7	14.7	25.097	0	91.529	131480000	7	4.29189	3.86724	18.4243	P06730	P06730	Eukaryotic translation initiation factor 4E	EIF4E	32
23.0286	22.7466	22.0213	24.6071	24.6315	24.6573				+	H_HC	17	16	16	30	28.5	28.5	61.516	0	288.52	310430000	49	2.60446	-2.03311	-6.76825	P07196;Q16352	P07196	Neurofilament light polypeptide	NEFL	33
24.1333	23.2717	23.0713	26.0176	25.9133	25.9077				+	H_HC	30	30	29	34.2	34.2	33.3	102.47	0	323.31	679380000	97	2.76936	-2.45407	-7.48843	P07197	P07197	Neurofilament medium polypeptide	NEFM	34
22.9379	23.1608	22.6533	23.9374	23.7575	24.1371				+	H_HC	8	8	4	31.1	31.1	15.5	49.67	0	69.482	106170000	21	2.30213	-1.02666	-5.60148	P07437;Q9BVA1;Q13885;Q13509	P07437;Q9BVA1;Q13885	Tubulin beta chain;Tubulin beta-2B chain;Tubulin beta-2A chain	TUBB;TUBB2B;TUBB2A	35
26.7027	26.6767	26.4489	21.2283	21.7644	21.0777				+	H_HC	15	15	15	41.2	41.2	41.2	33.67	0	323.31	1706600000	74	4.71198	5.2526	23.5087	P07910;P0DMR1;O60812;B7ZW38;B2RXH8	P07910	Heterogeneous nuclear ribonucleoproteins C1/C2	HNRNPC	36
23.1543	23.0028	23.0067	24.4239	24.8935	25.0107				+	H_HC	16	16	15	43.3	43.3	41.8	53.651	0	177.06	247170000	40	3.11942	-1.72141	-9.24945	P08670;P41219;P17661	P08670	Vimentin	VIM	37
24.1856	23.1654	24.0615	23.7699	21.8194	21.5274						4	4	4	43	43	43	15.55	0	305.65	126100000	16	0.860401	1.43193	1.85049	P08708	P08708	40S ribosomal protein S17	RPS17	38
26.7922	26.345	26.1791	22.0537	21.2979	20.7476				+	H_HC	14	14	14	35.5	35.5	35.5	38.746	0	323.31	576840000	50	3.56716	5.07238	12.0619	P09651;Q32P51	P09651	Heterogeneous nuclear ribonucleoprotein A1;Heterogeneous nuclear ribonucleoprotein A1, N-terminally processed	HNRNPA1	40
22.8522	22.9855	22.8506	21.1846	21.3007	22.3422				+	H_HC	13	13	9	21.2	21.2	12.8	70.051	0	91.578	99788000	23	1.5925	1.28693	3.47116	P0DMV9;P0DMV8;P34931;P54652;P11142	P0DMV9;P0DMV8	Heat shock 70 kDa protein 1B;Heat shock 70 kDa protein 1A	HSPA1B;HSPA1A	42
28.5939	28.6202	28.2791	22.1546	21.2642	19.5077				+	H_HC	45	45	32	67	67	47.3	70.67	0	323.31	11918000000	245	3.17803	7.52227	9.57892	P11940;Q9H361;Q4VXU2;Q96DU9	P11940	Polyadenylate-binding protein 1	PABPC1	43
22.4988	22.2115	22.2163	21.0002	21.7895	21.2021				+	H_HC	7	7	7	13.9	13.9	13.9	64.132	0	52.243	40623000	12	1.73206	0.978301	3.83538	P14866	P14866	Heterogeneous nuclear ribonucleoprotein L	HNRNPL	44
23.0735	23.2943	22.8803	21.4658	21.676	21.3706				+	H_HC	5	5	5	20.5	20.5	20.5	31.324	0	67.793	61545000	8	3.33824	1.57857	10.5363	P15880	P15880	40S ribosomal protein S2	RPS2	46
24.8008	26.4579	26.1912	21.4934	21.7046	20.28				+	H_HC	20	15	15	69.9	63.4	63.4	40.089	0	323.31	1183700000	58	2.62627	4.65729	6.85988	P16989;Q9Y2T7	P16989	Y-box-binding protein 3	YBX3	49
25.2582	24.2763	24.2395	21.7418	21.5595	21.2621				+	H_HC	12	12	12	21.3	21.3	21.3	76.613	0	323.31	369650000	36	2.9761	3.07021	8.48738	P19338	P19338	Nucleolin	NCL	52
26.2183	25.7857	25.5882	21.385	21.5715	22.1022				+	H_HC	16	16	16	53	53	53	37.429	0	315.35	799270000	52	3.9042	4.17783	14.6983	P22626	P22626	Heterogeneous nuclear ribonucleoproteins A2/B1	HNRNPA2B1	53
23.7905	23.9137	23.7574	21.219	21.4489	21.5337				+	H_HC	6	6	6	27.2	27.2	27.2	26.688	0	66.346	150090000	17	4.67171	2.42	22.9667	P23396	P23396	40S ribosomal protein S3	RPS3	55
24.418	24.3381	24.0601	21.1927	23.5329	23.8815						5	5	5	21.8	21.8	21.8	24.261	0	242.08	186220000	22	0.757942	1.40303	1.64845	P26373	P26373	60S ribosomal protein L13	RPL13	57
23.4227	23.0312	23.0272	21.562	21.4499	21.8909				+	H_HC	6	6	6	14.1	14.1	14.1	57.221	0	50.961	86542000	15	2.91714	1.52607	8.1909	P26599;O95758	P26599	Polypyrimidine tract-binding protein 1	PTBP1	58
25.5704	25.2458	25.071	18.8569	18.7114	21.5058				+	H_HC	20	20	20	45.3	45.3	45.3	42.331	0	323.31	955110000	72	2.43526	5.60433	6.09246	P38159;Q96E39;O75526;Q8N7X1	P38159;Q96E39	RNA-binding motif protein, X chromosome;RNA-binding motif protein, X chromosome, N-terminally processed;RNA binding motif protein, X-linked-like-1	RBMX;RBMXL1	64
25.9776	25.8986	25.7508	20.9217	21.5954	24.2387				+	H_HC	8	8	8	37.9	37.9	37.9	16.06	0	155.17	405110000	29	1.6321	3.62377	3.57223	P39019	P39019	40S ribosomal protein S19	RPS19	66
25.3429	25.1458	25.1252	24.075	23.9725	23.9393				+	H_HC	4	4	4	22.8	22.8	22.8	14.551	0	141.7	276690000	23	3.94131	1.20903	15.0205	P42766	P42766	60S ribosomal protein L35	RPL35	69
23.1689	23.1217	22.8728	20.7852	21.9045	20.8564				+	H_HC	4	4	4	29.7	29.7	29.7	16.561	0	27.141	40778000	8	2.1304	1.87245	5.016	P46776	P46776	60S ribosomal protein L27a	RPL27A	70
23.4432	23.4002	23.1486	21.304	21.0808	21.7132				+	H_HC	6	6	6	34.3	34.3	34.3	15.747	0	46.827	79144000	16	3.1651	1.96465	9.50531	P46779	P46779	60S ribosomal protein L28	RPL28	71
24.3989	24.1366	23.985	22.1852	21.7421	20.9039				+	H_HC	4	4	4	29.1	29.1	29.1	18.898	0	36.765	103230000	11	2.53763	2.56312	6.49408	P46783;Q9NQ39	P46783	40S ribosomal protein S10	RPS10	73
23.6076	23.54	23.3376	23.3981	23.2935	21.2727						2	2	2	10.7	10.7	10.7	23.432	0	21.659	86136000	14	0.531565	0.84031	1.20662	P50914	P50914	60S ribosomal protein L14	RPL14	77
25.043	24.8032	24.3549	21.2514	21.7864	20.9176				+	H_HC	14	14	14	37	37	37	39.594	0	323.31	508390000	48	3.34137	3.41527	10.5559	P51991	P51991	Heterogeneous nuclear ribonucleoprotein A3	HNRNPA3	78
26.046	26.0008	25.6262	24.6374	24.1027	24.3727				+	H_HC	14	14	14	51.5	51.5	51.5	29.945	0	323.31	955800000	65	2.76293	1.52006	7.45913	P61247	P61247	40S ribosomal protein S3a	RPS3A	83
25.3342	24.6504	25.2129	23.7358	23.2764	20.64						10	10	2	35.9	35.9	6.9	17.258	0	197.82	388540000	35	1.19743	2.51513	2.54754	P61254	P61254	60S ribosomal protein L26	RPL26	84
23.8689	23.9568	23.8223	23.9664	23.66	23.7916						5	5	5	45.6	45.6	45.6	15.798	0	46.391	144790000	17	0.324159	0.0766411	0.78934	P61353	P61353	60S ribosomal protein L27	RPL27	85
23.2778	23.4206	22.8957	21.078	20.8598	21.77				+	H_HC	7	7	7	21.8	21.8	21.8	50.976	0	57.907	59681000	14	2.46578	1.9621	6.20992	P61978	P61978	Heterogeneous nuclear ribonucleoprotein K	HNRNPK	86
23.5466	23.2219	23.2417	23.2881	21.3327	22.8567						4	4	4	18.3	18.3	18.3	24.205	0	30.655	80023000	14	0.6314	0.844263	1.40156	P62241	P62241	40S ribosomal protein S8	RPS8	88
24.0632	23.8462	23.5234	20.7493	21.5132	22.585				+	H_HC	7	7	7	35.1	35.1	35.1	16.273	0	91.153	164130000	27	1.77607	2.19508	3.95508	P62263	P62263	40S ribosomal protein S14	RPS14	90
25.3663	25.4329	25.1272	24.4229	24.2125	24.4548				+	H_HC	6	6	6	37.5	37.5	37.5	17.718	0	141.46	226800000	18	2.85307	0.94537	7.87937	P62269	P62269	40S ribosomal protein S18	RPS18	92
24.8906	24.8004	24.5869	20.5957	21.5548	21.992				+	H_HC	5	5	5	27.2	27.2	27.2	17.222	0	52.641	268380000	15	2.87909	3.37849	8.0046	P62277	P62277	40S ribosomal protein S13	RPS13	94
24.5106	24.3842	24.2094	22.5414	22.3623	22.9381				+	H_HC	12	12	12	52.5	52.5	52.5	18.431	0	89.755	244110000	31	3.10562	1.75414	9.17341	P62280	P62280	40S ribosomal protein S11	RPS11	95
23.7153	23.762	23.7333	20.7551	20.6849	21.3052				+	H_HC	8	8	8	31.6	31.6	31.6	29.995	0	65.578	104900000	14	3.86374	2.82185	14.3546	P62424	P62424	60S ribosomal protein L7a	RPL7A	97
24.0646	24.106	23.675	21.5287	21.1837	21.3202				+	H_HC	6	6	6	24.7	24.7	24.7	29.597	0	48.693	95536000	13	3.97469	2.60433	15.3162	P62701;Q8TD47;P22090	P62701;Q8TD47	40S ribosomal protein S4, X isoform;40S ribosomal protein S4, Y isoform 2	RPS4X;RPS4Y2	98
25.67	25.471	25.068	21.4944	21.2524	24.8595						5	5	5	21.8	21.8	21.8	17.695	0	41.605	238980000	17	1.14526	2.86759	2.43528	P62750	P62750	60S ribosomal protein L23a	RPL23A	99
24.7321	24.654	24.5043	20.8409	21.1905	21.3507				+	H_HC	7	7	7	28.1	28.1	28.1	28.68	0	45.889	142230000	18	4.53933	3.50273	21.2704	P62753	P62753	40S ribosomal protein S6	RPS6	100
24.131	23.7062	24.11	23.6368	22.126	22.1641						3	3	3	26.3	26.3	26.3	15.423	0	21.026	90772000	13	1.21969	1.34013	2.59604	P62847	P62847	40S ribosomal protein S24	RPS24	101
23.7428	23.4804	23.2107	22.9411	22.8915	23.1698						3	3	3	24.8	24.8	24.8	13.742	0	24.563	94152000	14	1.27266	0.477205	2.71293	P62851	P62851	40S ribosomal protein S25	RPS25	102
23.5592	23.0918	23.0194	21.3651	22.0506	21.9067				+	H_HC	2	2	2	30.4	30.4	30.4	7.8409	0	63.421	56243000	7	2.24338	1.44937	5.39536	P62857	P62857	40S ribosomal protein S28	RPS28	104
25.741	25.7201	25.3985	20.5293	20.8681	20.9818				+	H_HC	4	4	4	28.8	28.8	28.8	14.463	0	52.921	272620000	10	4.98431	4.82682	27.5209	P62899	P62899	60S ribosomal protein L31	RPL31	106
23.9853	23.9036	23.555	23.8995	21.3242	21.298						4	4	4	13.6	13.6	13.6	28.024	0	25.175	85214000	11	0.875095	1.64074	1.87973	P62917	P62917	60S ribosomal protein L8	RPL8	110
28.7286	28.5717	28.2841	23.8263	21.2165	23.8853				+	H_HC	22	22	17	69.8	69.8	62.3	35.924	0	323.31	5501500000	146	2.47399	5.55212	6.24185	P67809	P67809	Nuclease-sensitive element-binding protein 1	YBX1	112
25.0417	25.0957	24.707	21.4467	20.8186	21.552				+	H_HC	3	3	3	32.7	32.7	32.7	12.259	0	322.46	142490000	8	3.84285	3.67571	14.1803	P84090	P84090	Enhancer of rudimentary homolog	ERH	114
24.555	24.2555	24.3872	22.2556	21.8016	21.7807				+	H_HC	3	3	3	14.3	14.3	14.3	23.466	0	44.676	105510000	15	3.79872	2.45328	13.8186	P84098	P84098	60S ribosomal protein L19	RPL19	115
25.4671	24.7555	24.9131	21.7079	21.6842	21.2937				+	H_HC	4	4	3	25	25	25	19.329	0	65.662	160080000	9	3.78466	3.48331	13.7053	P84103	P84103	Serine/arginine-rich splicing factor 3	SRSF3	116
25.398	25.3182	24.8967	21.4818	20.8034	20.9105				+	H_HC	23	23	23	29.8	29.8	29.8	90.583	0	323.31	458800000	55	4.02926	4.13907	15.8118	Q00839	Q00839	Heterogeneous nuclear ribonucleoprotein U	HNRNPU	117
22.2492	22.303	22.1898	21.7867	21.2779	21.7525				+	H_HC	3	3	3	13.6	13.6	13.6	20.762	0	31.181	29947000	9	1.73122	0.641659	3.83312	Q02543	Q02543	60S ribosomal protein L18a	RPL18A	119
24.8848	24.8487	24.6011	21.2551	20.8679	21.6468				+	H_HC	9	9	9	29	29	29	27.744	0	147.17	213100000	19	3.88783	3.52161	14.5583	Q07955	Q07955	Serine/arginine-rich splicing factor 1	SRSF1	122
24.3049	24.4966	23.9214	21.1614	21.1833	21.5029				+	H_HC	8	8	8	32.1	32.1	32.1	43.062	0	171.34	147090000	14	3.89889	2.95841	14.6528	Q12905	Q12905	Interleukin enhancer-binding factor 2	ILF2	123
25.1035	25.1874	24.8953	21.3759	21.3611	21.5473				+	H_HC	23	23	23	25.8	25.8	25.8	95.337	0	206.56	534750000	57	5.3747	3.63394	34.483	Q12906;Q96SI9	Q12906	Interleukin enhancer-binding factor 3	ILF3	124
23.5666	23.1779	22.8881	21.5473	21.0427	21.2911				+	H_HC	6	6	6	30.8	30.8	30.8	30.84	0	44.742	56478000	13	2.84391	1.91718	7.83571	Q13151	Q13151	Heterogeneous nuclear ribonucleoprotein A0	HNRNPA0	125
26.9707	27.074	26.56	21.4328	21.4696	20.7854				+	H_HC	40	28	27	65.4	47.7	46.3	70.782	0	323.31	2643400000	112	4.49488	5.63899	20.7291	Q13310;P0CB38	Q13310	Polyadenylate-binding protein 4	PABPC4	126
24.9694	24.7578	24.3239	20.9976	21.4253	21.2611				+	H_HC	9	9	8	34.4	34.4	32.1	38.434	0	323.31	252820000	27	3.96273	3.45569	15.2096	Q14103	Q14103	Heterogeneous nuclear ribonucleoprotein D0	HNRNPD	127
24.9269	25.0018	24.7753	21.8832	21.0973	21.3579				+	H_HC	7	7	7	23.3	23.3	23.3	36.091	0	117.22	295390000	21	3.86495	3.45521	14.3648	Q15717	Q15717	ELAV-like protein 1	ELAVL1	131
24.2481	23.9435	23.9415	21.8007	21.7377	21.6505				+	H_HC	13	13	13	16.5	16.5	16.5	123.51	0	203.65	192350000	23	4.5083	2.31474	20.8911	Q6PKG0	Q6PKG0	La-related protein 1	LARP1	134
22.5425	22.1221	21.9894	22.205	21.75	21.2303						4	4	4	6.9	6.9	6.9	80.595	0	27.113	25226000	8	0.679947	0.489569	1.49612	Q71RC2	Q71RC2	La-related protein 4	LARP4	136
24.0736	24.1497	23.9667	20.1913	21.3276	21.0574				+	H_HC	4	4	4	26.8	26.8	26.8	32.749	0	75.024	80485000	11	3.11777	3.20455	9.24033	Q86U42	Q86U42	Polyadenylate-binding protein 2	PABPN1	138
24.6323	24.591	24.5159	21.628	21.412	21.8299				+	H_HC	3	3	3	16.3	16.3	16.3	26.888	0	306.96	169480000	15	4.71731	2.95644	23.5813	Q86V81	Q86V81	THO complex subunit 4	ALYREF	139
22.9187	22.484	22.5185	21.2839	22.3449	22.673						4	4	4	7.9	7.9	7.9	102.33	0	230.52	49461000	13	0.539365	0.539838	1.22191	Q8IYB3	Q8IYB3	Serine/arginine repetitive matrix protein 1	SRRM1	140
21.7916	21.8175	21.4935	21.305	22.0098	20.941						4	4	4	14	14	14	44.965	0	108.72	16422000	11	0.355326	0.282244	0.853987	Q8NC51	Q8NC51	Plasminogen activator inhibitor 1 RNA-binding protein	SERBP1	141
23.5203	23.1427	22.9547	21.9482	21.0087	21.5868				+	H_HC	3	3	3	16	16	16	22.487	0	77.269	41839000	11	2.21038	1.69128	5.28228	Q92522	Q92522	Histone H1x	H1FX	142
22.5394	22.4343	22.2566	20.8466	21.5152	21.7333				+	H_HC	4	4	4	8.2	8.2	8.2	73.114	0	25.683	29805000	9	1.69742	1.04507	3.74283	Q92945	Q92945	Far upstream element-binding protein 2	KHSRP	145
21.9394	21.9858	21.6686	21.6801	21.4057	21.8268						4	4	4	8.2	8.2	8.2	61.64	0	27.543	26373000	11	0.648814	0.227039	1.43548	Q96I24	Q96I24	Far upstream element-binding protein 3	FUBP3	147
24.2577	23.5565	23.5705	21.2189	21.6142	21.1386				+	H_HC	6	6	6	20.8	20.8	20.8	36.224	0	82.544	131370000	18	3.07603	2.47095	9.01235	Q99729	Q99729	Heterogeneous nuclear ribonucleoprotein A/B	HNRNPAB	148
23.7735	23.6246	23.4806	21.2408	21.0925	22.0234				+	H_HC	11	11	11	16.6	16.6	16.6	81.627	0	91.911	125210000	27	2.71066	2.17399	7.22471	Q9H307	Q9H307	Pinin	PNN	151
23.0162	23.0409	22.9311	21.465	20.9292	21.454				+	H_HC	3	3	3	8.9	8.9	8.9	43.547	0	28.157	45396000	7	3.16848	1.71336	9.52453	Q9NUD5	Q9NUD5	Zinc finger CCHC domain-containing protein 3	ZCCHC3	153
22.2213	21.9875	21.4559	20.4198	21.4628	21.5906						8	8	8	11.5	11.5	11.5	106.12	0	52.068	25394000	17	0.774732	0.730531	1.68137	Q9NYF8	Q9NYF8	Bcl-2-associated transcription factor 1	BCLAF1	155
25.058	25.1646	24.787	21.3081	21.2099	20.429				+	H_HC	16	16	15	34	34	31.7	63.48	0	323.31	680940000	52	3.74678	4.02082	13.4044	Q9NZI8	Q9NZI8	Insulin-like growth factor 2 mRNA-binding protein 1	IGF2BP1	156
23.5497	23.5207	23.1245	20.7215	20.6099	21.8879				+	H_HC	6	6	6	20.9	20.9	20.9	32.463	0	61.625	64701000	11	2.243	2.32523	5.39407	Q9UKM9	Q9UKM9	RNA-binding protein Raly	RALY	157
23.0444	22.6765	22.8609	21.897	20.8457	21.2392				+	H_HC	12	12	12	6	6	6	299.61	0	104.98	56307000	21	2.03911	1.53331	4.72485	Q9UQ35	Q9UQ35	Serine/arginine repetitive matrix protein 2	SRRM2	160
22.79	22.707	21.9671	21.1147	21.2469	21.3223				+	H_HC	10	10	10	12.5	12.5	12.5	108.66	0	98.016	44382000	14	2.02869	1.26005	4.69245	Q9Y2W1	Q9Y2W1	Thyroid hormone receptor-associated protein 3	THRAP3	161
24.0282	23.8828	23.5818	21.01	21.6871	20.9832				+	H_HC	3	3	3	16.9	16.9	16.9	26.396	0	66.111	119020000	14	3.21985	2.60413	9.82068	Q9Y3Y2	Q9Y3Y2	Chromatin target of PRMT1 protein	CHTOP	163
22.4649	22.7563	22.3112	20.9023	21.0894	21.3266				+	H_HC	9	8	8	17.5	15.4	15.4	66.121	0	51.845	61201000	19	2.84464	1.40469	7.8392	Q9Y6M1	Q9Y6M1	Insulin-like growth factor 2 mRNA-binding protein 2	IGF2BP2	167

## Sheet: 2a
Protein IDs	Majority protein IDs	Peptide counts (all)	Peptide counts (razor+unique)	Peptide counts (unique)	Fasta headers	Number of proteins	Peptides	Razor + unique peptides	Unique peptides	Peptides H1	Peptides H2	Peptides H3	Peptides HC1	Peptides HC2	Peptides HC3	Razor + unique peptides H1	Razor + unique peptides H2	Razor + unique peptides H3	Razor + unique peptides HC1	Razor + unique peptides HC2	Razor + unique peptides HC3	Unique peptides H1	Unique peptides H2	Unique peptides H3	Unique peptides HC1	Unique peptides HC2	Unique peptides HC3	Sequence coverage [%]	Unique + razor sequence coverage [%]	Unique sequence coverage [%]	Mol. weight [kDa]	Sequence length	Sequence lengths	Q-value	Score	Sequence coverage H1 [%]	Sequence coverage H2 [%]	Sequence coverage H3 [%]	Sequence coverage HC1 [%]	Sequence coverage HC2 [%]	Sequence coverage HC3 [%]	Intensity	Intensity H1	Intensity H2	Intensity H3	Intensity HC1	Intensity HC2	Intensity HC3	LFQ intensity H1
A0A0D9QV09	A0A0D9QV09	8	8	8	tr|A0A0D9QV09|A0A0D9QV09_CHLSB Uncharacterized protein OS=Chlorocebus sabaeus OX=60711 GN=RPS16 PE=3 SV=1	1	8	8	8	8	6	6	0	0	1	8	6	6	0	0	1	8	6	6	0	0	1	51.4	51.4	51.4	16.445	146	146	0	97.974	51.4	43.8	43.8	0	0	7.5	311600000	139580000	86923000	80382000	0	0	4714000	49878000
A0A0D9QV93	A0A0D9QV93	9	9	9	tr|A0A0D9QV93|A0A0D9QV93_CHLSB 40S ribosomal protein S3 OS=Chlorocebus sabaeus OX=60711 GN=RPS3 PE=3 SV=1	1	9	9	9	6	8	7	1	1	1	6	8	7	1	1	1	6	8	7	1	1	1	40.3	40.3	40.3	26.688	243	243	0	158.16	30	36.6	33.3	5.3	5.3	5.3	384530000	121480000	149550000	102890000	3315100	3367900	3918900	39811000
A0A0D9QVC3	A0A0D9QVC3	2	2	2	tr|A0A0D9QVC3|A0A0D9QVC3_CHLSB Uncharacterized protein OS=Chlorocebus sabaeus OX=60711 GN=HNRNPL PE=4 SV=1	1	2	2	2	2	1	1	0	0	0	2	1	1	0	0	0	2	1	1	0	0	0	3.4	3.4	3.4	64.132	589	589	0	14.372	3.4	1.9	1.5	0	0	0	14223000	7077200	4818400	2327100	0	0	0	0
A0A0D9QVU1	A0A0D9QVU1	3	3	3	tr|A0A0D9QVU1|A0A0D9QVU1_CHLSB Uncharacterized protein OS=Chlorocebus sabaeus OX=60711 GN=EIF4E PE=3 SV=1	1	3	3	3	3	3	2	0	0	0	3	3	2	0	0	0	3	3	2	0	0	0	14.7	14.7	14.7	25.097	217	217	0	52.927	14.7	14.7	11.5	0	0	0	84100000	35843000	34678000	13578000	0	0	0	16105000
A0A0D9QWK1	A0A0D9QWK1	2	2	2	tr|A0A0D9QWK1|A0A0D9QWK1_CHLSB Uncharacterized protein OS=Chlorocebus sabaeus OX=60711 PE=3 SV=1	1	2	2	2	2	0	1	0	0	0	2	0	1	0	0	0	2	0	1	0	0	0	40.9	40.9	40.9	9.4596	88	88	0	12.754	40.9	0	14.8	0	0	0	4103100	2214400	0	1888700	0	0	0	0
A0A0D9QWP9;A0A0D9SD24	A0A0D9QWP9	3;1	3;1	3;1	tr|A0A0D9QWP9|A0A0D9QWP9_CHLSB 60S ribosomal protein L27a OS=Chlorocebus sabaeus OX=60711 PE=3 SV=1	2	3	3	3	2	2	3	1	1	0	2	2	3	1	1	0	2	2	3	1	1	0	22.3	22.3	22.3	16.545	148	148;148	0	26.351	15.5	15.5	22.3	7.4	7.4	0	166070000	50971000	52507000	57368000	2700900	2524400	0	39103000
A0A0D9QWR3	A0A0D9QWR3	3	2	2	tr|A0A0D9QWR3|A0A0D9QWR3_CHLSB Uncharacterized protein OS=Chlorocebus sabaeus OX=60711 GN=HNRNPDL PE=4 SV=1	1	3	2	2	2	3	2	0	0	0	1	2	1	0	0	0	1	2	1	0	0	0	8.8	6.9	6.9	46.413	420	420	0	11.925	5	8.8	5.7	0	0	0	15952000	3699100	9195300	3057800	0	0	0	0
A0A0D9QWR4	A0A0D9QWR4	5	5	4	tr|A0A0D9QWR4|A0A0D9QWR4_CHLSB Uncharacterized protein OS=Chlorocebus sabaeus OX=60711 GN=HNRNPD PE=4 SV=1	1	5	5	4	3	5	4	0	0	0	3	5	4	0	0	0	2	4	3	0	0	0	17.7	17.7	15.5	38.434	355	355	0	320.22	9	17.7	12.7	0	0	0	129910000	41369000	61574000	26968000	0	0	0	24400000
A0A0D9QXD5	A0A0D9QXD5	2	1	1	tr|A0A0D9QXD5|A0A0D9QXD5_CHLSB Uncharacterized protein OS=Chlorocebus sabaeus OX=60711 GN=G3BP2 PE=4 SV=1	1	2	1	1	2	2	1	0	0	0	1	1	1	0	0	0	1	1	1	0	0	0	5.6	2.9	2.9	50.817	449	449	0	9.4439	5.6	5.6	2.9	0	0	0	34066000	12818000	13029000	8219700	0	0	0	0
A0A0D9QXG7	A0A0D9QXG7	2	2	2	tr|A0A0D9QXG7|A0A0D9QXG7_CHLSB Ribosomal_S7 domain-containing protein OS=Chlorocebus sabaeus OX=60711 GN=MRPS7 PE=3 SV=1	1	2	2	2	1	0	1	0	0	0	1	0	1	0	0	0	1	0	1	0	0	0	9.9	9.9	9.9	28.196	242	242	0	12.152	5	0	5	0	0	0	6787300	3541800	0	3245500	0	0	0	0
A0A0D9QXK1;A0A0D9SA07	A0A0D9QXK1;A0A0D9SA07	6;5	6;5	6;5	tr|A0A0D9QXK1|A0A0D9QXK1_CHLSB 40S ribosomal protein S13 OS=Chlorocebus sabaeus OX=60711 PE=3 SV=1;tr|A0A0D9SA07|A0A0D9SA07_CHLSB 40S ribosomal protein S13 OS=Chlorocebus sabaeus OX=60711 PE=3 SV=1	2	6	6	6	5	5	4	1	1	1	5	5	4	1	1	1	5	5	4	1	1	1	35	35	35	16.142	140	140;151	0	91.449	30	35	30	7.1	7.1	7.1	445070000	159460000	170680000	103620000	3125900	4335200	3842700	70643000
A0A0D9QYJ1	A0A0D9QYJ1	2	2	2	tr|A0A0D9QYJ1|A0A0D9QYJ1_CHLSB Serine/arginine-rich splicing factor 2 OS=Chlorocebus sabaeus OX=60711 GN=SRSF2 PE=3 SV=1	1	2	2	2	1	0	0	1	2	0	1	0	0	1	2	0	1	0	0	1	2	0	6.8	6.8	6.8	25.476	221	221	0	12.081	3.6	0	0	3.6	6.8	0	12773000	1835100	0	0	3368400	7569100	0	0
A0A0D9QZF1;A0A0D9SBB0;A0A0D9S940;A0A0D9SED0;A0A0D9RCV5;A0A0D9QXK8;A0A0D9SC01;A0A0D9SAF5	A0A0D9QZF1	9;4;4;4;2;1;1;1	9;4;4;4;2;1;1;1	9;4;4;4;2;1;1;1	tr|A0A0D9QZF1|A0A0D9QZF1_CHLSB Helix-destabilizing protein OS=Chlorocebus sabaeus OX=60711 GN=HNRNPA1 PE=4 SV=1	8	9	9	9	8	9	8	1	1	1	8	9	8	1	1	1	8	9	8	1	1	1	28	28	28	38.716	372	372;319;320;320;304;267;320;372	0	258.1	23.9	28	23.9	3	3	3	843070000	305330000	361270000	173280000	1348800	1040200	803360	75454000
A0A0D9QZI9;A0A0D9SE37	A0A0D9QZI9;A0A0D9SE37	4;2	4;2	4;2	tr|A0A0D9QZI9|A0A0D9QZI9_CHLSB 60S ribosomal protein L18a OS=Chlorocebus sabaeus OX=60711 GN=RPL18A PE=3 SV=1;tr|A0A0D9SE37|A0A0D9SE37_CHLSB 60S ribosomal protein L18a OS=Chlorocebus sabaeus OX=60711 PE=3 SV=1	2	4	4	4	2	3	3	0	0	0	2	3	3	0	0	0	2	3	3	0	0	0	24.4	24.4	24.4	20.762	176	176;176	0	66.706	15.3	19.9	16.5	0	0	0	89169000	25855000	35408000	27906000	0	0	0	24464000
A0A0D9R007	A0A0D9R007	2	2	2	tr|A0A0D9R007|A0A0D9R007_CHLSB Mitochondrial ribosomal protein S23 OS=Chlorocebus sabaeus OX=60711 GN=MRPS23 PE=3 SV=1	1	2	2	2	0	2	0	0	0	0	0	2	0	0	0	0	0	2	0	0	0	0	9.7	9.7	9.7	24.197	207	207	0	12.297	0	9.7	0	0	0	0	6549800	0	6549800	0	0	0	0	0
A0A0D9R013	A0A0D9R013	19	1	1	tr|A0A0D9R013|A0A0D9R013_CHLSB Cytokeratin-1 OS=Chlorocebus sabaeus OX=60711 GN=KRT1 PE=3 SV=1	1	19	1	1	12	3	1	16	1	10	1	0	0	0	0	0	1	0	0	0	0	0	32.1	4.7	4.7	67.433	664	664	0	7.3644	22.9	4.8	3.3	24.1	1.5	16.3	8662100	8662100	0	0	0	0	0	0
A0A0D9R014	A0A0D9R014	9	9	9	tr|A0A0D9R014|A0A0D9R014_CHLSB Serine/arginine-rich splicing factor 1 OS=Chlorocebus sabaeus OX=60711 GN=SRSF1 PE=3 SV=1	1	9	9	9	8	7	6	4	3	3	8	7	6	4	3	3	8	7	6	4	3	3	33.6	33.6	33.6	28.365	253	253	0	79.952	30	25.3	20.9	16.2	10.7	13	396810000	131220000	111110000	65102000	33067000	30979000	25338000	57714000
A0A0D9R1R4;A0A0D9SAP5	A0A0D9R1R4;A0A0D9SAP5	2;1	2;1	2;1	tr|A0A0D9R1R4|A0A0D9R1R4_CHLSB TRASH domain-containing protein OS=Chlorocebus sabaeus OX=60711 PE=3 SV=1;tr|A0A0D9SAP5|A0A0D9SAP5_CHLSB TRASH domain-containing protein OS=Chlorocebus sabaeus OX=60711 PE=3 SV=1	2	2	2	2	2	2	1	0	1	1	2	2	1	0	1	1	2	2	1	0	1	1	11.9	11.9	11.9	20.629	177	177;157	0	43.745	11.9	11.9	7.3	0	7.3	7.3	103640000	33904000	37228000	26197000	0	2930600	3384100	31659000
A0A0D9R3P2;A0A0D9S9I2;A0A0D9RPT4	A0A0D9R3P2;A0A0D9S9I2;A0A0D9RPT4	2;1;1	2;1;1	2;1;1	tr|A0A0D9R3P2|A0A0D9R3P2_CHLSB 40S ribosomal protein S7 OS=Chlorocebus sabaeus OX=60711 GN=RPS7 PE=3 SV=1;tr|A0A0D9S9I2|A0A0D9S9I2_CHLSB 40S ribosomal protein S7 OS=Chlorocebus sabaeus OX=60711 PE=3 SV=1;tr|A0A0D9RPT4|A0A0D9RPT4_CHLSB 40S ribosomal protein	3	2	2	2	2	2	0	0	0	0	2	2	0	0	0	0	2	2	0	0	0	0	8.8	8.8	8.8	22.127	194	194;194;196	0	13.743	8.8	8.8	0	0	0	0	71014000	30302000	40712000	0	0	0	0	17919000
A0A0D9R3S5;A0A0D9RLX5	A0A0D9R3S5	7;1	7;1	7;1	tr|A0A0D9R3S5|A0A0D9R3S5_CHLSB Uncharacterized protein OS=Chlorocebus sabaeus OX=60711 GN=ILF3 PE=4 SV=1	2	7	7	7	5	5	5	0	0	0	5	5	5	0	0	0	5	5	5	0	0	0	11.3	11.3	11.3	76.528	706	706;672	0	84.805	8.5	7.5	8.4	0	0	0	67754000	19820000	31912000	16022000	0	0	0	7812100
A0A0D9R403	A0A0D9R403	2	2	2	tr|A0A0D9R403|A0A0D9R403_CHLSB Uncharacterized protein OS=Chlorocebus sabaeus OX=60711 GN=FAM120A PE=3 SV=1	1	2	2	2	2	1	1	0	0	0	2	1	1	0	0	0	2	1	1	0	0	0	2.6	2.6	2.6	113.77	1045	1045	0	23.211	2.6	1.3	1.3	0	0	0	14617000	7528900	4963700	2124800	0	0	0	0
A0A0D9SAG1;A0A0D9R464;A0A0D9S9Z6;A0A0D9SA43;A0A0D9RZC1;A0A0D9SCN9	A0A0D9SAG1;A0A0D9R464;A0A0D9S9Z6;A0A0D9SA43;A0A0D9RZC1	10;10;8;5;5;2	10;10;8;5;5;2	10;10;8;5;5;2	tr|A0A0D9SAG1|A0A0D9SAG1_CHLSB Ribosomal_L23eN domain-containing protein OS=Chlorocebus sabaeus OX=60711 PE=3 SV=1;tr|A0A0D9R464|A0A0D9R464_CHLSB Ribosomal_L23eN domain-containing protein OS=Chlorocebus sabaeus OX=60711 PE=3 SV=1;tr|A0A0D9S9Z6|A0A0D9S9Z6_C	6	10	10	10	8	10	7	1	1	1	8	10	7	1	1	1	8	10	7	1	1	1	42.3	42.3	42.3	17.695	156	156;156;156;156;160;154	0	109.89	35.9	42.3	35.3	8.3	8.3	8.3	865360000	283500000	383820000	174870000	7243000	7431400	8501500	128050000
A0A0D9SAA5;A0A0D9R4K6;A0A0D9SAN2	A0A0D9SAA5;A0A0D9R4K6	3;3;1	3;3;1	3;3;1	tr|A0A0D9SAA5|A0A0D9SAA5_CHLSB Signal recognition particle 14 kDa protein OS=Chlorocebus sabaeus OX=60711 PE=3 SV=1;tr|A0A0D9R4K6|A0A0D9R4K6_CHLSB Signal recognition particle 14 kDa protein OS=Chlorocebus sabaeus OX=60711 GN=SRP14 PE=3 SV=1	3	3	3	3	2	2	1	0	0	0	2	2	1	0	0	0	2	2	1	0	0	0	15.4	15.4	15.4	14.575	136	136;144;137	0	18.96	6.6	14.7	5.9	0	0	0	28895000	10589000	12236000	6069900	0	0	0	0
A0A0D9R4L8	A0A0D9R4L8	3	3	3	tr|A0A0D9R4L8|A0A0D9R4L8_CHLSB Uncharacterized protein OS=Chlorocebus sabaeus OX=60711 GN=TFAM PE=4 SV=1	1	3	3	3	3	3	2	0	0	0	3	3	2	0	0	0	3	3	2	0	0	0	12.9	12.9	12.9	29.391	248	248	0	18.649	12.9	12.9	8.9	0	0	0	42800000	16724000	17336000	8740200	0	0	0	5949200
A0A0D9R514;A0A0D9SDL0;A0A0D9RN73	A0A0D9R514;A0A0D9SDL0;A0A0D9RN73	2;2;1	1;1;1	1;1;1	tr|A0A0D9R514|A0A0D9R514_CHLSB Uncharacterized protein OS=Chlorocebus sabaeus OX=60711 PE=4 SV=1;tr|A0A0D9SDL0|A0A0D9SDL0_CHLSB Uncharacterized protein OS=Chlorocebus sabaeus OX=60711 GN=PCBP1 PE=4 SV=1;tr|A0A0D9RN73|A0A0D9RN73_CHLSB Uncharacterized protei	3	2	1	1	1	1	2	0	0	0	0	0	1	0	0	0	0	0	1	0	0	0	5.4	2.3	2.3	37.311	351	351;356;403	0	5.5322	3.1	3.1	5.4	0	0	0	0	0	0	0	0	0	0	0
A0A0D9R5A7;A0A0D9R7Z4	A0A0D9R5A7	10;3	10;3	10;3	tr|A0A0D9R5A7|A0A0D9R5A7_CHLSB Heterogeneous nuclear ribonucleoprotein K OS=Chlorocebus sabaeus OX=60711 PE=4 SV=1	2	10	10	10	8	5	2	0	0	0	8	5	2	0	0	0	8	5	2	0	0	0	24.2	24.2	24.2	51.277	466	466;462	0	69.433	20.2	10.7	4.3	0	0	0	67881000	41078000	20965000	5837300	0	0	0	11110000
A0A0D9R5N6	A0A0D9R5N6	3	3	3	tr|A0A0D9R5N6|A0A0D9R5N6_CHLSB 40S ribosomal protein S30 OS=Chlorocebus sabaeus OX=60711 GN=FAU PE=3 SV=1	1	3	3	3	3	3	3	0	0	0	3	3	3	0	0	0	3	3	3	0	0	0	9	9	9	14.386	133	133	0	24.012	9	9	9	0	0	0	634560000	215320000	235490000	183750000	0	0	0	183630000
A0A0D9SCL5;A0A0D9SCK7;A0A0D9SCK4;A0A0D9SCK2;A0A0D9SCK0;A0A0D9SA85;A0A0D9R6C1;A0A0D9SCL8;A0A0D9SCK8;A0A0D9SCJ7;A0A0D9SA87;A0A0D9SCM2;A0A0D9SA35;A0A0D9SA34	A0A0D9SCL5;A0A0D9SCK7;A0A0D9SCK4;A0A0D9SCK2;A0A0D9SCK0;A0A0D9SA85;A0A0D9R6C1;A0A0D9SCL8;A0A0D9SCK8;A0A0D9SCJ7;A0A0D9SA87;A0A0D9SCM2	5;5;5;5;5;5;5;3;3;3;3;3;2;2	5;5;5;5;5;5;5;3;3;3;3;3;2;2	5;5;5;5;5;5;5;3;3;3;3;3;2;2	tr|A0A0D9SCL5|A0A0D9SCL5_CHLSB Histone H2B OS=Chlorocebus sabaeus OX=60711 PE=3 SV=1;tr|A0A0D9SCK7|A0A0D9SCK7_CHLSB Histone H2B OS=Chlorocebus sabaeus OX=60711 GN=H2BC12 PE=3 SV=1;tr|A0A0D9SCK4|A0A0D9SCK4_CHLSB Histone H2B OS=Chlorocebus sabaeus OX=60711 P	14	5	5	5	3	5	2	1	1	1	3	5	2	1	1	1	3	5	2	1	1	1	29.4	29.4	29.4	13.906	126	126;126;126;126;126;126;126;126;126;126;126;127;126;126	0	30.18	20.6	29.4	12.7	5.6	5.6	5.6	253330000	102860000	95289000	52092000	893190	1134200	1060700	80050000
A0A0D9R6H5;A0A0D9R8A6	A0A0D9R6H5;A0A0D9R8A6	2;1	2;1	2;1	tr|A0A0D9R6H5|A0A0D9R6H5_CHLSB 40S ribosomal protein S15a OS=Chlorocebus sabaeus OX=60711 PE=3 SV=1;tr|A0A0D9R8A6|A0A0D9R8A6_CHLSB 40S ribosomal protein S15a OS=Chlorocebus sabaeus OX=60711 PE=3 SV=1	2	2	2	2	0	2	0	0	0	0	0	2	0	0	0	0	0	2	0	0	0	0	5.2	5.2	5.2	39.7	348	348;50	0	11.004	0	5.2	0	0	0	0	3862200	0	3862200	0	0	0	0	0
A0A0D9R723;A0A0D9S7B8;A0A0D9RBI2	A0A0D9R723	7;1;1	7;1;1	7;1;1	tr|A0A0D9R723|A0A0D9R723_CHLSB ELAV-like protein OS=Chlorocebus sabaeus OX=60711 GN=ELAVL1 PE=3 SV=1	3	7	7	7	7	6	4	0	0	0	7	6	4	0	0	0	7	6	4	0	0	0	24.5	24.5	24.5	36.091	326	326;366;388	0	122.37	24.5	21.8	14.4	0	0	0	207220000	84183000	78518000	44514000	0	0	0	35938000
A0A0D9R787;A0A0D9SDK4;A0A0D9R535	A0A0D9R787;A0A0D9SDK4	5;5;1	5;5;1	5;5;1	tr|A0A0D9R787|A0A0D9R787_CHLSB 60S ribosomal protein L8 OS=Chlorocebus sabaeus OX=60711 PE=3 SV=1;tr|A0A0D9SDK4|A0A0D9SDK4_CHLSB 60S ribosomal protein L8 OS=Chlorocebus sabaeus OX=60711 PE=4 SV=1	3	5	5	5	3	5	3	1	1	1	3	5	3	1	1	1	3	5	3	1	1	1	16.3	16.3	16.3	28.024	257	257;257;185	0	75.995	10.9	16.3	13.2	4.3	4.3	4.3	233600000	53852000	91280000	82117000	2265400	1972700	2113700	30921000
A0A0D9R7E7;A0A0D9R4H8;A0A0D9R4H6;A0A0D9S3A0	A0A0D9R7E7;A0A0D9R4H8;A0A0D9R4H6;A0A0D9S3A0	2;1;1;1	2;1;1;1	2;1;1;1	tr|A0A0D9R7E7|A0A0D9R7E7_CHLSB Tubulin beta chain OS=Chlorocebus sabaeus OX=60711 GN=TUBB PE=3 SV=1;tr|A0A0D9R4H8|A0A0D9R4H8_CHLSB Tubulin beta chain OS=Chlorocebus sabaeus OX=60711 GN=TUBB2B PE=3 SV=1;tr|A0A0D9R4H6|A0A0D9R4H6_CHLSB Tubulin beta chain OS=C	4	2	2	2	0	0	0	2	1	0	0	0	0	2	1	0	0	0	0	2	1	0	6.1	6.1	6.1	49.67	444	444;445;445;450	0	12.087	0	0	0	6.1	2.7	0	4202800	0	0	0	2269400	1933400	0	0
A0A0D9SCS0;A0A0D9R7V8	A0A0D9SCS0;A0A0D9R7V8	4;4	4;4	4;4	tr|A0A0D9SCS0|A0A0D9SCS0_CHLSB 60S ribosomal protein L35a OS=Chlorocebus sabaeus OX=60711 PE=3 SV=1;tr|A0A0D9R7V8|A0A0D9R7V8_CHLSB 60S ribosomal protein L35a OS=Chlorocebus sabaeus OX=60711 PE=3 SV=1	2	4	4	4	0	3	3	0	0	0	0	3	3	0	0	0	0	3	3	0	0	0	28.2	28.2	28.2	12.51	110	110;110	0	24.762	0	20	20.9	0	0	0	66245000	0	29208000	37037000	0	0	0	0
A0A0D9R8L5;A0A0D9RHD7	A0A0D9R8L5	17;3	17;3	16;2	tr|A0A0D9R8L5|A0A0D9R8L5_CHLSB CSD domain-containing protein OS=Chlorocebus sabaeus OX=60711 GN=YBX3 PE=4 SV=1	2	17	17	16	17	13	9	0	0	0	17	13	9	0	0	0	16	12	8	0	0	0	58.2	58.2	58.2	40.193	373	373;359	0	323.31	58.2	41.8	30	0	0	0	1434500000	523580000	586980000	323920000	0	0	0	105420000
A0A0D9R8M8	A0A0D9R8M8	2	2	2	tr|A0A0D9R8M8|A0A0D9R8M8_CHLSB Nuclear cap-binding protein subunit 2 OS=Chlorocebus sabaeus OX=60711 GN=NCBP2 PE=3 SV=1	1	2	2	2	1	2	1	0	0	0	1	2	1	0	0	0	1	2	1	0	0	0	9.4	9.4	9.4	26.765	235	235	0	16.109	4.7	9.4	4.7	0	0	0	13196000	4215500	6012600	2967400	0	0	0	0
A0A0D9RA32	A0A0D9RA32	13	13	13	tr|A0A0D9RA32|A0A0D9RA32_CHLSB Uncharacterized protein OS=Chlorocebus sabaeus OX=60711 GN=HNRNPU PE=4 SV=1	1	13	13	13	12	12	2	0	0	0	12	12	2	0	0	0	12	12	2	0	0	0	16.5	16.5	16.5	89.025	806	806	0	152.43	15.3	14.6	2.1	0	0	0	300120000	141660000	137490000	20975000	0	0	0	32833000
A0A0D9RAB6	A0A0D9RAB6	2	2	2	tr|A0A0D9RAB6|A0A0D9RAB6_CHLSB 40S ribosomal protein S24 OS=Chlorocebus sabaeus OX=60711 PE=3 SV=1	1	2	2	2	2	2	2	0	0	0	2	2	2	0	0	0	2	2	2	0	0	0	15.4	15.4	15.4	15.069	130	130	0	19.975	15.4	15.4	15.4	0	0	0	102850000	34595000	41770000	26482000	0	0	0	24327000
A0A0D9RAL5;A0A0D9SD08;Q9TSP8	A0A0D9RAL5;A0A0D9SD08	3;2;1	3;2;1	3;2;1	tr|A0A0D9RAL5|A0A0D9RAL5_CHLSB 40S ribosomal protein S6 OS=Chlorocebus sabaeus OX=60711 PE=3 SV=1;tr|A0A0D9SD08|A0A0D9SD08_CHLSB 40S ribosomal protein S6 OS=Chlorocebus sabaeus OX=60711 PE=3 SV=1	3	3	3	3	3	3	3	0	0	0	3	3	3	0	0	0	3	3	3	0	0	0	11.3	11.3	11.3	30.506	266	266;254;120	0	104.03	11.3	11.3	11.3	0	0	0	215030000	76439000	83377000	55215000	0	0	0	35028000
A0A0D9RB84	A0A0D9RB84	7	7	7	tr|A0A0D9RB84|A0A0D9RB84_CHLSB Uncharacterized protein OS=Chlorocebus sabaeus OX=60711 GN=KHSRP PE=4 SV=1	1	7	7	7	5	4	2	0	0	0	5	4	2	0	0	0	5	4	2	0	0	0	13	13	13	76.65	747	747	0	41.267	10.6	6.6	4.1	0	0	0	46416000	16378000	21116000	8921700	0	0	0	6622100
A0A0D9RRX3;A0A0D9RBW5	A0A0D9RRX3;A0A0D9RBW5	4;4	4;4	4;4	tr|A0A0D9RRX3|A0A0D9RRX3_CHLSB Uncharacterized protein OS=Chlorocebus sabaeus OX=60711 PE=3 SV=1;tr|A0A0D9RBW5|A0A0D9RBW5_CHLSB RPL36A-HNRNPH2 readthrough OS=Chlorocebus sabaeus OX=60711 GN=RPL36A-HNRNPH2 PE=3 SV=1	2	4	4	4	3	3	2	0	0	0	3	3	2	0	0	0	3	3	2	0	0	0	30.2	30.2	30.2	12.441	106	106;142	0	50.272	22.6	23.6	14.2	0	0	0	61387000	23876000	23313000	14198000	0	0	0	12458000
A0A0D9RC78;A0A0D9SDL3	A0A0D9RC78;A0A0D9SDL3	6;5	6;5	6;5	tr|A0A0D9RC78|A0A0D9RC78_CHLSB Ribosomal protein OS=Chlorocebus sabaeus OX=60711 PE=3 SV=1;tr|A0A0D9SDL3|A0A0D9SDL3_CHLSB Ribosomal protein OS=Chlorocebus sabaeus OX=60711 PE=3 SV=1	2	6	6	6	6	6	6	0	0	0	6	6	6	0	0	0	6	6	6	0	0	0	28.6	28.6	28.6	24.831	217	217;215	0	61.77	28.6	28.6	28.6	0	0	0	260140000	103820000	115230000	41089000	0	0	0	37646000
A0A0D9RDI7;A0A0D9RB23;A0A0D9SAT7	A0A0D9RDI7	7;3;3	7;3;3	7;3;3	tr|A0A0D9RDI7|A0A0D9RDI7_CHLSB KOW domain-containing protein OS=Chlorocebus sabaeus OX=60711 PE=3 SV=1	3	7	7	7	7	7	7	2	1	0	7	7	7	2	1	0	7	7	7	2	1	0	38.6	38.6	38.6	17.258	145	145;119;145	0	252.21	38.6	38.6	38.6	10.3	6.2	0	749020000	220630000	262550000	255970000	5600600	4266400	0	80554000
A0A0D9RDT9	A0A0D9RDT9	5	5	5	tr|A0A0D9RDT9|A0A0D9RDT9_CHLSB 60S acidic ribosomal protein P2 OS=Chlorocebus sabaeus OX=60711 GN=RPLP2 PE=3 SV=1	1	5	5	5	5	5	3	0	0	0	5	5	3	0	0	0	5	5	3	0	0	0	60	60	60	11.665	115	115	0	67.827	60	60	49.6	0	0	0	231380000	105180000	105070000	21137000	0	0	0	37081000
A0A0D9RDW8;A0A0D9S700	A0A0D9RDW8;A0A0D9S700	2;2	2;2	2;2	tr|A0A0D9RDW8|A0A0D9RDW8_CHLSB Zinc finger Ran-binding domain-containing protein 2 OS=Chlorocebus sabaeus OX=60711 PE=3 SV=1;tr|A0A0D9S700|A0A0D9S700_CHLSB Zinc finger Ran-binding domain-containing protein 2 OS=Chlorocebus sabaeus OX=60711 PE=3 SV=1	2	2	2	2	1	1	0	0	1	0	1	1	0	0	1	0	1	1	0	0	1	0	6.4	6.4	6.4	37.248	327	327;340	0	12.058	3.4	3.4	0	0	3.1	0	5424400	347220	608820	0	0	4468400	0	0
A0A0D9REQ6	A0A0D9REQ6	5	5	4	tr|A0A0D9REQ6|A0A0D9REQ6_CHLSB Uncharacterized protein OS=Chlorocebus sabaeus OX=60711 GN=G3BP1 PE=4 SV=1	1	5	5	4	4	5	2	0	0	0	4	5	2	0	0	0	3	4	2	0	0	0	11.8	11.8	9.2	52.221	466	466	0	34.008	9.2	11.8	4.5	0	0	0	73161000	28329000	34740000	10092000	0	0	0	8308500
Q76N24;A0A0D9RFF7;A0A0D9SDM5;A0A0D9S0E5;A0A0D9S0D6;A0A0D9RP67	Q76N24;A0A0D9RFF7;A0A0D9SDM5;A0A0D9S0E5;A0A0D9S0D6	9;9;8;7;5;2	9;9;8;7;5;2	9;9;8;7;5;2	sp|Q76N24|RS4X_CHLAE 40S ribosomal protein S4, X isoform OS=Chlorocebus aethiops OX=9534 GN=RPS4X PE=2 SV=3;tr|A0A0D9RFF7|A0A0D9RFF7_CHLSB 40S ribosomal protein S4 OS=Chlorocebus sabaeus OX=60711 PE=3 SV=1;tr|A0A0D9SDM5|A0A0D9SDM5_CHLSB 40S ribosomal prote	6	9	9	9	9	8	4	0	1	0	9	8	4	0	1	0	9	8	4	0	1	0	32.3	32.3	32.3	29.597	263	263;263;263;263;279;238	0	71.707	32.3	28.5	14.4	0	4.2	0	233490000	93401000	96257000	43173000	0	659750	0	26061000
A0A0D9SE27;A0A0D9S9D4;A0A0D9RII9;A0A0D9RFM7;A0A0D9RFI2;A0A0D9S9N5;A0A0D9QUP6;A0A0D9SCA5;A0A0D9SBT1;A0A0D9SAT6;A0A0D9SAV2;A0A0D9SBK0	A0A0D9SE27;A0A0D9S9D4;A0A0D9RII9;A0A0D9RFM7;A0A0D9RFI2;A0A0D9S9N5;A0A0D9QUP6;A0A0D9SCA5;A0A0D9SBT1;A0A0D9SAT6;A0A0D9SAV2	6;6;6;6;5;5;4;4;4;4;3;2	6;6;6;6;5;5;4;4;4;4;3;2	2;2;2;2;1;2;2;2;2;1;1;1	tr|A0A0D9SE27|A0A0D9SE27_CHLSB 40S ribosomal protein S2 OS=Chlorocebus sabaeus OX=60711 PE=3 SV=1;tr|A0A0D9S9D4|A0A0D9S9D4_CHLSB 40S ribosomal protein S2 OS=Chlorocebus sabaeus OX=60711 PE=3 SV=1;tr|A0A0D9RII9|A0A0D9RII9_CHLSB 40S ribosomal protein S2 OS=C	12	6	6	2	4	4	4	1	0	0	4	4	4	1	0	0	2	2	2	1	0	0	22.5	22.5	7.5	31.174	293	293;293;293;293;287;293;283;289;289;293;291;277	0	42.67	16	15.4	14.3	3.8	0	0	156630000	52123000	60793000	43718000	0	0	0	27580000
A0A0D9RGJ5	A0A0D9RGJ5	4	4	4	tr|A0A0D9RGJ5|A0A0D9RGJ5_CHLSB Uncharacterized protein OS=Chlorocebus sabaeus OX=60711 GN=RPS14 PE=3 SV=1	1	4	4	4	4	4	2	1	1	1	4	4	2	1	1	1	4	4	2	1	1	1	17.9	17.9	17.9	16.291	151	151	0	167.03	17.9	17.9	15.9	7.3	7.3	7.3	285670000	96778000	114730000	55422000	0	6095900	12654000	43249000
A0A0D9RHW3;A0A0D9SC26	A0A0D9RHW3;A0A0D9SC26	3;3	3;3	3;3	tr|A0A0D9RHW3|A0A0D9RHW3_CHLSB 60S ribosomal protein L17 OS=Chlorocebus sabaeus OX=60711 PE=3 SV=1;tr|A0A0D9SC26|A0A0D9SC26_CHLSB 60S ribosomal protein L17 OS=Chlorocebus sabaeus OX=60711 PE=3 SV=1	2	3	3	3	3	3	2	0	0	0	3	3	2	0	0	0	3	3	2	0	0	0	19.6	19.6	19.6	20.748	179	179;184	0	32.878	19.6	19.6	13.4	0	0	0	125090000	42750000	49494000	32849000	0	0	0	23275000
A0A0D9RHW7;A0A0D9RP12;A0A0D9SAN7	A0A0D9RHW7	34;6;2	34;6;2	18;3;2	tr|A0A0D9RHW7|A0A0D9RHW7_CHLSB Polyadenylate-binding protein OS=Chlorocebus sabaeus OX=60711 GN=PABPC1 PE=3 SV=1	3	34	34	18	31	31	30	0	0	0	31	31	30	0	0	0	17	17	16	0	0	0	48.9	48.9	29.7	70.67	636	636;614;382	0	323.31	47	41	40.4	0	0	0	9579900000	3813100000	3674400000	2092500000	0	0	0	365960000
A0A0D9RI58	A0A0D9RI58	2	2	2	tr|A0A0D9RI58|A0A0D9RI58_CHLSB 40S ribosomal protein S15 OS=Chlorocebus sabaeus OX=60711 GN=RPS15 PE=3 SV=1	1	2	2	2	2	2	2	1	1	1	2	2	2	1	1	1	2	2	2	1	1	1	8.6	8.6	8.6	17.735	152	152	0	16.315	8.6	8.6	8.6	7.9	7.9	7.9	197840000	69750000	73037000	38958000	5679800	5752800	4664600	62455000
A0A0D9RI90	A0A0D9RI90	4	4	4	tr|A0A0D9RI90|A0A0D9RI90_CHLSB RRM domain-containing protein OS=Chlorocebus sabaeus OX=60711 GN=RALY PE=3 SV=1	1	4	4	4	2	4	1	0	0	0	2	4	1	0	0	0	2	4	1	0	0	0	17.1	17.1	17.1	33.026	315	315	0	25.576	9.2	17.1	3.8	0	0	0	34382000	8651500	22062000	3669000	0	0	0	6596700
A0A0D9RIM7;A0A0D9RD33	A0A0D9RIM7	3;1	3;1	3;1	tr|A0A0D9RIM7|A0A0D9RIM7_CHLSB Serine and arginine rich splicing factor 7 OS=Chlorocebus sabaeus OX=60711 GN=SRSF7 PE=4 SV=1	2	3	3	3	3	1	0	1	1	1	3	1	0	1	1	1	3	1	0	1	1	1	14.6	14.6	14.6	27.37	239	239;164	0	20.147	14.6	5	0	5	5	5	45276000	17630000	6211600	0	7444100	7293600	6696800	0
A0A0D9RIR4	A0A0D9RIR4	2	1	1	tr|A0A0D9RIR4|A0A0D9RIR4_CHLSB Uncharacterized protein OS=Chlorocebus sabaeus OX=60711 GN=PTBP3 PE=4 SV=1	1	2	1	1	2	2	0	0	0	0	1	1	0	0	0	0	1	1	0	0	0	0	3.8	2.3	2.3	56.791	524	524	0	6.2416	3.8	3.8	0	0	0	0	2226100	975300	1250800	0	0	0	0	0
A0A0D9RIV1	A0A0D9RIV1	4	4	4	tr|A0A0D9RIV1|A0A0D9RIV1_CHLSB 60S ribosomal protein L30 OS=Chlorocebus sabaeus OX=60711 GN=RPL30 PE=3 SV=1	1	4	4	4	4	4	4	0	0	0	4	4	4	0	0	0	4	4	4	0	0	0	44.3	44.3	44.3	12.77	115	115	0	62.712	44.3	44.3	44.3	0	0	0	104000000	31301000	41394000	31301000	0	0	0	12212000
A0A0D9RJZ5	A0A0D9RJZ5	3	3	2	tr|A0A0D9RJZ5|A0A0D9RJZ5_CHLSB Polypyrimidine tract-binding protein 1 OS=Chlorocebus sabaeus OX=60711 GN=PTBP1 PE=4 SV=1	1	3	3	2	3	1	0	0	0	0	3	1	0	0	0	0	2	0	0	0	0	0	5.9	5.9	4.5	59.561	556	556	0	18.62	5.9	1.4	0	0	0	0	27787000	18784000	9002700	0	0	0	0	0
A0A0D9RKC1	A0A0D9RKC1	4	4	4	tr|A0A0D9RKC1|A0A0D9RKC1_CHLSB Uncharacterized protein OS=Chlorocebus sabaeus OX=60711 GN=DECR1 PE=4 SV=1	1	4	4	4	3	3	2	0	0	0	3	3	2	0	0	0	3	3	2	0	0	0	17	17	17	36.029	335	335	0	73.822	14.3	13.1	10.4	0	0	0	63987000	23383000	29443000	11161000	0	0	0	13308000
A0A0D9RKV5	A0A0D9RKV5	2	2	2	tr|A0A0D9RKV5|A0A0D9RKV5_CHLSB Enhancer of rudimentary homolog OS=Chlorocebus sabaeus OX=60711 GN=ERH PE=3 SV=1	1	2	2	2	2	2	2	0	0	0	2	2	2	0	0	0	2	2	2	0	0	0	21.2	21.2	21.2	12.259	104	104	0	323.31	21.2	21.2	21.2	0	0	0	145960000	58037000	51858000	36064000	0	0	0	45827000
A0A0D9RKZ6;A0A0D9RKW0	A0A0D9RKZ6;A0A0D9RKW0	2;2	2;2	2;2	tr|A0A0D9RKZ6|A0A0D9RKZ6_CHLSB Glutathione transferase OS=Chlorocebus sabaeus OX=60711 GN=GSTA2 PE=3 SV=1;tr|A0A0D9RKW0|A0A0D9RKW0_CHLSB Glutathione S-transferase OS=Chlorocebus sabaeus OX=60711 GN=GSTA1 PE=3 SV=1	2	2	2	2	1	2	1	0	1	1	1	2	1	0	1	1	1	2	1	0	1	1	13.5	13.5	13.5	25.539	222	222;222	0	28.113	12.2	13.5	12.2	0	12.2	12.2	28248000	3836800	10849000	3128700	0	6808900	3625400	0
A0A0D9RM49	A0A0D9RM49	3	3	2	tr|A0A0D9RM49|A0A0D9RM49_CHLSB Double-stranded RNA-binding protein Staufen homolog 2 OS=Chlorocebus sabaeus OX=60711 PE=4 SV=1	1	3	3	2	3	3	3	0	0	0	3	3	3	0	0	0	2	2	2	0	0	0	6.4	6.4	4.9	60.453	548	548	0	20.034	6.4	6.4	6.4	0	0	0	19084000	6269500	7909400	4904900	0	0	0	2728200
A0A0D9RN36;A0A0D9RZ53;A0A0D9R6U8	A0A0D9RN36;A0A0D9RZ53;A0A0D9R6U8	2;1;1	2;1;1	2;1;1	tr|A0A0D9RN36|A0A0D9RN36_CHLSB 60S ribosomal protein L29 OS=Chlorocebus sabaeus OX=60711 PE=3 SV=1;tr|A0A0D9RZ53|A0A0D9RZ53_CHLSB 60S ribosomal protein L29 OS=Chlorocebus sabaeus OX=60711 PE=3 SV=1;tr|A0A0D9R6U8|A0A0D9R6U8_CHLSB 60S ribosomal protein L29 O	3	2	2	2	2	2	2	1	0	1	2	2	2	1	0	1	2	2	2	1	0	1	14.6	14.6	14.6	17.441	157	157;113;160	0	31.517	14.6	14.6	14.6	9.6	0	9.6	613960000	215090000	202490000	179740000	8792800	0	7844600	183790000
A0A0D9RNC9	A0A0D9RNC9	10	10	10	tr|A0A0D9RNC9|A0A0D9RNC9_CHLSB Insulin like growth factor 2 mRNA binding protein 3 OS=Chlorocebus sabaeus OX=60711 GN=IGF2BP3 PE=3 SV=1	1	10	10	10	10	7	5	0	0	0	10	7	5	0	0	0	10	7	5	0	0	0	25.2	25.2	25.2	53.031	484	484	0	67.14	25.2	15.5	11.4	0	0	0	136870000	63754000	50116000	22996000	0	0	0	15608000
A0A0D9RNG4	A0A0D9RNG4	3	3	3	tr|A0A0D9RNG4|A0A0D9RNG4_CHLSB Uncharacterized protein OS=Chlorocebus sabaeus OX=60711 GN=IGF2BP2 PE=3 SV=1	1	3	3	3	1	3	1	0	0	0	1	3	1	0	0	0	1	3	1	0	0	0	5	5	5	66.005	599	599	0	18.075	2.2	5	2.2	0	0	0	22265000	4695200	14474000	3095800	0	0	0	0
A0A0D9RNX3;A0A0D9QYM4	A0A0D9RNX3	15;7	15;7	15;7	tr|A0A0D9RNX3|A0A0D9RNX3_CHLSB Heterogeneous nuclear ribonucleoproteins A2/B1 OS=Chlorocebus sabaeus OX=60711 PE=4 SV=1	2	15	15	15	14	13	10	0	0	0	14	13	10	0	0	0	14	13	10	0	0	0	53	53	53	37.429	353	353;297	0	197.41	50.7	46.5	29.5	0	0	0	1119000000	422550000	519570000	176900000	0	0	0	141050000
A0A0D9RPE9;A0A0D9RQM1;A0A0D9R241	A0A0D9RPE9;A0A0D9RQM1;A0A0D9R241	11;9;8	11;9;8	11;9;8	tr|A0A0D9RPE9|A0A0D9RPE9_CHLSB Uncharacterized protein OS=Chlorocebus sabaeus OX=60711 GN=HNRNPA3 PE=4 SV=1;tr|A0A0D9RQM1|A0A0D9RQM1_CHLSB Uncharacterized protein OS=Chlorocebus sabaeus OX=60711 PE=4 SV=1;tr|A0A0D9R241|A0A0D9R241_CHLSB Uncharacterized prot	3	11	11	11	10	10	6	0	0	1	10	10	6	0	0	1	10	10	6	0	0	1	31.5	31.5	31.5	39.594	378	378;310;378	0	228.64	31.5	28	20.4	0	0	2.6	449730000	177120000	200460000	70851000	0	0	1302900	40174000
A0A0D9RQ30	A0A0D9RQ30	3	3	3	tr|A0A0D9RQ30|A0A0D9RQ30_CHLSB 40S ribosomal protein S20 OS=Chlorocebus sabaeus OX=60711 PE=3 SV=1	1	3	3	3	3	3	2	0	0	0	3	3	2	0	0	0	3	3	2	0	0	0	22.7	22.7	22.7	13.373	119	119	0	38.766	22.7	22.7	19.3	0	0	0	72176000	26765000	29544000	15867000	0	0	0	15079000
A0A0D9RQZ1;A0A0D9SC62	A0A0D9RQZ1;A0A0D9SC62	2;1	2;1	2;1	tr|A0A0D9RQZ1|A0A0D9RQZ1_CHLSB 40S ribosomal protein S23 OS=Chlorocebus sabaeus OX=60711 PE=3 SV=1;tr|A0A0D9SC62|A0A0D9SC62_CHLSB 40S ribosomal protein S23 OS=Chlorocebus sabaeus OX=60711 PE=3 SV=1	2	2	2	2	2	2	1	0	0	0	2	2	1	0	0	0	2	2	1	0	0	0	14	14	14	15.807	143	143;143	0	12.58	14	14	8.4	0	0	0	13468000	5160900	5532700	2774700	0	0	0	3839300
A0A0D9RR49	A0A0D9RR49	3	2	2	tr|A0A0D9RR49|A0A0D9RR49_CHLSB Uncharacterized protein OS=Chlorocebus sabaeus OX=60711 GN=STAU1 PE=4 SV=1	1	3	2	2	2	3	3	0	0	0	1	2	2	0	0	0	1	2	2	0	0	0	6	4.4	4.4	54.887	496	496	0	13.203	4	6	6	0	0	0	18754000	4921500	8952200	4879800	0	0	0	0
A0A0D9RRX9	A0A0D9RRX9	2	2	2	tr|A0A0D9RRX9|A0A0D9RRX9_CHLSB 40S ribosomal protein S29 OS=Chlorocebus sabaeus OX=60711 PE=3 SV=1	1	2	2	2	2	2	2	0	0	0	2	2	2	0	0	0	2	2	2	0	0	0	33.9	33.9	33.9	6.6767	56	56	0	19.951	33.9	33.9	33.9	0	0	0	23165000	8946000	6740100	7478700	0	0	0	8054900
A0A0D9RT27;A0A0D9QYF8	A0A0D9RT27;A0A0D9QYF8	2;1	2;1	2;1	tr|A0A0D9RT27|A0A0D9RT27_CHLSB Uncharacterized protein OS=Chlorocebus sabaeus OX=60711 GN=RBMS1 PE=4 SV=1;tr|A0A0D9QYF8|A0A0D9QYF8_CHLSB Uncharacterized protein OS=Chlorocebus sabaeus OX=60711 GN=RBMS2 PE=4 SV=1	2	2	2	2	2	0	0	0	0	0	2	0	0	0	0	0	2	0	0	0	0	0	6.2	6.2	6.2	44.482	406	406;407	0	11.884	6.2	0	0	0	0	0	4215700	4215700	0	0	0	0	0	0
A0A0D9RTU4	A0A0D9RTU4	4	4	4	tr|A0A0D9RTU4|A0A0D9RTU4_CHLSB Microtubule-associated protein OS=Chlorocebus sabaeus OX=60711 PE=4 SV=1	1	4	4	4	4	3	4	0	0	0	4	3	4	0	0	0	4	3	4	0	0	0	2.2	2.2	2.2	241.81	2263	2263	0	24.372	2.2	1.6	2.2	0	0	0	43279000	19810000	9408100	14061000	0	0	0	6523600
A0A0D9RU12	A0A0D9RU12	2	2	2	tr|A0A0D9RU12|A0A0D9RU12_CHLSB RRM domain-containing protein OS=Chlorocebus sabaeus OX=60711 GN=PABPN1 PE=4 SV=1	1	2	2	2	2	2	1	0	0	0	2	2	1	0	0	0	2	2	1	0	0	0	7.8	7.8	7.8	32.804	306	306	0	18.902	7.8	7.8	5.2	0	0	0	30245000	11990000	14409000	3847100	0	0	0	9404600
A0A0D9RVK4;A0A0D9S930	A0A0D9RVK4	7;1	7;1	7;1	tr|A0A0D9RVK4|A0A0D9RVK4_CHLSB RRM domain-containing protein OS=Chlorocebus sabaeus OX=60711 GN=HNRNPC PE=3 SV=1	2	7	7	7	5	7	5	0	0	0	5	7	5	0	0	0	5	7	5	0	0	0	17.1	17.1	17.1	32.337	293	293;293	0	59.799	13.3	17.1	17.1	0	0	0	240090000	79118000	102550000	58424000	0	0	0	30736000
A0A0D9RWG7	A0A0D9RWG7	4	4	4	tr|A0A0D9RWG7|A0A0D9RWG7_CHLSB 60S ribosomal protein L14 OS=Chlorocebus sabaeus OX=60711 PE=3 SV=1	1	4	4	4	2	2	4	1	1	1	2	2	4	1	1	1	2	2	4	1	1	1	20.1	20.1	20.1	23.042	209	209	0	58.28	11	11	20.1	5.3	5.3	5.3	271830000	73575000	104670000	90935000	0	2649300	0	37424000
A0A0D9RXB8;A0A0D9QZK8	A0A0D9RXB8;A0A0D9QZK8	2;1	2;1	1;1	tr|A0A0D9RXB8|A0A0D9RXB8_CHLSB Uncharacterized protein OS=Chlorocebus sabaeus OX=60711 PE=4 SV=1;tr|A0A0D9QZK8|A0A0D9QZK8_CHLSB Uncharacterized protein OS=Chlorocebus sabaeus OX=60711 PE=4 SV=1	2	2	2	1	2	2	2	0	0	0	2	2	2	0	0	0	1	1	1	0	0	0	6.9	6.9	3.4	34.269	321	321;366	0	13.414	6.9	6.9	6.9	0	0	0	32045000	12755000	12254000	7035200	0	0	0	7151700
A0A0D9RXQ9;A0A0D9S897	A0A0D9RXQ9;A0A0D9S897	2;1	2;1	2;1	tr|A0A0D9RXQ9|A0A0D9RXQ9_CHLSB Uncharacterized protein OS=Chlorocebus sabaeus OX=60711 GN=SYNCRIP PE=4 SV=1;tr|A0A0D9S897|A0A0D9S897_CHLSB Heterogeneous nuclear ribonucleoprotein R OS=Chlorocebus sabaeus OX=60711 GN=HNRNPR PE=4 SV=1	2	2	2	2	2	1	0	0	0	0	2	1	0	0	0	0	2	1	0	0	0	0	4.1	4.1	4.1	62.656	562	562;480	0	12.094	4.1	2.1	0	0	0	0	11847000	7877800	3969100	0	0	0	0	0
A0A0D9S109	A0A0D9S109	8	8	8	tr|A0A0D9S109|A0A0D9S109_CHLSB 40S ribosomal protein S19 OS=Chlorocebus sabaeus OX=60711 GN=RPS19 PE=3 SV=1	1	8	8	8	8	8	7	2	1	1	8	8	7	2	1	1	8	8	7	2	1	1	27	27	27	24.338	222	222	0	96.747	27	27	22.5	8.1	4.1	4.1	744600000	273410000	279840000	171800000	10346000	5609300	3605700	107930000
A0A0D9S1C8;A0A0D9SCB9;A0A0D9SCR2	A0A0D9S1C8;A0A0D9SCB9	6;4;2	6;4;2	6;4;2	tr|A0A0D9S1C8|A0A0D9S1C8_CHLSB 60S ribosomal protein L27 OS=Chlorocebus sabaeus OX=60711 GN=RPL27 PE=3 SV=1;tr|A0A0D9SCB9|A0A0D9SCB9_CHLSB 60S ribosomal protein L27 OS=Chlorocebus sabaeus OX=60711 PE=3 SV=1	3	6	6	6	6	6	6	0	0	0	6	6	6	0	0	0	6	6	6	0	0	0	43.4	43.4	43.4	15.798	136	136;136;136	0	70.853	43.4	43.4	43.4	0	0	0	502290000	138550000	189610000	174140000	0	0	0	44932000
A0A0D9S1G6;A0A0D9SC75	A0A0D9S1G6;A0A0D9SC75	10;5	10;5	10;5	tr|A0A0D9S1G6|A0A0D9S1G6_CHLSB 40S ribosomal protein S3a OS=Chlorocebus sabaeus OX=60711 GN=RPS3A PE=3 SV=1;tr|A0A0D9SC75|A0A0D9SC75_CHLSB 40S ribosomal protein S3a OS=Chlorocebus sabaeus OX=60711 GN=RPS3A PE=3 SV=1	2	10	10	10	10	10	10	4	2	3	10	10	10	4	2	3	10	10	10	4	2	3	35.2	35.2	35.2	29.945	264	264;264	0	323.31	35.2	35.2	35.2	10.6	4.2	8.7	1534100000	478140000	681590000	267760000	38798000	28959000	38872000	173410000
A0A0D9S1Z5	A0A0D9S1Z5	2	2	2	tr|A0A0D9S1Z5|A0A0D9S1Z5_CHLSB Small nuclear ribonucleoprotein Sm D2 OS=Chlorocebus sabaeus OX=60711 GN=SNRPD2 PE=3 SV=1	1	2	2	2	0	2	0	0	0	0	0	2	0	0	0	0	0	2	0	0	0	0	14.4	14.4	14.4	13.527	118	118	0	11.317	0	14.4	0	0	0	0	11497000	0	11497000	0	0	0	0	0
A0A0D9S2F0;CON__P02533;CON__Q04695;A0A0D9S2E6;CON__Q9QWL7	A0A0D9S2F0;CON__P02533;CON__Q04695;A0A0D9S2E6;CON__Q9QWL7	4;4;3;3;3	1;1;1;1;1	1;1;1;1;1	tr|A0A0D9S2F0|A0A0D9S2F0_CHLSB IF rod domain-containing protein OS=Chlorocebus sabaeus OX=60711 GN=KRT14 PE=3 SV=1;;;tr|A0A0D9S2E6|A0A0D9S2E6_CHLSB Keratin 17 OS=Chlorocebus sabaeus OX=60711 GN=KRT17 PE=3 SV=1;	5	4	1	1	1	1	0	3	0	3	0	0	0	0	0	1	0	0	0	0	0	1	7.8	2.8	2.8	50.378	462	462;472;432;432;433	0	5.7881	1.9	1.9	0	5	0	5.8	4113000	0	0	0	0	0	4113000	0
A0A0D9S2X0;CON__P13645;CON__P02535-1;CON__Q7Z3Y7;A0A0D9S2G3;A0A0D9S2X2;CON__A2A4G1;CON__Q148H6;CON__P08779;A0A0D9S2E8;CON__P08730-1;CON__ENSEMBL:ENSP00000377550;CON__Q9Z2K1;A0A0D9S2G2;CON__P19001;CON__P19012;CON__P08727;CON__P05784;A0A0D9S2X8;CON__Q7Z3Z0;CON__Q7Z3Y8;CON__Q3ZAW8;A0A0D9S2Y9;CON__O76014;A0A0D9S2W8;A0A0D9S2Y3;CON__Q7Z3Y9;CON__O76013;CON__Q2M2I5;A0A0D9S2Z3;CON__Q99456;CON__REFSEQ:XP_9…	A0A0D9S2X0;CON__P13645	19;19;7;3;3;3;3;3;3;3;3;2;2;2;2;2;2;2;2;2;2;2;2;1;1;1;1;1;1;1;1;1;1;1;1;1;1;1;1;1;1;1;1;1;1;1;1;1;1;1;1;1;1	19;19;7;3;3;3;3;3;3;3;3;2;2;2;2;2;2;2;2;2;2;2;2;1;1;1;1;1;1;1;1;1;1;1;1;1;1;1;1;1;1;1;1;1;1;1;1;1;1;1;1;1;1	16;16;5;1;1;1;0;1;0;0;1;1;0;0;0;0;0;0;1;1;1;0;1;0;0;0;0;0;0;0;0;0;0;1;0;0;0;0;0;0;0;0;0;0;0;0;0;0;0;0;0;0;0	tr|A0A0D9S2X0|A0A0D9S2X0_CHLSB IF rod domain-containing protein OS=Chlorocebus sabaeus OX=60711 GN=KRT10 PE=3 SV=1;	53	19	19	16	8	6	1	18	2	6	8	6	1	18	2	6	7	5	1	15	2	4	26.3	26.3	22.6	62.653	616	616;593;570;486;456;464;456;464;473;476;437;420;469;400;403;456;400;423;449;450;459;474;460;471;495;468;468;467;525;525;494;476;352;458;456;404;404;416;416;416;416;421;425;426;430;445;448;448;452;452;453;455;455	0	316.85	13.5	11.9	3.1	24.4	3.2	7.6	994690000	46360000	24645000	1407900	846930000	7559100	67783000	10908000
A0A0D9S331	A0A0D9S331	2	2	2	tr|A0A0D9S331|A0A0D9S331_CHLSB Protein CASC3 OS=Chlorocebus sabaeus OX=60711 GN=CASC3 PE=3 SV=1	1	2	2	2	1	2	1	0	0	0	1	2	1	0	0	0	1	2	1	0	0	0	2.8	2.8	2.8	76.478	704	704	0	11.784	1.4	2.8	1.4	0	0	0	4843700	1604100	2777300	462280	0	0	0	0
A0A0D9S3H8;A0A0D9R8E2	A0A0D9S3H8;A0A0D9R8E2	4;2	4;2	4;2	tr|A0A0D9S3H8|A0A0D9S3H8_CHLSB Uncharacterized protein OS=Chlorocebus sabaeus OX=60711 PE=4 SV=1;tr|A0A0D9R8E2|A0A0D9R8E2_CHLSB RRM domain-containing protein OS=Chlorocebus sabaeus OX=60711 PE=4 SV=1	2	4	4	4	2	3	3	0	0	0	2	3	3	0	0	0	2	3	3	0	0	0	17.5	17.5	17.5	29.854	269	269;364	0	131.24	10	13	14.5	0	0	0	152920000	53679000	61381000	37859000	0	0	0	39246000
A0A0D9S3R7;A0A0D9SCH7	A0A0D9S3R7;A0A0D9SCH7	4;4	4;4	4;4	tr|A0A0D9S3R7|A0A0D9S3R7_CHLSB Uncharacterized protein OS=Chlorocebus sabaeus OX=60711 PE=3 SV=1;tr|A0A0D9SCH7|A0A0D9SCH7_CHLSB 60S ribosomal protein L13a OS=Chlorocebus sabaeus OX=60711 PE=3 SV=1	2	4	4	4	3	3	3	0	0	0	3	3	3	0	0	0	3	3	3	0	0	0	26.5	26.5	26.5	13.743	117	117;203	0	41.898	19.7	26.5	26.5	0	0	0	89016000	21736000	39966000	27314000	0	0	0	18471000
A0A0D9S3T6;A0A0D9S9S6;A0A0D9RW83	A0A0D9S3T6;A0A0D9S9S6;A0A0D9RW83	10;7;7	10;7;7	10;7;7	tr|A0A0D9S3T6|A0A0D9S3T6_CHLSB 40S ribosomal protein S11 OS=Chlorocebus sabaeus OX=60711 PE=3 SV=1;tr|A0A0D9S9S6|A0A0D9S9S6_CHLSB 40S ribosomal protein S11 OS=Chlorocebus sabaeus OX=60711 PE=3 SV=1;tr|A0A0D9RW83|A0A0D9RW83_CHLSB Ribosomal_S17_N domain-cont	3	10	10	10	9	10	8	0	1	0	9	10	8	0	1	0	9	10	8	0	1	0	51.9	51.9	51.9	18.431	158	158;158;197	0	70.453	47.5	51.9	46.8	0	5.1	0	684530000	233030000	254030000	197470000	0	0	0	57485000
A0A0D9S4H7	A0A0D9S4H7	4	4	4	tr|A0A0D9S4H7|A0A0D9S4H7_CHLSB 60S acidic ribosomal protein P0 OS=Chlorocebus sabaeus OX=60711 PE=3 SV=1	1	4	4	4	4	2	1	1	0	0	4	2	1	1	0	0	4	2	1	1	0	0	21.1	21.1	21.1	29.801	279	279	0	40.701	21.1	6.5	3.9	3.9	0	0	38988000	21094000	12404000	4646400	843570	0	0	5809700
A0A0D9S5R4	A0A0D9S5R4	9	9	9	tr|A0A0D9S5R4|A0A0D9S5R4_CHLSB PGAM family member 5, mitochondrial serine/threonine protein phosphatase OS=Chlorocebus sabaeus OX=60711 GN=PGAM5 PE=4 SV=1	1	9	9	9	9	6	2	0	0	0	9	6	2	0	0	0	9	6	2	0	0	0	31.9	31.9	31.9	31.512	285	285	0	57.741	31.9	21.1	8.4	0	0	0	75131000	31951000	35167000	8012700	0	0	0	9306800
A0A0D9S602;A0A0D9SAS2	A0A0D9S602;A0A0D9SAS2	8;6	8;6	8;6	tr|A0A0D9S602|A0A0D9S602_CHLSB 60S ribosomal protein L28 OS=Chlorocebus sabaeus OX=60711 PE=3 SV=1;tr|A0A0D9SAS2|A0A0D9SAS2_CHLSB 60S ribosomal protein L28 OS=Chlorocebus sabaeus OX=60711 PE=3 SV=1	2	8	8	8	6	7	6	1	1	0	6	7	6	1	1	0	6	7	6	1	1	0	46	46	46	15.715	137	137;136	0	159.74	39.4	40.1	39.4	8	8	0	555940000	185280000	207260000	160140000	1764700	1499100	0	59785000
A0A0D9S6D9	A0A0D9S6D9	3	3	3	tr|A0A0D9S6D9|A0A0D9S6D9_CHLSB Ribosomal_S7 domain-containing protein OS=Chlorocebus sabaeus OX=60711 GN=RPS5 PE=3 SV=1	1	3	3	3	3	3	2	0	0	0	3	3	2	0	0	0	3	3	2	0	0	0	16.7	16.7	16.7	22.876	204	204	0	87.031	16.7	16.7	12.3	0	0	0	43051000	20047000	16959000	6044800	0	0	0	10015000
A0A0D9S6V2	A0A0D9S6V2	3	3	3	tr|A0A0D9S6V2|A0A0D9S6V2_CHLSB Uncharacterized protein OS=Chlorocebus sabaeus OX=60711 GN=CCN1 PE=3 SV=1	1	3	3	3	2	3	2	0	0	0	2	3	2	0	0	0	2	3	2	0	0	0	7.3	7.3	7.3	41.977	381	381	0	17.537	5	7.3	5	0	0	0	12121000	3322200	7217000	1581400	0	0	0	3360800
A0A0D9S713	A0A0D9S713	3	3	3	tr|A0A0D9S713|A0A0D9S713_CHLSB HABP4_PAI-RBP1 domain-containing protein OS=Chlorocebus sabaeus OX=60711 GN=SERBP1 PE=4 SV=1	1	3	3	3	2	3	1	0	0	0	2	3	1	0	0	0	2	3	1	0	0	0	9.7	9.7	9.7	43.135	393	393	0	19.169	5.6	9.7	2.8	0	0	0	9651900	2639600	5215300	1796900	0	0	0	2041400
A0A0D9S7H2	A0A0D9S7H2	4	4	4	tr|A0A0D9S7H2|A0A0D9S7H2_CHLSB 40S ribosomal protein S8 OS=Chlorocebus sabaeus OX=60711 GN=RPS8 PE=3 SV=1	1	4	4	4	4	3	2	2	2	2	4	3	2	2	2	2	4	3	2	2	2	2	25.4	25.4	25.4	22.866	197	197	0	29.093	25.4	17.8	11.2	12.2	12.2	12.2	65526000	23981000	19052000	5616500	6675600	4712600	5487900	10411000
A0A0D9S7K7	A0A0D9S7K7	11	10	10	tr|A0A0D9S7K7|A0A0D9S7K7_CHLSB Y-box binding protein 1 OS=Chlorocebus sabaeus OX=60711 GN=YBX1 PE=4 SV=1	1	11	10	10	9	11	10	3	2	1	8	10	9	3	2	1	8	10	9	3	2	1	49.8	45.5	45.5	29.486	255	255	0	323.31	49.4	49.8	49.8	28.2	18	10.6	3490000000	1334300000	1351700000	785130000	14816000	1947800	2068000	356850000
A0A0D9S7P0	A0A0D9S7P0	25	17	16	tr|A0A0D9S7P0|A0A0D9S7P0_CHLSB Polyadenylate-binding protein OS=Chlorocebus sabaeus OX=60711 GN=PABPC4 PE=3 SV=1	1	25	17	16	23	20	19	0	0	0	17	14	12	0	0	0	16	13	11	0	0	0	33.9	24.4	23	72.363	660	660	0	252.33	32.6	29.2	28.8	0	0	0	976170000	374840000	395670000	205660000	0	0	0	55414000
A0A0D9S7S6	A0A0D9S7S6	3	3	3	tr|A0A0D9S7S6|A0A0D9S7S6_CHLSB Uncharacterized protein OS=Chlorocebus sabaeus OX=60711 GN=THRAP3 PE=3 SV=1	1	3	3	3	1	3	1	0	0	0	1	3	1	0	0	0	1	3	1	0	0	0	5.8	5.8	5.8	108.58	954	954	0	20.014	1.4	5.8	1.3	0	0	0	16302000	3184900	9873500	3243300	0	0	0	0
A0A0D9S7Y1	A0A0D9S7Y1	2	2	2	tr|A0A0D9S7Y1|A0A0D9S7Y1_CHLSB KH domain-containing protein OS=Chlorocebus sabaeus OX=60711 GN=KHDRBS1 PE=3 SV=1	1	2	2	2	2	2	2	1	1	0	2	2	2	1	1	0	2	2	2	1	1	0	4.4	4.4	4.4	58.825	547	547	0	12.651	4.4	4.4	4.4	2.6	2.6	0	25873000	8999000	8773700	4985100	1301000	1814000	0	4857800
A0A0D9S890;A0A0D9SDS3;A0A0D9SA27	A0A0D9S890;A0A0D9SDS3;A0A0D9SA27	3;3;2	3;3;2	3;3;2	tr|A0A0D9S890|A0A0D9S890_CHLSB 60S ribosomal protein L11 OS=Chlorocebus sabaeus OX=60711 GN=RPL11 PE=3 SV=1;tr|A0A0D9SDS3|A0A0D9SDS3_CHLSB 60S ribosomal protein L11 OS=Chlorocebus sabaeus OX=60711 PE=3 SV=1;tr|A0A0D9SA27|A0A0D9SA27_CHLSB 60S ribosomal prot	3	3	3	3	3	3	1	2	2	0	3	3	1	2	2	0	3	3	1	2	2	0	18	18	18	19.024	167	167;167;178	0	17.89	18	18	4.2	12.6	12.6	0	95675000	41310000	41051000	3803900	4259600	5251100	0	15797000
A0A0D9SDY5;A0A0D9S8T4	A0A0D9SDY5;A0A0D9S8T4	2;2	2;2	2;2	tr|A0A0D9SDY5|A0A0D9SDY5_CHLSB Uncharacterized protein OS=Chlorocebus sabaeus OX=60711 PE=3 SV=1;tr|A0A0D9S8T4|A0A0D9S8T4_CHLSB Uncharacterized protein OS=Chlorocebus sabaeus OX=60711 PE=3 SV=1	2	2	2	2	2	2	2	1	1	1	2	2	2	1	1	1	2	2	2	1	1	1	18.8	18.8	18.8	14.759	128	128;264	0	15.756	18.8	18.8	18.8	10.2	10.2	10.2	93466000	34659000	29001000	15417000	4377700	4890800	5120200	25243000
A0A0D9S958	A0A0D9S958	3	3	3	tr|A0A0D9S958|A0A0D9S958_CHLSB Uncharacterized protein OS=Chlorocebus sabaeus OX=60711 PE=3 SV=1	1	3	3	3	3	1	0	0	0	0	3	1	0	0	0	0	3	1	0	0	0	0	26.1	26.1	26.1	10.317	92	92	0	44.185	26.1	9.8	0	0	0	0	32741000	25504000	7236300	0	0	0	0	0
A0A0D9SCK3;A0A0D9SD10;A0A0D9SCL9;A0A0D9SCL4;A0A0D9SCL2;A0A0D9SCK1;A0A0D9SA36;A0A0D9S972;A0A0D9S9R8;A0A0D9RT40;A0A0D9SA89;A0A0D9SA92;A0A0D9SAA0;A0A0D9SCM3;A0A0D9SAU6	A0A0D9SCK3;A0A0D9SD10;A0A0D9SCL9;A0A0D9SCL4;A0A0D9SCL2;A0A0D9SCK1;A0A0D9SA36;A0A0D9S972;A0A0D9S9R8;A0A0D9RT40;A0A0D9SA89;A0A0D9SA92;A0A0D9SAA0;A0A0D9SCM3	3;3;3;3;3;3;3;3;2;2;2;2;2;2;1	3;3;3;3;3;3;3;3;2;2;2;2;2;2;1	3;3;3;3;3;3;3;3;2;2;2;2;2;2;1	tr|A0A0D9SCK3|A0A0D9SCK3_CHLSB Histone H2A OS=Chlorocebus sabaeus OX=60711 GN=H2AC14 PE=3 SV=1;tr|A0A0D9SD10|A0A0D9SD10_CHLSB Histone H2A OS=Chlorocebus sabaeus OX=60711 GN=H2AJ PE=3 SV=1;tr|A0A0D9SCL9|A0A0D9SCL9_CHLSB Histone H2A OS=Chlorocebus sabaeus OX	15	3	3	3	2	2	2	1	1	0	2	2	2	1	1	0	2	2	2	1	1	0	35.2	35.2	35.2	13.936	128	128;129;130;130;130;130;130;143;128;128;129;130;130;131;128	0	29.221	12.5	12.5	12.5	7	22.7	0	190840000	65518000	77037000	43233000	3877200	1175200	0	38119000
A0A0D9S9G6	A0A0D9S9G6	2	2	2	tr|A0A0D9S9G6|A0A0D9S9G6_CHLSB Uncharacterized protein OS=Chlorocebus sabaeus OX=60711 GN=HNRNPA0 PE=4 SV=1	1	2	2	2	1	2	1	0	0	0	1	2	1	0	0	0	1	2	1	0	0	0	5.6	5.6	5.6	30.726	303	303	0	11.789	5.6	5.6	4.3	0	0	0	17030000	4786700	10017000	2226800	0	0	0	0
A0A0D9S9I8	A0A0D9S9I8	6	6	6	tr|A0A0D9S9I8|A0A0D9S9I8_CHLSB 60S ribosomal protein L13 OS=Chlorocebus sabaeus OX=60711 PE=3 SV=1	1	6	6	6	6	4	4	2	2	2	6	4	4	2	2	2	6	4	4	2	2	2	29.4	29.4	29.4	24.291	211	211	0	323.31	29.4	19.9	19.9	11.4	11.4	11.4	1198800000	618080000	310680000	242330000	8768000	8213000	10729000	185720000
P84856;Q76N69;A0A0D9S9M0;A0A0D9RSK3;A0A0D9R480;A0A0D9R387;A0A0D9RYK5;A0A0D9RYK7;A0A0D9RE13;A0A0D9RFF1	P84856;Q76N69;A0A0D9S9M0;A0A0D9RSK3;A0A0D9R480;A0A0D9R387	9;9;9;5;5;5;4;4;3;3	9;9;9;5;5;5;4;4;3;3	9;9;9;5;5;5;4;4;3;3	sp|P84856|ACTB_CHLPG Actin, cytoplasmic 1 OS=Chlorocebus pygerythrus OX=60710 GN=ACTB PE=1 SV=1;sp|Q76N69|ACTB_CHLAE Actin, cytoplasmic 1 OS=Chlorocebus aethiops OX=9534 GN=ACTB PE=2 SV=1;tr|A0A0D9S9M0|A0A0D9S9M0_CHLSB Uncharacterized protein OS=Chlorocebu	10	9	9	9	6	7	3	3	2	2	6	7	3	3	2	2	6	7	3	3	2	2	40.4	40.4	40.4	40.445	361	361;375;375;376;377;377;175;223;382;1089	0	71.214	28.3	37.4	19.4	20.8	14.4	14.4	133920000	28358000	40269000	17123000	15971000	14173000	18024000	5769500
A0A0D9S9U1;A0A0D9RXA3;A0A0D9SA69;A0A0D9SB06;A0A0D9SCN6;A0A0D9SC65;A0A0D9QYD6;A0A0D9RLZ7;A0A0D9SAY5;A0A0D9S7F5	A0A0D9S9U1;A0A0D9RXA3;A0A0D9SA69;A0A0D9SB06;A0A0D9SCN6	14;12;9;7;7;6;4;3;2;1	14;12;9;7;7;6;4;3;2;1	14;12;9;7;7;6;4;3;2;1	tr|A0A0D9S9U1|A0A0D9S9U1_CHLSB 60S ribosomal protein L7a OS=Chlorocebus sabaeus OX=60711 PE=3 SV=1;tr|A0A0D9RXA3|A0A0D9RXA3_CHLSB 60S ribosomal protein L7a OS=Chlorocebus sabaeus OX=60711 PE=3 SV=1;tr|A0A0D9SA69|A0A0D9SA69_CHLSB 60S ribosomal protein L7a O	10	14	14	14	11	13	12	2	0	2	11	13	12	2	0	2	11	13	12	2	0	2	40.6	40.6	40.6	29.967	266	266;267;265;265;266;266;259;260;263;263	0	219.25	36.1	36.5	40.6	7.1	0	7.1	795910000	218150000	306310000	260270000	6230400	0	4962100	50659000
A0A0D9SA63	A0A0D9SA63	3	3	3	tr|A0A0D9SA63|A0A0D9SA63_CHLSB 60S ribosomal protein L35 OS=Chlorocebus sabaeus OX=60711 PE=3 SV=1	1	3	3	3	3	3	3	1	1	1	3	3	3	1	1	1	3	3	3	1	1	1	22	22	22	14.501	123	123	0	123.07	22	22	22	8.1	8.1	8.1	868310000	319710000	299060000	221680000	8758000	8929400	10187000	276050000
A0A0D9SAC9	A0A0D9SAC9	2	2	2	tr|A0A0D9SAC9|A0A0D9SAC9_CHLSB 40S ribosomal protein S28 OS=Chlorocebus sabaeus OX=60711 PE=3 SV=1	1	2	2	2	2	2	1	1	0	0	2	2	1	1	0	0	2	2	1	1	0	0	30.9	30.9	30.9	7.6848	68	68	0	41.259	30.9	30.9	13.2	13.2	0	0	120940000	54263000	46302000	18397000	1980900	0	0	34943000
A0A0D9SB62;A0A0D9S3Q5;A0A0D9SA45;A0A0D9SDJ1	A0A0D9SB62;A0A0D9S3Q5;A0A0D9SA45;A0A0D9SDJ1	4;3;3;3	4;3;3;3	4;3;3;3	tr|A0A0D9SB62|A0A0D9SB62_CHLSB 40S ribosomal protein S25 OS=Chlorocebus sabaeus OX=60711 PE=3 SV=1;tr|A0A0D9S3Q5|A0A0D9S3Q5_CHLSB 40S ribosomal protein S25 OS=Chlorocebus sabaeus OX=60711 PE=3 SV=1;tr|A0A0D9SA45|A0A0D9SA45_CHLSB 40S ribosomal protein S25 O	4	4	4	4	4	3	4	0	0	0	4	3	4	0	0	0	4	3	4	0	0	0	30.1	30.1	30.1	13.613	123	123;117;121;125	0	86.232	30.1	22.8	30.1	0	0	0	469560000	203510000	146640000	119410000	0	0	0	69426000
A0A0D9SB72;A0A0D9RMP0;A0A0D9SA74;A0A0D9S8Q6;A0A0D9SD74	A0A0D9SB72;A0A0D9RMP0;A0A0D9SA74	4;3;2;1;1	4;3;2;1;1	4;3;2;1;1	tr|A0A0D9SB72|A0A0D9SB72_CHLSB 60S ribosomal protein L12 OS=Chlorocebus sabaeus OX=60711 PE=3 SV=1;tr|A0A0D9RMP0|A0A0D9RMP0_CHLSB 60S ribosomal protein L12 OS=Chlorocebus sabaeus OX=60711 PE=3 SV=1;tr|A0A0D9SA74|A0A0D9SA74_CHLSB 60S ribosomal protein L12 O	5	4	4	4	4	4	2	0	0	0	4	4	2	0	0	0	4	4	2	0	0	0	35.8	35.8	35.8	17.832	165	165;177;165;160;165	0	209.9	35.8	35.8	15.2	0	0	0	354320000	150230000	143840000	60248000	0	0	0	78773000
A0A0D9SB97	A0A0D9SB97	2	2	2	tr|A0A0D9SB97|A0A0D9SB97_CHLSB 60S ribosomal protein L36 OS=Chlorocebus sabaeus OX=60711 PE=3 SV=1	1	2	2	2	2	2	2	0	0	0	2	2	2	0	0	0	2	2	2	0	0	0	19	19	19	12.201	105	105	0	18.983	19	19	19	0	0	0	290660000	88727000	115390000	86542000	0	0	0	69198000
A0A0D9SBL0;A0A0D9RN23;A0A0D9SDH4	A0A0D9SBL0;A0A0D9RN23	8;4;3	8;4;3	3;2;0	tr|A0A0D9SBL0|A0A0D9SBL0_CHLSB 60S ribosomal protein L6 OS=Chlorocebus sabaeus OX=60711 PE=3 SV=1;tr|A0A0D9RN23|A0A0D9RN23_CHLSB 60S ribosomal protein L6 OS=Chlorocebus sabaeus OX=60711 PE=3 SV=1	3	8	8	3	7	8	7	1	1	0	7	8	7	1	1	0	3	3	3	0	0	0	20.8	20.8	7.3	32.582	288	288;291;288	0	143.62	16.3	20.8	20.5	4.5	4.5	0	351350000	73413000	161790000	113990000	1252500	901840	0	25590000
A0A0D9SBN8	A0A0D9SBN8	2	2	2	tr|A0A0D9SBN8|A0A0D9SBN8_CHLSB 40S ribosomal protein S9 OS=Chlorocebus sabaeus OX=60711 PE=3 SV=1	1	2	2	2	2	1	0	0	0	0	2	1	0	0	0	0	2	1	0	0	0	0	10.3	10.3	10.3	22.65	194	194	0	11.929	10.3	4.1	0	0	0	0	21193000	12454000	8738900	0	0	0	0	0
A0A0D9SBR4	A0A0D9SBR4	5	1	1	tr|A0A0D9SBR4|A0A0D9SBR4_CHLSB 40S ribosomal protein S2 OS=Chlorocebus sabaeus OX=60711 PE=3 SV=1	1	5	1	1	2	2	2	0	0	1	0	0	0	0	0	1	0	0	0	0	0	1	18.2	3.1	3.1	31.144	291	291	0	5.8266	8.6	7.9	6.9	0	0	3.1	0	0	0	0	0	0	0	0
A0A0D9SBU2	A0A0D9SBU2	2	2	2	tr|A0A0D9SBU2|A0A0D9SBU2_CHLSB H15 domain-containing protein OS=Chlorocebus sabaeus OX=60711 GN=H1-10 PE=3 SV=1	1	2	2	2	2	2	1	0	0	0	2	2	1	0	0	0	2	2	1	0	0	0	12.2	12.2	12.2	22.531	213	213	0	12.646	12.2	12.2	4.7	0	0	0	23773000	9448900	10034000	4290300	0	0	0	6938000
A0A0D9SC51	A0A0D9SC51	6	6	6	tr|A0A0D9SC51|A0A0D9SC51_CHLSB Uncharacterized protein OS=Chlorocebus sabaeus OX=60711 PE=3 SV=1	1	6	6	6	5	6	5	0	0	0	5	6	5	0	0	0	5	6	5	0	0	0	35.6	35.6	35.6	15.86	135	135	0	40.415	28.1	35.6	28.1	0	0	0	193080000	62727000	82028000	48329000	0	0	0	18343000
A0A0D9SCE0	A0A0D9SCE0	4	4	4	tr|A0A0D9SCE0|A0A0D9SCE0_CHLSB 60S ribosomal protein L21 OS=Chlorocebus sabaeus OX=60711 PE=3 SV=1	1	4	4	4	2	3	3	0	0	0	2	3	3	0	0	0	2	3	3	0	0	0	26.2	26.2	26.2	18.565	160	160	0	104.68	13.8	21.2	18.8	0	0	0	219310000	68471000	68934000	81903000	0	0	0	36665000
A0A0D9SCL1;A0A0D9SCL6;A0A0D9SCM1	A0A0D9SCL1	8;3;3	1;0;0	1;0;0	tr|A0A0D9SCL1|A0A0D9SCL1_CHLSB H15 domain-containing protein OS=Chlorocebus sabaeus OX=60711 GN=H1-3 PE=3 SV=1	3	8	1	1	8	8	6	0	0	0	1	1	1	0	0	0	1	1	1	0	0	0	24.4	7.2	7.2	22.366	221	221;208;215	0	18.802	24.4	24.4	22.6	0	0	0	79013000	26107000	27284000	25622000	0	0	0	0
A3R0T6;A0A0D9SCL3	A3R0T6;A0A0D9SCL3	8;8	1;1	1;1	tr|A3R0T6|A3R0T6_CHLAE Histone H1e OS=Chlorocebus aethiops OX=9534 PE=2 SV=1;tr|A0A0D9SCL3|A0A0D9SCL3_CHLSB H15 domain-containing protein OS=Chlorocebus sabaeus OX=60711 GN=H1-4 PE=3 SV=1	2	8	1	1	8	8	6	1	0	1	1	1	1	1	0	1	1	1	1	1	0	1	24.7	7.3	7.3	21.923	219	219;219	0	25.816	24.7	24.7	22.8	7.3	0	7.3	348000000	122020000	129790000	86587000	4563300	0	5038600	0
A0A0D9SCL7	A0A0D9SCL7	9	9	2	tr|A0A0D9SCL7|A0A0D9SCL7_CHLSB H15 domain-containing protein OS=Chlorocebus sabaeus OX=60711 GN=H1-2 PE=3 SV=1	1	9	9	2	9	9	7	0	1	0	9	9	7	0	1	0	2	2	2	0	1	0	27.2	27.2	9.4	21.579	213	213	0	84.168	27.2	27.2	25.4	0	7.5	0	1657900000	622890000	599030000	433130000	0	2895700	0	232960000
A0A0D9SCR9	A0A0D9SCR9	3	3	3	tr|A0A0D9SCR9|A0A0D9SCR9_CHLSB 60S ribosomal protein L31 OS=Chlorocebus sabaeus OX=60711 PE=3 SV=1	1	3	3	3	3	3	3	0	0	0	3	3	3	0	0	0	3	3	3	0	0	0	27	27	27	13.336	115	115	0	57.174	27	27	27	0	0	0	479840000	171310000	183940000	124580000	0	0	0	110680000
A0A0D9SDA4	A0A0D9SDA4	3	1	1	tr|A0A0D9SDA4|A0A0D9SDA4_CHLSB RRM domain-containing protein OS=Chlorocebus sabaeus OX=60711 PE=4 SV=1	1	3	1	1	2	2	3	0	0	0	1	1	1	0	0	0	1	1	1	0	0	0	7.6	2	2	42.934	393	393	0	23.541	5.6	5.6	7.6	0	0	0	67687000	24924000	25033000	17731000	0	0	0	0
A0A0D9SDI7	A0A0D9SDI7	2	2	2	tr|A0A0D9SDI7|A0A0D9SDI7_CHLSB Uncharacterized protein OS=Chlorocebus sabaeus OX=60711 PE=4 SV=1	1	2	2	2	2	2	1	0	0	0	2	2	1	0	0	0	2	2	1	0	0	0	23.9	23.9	23.9	10.255	88	88	0	12.148	23.9	23.9	14.8	0	0	0	38079000	15212000	13019000	9847700	0	0	0	12508000
A0A0D9SE18;A0A0D9SBE5;A0A0D9RFQ3;A0A0D9R4I6	A0A0D9SE18;A0A0D9SBE5;A0A0D9RFQ3	4;3;2;1	4;3;2;1	4;3;2;1	tr|A0A0D9SE18|A0A0D9SE18_CHLSB Uncharacterized protein OS=Chlorocebus sabaeus OX=60711 PE=3 SV=1;tr|A0A0D9SBE5|A0A0D9SBE5_CHLSB Uncharacterized protein OS=Chlorocebus sabaeus OX=60711 PE=3 SV=1;tr|A0A0D9RFQ3|A0A0D9RFQ3_CHLSB Uncharacterized protein OS=Chlo	4	4	4	4	4	1	2	0	0	0	4	1	2	0	0	0	4	1	2	0	0	0	9.2	9.2	9.2	46.088	403	403;403;407;402	0	29.308	9.2	3	4.7	0	0	0	36355000	22760000	6581500	7013700	0	0	0	0
A0A6B9VLF5	A0A6B9VLF5	23	23	23	tr|A0A6B9VLF5|A0A6B9VLF5_SARS2 Nucleoprotein OS=Severe acute respiratory syndrome coronavirus 2 OX=2697049 GN=N PE=3 SV=1	1	23	23	23	21	23	22	9	11	11	21	23	22	9	11	11	21	23	22	9	11	11	55.6	55.6	55.6	45.625	419	419	0	323.31	50.6	55.6	52.3	27	32.5	30.1	16229000000	5764400000	6654000000	3555500000	80906000	89105000	84839000	1033700000
CON__P00761	CON__P00761	4	4	4		1	4	4	4	4	4	4	4	4	4	4	4	4	4	4	4	4	4	4	4	4	4	25.1	25.1	25.1	24.409	231	231	0	323.31	25.1	25.1	25.1	25.1	25.1	25.1	284620000000	46021000000	47319000000	44466000000	51142000000	44848000000	50822000000	31024000000
CON__P04264	CON__P04264	20	20	2		1	20	20	2	13	3	1	18	1	10	13	3	1	18	1	10	2	0	0	2	0	0	32	32	3.7	66.017	644	644	0	323.31	22.5	5	3.4	28.6	1.6	16.8	988140000	123170000	15713000	6032500	751200000	3890800	88124000	30013000
CON__P05787;CON__Q9DCV7;A0A0D9QZW8;CON__H-INV:HIT000292931;CON__Q01546;CON__P12035;CON__Q6ISB0;CON__Q3KNV1;CON__P08729;CON__Q9NSB2;CON__P07744;A0A0D9R022;A0A0D9QZV6;CON__Q6IME9;CON__Q8N1N4-2;CON__Q7RTT2;A0A0D9R041;CON__Q3SY84;A0A0D9R049;CON__Q7RTS7;A0A0D9R030;CON__Q32MB2;CON__Q14CN4-1;CON__H-INV:HIT000016045;A0A0D9R0B5;CON__O43790;A0A0D9RS65;P84198;A0A0D9RJU1;A0A0D9RDZ6;A0A0D9RFQ0;CON__Q61726;A0A…	CON__P05787;CON__Q9DCV7;A0A0D9QZW8;CON__H-INV:HIT000292931;CON__Q01546;CON__P12035;CON__Q6ISB0;CON__Q3KNV1;CON__P08729;CON__Q9NSB2;CON__P07744	4;3;2;2;2;2;2;2;2;2;2;1;1;1;1;1;1;1;1;1;1;1;1;1;1;1;1;1;1;1;1;1;1;1;1;1;1;1;1;1;1	1;1;0;1;0;0;0;0;0;0;0;0;0;0;0;0;0;0;0;0;0;0;0;0;0;0;0;0;0;0;0;0;0;0;0;0;0;0;0;0;0	1;1;0;1;0;0;0;0;0;0;0;0;0;0;0;0;0;0;0;0;0;0;0;0;0;0;0;0;0;0;0;0;0;0;0;0;0;0;0;0;0	;;tr|A0A0D9QZW8|A0A0D9QZW8_CHLSB IF rod domain-containing protein OS=Chlorocebus sabaeus OX=60711 GN=KRT3 PE=4 SV=1;;;;;;;;	41	4	1	1	2	1	0	3	0	2	1	1	0	0	0	0	1	1	0	0	0	0	6.4	2.9	2.9	53.704	483	483;457;643;443;638;629;600;469;469;600;525;523;514;520;521;521;529;523;525;529;511;540;511;99;507;486;460;466;466;476;476;479;489;507;493;493;493;499;505;432;505	0	6.506	5	2.9	0	5	0	3.5	95286000	30468000	64818000	0	0	0	0	0
CON__P13647;A0A0D9R055	CON__P13647;A0A0D9R055	7;6	4;4	1;1	;tr|A0A0D9R055|A0A0D9R055_CHLSB IF rod domain-containing protein OS=Chlorocebus sabaeus OX=60711 GN=KRT5 PE=3 SV=1	2	7	4	1	1	1	0	7	0	2	0	1	0	4	0	0	0	0	0	1	0	0	11.2	6.3	1.7	62.378	590	590;593	0	55.205	1.7	1.7	0	11.2	0	2.9	15042000	0	525120	0	14517000	0	0	0
CON__P35527;A0A0D9S2F4	CON__P35527;A0A0D9S2F4	10;6	9;5	9;5	;tr|A0A0D9S2F4|A0A0D9S2F4_CHLSB IF rod domain-containing protein OS=Chlorocebus sabaeus OX=60711 GN=KRT9 PE=3 SV=1	2	10	9	9	7	0	4	6	0	3	7	0	4	5	0	2	7	0	4	5	0	2	20.4	19.3	19.3	62.129	623	623;633	0	164.62	15.4	0	8.5	12.8	0	5.1	138940000	60026000	0	18641000	22827000	0	37444000	13339000
CON__P35908v2;CON__P35908;A0A0D9R016	CON__P35908v2;CON__P35908;A0A0D9R016	8;8;6	6;6;4	2;2;1	;;tr|A0A0D9R016|A0A0D9R016_CHLSB Keratin 2 OS=Chlorocebus sabaeus OX=60711 GN=KRT2 PE=3 SV=1	3	8	6	2	3	3	0	4	0	5	2	2	0	2	0	3	0	1	0	0	0	1	14.2	11.1	4.5	65.432	639	639;645;641	0	37.47	5.5	5.5	0	6.1	0	9.5	34527000	7817100	6723600	0	10002000	0	9984500	0
CON__Q9U6Y5	CON__Q9U6Y5	16	16	16		1	16	16	16	10	10	10	15	16	16	10	10	10	15	16	16	10	10	10	15	16	16	67.1	67.1	67.1	28.106	249	249	0	323.31	35.7	35.7	35.7	57.8	67.1	67.1	112620000000	7606300000	8982100000	4608800000	29063000000	32192000000	30167000000	2776200000
H6U5Q1;A0A0D9R2V4	H6U5Q1;A0A0D9R2V4	15;13	15;13	15;13	tr|H6U5Q1|H6U5Q1_CHLAE Nucleolin OS=Chlorocebus aethiops OX=9534 PE=2 SV=1;tr|A0A0D9R2V4|A0A0D9R2V4_CHLSB Nucleolin OS=Chlorocebus sabaeus OX=60711 GN=NCL PE=4 SV=1	2	15	15	15	12	13	12	0	1	1	12	13	12	0	1	1	12	13	12	0	1	1	19.2	19.2	19.2	76.868	712	712;463	0	181.11	16	17	15.4	0	1.1	1.3	773460000	261500000	294490000	216220000	0	0	1255200	39110000
Q2VIM8;A0A0D9R7Y9	Q2VIM8	8;1	8;1	6;0	tr|Q2VIM8|Q2VIM8_CHLSB RBM1 (Fragment) OS=Chlorocebus sabaeus OX=60711 PE=4 SV=1	2	8	8	6	6	5	6	0	0	0	6	5	6	0	0	0	5	4	4	0	0	0	19.5	19.5	13.8	41.786	385	385;394	0	65.538	15.3	11.7	15.8	0	0	0	155680000	49969000	58570000	47137000	0	0	0	13324000
Q2VIN8	Q2VIN8	12	1	1	tr|Q2VIN8|Q2VIN8_CHLSB Polyadenylate-binding protein (Fragment) OS=Chlorocebus sabaeus OX=60711 PE=3 SV=1	1	12	1	1	11	11	10	0	0	0	1	1	1	0	0	0	1	1	1	0	0	0	16.9	1.7	1.7	70.839	635	635	0	7.1568	15.4	15.4	16.1	0	0	0	8008200	4901400	1912200	1194600	0	0	0	0
[truncated: 26 more columns]

## Sheet: 2b
LFQ intensity H1	LFQ intensity H2	LFQ intensity H3	LFQ intensity HC1	LFQ intensity HC2	LFQ intensity HC3	Only identified by site	Reverse	Potential contaminant	Student's T-test Significant H_HC	Student's T-test significant	Peptides	Razor + unique peptides	Unique peptides	Sequence coverage [%]	Unique + razor sequence coverage [%]	Unique sequence coverage [%]	Mol. weight [kDa]	Q-value	Score	Intensity	MS/MS count	-Log Student's T-test p-value H_HC	Student's T-test Difference H_HC	Student's T-test Test statistic H_HC	Protein IDs	Majority protein IDs	Gene name used for visualization	id
#!{Type}E	E	E	E	E	E	C	C	C	C	C	N	N	N	N	N	N	N	N	N	N	N	N	N	N	T	T		T
#!{C:Group1}H	H	H	HC	HC	HC
25.5719	25.3202	25.3499	22.4727	21.8424	21.7827				+	H_HC	9	9	9	40.4	40.4	40.4	40.445	0	71.214	133920000	40	2.5346	-1.78882	-6.48186	P84856;Q76N69;A0A0D9S9M0;A0A0D9RSK3;A0A0D9R480;A0A0D9R387;A0A0D9RYK5;A0A0D9RYK7;A0A0D9RE13;A0A0D9RFF1	P84856;Q76N69;A0A0D9S9M0;A0A0D9RSK3;A0A0D9R480;A0A0D9R387	ACTB	103
25.2467	25.2052	25.4142	22.0689	22.7161	21.4452						9	9	9	33.6	33.6	33.6	28.365	0	79.952	396810000	34	1.04896	-0.372334	-2.23274	A0A0D9R014	A0A0D9R014	-	16
23.941	23.734	23.555	22.0725	22.0699	22.3644						3	3	2	6.4	6.4	4.9	60.453	0	20.034	19084000	9	0.391735	-0.343215	-0.928389	A0A0D9RM49	A0A0D9RM49	-	59
25.2208	25.1655	25.4041	21.9494	21.5043	21.9238						4	4	4	25.4	25.4	25.4	22.866	0	29.093	65526000	17	0.469582	-0.163365	-1.08442	A0A0D9S7H2	A0A0D9S7H2	-	92
24.5404	24.5595	24.2303	21.8716	22.4672	21.7043						4	4	4	21.1	21.1	21.1	29.801	0	40.701	38988000	13	0.234655	-0.093778	-0.597151	A0A0D9S4H7	A0A0D9S4H7	-	86
26.074	26.0212	25.9971	22.5283	22.2038	22.7886						3	3	3	12.9	12.9	12.9	29.391	0	18.649	42800000	8	1.03092	0.258809	2.19541	A0A0D9R4L8	A0A0D9R4L8	-	23
26.1691	26.2533	26.0577	21.9489	21.3375	21.823						2	2	2	4.4	4.4	4.4	58.825	0	12.651	25873000	8	0.618689	0.444857	1.3768	A0A0D9S7Y1	A0A0D9S7Y1	-	96
24.5442	24.6211	24.9065	21.9521	22.9006	21.9115						4	4	4	2.2	2.2	2.2	241.81	0	24.372	43279000	11	0.950098	0.552968	2.03028	A0A0D9RTU4	A0A0D9RTU4	-	70
25.7824	25.42	25.2785	25.8089	26.0105	25.7786						3	3	3	16.7	16.7	16.7	22.876	0	87.031	43051000	6	0.655246	0.604059	1.44801	A0A0D9S6D9	A0A0D9S6D9	-	89
22.8973	22.9167	22.8326	21.6182	22.495	21.8425				+	H_HC	9	9	9	31.9	31.9	31.9	31.512	0	57.741	75131000	16	1.88786	0.887601	4.27038	A0A0D9S5R4	A0A0D9S5R4	-	87
26.9321	27.1702	26.8877	22.1354	22.3689	22.0297				+	H_HC	7	7	7	11.3	11.3	11.3	76.528	0	84.805	67754000	13	1.5621	0.89697	3.39476	A0A0D9R3S5;A0A0D9RLX5	A0A0D9R3S5	-	19
22.5043	22.3753	22.7032	22.1661	22.4008	22.2395						2	2	1	6.9	6.9	3.4	34.269	0	13.414	32045000	8	0.809479	0.907693	1.74972	A0A0D9RXB8;A0A0D9QZK8	A0A0D9RXB8;A0A0D9QZK8	-	74
27.4522	27.411	27.6934	22.0456	22.2529	22.8425				+	H_HC	5	5	4	11.8	11.8	9.2	52.221	0	34.008	73161000	12	2.85294	0.938169	7.87874	A0A0D9REQ6	A0A0D9REQ6	-	44
26.2544	26.0292	25.9555	21.8612	22.1167	22.2109						7	7	7	13	13	13	76.65	0	41.267	46416000	9	1.1828	0.967486	2.51587	A0A0D9RB84	A0A0D9RB84	-	38
25.099	24.9707	24.6876	21.832	22.2423	22.1178				+	H_HC	4	4	4	17	17	17	36.029	0	73.822	63987000	8	3.02836	1.026	8.75827	A0A0D9RKC1	A0A0D9RKC1	DECR1	56
24.8821	25.1767	25.7261	22.6077	22.1798	21.5309				+	H_HC	2	2	2	33.9	33.9	33.9	6.6767	0	19.951	23165000	4	1.99811	1.15012	4.59831	A0A0D9RRX9	A0A0D9RRX9	RPS29	68
26.6516	26.5838	26.7389	22.2794	21.3793	22.6228				+	H_HC	4	4	4	44.3	44.3	44.3	12.77	0	62.712	104000000	17	1.4885	1.52951	3.21381	A0A0D9RIV1	A0A0D9RIV1	RPL30	54
24.9686	24.8686	22.7706	21.4584	21.9557	21.7078				+	H_HC	3	3	3	14.7	14.7	14.7	25.097	0	52.927	84100000	11	3.35098	1.57436	10.6162	A0A0D9QVU1	A0A0D9QVU1	EIF4E	3
24.5361	24.7316	24.8062	22.4103	22.9347	22.4424				+	H_HC	10	10	10	35.2	35.2	35.2	29.945	0	323.31	1534100000	58	2.81557	1.68907	7.70206	A0A0D9S1G6;A0A0D9SC75	A0A0D9S1G6;A0A0D9SC75	RPS3A	78
25.062	25.0725	25.136	21.5111	21.9209	21.8972				+	H_HC	4	4	4	30.2	30.2	30.2	12.441	0	50.272	61387000	11	2.2706	1.77018	5.49011	A0A0D9RRX3;A0A0D9RBW5	A0A0D9RRX3;A0A0D9RBW5	RPL36A	39
22.6589	22.7374	22.7422	22.4916	21.5264	21.218				+	H_HC	4	4	4	26.5	26.5	26.5	13.743	0	41.898	89016000	13	2.01189	1.7877	4.64055	A0A0D9S3R7;A0A0D9SCH7	A0A0D9S3R7;A0A0D9SCH7	RPL13a	84
23.5706	23.5217	23.8585	21.7046	21.4622	22.4734				+	H_HC	10	10	10	25.2	25.2	25.2	53.031	0	67.14	136870000	25	2.60938	1.83726	6.78886	A0A0D9RNC9	A0A0D9RNC9	IGF2BP3	61
25.166	25.0041	24.6915	21.9875	21.3394	22.1881				+	H_HC	3	3	3	22.7	22.7	22.7	13.373	0	38.766	72176000	11	3.90869	1.92081	14.7369	A0A0D9RQ30	A0A0D9RQ30	RPS20	65
26.2635	26.4049	27.0523	23.321	21.1688	22.2343				+	H_HC	6	6	6	35.6	35.6	35.6	15.86	0	40.415	193080000	28	2.90316	1.99504	8.122	A0A0D9SC51	A0A0D9SC51	RPL32	114
25.1442	25.1407	24.1352	22.72	21.3459	21.2678				+	H_HC	2	2	2	15.4	15.4	15.4	15.069	0	19.975	102850000	9	3.43455	2.09551	11.1544	A0A0D9RAB6	A0A0D9RAB6	Rps24	36
22.9862	22.9575	22.8552	21.957	22.2053	21.822				+	H_HC	3	3	3	19.6	19.6	19.6	20.748	0	32.878	125090000	14	1.92429	2.36991	4.37683	A0A0D9RHW3;A0A0D9SC26	A0A0D9RHW3;A0A0D9SC26	RPL17	48
24.6354	24.5315	24.5643	21.9737	22.1672	21.8983				+	H_HC	5	5	4	17.7	17.7	15.5	38.434	0	320.22	129910000	13	3.16926	2.42905	9.52894	A0A0D9QWR4	A0A0D9QWR4	HNRNPD	7
24.7171	24.497	24.5008	21.4412	21.8296	22.0076				+	H_HC	4	4	4	24.4	24.4	24.4	20.762	0	66.706	89169000	9	2.69005	2.43587	7.1341	A0A0D9QZI9;A0A0D9SE37	A0A0D9QZI9;A0A0D9SE37	RPL18A	13
25.3662	25.4907	25.3194	22.8689	22.9112	22.0235				+	H_HC	8	8	6	19.5	19.5	13.8	41.786	0	65.538	155680000	24	2.86426	2.46714	7.93301	Q2VIM8;A0A0D9R7Y9	Q2VIM8	RBMXL1	132
24.4723	24.4963	24.6465	22.7851	22.6253	21.095				+	H_HC	2	2	2	18.8	18.8	18.8	14.759	0	15.756	93466000	13	2.10263	2.47907	4.92602	A0A0D9SDY5;A0A0D9S8T4	A0A0D9SDY5;A0A0D9S8T4	RPL22	98
28.4471	28.3119	28.1567	21.4714	21.5977	21.9781				+	H_HC	13	13	13	16.5	16.5	16.5	89.025	0	152.43	300120000	28	1.56995	2.49534	3.41439	A0A0D9RA32	A0A0D9RA32	HNRNPU	35
25.8963	25.7001	25.6975	21.949	21.8585	22.1142				+	H_HC	9	9	9	32.3	32.3	32.3	29.597	0	71.707	233490000	34	5.12804	2.56401	29.9047	Q76N24;A0A0D9RFF7;A0A0D9SDM5;A0A0D9S0E5;A0A0D9S0D6;A0A0D9RP67	Q76N24;A0A0D9RFF7;A0A0D9SDM5;A0A0D9S0E5;A0A0D9S0D6	RPS4X	45
23.5418	23.7546	23.9527	21.4164	22.2312	23.0129				+	H_HC	4	4	4	17.9	17.9	17.9	16.291	0	167.03	285670000	17	3.16526	2.7909	9.50624	A0A0D9RGJ5	A0A0D9RGJ5	RPS14	47
23.6658	23.2805	23.5298	22.5085	22.4852	22.4043				+	H_HC	6	6	2	22.5	22.5	7.5	31.174	0	42.67	156630000	17	3.98659	2.81219	15.4229	A0A0D9SE27;A0A0D9S9D4;A0A0D9RII9;A0A0D9RFM7;A0A0D9RFI2;A0A0D9S9N5;A0A0D9QUP6;A0A0D9SCA5;A0A0D9SBT1;A0A0D9SAT6;A0A0D9SAV2;A0A0D9SBK0	A0A0D9SE27;A0A0D9S9D4;A0A0D9RII9;A0A0D9RFM7;A0A0D9RFI2;A0A0D9S9N5;A0A0D9QUP6;A0A0D9SCA5;A0A0D9SBT1;A0A0D9SAT6;A0A0D9SAV2	RPS2	46
25.4497	25.1025	25.3749	22.3781	21.9442	22.1532				+	H_HC	4	4	4	20.1	20.1	20.1	23.042	0	58.28	271830000	13	3.60453	2.82353	12.3301	A0A0D9RWG7	A0A0D9RWG7	RPL14	73
21.3795	21.286	21.7147	21.3995	21.5185	22.4919				+	H_HC	7	7	7	17.1	17.1	17.1	32.337	0	59.799	240090000	26	3.60706	2.82501	12.3485	A0A0D9RVK4;A0A0D9S930	A0A0D9RVK4	HNRNPC	72
27.4535	27.4106	27.7822	21.9267	22.4539	21.9013				+	H_HC	7	7	7	24.5	24.5	24.5	36.091	0	122.37	207220000	19	4.11442	2.85504	16.6165	A0A0D9R723;A0A0D9S7B8;A0A0D9RBI2	A0A0D9R723	ELAVL1	29
23.8958	23.6502	23.5708	21.4712	22.3366	21.7973				+	H_HC	4	4	4	17.5	17.5	17.5	29.854	0	131.24	152920000	14	2.73365	2.85577	7.32701	A0A0D9S3H8;A0A0D9R8E2	A0A0D9S3H8;A0A0D9R8E2	HNRNPAB	83
27.0716	27.1947	26.8318	21.8216	22.1767	22.0356				+	H_HC	5	5	5	60	60	60	11.665	0	67.827	231380000	19	2.19557	3.02879	5.23217	A0A0D9RDT9	A0A0D9RDT9	RPLP2	42
25.2598	25.2442	25.2375	22.0192	22.226	22.226				+	H_HC	11	11	11	31.5	31.5	31.5	39.594	0	228.64	449730000	35	5.82138	3.0901	44.619	A0A0D9RPE9;A0A0D9RQM1;A0A0D9R241	A0A0D9RPE9;A0A0D9RQM1;A0A0D9R241	HNRNPA3	64
23.846	23.8602	23.7616	21.6654	21.9413	22.0987				+	H_HC	6	6	6	28.6	28.6	28.6	24.831	0	61.77	260140000	28	3.3623	3.11549	10.6876	A0A0D9RC78;A0A0D9SDL3	A0A0D9RC78;A0A0D9SDL3	RPL10A	40
22.9414	22.6442	22.9992	22.1396	21.3795	21.6152				+	H_HC	2	2	2	21.2	21.2	21.2	12.259	0	323.31	145960000	8	4.36629	3.15056	19.2383	A0A0D9RKV5	A0A0D9RKV5	ERH	57
22.6372	22.5192	23.1001	22.0905	21.9081	22.5991				+	H_HC	5	5	5	16.3	16.3	16.3	28.024	0	75.995	233600000	18	2.85941	3.15546	7.90974	A0A0D9R787;A0A0D9SDK4;A0A0D9R535	A0A0D9R787;A0A0D9SDK4	RPL8	30
24.8734	24.9313	24.9193	21.726	22.0155	22.5075				+	H_HC	15	15	15	19.2	19.2	19.2	76.868	0	181.11	773460000	48	2.91335	3.18021	8.17214	H6U5Q1;A0A0D9R2V4	H6U5Q1;A0A0D9R2V4	H6U5Q1	131
25.1575	25.4709	25.577	22.4375	22.3407	22.9566				+	H_HC	8	8	3	20.8	20.8	7.3	32.582	0	143.62	351350000	37	2.42097	3.20176	6.0381	A0A0D9SBL0;A0A0D9RN23;A0A0D9SDH4	A0A0D9SBL0;A0A0D9RN23	RPL6	110
22.7699	22.5732	22.4246	22.4511	21.8738	20.7195				+	H_HC	9	9	9	40.3	40.3	40.3	26.688	0	158.16	384530000	32	3.00271	3.21197	8.62434	A0A0D9QV93	A0A0D9QV93	RPS3	1
26.6855	26.5916	26.5297	24.0611	21.9819	21.6818				+	H_HC	6	6	6	29.4	29.4	29.4	24.291	0	323.31	1198800000	41	3.82985	3.23596	14.0728	A0A0D9S9I8	A0A0D9S9I8	RPL13	102
25.4212	25.6866	26.1862	22.3156	22.0757	22.5399				+	H_HC	4	4	4	26.2	26.2	26.2	18.565	0	104.68	219310000	14	3.18392	3.23792	9.61262	A0A0D9SCE0	A0A0D9SCE0	RPL21	115
27.3696	27.7615	27.3852	25.5238	26.1383	25.7869				+	H_HC	3	3	3	35.2	35.2	35.2	13.936	0	29.221	190840000	15	3.16697	3.30751	9.51592	A0A0D9SCK3;A0A0D9SD10;A0A0D9SCL9;A0A0D9SCL4;A0A0D9SCL2;A0A0D9SCK1;A0A0D9SA36;A0A0D9S972;A0A0D9S9R8;A0A0D9RT40;A0A0D9SA89;A0A0D9SA92;A0A0D9SAA0;A0A0D9SCM3;A0A0D9SAU6	A0A0D9SCK3;A0A0D9SD10;A0A0D9SCL9;A0A0D9SCL4;A0A0D9SCL2;A0A0D9SCK1;A0A0D9SA36;A0A0D9S972;A0A0D9S9R8;A0A0D9RT40;A0A0D9SA89;A0A0D9SA92;A0A0D9SAA0;A0A0D9SCM3	H2AC14	100
25.226	25.197	25.1465	21.9333	23.1121	21.9568				+	H_HC	3	3	3	11.3	11.3	11.3	30.506	0	104.03	215030000	12	4.78895	3.31374	24.58	A0A0D9RAL5;A0A0D9SD08;Q9TSP8	A0A0D9RAL5;A0A0D9SD08	RPS6	37
24.1388	24.0871	24.1009	22.7398	21.5524	22.6714				+	H_HC	8	8	8	51.4	51.4	51.4	16.445	0	97.974	311600000	29	3.87091	3.38142	14.415	A0A0D9QV09	A0A0D9QV09	RPS16	0
25.7767	25.7278	26.0135	21.6276	22.2699	21.4475				+	H_HC	6	6	6	43.4	43.4	43.4	15.798	0	70.853	502290000	32	3.72345	3.45424	13.2223	A0A0D9S1C8;A0A0D9SCB9;A0A0D9SCR2	A0A0D9S1C8;A0A0D9SCB9	RPL27	77
22.47	22.2559	21.9892	22.1903	22.4326	22.3735				+	H_HC	3	3	3	22.3	22.3	22.3	16.545	0	26.351	166070000	15	4.55926	3.47096	21.5177	A0A0D9QWP9;A0A0D9SD24	A0A0D9QWP9	RPL27A	5
23.1499	23.0266	22.9527	22.0687	22.5365	21.8611				+	H_HC	6	6	6	35	35	35	16.142	0	91.449	445070000	28	4.4882	3.52388	20.6489	A0A0D9QXK1;A0A0D9SA07	A0A0D9QXK1;A0A0D9SA07	RPS13	10
25.8333	25.6729	26.1946	22.3004	21.772	21.8855				+	H_HC	23	23	23	55.6	55.6	55.6	45.625	0	323.31	16229000000	269	4.64706	3.70585	22.641	A0A6B9VLF5	A0A6B9VLF5	N	123
23.2557	22.9003	22.2664	21.7207	22.7549	22.1345				+	H_HC	2	2	2	8.6	8.6	8.6	17.735	0	16.315	197840000	15	5.54407	3.79073	38.0239	A0A0D9RI58	A0A0D9RI58	RPS15	50
23.3116	22.9509	22.862	23.3279	23.1367	23.15				+	H_HC	25	17	16	33.9	24.4	23	72.363	0	252.33	976170000	66	3.10826	3.82234	9.18795	A0A0D9S7P0	A0A0D9S7P0	PABPC4	94
28.4107	28.3277	28.5777	23.7331	21.5393	22.1223				+	H_HC	8	8	8	46	46	46	15.715	0	159.74	555940000	29	4.21099	3.91434	17.5775	A0A0D9S602;A0A0D9SAS2	A0A0D9S602;A0A0D9SAS2	RPL28	88
25.7237	25.5971	25.5256	20.9733	22.1321	22.274				+	H_HC	5	5	5	29.4	29.4	29.4	13.906	0	30.18	253330000	11	5.08342	4.01676	29.1435	A0A0D9SCL5;A0A0D9SCK7;A0A0D9SCK4;A0A0D9SCK2;A0A0D9SCK0;A0A0D9SA85;A0A0D9R6C1;A0A0D9SCL8;A0A0D9SCK8;A0A0D9SCJ7;A0A0D9SA87;A0A0D9SCM2;A0A0D9SA35;A0A0D9SA34	A0A0D9SCL5;A0A0D9SCK7;A0A0D9SCK4;A0A0D9SCK2;A0A0D9SCK0;A0A0D9SA85;A0A0D9R6C1;A0A0D9SCL8;A0A0D9SCK8;A0A0D9SCJ7;A0A0D9SA87;A0A0D9SCM2	H2BC4	27
22.2119	22.0329	21.8849	21.9603	21.8512	20.9836				+	H_HC	8	8	8	27	27	27	24.338	0	96.747	744600000	42	2.23702	4.02738	5.37342	A0A0D9S109	A0A0D9S109	RPS19	76
24.5894	24.0935	23.8518	21.3085	21.1846	22.6044				+	H_HC	14	14	14	40.6	40.6	40.6	29.967	0	219.25	795910000	65	4.06289	4.03026	16.1249	A0A0D9S9U1;A0A0D9RXA3;A0A0D9SA69;A0A0D9SB06;A0A0D9SCN6;A0A0D9SC65;A0A0D9QYD6;A0A0D9RLZ7;A0A0D9SAY5;A0A0D9S7F5	A0A0D9S9U1;A0A0D9RXA3;A0A0D9SA69;A0A0D9SB06;A0A0D9SCN6	RPL7A	104
25.184	25.4188	25.2644	22.6144	21.4465	21.8837				+	H_HC	10	10	10	51.9	51.9	51.9	18.431	0	70.453	684530000	46	3.97602	4.05764	15.328	A0A0D9S3T6;A0A0D9S9S6;A0A0D9RW83	A0A0D9S3T6;A0A0D9S9S6;A0A0D9RW83	RPS11	85
27.4686	26.7862	27.0565	23.6624	23.8761	24.0649				+	H_HC	4	4	4	30.1	30.1	30.1	13.613	0	86.232	469560000	16	3.92029	4.16777	14.8372	A0A0D9SB62;A0A0D9S3Q5;A0A0D9SA45;A0A0D9SDJ1	A0A0D9SB62;A0A0D9S3Q5;A0A0D9SA45;A0A0D9SDJ1	RPS25	107
22.46	22.3605	22.895	23.9621	24.7288	24.3911				+	H_HC	4	4	4	35.8	35.8	35.8	17.832	0	209.9	354320000	15	4.98422	4.2092	27.5194	A0A0D9SB72;A0A0D9RMP0;A0A0D9SA74;A0A0D9S8Q6;A0A0D9SD74	A0A0D9SB72;A0A0D9RMP0;A0A0D9SA74	RPL12	108
25.5943	25.8873	26.3704	22.1121	21.7454	21.9037				+	H_HC	7	7	7	38.6	38.6	38.6	17.258	0	252.21	749020000	37	2.53768	4.33216	6.49426	A0A0D9RDI7;A0A0D9RB23;A0A0D9SAT7	A0A0D9RDI7	RPL26	41
28.0404	27.9368	27.8532	21.8923	21.976	21.6291				+	H_HC	2	2	2	19	19	19	12.201	0	18.983	290660000	10	4.77757	4.39936	24.4186	A0A0D9SB97	A0A0D9SB97	RPL36	109
26.049	25.9031	26.0412	22.3813	21.5993	21.5094				+	H_HC	9	9	9	28	28	28	38.716	0	258.1	843070000	48	4.66498	4.45686	22.8774	A0A0D9QZF1;A0A0D9SBB0;A0A0D9S940;A0A0D9SED0;A0A0D9RCV5;A0A0D9QXK8;A0A0D9SC01;A0A0D9SAF5	A0A0D9QZF1	HNRNPA1	12
26.2312	26.1758	25.8106	21.7173	21.9808	21.8919				+	H_HC	17	17	16	58.2	58.2	58.2	40.193	0	323.31	1434500000	81	3.58945	4.56425	12.2212	A0A0D9R8L5;A0A0D9RHD7	A0A0D9R8L5	YBX3	33
26.0442	26.3112	26.4598	22.0544	21.9492	21.6135				+	H_HC	10	10	10	42.3	42.3	42.3	17.695	0	109.89	865360000	42	5.45809	4.81867	36.1832	A0A0D9SAG1;A0A0D9R464;A0A0D9S9Z6;A0A0D9SA43;A0A0D9RZC1;A0A0D9SCN9	A0A0D9SAG1;A0A0D9R464;A0A0D9S9Z6;A0A0D9SA43;A0A0D9RZC1	RPL23A	21
24.6091	25.3176	25.6409	21.8371	21.3223	22.8029				+	H_HC	15	15	15	53	53	53	37.429	0	197.41	1119000000	51	5.34268	5.02143	33.8514	A0A0D9RNX3;A0A0D9QYM4	A0A0D9RNX3	HNRNPA2B1	63
24.1287	23.9943	24.2206	22.5848	21.9624	21.8113				+	H_HC	3	3	3	27	27	27	13.336	0	57.174	479840000	15	4.1603	5.10485	17.0665	A0A0D9SCR9	A0A0D9SCR9	RPL31	119
25.1279	24.885	25.3901	21.3697	21.8982	22.4214				+	H_HC	3	3	3	9	9	9	14.386	0	24.012	634560000	17	4.45002	5.13854	20.1966	A0A0D9R5N6	A0A0D9R5N6	FAU	26
27.7955	27.6148	27.9007	21.5909	21.9424	22.1935				+	H_HC	2	2	2	14.6	14.6	14.6	17.441	0	31.517	613960000	12	4.84383	5.45479	25.3732	A0A0D9RN36;A0A0D9RZ53;A0A0D9R6U8	A0A0D9RN36;A0A0D9RZ53;A0A0D9R6U8	RPL29	60
26.7218	26.7891	26.9028	21.6288	22.2414	21.2289				+	H_HC	9	9	2	27.2	27.2	9.4	21.579	0	84.168	1657900000	52	5.14888	5.86144	30.267	A0A0D9SCL7	A0A0D9SCL7	H1-2	118
29.9452	30.0231	29.6811	25.9369	26.3675	26.2274				+	H_HC	11	10	10	49.8	45.5	45.5	29.486	0	323.31	3490000000	120	3.08278	5.97378	9.04887	A0A0D9S7K7	A0A0D9S7K7	YBX1	93
25.221	25.2574	25.5273	22.5011	22.562	21.4019				+	H_HC	3	3	3	22	22	22	14.501	0	123.07	868310000	20	6.08425	6.11099	51.9197	A0A0D9SA63	A0A0D9SA63	RPL35	105
23.6675	23.6563	23.829	21.1372	20.7863	21.8279				+	H_HC	34	34	18	48.9	48.9	29.7	70.67	0	323.31	9579900000	258	5.54712	6.62284	38.0907	A0A0D9RHW7;A0A0D9RP12;A0A0D9SAN7	A0A0D9RHW7	PABPC1	49

## Sheet: 3a
Protein IDs	Majority protein IDs	Peptide counts (all)	Peptide counts (razor+unique)	Peptide counts (unique)	Fasta headers	Number of proteins	Peptides	Razor + unique peptides	Unique peptides	Peptides H1	Peptides H2	Peptides H3	Peptides HC1	Peptides HC2	Peptides HC3	Razor + unique peptides H1	Razor + unique peptides H2	Razor + unique peptides H3	Razor + unique peptides HC1	Razor + unique peptides HC2	Razor + unique peptides HC3	Unique peptides H1	Unique peptides H2	Unique peptides H3	Unique peptides HC1	Unique peptides HC2	Unique peptides HC3	Sequence coverage [%]	Unique + razor sequence coverage [%]	Unique sequence coverage [%]	Mol. weight [kDa]	Sequence length	Sequence lengths	Q-value	Score	Sequence coverage H1 [%]	Sequence coverage H2 [%]	Sequence coverage H3 [%]	Sequence coverage HC1 [%]	Sequence coverage HC2 [%]	Sequence coverage HC3 [%]	Intensity	Intensity H1	Intensity H2	Intensity H3	Intensity HC1	Intensity HC2	Intensity HC3	LFQ intensity H1
A0A0D9QV09	A0A0D9QV09	3	3	3	tr|A0A0D9QV09|A0A0D9QV09_CHLSB Uncharacterized protein OS=Chlorocebus sabaeus OX=60711 GN=RPS16 PE=3 SV=1	1	3	3	3	0	3	3	0	0	0	0	3	3	0	0	0	0	3	3	0	0	0	21.9	21.9	21.9	16.445	146	146	0	49.09	0	21.9	21.9	0	0	0	34146000	0	17513000	16633000	0	0	0	0
A0A0D9QV93	A0A0D9QV93	3	3	3	tr|A0A0D9QV93|A0A0D9QV93_CHLSB 40S ribosomal protein S3 OS=Chlorocebus sabaeus OX=60711 GN=RPS3 PE=3 SV=1	1	3	3	3	1	2	2	0	2	1	1	2	2	0	2	1	1	2	2	0	2	1	14.4	14.4	14.4	26.688	243	243	0	19.612	5.3	10.7	9.1	0	10.7	5.3	35505000	5158900	7891600	14964000	0	4410400	3080400	0
A0A0D9QWP9	A0A0D9QWP9	2	2	2	tr|A0A0D9QWP9|A0A0D9QWP9_CHLSB 60S ribosomal protein L27a OS=Chlorocebus sabaeus OX=60711 PE=3 SV=1	1	2	2	2	1	1	2	0	0	0	1	1	2	0	0	0	1	1	2	0	0	0	15.5	15.5	15.5	16.545	148	148	0	29.206	8.1	8.1	15.5	0	0	0	21231000	2562300	4090700	14578000	0	0	0	0
A0A0D9QWR4;A0A0D9QWR3	A0A0D9QWR4;A0A0D9QWR3	2;1	2;1	2;1	tr|A0A0D9QWR4|A0A0D9QWR4_CHLSB Uncharacterized protein OS=Chlorocebus sabaeus OX=60711 GN=HNRNPD PE=4 SV=1;tr|A0A0D9QWR3|A0A0D9QWR3_CHLSB Uncharacterized protein OS=Chlorocebus sabaeus OX=60711 GN=HNRNPDL PE=4 SV=1	2	2	2	2	0	2	2	0	0	0	0	2	2	0	0	0	0	2	2	0	0	0	6.2	6.2	6.2	38.434	355	355;420	0	40.859	0	6.2	6.2	0	0	0	41131000	0	20444000	20687000	0	0	0	0
A0A0D9QXK1;A0A0D9SA07	A0A0D9QXK1;A0A0D9SA07	4;2	4;2	4;2	tr|A0A0D9QXK1|A0A0D9QXK1_CHLSB 40S ribosomal protein S13 OS=Chlorocebus sabaeus OX=60711 PE=3 SV=1;tr|A0A0D9SA07|A0A0D9SA07_CHLSB 40S ribosomal protein S13 OS=Chlorocebus sabaeus OX=60711 PE=3 SV=1	2	4	4	4	3	2	3	0	0	0	3	2	3	0	0	0	3	2	3	0	0	0	22.1	22.1	22.1	16.142	140	140;151	0	24.412	17.1	16.4	21.4	0	0	0	51072000	8397700	14305000	28369000	0	0	0	6074400
A0A0D9QYJ1	A0A0D9QYJ1	2	2	2	tr|A0A0D9QYJ1|A0A0D9QYJ1_CHLSB Serine/arginine-rich splicing factor 2 OS=Chlorocebus sabaeus OX=60711 GN=SRSF2 PE=3 SV=1	1	2	2	2	1	1	2	0	1	0	1	1	2	0	1	0	1	1	2	0	1	0	6.8	6.8	6.8	25.476	221	221	0	59.399	3.2	3.2	6.8	0	3.6	0	34307000	5178300	9259000	18310000	0	1559100	0	0
A0A0D9QZF1;A0A0D9SBB0;A0A0D9SED0;A0A0D9S940;A0A0D9QXK8;A0A0D9RCV5;A0A0D9SAF5	A0A0D9QZF1;A0A0D9SBB0;A0A0D9SED0;A0A0D9S940	5;4;3;3;1;1;1	5;4;3;3;1;1;1	5;4;3;3;1;1;1	tr|A0A0D9QZF1|A0A0D9QZF1_CHLSB Helix-destabilizing protein OS=Chlorocebus sabaeus OX=60711 GN=HNRNPA1 PE=4 SV=1;tr|A0A0D9SBB0|A0A0D9SBB0_CHLSB Helix-destabilizing protein OS=Chlorocebus sabaeus OX=60711 PE=4 SV=1;tr|A0A0D9SED0|A0A0D9SED0_CHLSB Uncharacteri	7	5	5	5	3	5	3	1	1	1	3	5	3	1	1	1	3	5	3	1	1	1	14.2	14.2	14.2	38.716	372	372;319;320;320;267;304;372	0	36.643	12.1	14.2	9.4	3	3	3	76573000	12839000	39401000	23059000	413470	449900	411040	6741200
A0A0D9R013;CON__H-INV:HIT000016045;A0A0D9RS65	A0A0D9R013	17;1;1	1;0;0	1;0;0	tr|A0A0D9R013|A0A0D9R013_CHLSB Cytokeratin-1 OS=Chlorocebus sabaeus OX=60711 GN=KRT1 PE=3 SV=1	3	17	1	1	3	9	15	8	8	11	0	0	1	1	0	1	0	0	1	1	0	1	29.4	4.7	4.7	67.433	664	664;99;460	0	10.986	5.1	11.9	23.8	18.8	11.4	20.8	19051000	0	0	7682100	2975900	0	8393200	0
A0A0D9R014	A0A0D9R014	3	3	3	tr|A0A0D9R014|A0A0D9R014_CHLSB Serine/arginine-rich splicing factor 1 OS=Chlorocebus sabaeus OX=60711 GN=SRSF1 PE=3 SV=1	1	3	3	3	1	2	1	0	0	0	1	2	1	0	0	0	1	2	1	0	0	0	7.5	7.5	7.5	28.365	253	253	0	110.96	3.2	3.6	4	0	0	0	24311000	1553400	6719200	16038000	0	0	0	0
A0A0D9R241;A0A0D9RPE9;A0A0D9RQM1	A0A0D9R241;A0A0D9RPE9	3;3;1	3;3;1	3;3;1	tr|A0A0D9R241|A0A0D9R241_CHLSB Uncharacterized protein OS=Chlorocebus sabaeus OX=60711 PE=4 SV=1;tr|A0A0D9RPE9|A0A0D9RPE9_CHLSB Uncharacterized protein OS=Chlorocebus sabaeus OX=60711 GN=HNRNPA3 PE=4 SV=1	3	3	3	3	3	2	3	0	0	0	3	2	3	0	0	0	3	2	3	0	0	0	13.8	13.8	13.8	39.664	378	378;378;310	0	60.558	13.8	10.1	13.8	0	0	0	48372000	7453500	22627000	18291000	0	0	0	4804600
A0A0D9R2V4;H6U5Q1	A0A0D9R2V4;H6U5Q1	5;5	5;5	5;5	tr|A0A0D9R2V4|A0A0D9R2V4_CHLSB Nucleolin OS=Chlorocebus sabaeus OX=60711 GN=NCL PE=4 SV=1;tr|H6U5Q1|H6U5Q1_CHLAE Nucleolin OS=Chlorocebus aethiops OX=9534 PE=2 SV=1	2	5	5	5	3	3	4	0	0	0	3	3	4	0	0	0	3	3	4	0	0	0	11.2	11.2	11.2	50.304	463	463;712	0	31.75	7.3	7.3	8.6	0	0	0	25864000	5435100	7324800	13105000	0	0	0	2893200
A0A0D9R3S5	A0A0D9R3S5	2	2	2	tr|A0A0D9R3S5|A0A0D9R3S5_CHLSB Uncharacterized protein OS=Chlorocebus sabaeus OX=60711 GN=ILF3 PE=4 SV=1	1	2	2	2	0	2	1	0	0	0	0	2	1	0	0	0	0	2	1	0	0	0	3	3	3	76.528	706	706	0	12.076	0	3	1.4	0	0	0	6917200	0	4269200	2647900	0	0	0	0
A0A0D9SAG1;A0A0D9S9Z6;A0A0D9R464;A0A0D9SCN9;A0A0D9SA43	A0A0D9SAG1;A0A0D9S9Z6;A0A0D9R464;A0A0D9SCN9;A0A0D9SA43	2;2;2;1;1	2;2;2;1;1	2;2;2;1;1	tr|A0A0D9SAG1|A0A0D9SAG1_CHLSB Ribosomal_L23eN domain-containing protein OS=Chlorocebus sabaeus OX=60711 PE=3 SV=1;tr|A0A0D9S9Z6|A0A0D9S9Z6_CHLSB Ribosomal_L23eN domain-containing protein OS=Chlorocebus sabaeus OX=60711 PE=3 SV=1;tr|A0A0D9R464|A0A0D9R464_C	5	2	2	2	2	2	2	1	1	1	2	2	2	1	1	1	2	2	2	1	1	1	15.4	15.4	15.4	17.695	156	156;156;156;154;156	0	21.107	15.4	15.4	15.4	8.3	8.3	8.3	59786000	10305000	19296000	16147000	4699500	4875200	4463500	7344700
A0A0D9R5A7	A0A0D9R5A7	2	2	2	tr|A0A0D9R5A7|A0A0D9R5A7_CHLSB Heterogeneous nuclear ribonucleoprotein K OS=Chlorocebus sabaeus OX=60711 PE=4 SV=1	1	2	2	2	0	0	2	0	0	0	0	0	2	0	0	0	0	0	2	0	0	0	5.4	5.4	5.4	51.277	466	466	0	13.018	0	0	5.4	0	0	0	4478900	0	0	4478900	0	0	0	0
A0A0D9R5N6	A0A0D9R5N6	2	2	2	tr|A0A0D9R5N6|A0A0D9R5N6_CHLSB 40S ribosomal protein S30 OS=Chlorocebus sabaeus OX=60711 GN=FAU PE=3 SV=1	1	2	2	2	1	1	2	1	0	1	1	1	2	1	0	1	1	1	2	1	0	1	8.3	8.3	8.3	14.386	133	133	0	12.073	8.3	8.3	8.3	8.3	0	8.3	9714500	2701400	2707300	2804500	688570	0	812740	0
A0A0D9R6E6;D9MWX4;A0A0D9R6R1;A0A0D9RDH4;A0A0D9S4P1;REV__A0A0D9RU84	A0A0D9R6E6	17;6;2;2;2;1	17;6;2;2;2;1	17;6;2;2;2;1	tr|A0A0D9R6E6|A0A0D9R6E6_CHLSB Uncharacterized protein OS=Chlorocebus sabaeus OX=60711 GN=MYH9 PE=3 SV=1	6	17	17	17	7	14	11	0	0	0	7	14	11	0	0	0	7	14	11	0	0	0	10.1	10.1	10.1	226.62	1960	1960;317;1953;1976;2036;1341	0	159.11	3.6	8	6.6	0	0	0	115470000	21563000	45301000	48610000	0	0	0	4655200
A0A0D9R723;A0A0D9S7B8;A0A0D9RBI2	A0A0D9R723	6;1;1	6;1;1	6;1;1	tr|A0A0D9R723|A0A0D9R723_CHLSB ELAV-like protein OS=Chlorocebus sabaeus OX=60711 GN=ELAVL1 PE=3 SV=1	3	6	6	6	1	5	5	0	0	0	1	5	5	0	0	0	1	5	5	0	0	0	25.5	25.5	25.5	36.091	326	326;366;388	0	63.217	3.4	22.7	17.8	0	0	0	77211000	9528900	33680000	34002000	0	0	0	0
A0A0D9SDK4;A0A0D9R787	A0A0D9SDK4;A0A0D9R787	2;2	2;2	2;2	tr|A0A0D9SDK4|A0A0D9SDK4_CHLSB 60S ribosomal protein L8 OS=Chlorocebus sabaeus OX=60711 PE=4 SV=1;tr|A0A0D9R787|A0A0D9R787_CHLSB 60S ribosomal protein L8 OS=Chlorocebus sabaeus OX=60711 PE=3 SV=1	2	2	2	2	2	2	1	2	1	1	2	2	1	2	1	1	2	2	1	2	1	1	10.5	10.5	10.5	27.997	257	257;257	0	25.347	10.5	10.5	4.3	10.5	4.3	4.3	52093000	11251000	15855000	8519100	6626200	5365800	4476000	6680900
A0A0D9R8L5;A0A0D9RHD7	A0A0D9R8L5	7;2	7;2	7;2	tr|A0A0D9R8L5|A0A0D9R8L5_CHLSB CSD domain-containing protein OS=Chlorocebus sabaeus OX=60711 GN=YBX3 PE=4 SV=1	2	7	7	7	2	4	6	0	0	0	2	4	6	0	0	0	2	4	6	0	0	0	25.2	25.2	25.2	40.193	373	373;359	0	111.62	6.4	15.8	24.9	0	0	0	115580000	14087000	35761000	65732000	0	0	0	0
A0A0D9RA32	A0A0D9RA32	4	4	4	tr|A0A0D9RA32|A0A0D9RA32_CHLSB Uncharacterized protein OS=Chlorocebus sabaeus OX=60711 GN=HNRNPU PE=4 SV=1	1	4	4	4	2	3	1	0	0	0	2	3	1	0	0	0	2	3	1	0	0	0	3.7	3.7	3.7	89.025	806	806	0	52.725	2.1	2.2	1.5	0	0	0	33330000	10783000	16382000	6164500	0	0	0	7915300
A0A0D9RAL5;A0A0D9SD08	A0A0D9RAL5;A0A0D9SD08	2;1	2;1	2;1	tr|A0A0D9RAL5|A0A0D9RAL5_CHLSB 40S ribosomal protein S6 OS=Chlorocebus sabaeus OX=60711 PE=3 SV=1;tr|A0A0D9SD08|A0A0D9SD08_CHLSB 40S ribosomal protein S6 OS=Chlorocebus sabaeus OX=60711 PE=3 SV=1	2	2	2	2	1	1	1	0	0	0	1	1	1	0	0	0	1	1	1	0	0	0	7.5	7.5	7.5	30.506	266	266;254	0	14.076	4.5	3	3	0	0	0	21667000	2541100	9850300	9275500	0	0	0	0
A0A0D9RRX3;A0A0D9RBW5	A0A0D9RRX3;A0A0D9RBW5	2;2	2;2	2;2	tr|A0A0D9RRX3|A0A0D9RRX3_CHLSB Uncharacterized protein OS=Chlorocebus sabaeus OX=60711 PE=3 SV=1;tr|A0A0D9RBW5|A0A0D9RBW5_CHLSB RPL36A-HNRNPH2 readthrough OS=Chlorocebus sabaeus OX=60711 GN=RPL36A-HNRNPH2 PE=3 SV=1	2	2	2	2	1	1	2	0	1	0	1	1	2	0	1	0	1	1	2	0	1	0	14.2	14.2	14.2	12.441	106	106;142	0	31.063	7.5	7.5	14.2	0	6.6	0	24257000	2974000	4728100	14385000	0	2169900	0	0
A0A0D9RD33	A0A0D9RD33	5	5	4	tr|A0A0D9RD33|A0A0D9RD33_CHLSB Serine and arginine rich splicing factor 3 OS=Chlorocebus sabaeus OX=60711 GN=SRSF3 PE=4 SV=1	1	5	5	4	1	4	1	0	1	0	1	4	1	0	1	0	1	3	1	0	1	0	29.9	29.9	21.3	19.308	164	164	0	47.52	7.3	24.4	7.3	0	5.5	0	64250000	3832000	53511000	6907000	0	0	0	0
A0A0D9RDA8	A0A0D9RDA8	5	5	5	tr|A0A0D9RDA8|A0A0D9RDA8_CHLSB CTD domain-containing protein OS=Chlorocebus sabaeus OX=60711 GN=SRRM2 PE=4 SV=1	1	5	5	5	0	3	3	0	0	0	0	3	3	0	0	0	0	3	3	0	0	0	2.3	2.3	2.3	299.7	2752	2752	0	30.57	0	1.5	1.5	0	0	0	8031000	0	5018300	3012700	0	0	0	0
A0A0D9RDI7;A0A0D9RB23;A0A0D9SAT7	A0A0D9RDI7;A0A0D9RB23	3;2;1	3;2;1	3;2;1	tr|A0A0D9RDI7|A0A0D9RDI7_CHLSB KOW domain-containing protein OS=Chlorocebus sabaeus OX=60711 PE=3 SV=1;tr|A0A0D9RB23|A0A0D9RB23_CHLSB KOW domain-containing protein OS=Chlorocebus sabaeus OX=60711 PE=3 SV=1	3	3	3	3	3	3	3	0	0	0	3	3	3	0	0	0	3	3	3	0	0	0	16.6	16.6	16.6	17.258	145	145;119;145	0	46.368	16.6	16.6	16.6	0	0	0	106850000	30883000	38978000	36993000	0	0	0	11740000
A0A0D9REI2	A0A0D9REI2	3	3	3	tr|A0A0D9REI2|A0A0D9REI2_CHLSB La ribonucleoprotein 1, translational regulator OS=Chlorocebus sabaeus OX=60711 GN=LARP1 PE=4 SV=1	1	3	3	3	2	2	3	0	0	0	2	2	3	0	0	0	2	2	3	0	0	0	3.8	3.8	3.8	99.184	860	860	0	33.15	2.3	2.3	3.8	0	0	0	31059000	7031300	11584000	12444000	0	0	0	4689300
Q76N24;A0A0D9SDM5;A0A0D9S0E5;A0A0D9RFF7;A0A0D9S0D6;A0A0D9RP67	Q76N24;A0A0D9SDM5;A0A0D9S0E5;A0A0D9RFF7;A0A0D9S0D6	3;3;3;3;3;1	3;3;3;3;3;1	3;3;3;3;3;1	sp|Q76N24|RS4X_CHLAE 40S ribosomal protein S4, X isoform OS=Chlorocebus aethiops OX=9534 GN=RPS4X PE=2 SV=3;tr|A0A0D9SDM5|A0A0D9SDM5_CHLSB 40S ribosomal protein S4 OS=Chlorocebus sabaeus OX=60711 PE=3 SV=1;tr|A0A0D9S0E5|A0A0D9S0E5_CHLSB 40S ribosomal prote	6	3	3	3	3	2	3	1	2	1	3	2	3	1	2	1	3	2	3	1	2	1	11	11	11	29.597	263	263;263;263;263;279;238	0	44.106	11	6.8	11	4.2	6.8	4.2	30785000	6605400	9682400	9504000	474550	3769800	748960	4727200
A0A0D9SBT1;A0A0D9SE27;A0A0D9S9N5;A0A0D9S9D4;A0A0D9RII9;A0A0D9RFM7;A0A0D9QUP6;A0A0D9RFI2;A0A0D9SCA5;A0A0D9SBR4;A0A0D9SAV2;A0A0D9SAT6	A0A0D9SBT1;A0A0D9SE27;A0A0D9S9N5;A0A0D9S9D4;A0A0D9RII9;A0A0D9RFM7;A0A0D9QUP6;A0A0D9RFI2;A0A0D9SCA5;A0A0D9SBR4;A0A0D9SAV2;A0A0D9SAT6	2;2;2;2;2;2;1;1;1;1;1;1	2;2;2;2;2;2;1;1;1;1;1;1	2;2;2;2;2;2;1;1;1;1;1;1	tr|A0A0D9SBT1|A0A0D9SBT1_CHLSB 40S ribosomal protein S2 OS=Chlorocebus sabaeus OX=60711 PE=3 SV=1;tr|A0A0D9SE27|A0A0D9SE27_CHLSB 40S ribosomal protein S2 OS=Chlorocebus sabaeus OX=60711 PE=3 SV=1;tr|A0A0D9S9N5|A0A0D9S9N5_CHLSB 40S ribosomal protein S2 OS=C	12	2	2	2	0	1	2	0	0	0	0	1	2	0	0	0	0	1	2	0	0	0	8	8	8	31.108	289	289;293;293;293;293;293;283;287;289;291;291;293	0	12.252	0	4.2	8	0	0	0	13612000	0	2788600	10823000	0	0	0	0
A0A0D9RGJ5	A0A0D9RGJ5	2	2	2	tr|A0A0D9RGJ5|A0A0D9RGJ5_CHLSB Uncharacterized protein OS=Chlorocebus sabaeus OX=60711 GN=RPS14 PE=3 SV=1	1	2	2	2	1	2	1	1	1	0	1	2	1	1	1	0	1	2	1	1	1	0	15.9	15.9	15.9	16.291	151	151	0	57.114	7.3	15.9	7.3	7.3	7.3	0	35704000	5004500	17530000	8545000	2455500	2169600	0	0
A0A0D9RHW3;A0A0D9SC26	A0A0D9RHW3;A0A0D9SC26	2;2	2;2	2;2	tr|A0A0D9RHW3|A0A0D9RHW3_CHLSB 60S ribosomal protein L17 OS=Chlorocebus sabaeus OX=60711 PE=3 SV=1;tr|A0A0D9SC26|A0A0D9SC26_CHLSB 60S ribosomal protein L17 OS=Chlorocebus sabaeus OX=60711 PE=3 SV=1	2	2	2	2	0	2	0	0	0	0	0	2	0	0	0	0	0	2	0	0	0	0	11.7	11.7	11.7	20.748	179	179;184	0	11.355	0	11.7	0	0	0	0	6184000	0	6184000	0	0	0	0	0
A0A0D9RHW7;A0A0D9RP12;A0A0D9SAN7	A0A0D9RHW7	25;5;2	25;5;2	14;3;2	tr|A0A0D9RHW7|A0A0D9RHW7_CHLSB Polyadenylate-binding protein OS=Chlorocebus sabaeus OX=60711 GN=PABPC1 PE=3 SV=1	3	25	25	14	17	23	23	0	0	0	17	23	23	0	0	0	10	12	14	0	0	0	34.7	34.7	18.1	70.67	636	636;614;382	0	323.31	23	34.1	29.9	0	0	0	3498900000	602290000	1376700000	1519900000	0	0	0	88275000
A0A0D9RIM7	A0A0D9RIM7	3	2	2	tr|A0A0D9RIM7|A0A0D9RIM7_CHLSB Serine and arginine rich splicing factor 7 OS=Chlorocebus sabaeus OX=60711 GN=SRSF7 PE=4 SV=1	1	3	2	2	2	3	2	0	0	0	2	2	2	0	0	0	2	2	2	0	0	0	14.6	8.8	8.8	27.37	239	239	0	24.418	8.8	14.6	8.8	0	0	0	72692000	15110000	30413000	27168000	0	0	0	8701700
A0A0D9RMF3;Q28222;A0A0D9SDX8;A0A0D9SD82;A0A0D9SD81;A0A0D9S441	A0A0D9RMF3	3;1;1;1;1;1	3;1;1;1;1;1	3;1;1;1;1;1	tr|A0A0D9RMF3|A0A0D9RMF3_CHLSB 78 kDa glucose-regulated protein OS=Chlorocebus sabaeus OX=60711 GN=HSPA5 PE=3 SV=1	6	3	3	3	0	1	2	1	0	0	0	1	2	1	0	0	0	1	2	1	0	0	6	6	6	72.332	654	654;638;639;641;641;646	0	21.321	0	1.7	3.5	2.4	0	0	4545200	0	1831600	2713700	0	0	0	0
A0A0D9RNG4	A0A0D9RNG4	2	2	2	tr|A0A0D9RNG4|A0A0D9RNG4_CHLSB Uncharacterized protein OS=Chlorocebus sabaeus OX=60711 GN=IGF2BP2 PE=3 SV=1	1	2	2	2	0	2	1	0	0	0	0	2	1	0	0	0	0	2	1	0	0	0	3.5	3.5	3.5	66.005	599	599	0	11.955	0	3.5	2	0	0	0	10246000	0	6419100	3826800	0	0	0	0
A0A0D9RNI1	A0A0D9RNI1	2	2	2	tr|A0A0D9RNI1|A0A0D9RNI1_CHLSB RRM domain-containing protein OS=Chlorocebus sabaeus OX=60711 GN=TRA2B PE=4 SV=1	1	2	2	2	0	1	2	0	0	0	0	1	2	0	0	0	0	1	2	0	0	0	6.9	6.9	6.9	33.665	288	288	0	11.64	0	3.5	6.9	0	0	0	13977000	0	7238700	6738300	0	0	0	0
A0A0D9RNX3;A0A0D9QYM4	A0A0D9RNX3;A0A0D9QYM4	2;1	2;1	2;1	tr|A0A0D9RNX3|A0A0D9RNX3_CHLSB Heterogeneous nuclear ribonucleoproteins A2/B1 OS=Chlorocebus sabaeus OX=60711 PE=4 SV=1;tr|A0A0D9QYM4|A0A0D9QYM4_CHLSB Heterogeneous nuclear ribonucleoproteins A2/B1 OS=Chlorocebus sabaeus OX=60711 PE=4 SV=1	2	2	2	2	1	1	1	0	0	0	1	1	1	0	0	0	1	1	1	0	0	0	9.3	9.3	9.3	37.429	353	353;297	0	12.1	7.1	2.3	2.3	0	0	0	9117100	1594000	4406100	3117000	0	0	0	0
A0A0D9RS87	A0A0D9RS87	3	3	3	tr|A0A0D9RS87|A0A0D9RS87_CHLSB Pinin OS=Chlorocebus sabaeus OX=60711 GN=PNN PE=3 SV=1	1	3	3	3	1	3	2	0	0	0	1	3	2	0	0	0	1	3	2	0	0	0	4.7	4.7	4.7	82.013	721	721	0	18.373	1.5	4.7	3.3	0	0	0	5898800	1077700	2691600	2129400	0	0	0	0
A0A0D9RTA6	A0A0D9RTA6	2	2	2	tr|A0A0D9RTA6|A0A0D9RTA6_CHLSB Insulin-like growth factor-binding protein 3 OS=Chlorocebus sabaeus OX=60711 GN=IGFBP3 PE=4 SV=1	1	2	2	2	1	2	2	0	2	0	1	2	2	0	2	0	1	2	2	0	2	0	8.6	8.6	8.6	31.722	291	291	0	11.955	3.4	8.6	8.6	0	8.6	0	14629000	5130800	1532300	4536700	0	3429400	0	0
A0A0D9RVK4	A0A0D9RVK4	4	4	4	tr|A0A0D9RVK4|A0A0D9RVK4_CHLSB RRM domain-containing protein OS=Chlorocebus sabaeus OX=60711 GN=HNRNPC PE=3 SV=1	1	4	4	4	2	2	4	0	0	0	2	2	4	0	0	0	2	2	4	0	0	0	13.3	13.3	13.3	32.337	293	293	0	50.559	5.5	6.8	13.3	0	0	0	67570000	14968000	15687000	36915000	0	0	0	7981600
A0A0D9RWG7	A0A0D9RWG7	3	3	3	tr|A0A0D9RWG7|A0A0D9RWG7_CHLSB 60S ribosomal protein L14 OS=Chlorocebus sabaeus OX=60711 PE=3 SV=1	1	3	3	3	2	3	2	0	0	0	2	3	2	0	0	0	2	3	2	0	0	0	15.8	15.8	15.8	23.042	209	209	0	20.931	11	15.8	11	0	0	0	35426000	8360100	14704000	12362000	0	0	0	4439900
A0A0D9S109	A0A0D9S109	3	3	3	tr|A0A0D9S109|A0A0D9S109_CHLSB 40S ribosomal protein S19 OS=Chlorocebus sabaeus OX=60711 GN=RPS19 PE=3 SV=1	1	3	3	3	3	3	3	1	3	1	3	3	3	1	3	1	3	3	3	1	3	1	13.1	13.1	13.1	24.338	222	222	0	31.174	13.1	13.1	13.1	4.1	13.1	4.1	77835000	19404000	26464000	21289000	2729400	5059800	2888600	8798300
A0A0D9S1C8;A0A0D9SCB9	A0A0D9S1C8;A0A0D9SCB9	2;1	2;1	2;1	tr|A0A0D9S1C8|A0A0D9S1C8_CHLSB 60S ribosomal protein L27 OS=Chlorocebus sabaeus OX=60711 GN=RPL27 PE=3 SV=1;tr|A0A0D9SCB9|A0A0D9SCB9_CHLSB 60S ribosomal protein L27 OS=Chlorocebus sabaeus OX=60711 PE=3 SV=1	2	2	2	2	1	1	2	1	1	1	1	1	2	1	1	1	1	1	2	1	1	1	23.5	23.5	23.5	15.798	136	136;136	0	17.312	8.1	8.1	23.5	8.1	8.1	8.1	32046000	4079600	6718700	12642000	2090800	3656600	2858700	0
A0A0D9S1G6;A0A0D9SC75	A0A0D9S1G6;A0A0D9SC75	3;2	3;2	3;2	tr|A0A0D9S1G6|A0A0D9S1G6_CHLSB 40S ribosomal protein S3a OS=Chlorocebus sabaeus OX=60711 GN=RPS3A PE=3 SV=1;tr|A0A0D9SC75|A0A0D9SC75_CHLSB 40S ribosomal protein S3a OS=Chlorocebus sabaeus OX=60711 GN=RPS3A PE=3 SV=1	2	3	3	3	0	1	1	2	0	0	0	1	1	2	0	0	0	1	1	2	0	0	9.8	9.8	9.8	29.945	264	264;264	0	25.02	0	3.8	2.7	7.2	0	0	15711000	0	621530	7200700	7888400	0	0	0
CON__P08779;A0A0D9S2E8	CON__P08779;A0A0D9S2E8	3;3	1;1	1;1	;tr|A0A0D9S2E8|A0A0D9S2E8_CHLSB IF rod domain-containing protein OS=Chlorocebus sabaeus OX=60711 GN=KRT16 PE=3 SV=1	2	3	1	1	1	1	3	0	0	0	0	0	1	0	0	0	0	0	1	0	0	0	6.1	2.7	2.7	51.267	473	473;476	0	15.118	1.5	1.9	6.1	0	0	0	790630	0	0	790630	0	0	0	0
A0A0D9S2F0;CON__P02533;CON__Q04695;A0A0D9S2E6;CON__Q9QWL7	A0A0D9S2F0;CON__P02533;CON__Q04695;A0A0D9S2E6;CON__Q9QWL7	3;3;2;2;2	1;1;1;1;1	1;1;1;1;1	tr|A0A0D9S2F0|A0A0D9S2F0_CHLSB IF rod domain-containing protein OS=Chlorocebus sabaeus OX=60711 GN=KRT14 PE=3 SV=1;;;tr|A0A0D9S2E6|A0A0D9S2E6_CHLSB Keratin 17 OS=Chlorocebus sabaeus OX=60711 GN=KRT17 PE=3 SV=1;	5	3	1	1	1	2	2	0	0	1	0	1	0	0	0	1	0	1	0	0	0	1	6.3	2.8	2.8	50.378	462	462;472;432;432;433	0	10.983	1.5	4.8	3.5	0	0	2.8	4552700	0	1892300	0	0	0	2660400	0
A0A0D9S2F4	A0A0D9S2F4	10	1	1	tr|A0A0D9S2F4|A0A0D9S2F4_CHLSB IF rod domain-containing protein OS=Chlorocebus sabaeus OX=60711 GN=KRT9 PE=3 SV=1	1	10	1	1	1	0	8	1	5	5	0	0	0	0	0	1	0	0	0	0	0	1	16.1	3.9	3.9	63.447	633	633	0	13.24	1.1	0	13.1	2.1	8.5	9.3	0	0	0	0	0	0	0	0
A0A0D9S331	A0A0D9S331	3	3	3	tr|A0A0D9S331|A0A0D9S331_CHLSB Protein CASC3 OS=Chlorocebus sabaeus OX=60711 GN=CASC3 PE=3 SV=1	1	3	3	3	0	1	2	0	0	0	0	1	2	0	0	0	0	1	2	0	0	0	5.5	5.5	5.5	76.478	704	704	0	18.161	0	2.3	3.3	0	0	0	8194200	0	2507600	5686700	0	0	0	0
A0A0D9S3H8;A0A0D9R8E2	A0A0D9S3H8;A0A0D9R8E2	4;2	4;2	4;2	tr|A0A0D9S3H8|A0A0D9S3H8_CHLSB Uncharacterized protein OS=Chlorocebus sabaeus OX=60711 PE=4 SV=1;tr|A0A0D9R8E2|A0A0D9R8E2_CHLSB RRM domain-containing protein OS=Chlorocebus sabaeus OX=60711 PE=4 SV=1	2	4	4	4	1	3	1	0	0	0	1	3	1	0	0	0	1	3	1	0	0	0	18.6	18.6	18.6	29.854	269	269;364	0	24.064	5.2	13.4	5.2	0	0	0	50870000	8394000	27719000	14758000	0	0	0	0
A0A0D9S3T6;A0A0D9RW83;A0A0D9S9S6	A0A0D9S3T6;A0A0D9RW83;A0A0D9S9S6	6;5;4	6;5;4	6;5;4	tr|A0A0D9S3T6|A0A0D9S3T6_CHLSB 40S ribosomal protein S11 OS=Chlorocebus sabaeus OX=60711 PE=3 SV=1;tr|A0A0D9RW83|A0A0D9RW83_CHLSB Ribosomal_S17_N domain-containing protein OS=Chlorocebus sabaeus OX=60711 PE=3 SV=1;tr|A0A0D9S9S6|A0A0D9S9S6_CHLSB 40S ribosom	3	6	6	6	2	5	3	1	1	2	2	5	3	1	1	2	2	5	3	1	1	2	30.4	30.4	30.4	18.431	158	158;197;158	0	42.323	12	30.4	19	5.1	5.1	12	117320000	15490000	49303000	32453000	2568000	3468600	14041000	8499500
A0A0D9S3W7;A0A0D9SBZ3;A0A0D9SDH4	A0A0D9S3W7;A0A0D9SBZ3;A0A0D9SDH4	3;2;2	1;1;0	1;1;0	tr|A0A0D9S3W7|A0A0D9S3W7_CHLSB Ribosomal_L6e_N domain-containing protein OS=Chlorocebus sabaeus OX=60711 PE=4 SV=1;tr|A0A0D9SBZ3|A0A0D9SBZ3_CHLSB 60S ribosomal protein L6 OS=Chlorocebus sabaeus OX=60711 PE=3 SV=1;tr|A0A0D9SDH4|A0A0D9SDH4_CHLSB 60S ribosoma	3	3	1	1	2	3	2	0	1	0	0	1	0	0	0	0	0	1	0	0	0	0	13.7	4.6	4.6	24.869	219	219;288;288	0	6.0678	9.1	13.7	9.1	0	5.9	0	5509100	0	5509100	0	0	0	0	0
A0A0D9SAS2;A0A0D9S602	A0A0D9SAS2;A0A0D9S602	3;3	3;3	3;3	tr|A0A0D9SAS2|A0A0D9SAS2_CHLSB 60S ribosomal protein L28 OS=Chlorocebus sabaeus OX=60711 PE=3 SV=1;tr|A0A0D9S602|A0A0D9S602_CHLSB 60S ribosomal protein L28 OS=Chlorocebus sabaeus OX=60711 PE=3 SV=1	2	3	3	3	0	1	0	1	2	1	0	1	0	1	2	1	0	1	0	1	2	1	23.5	23.5	23.5	15.662	136	136;137	0	28.67	0	7.4	0	8.1	16.2	8.1	15607000	0	7858200	0	1294900	4742500	1711100	0
A0A0D9S7H2	A0A0D9S7H2	4	4	4	tr|A0A0D9S7H2|A0A0D9S7H2_CHLSB 40S ribosomal protein S8 OS=Chlorocebus sabaeus OX=60711 GN=RPS8 PE=3 SV=1	1	4	4	4	2	2	2	2	1	1	2	2	2	2	1	1	2	2	2	2	1	1	23.9	23.9	23.9	22.866	197	197	0	26.582	12.2	12.7	12.7	12.2	6.6	5.6	31911000	9059000	6882000	7603100	4224300	2366900	1776000	0
A0A0D9S7K7	A0A0D9S7K7	5	5	5	tr|A0A0D9S7K7|A0A0D9S7K7_CHLSB Y-box binding protein 1 OS=Chlorocebus sabaeus OX=60711 GN=YBX1 PE=4 SV=1	1	5	5	5	4	5	5	0	0	1	4	5	5	0	0	1	4	5	5	0	0	1	36.1	36.1	36.1	29.486	255	255	0	323.31	28.2	36.1	36.1	0	0	11.8	421280000	99011000	175930000	144660000	0	0	1673400	36760000
A0A0D9S7P0	A0A0D9S7P0	19	14	13	tr|A0A0D9S7P0|A0A0D9S7P0_CHLSB Polyadenylate-binding protein OS=Chlorocebus sabaeus OX=60711 GN=PABPC4 PE=3 SV=1	1	19	14	13	12	17	17	0	0	0	9	12	13	0	0	0	8	11	12	0	0	0	25.6	19.7	18.3	72.363	660	660	0	264.1	18.5	22.1	20.5	0	0	0	630520000	113130000	246950000	270440000	0	0	0	25227000
A0A0D9S9I8	A0A0D9S9I8	5	5	5	tr|A0A0D9S9I8|A0A0D9S9I8_CHLSB 60S ribosomal protein L13 OS=Chlorocebus sabaeus OX=60711 PE=3 SV=1	1	5	5	5	3	5	4	2	1	2	3	5	4	2	1	2	3	5	4	2	1	2	24.6	24.6	24.6	24.291	211	211	0	128.11	14.7	24.6	19.9	11.4	6.2	11.4	156890000	19991000	59538000	50324000	9871800	4739200	12424000	8287800
Q76N69;A0A0D9S9M0;P84856;A0A0D9RYK5;A0A0D9RYK7;A0A0D9RSK3;A0A0D9R480;A0A0D9R387;A0A0D9RE13;A0A0D9RFF1	Q76N69;A0A0D9S9M0;P84856;A0A0D9RYK5;A0A0D9RYK7;A0A0D9RSK3;A0A0D9R480;A0A0D9R387;A0A0D9RE13	6;6;5;3;3;3;3;3;3;2	6;6;5;3;3;3;3;3;3;2	6;6;5;3;3;3;3;3;3;2	sp|Q76N69|ACTB_CHLAE Actin, cytoplasmic 1 OS=Chlorocebus aethiops OX=9534 GN=ACTB PE=2 SV=1;tr|A0A0D9S9M0|A0A0D9S9M0_CHLSB Uncharacterized protein OS=Chlorocebus sabaeus OX=60711 PE=3 SV=1;sp|P84856|ACTB_CHLPG Actin, cytoplasmic 1 OS=Chlorocebus pygerythru	10	6	6	6	2	4	6	0	0	0	2	4	6	0	0	0	2	4	6	0	0	0	19.7	19.7	19.7	41.736	375	375;375;361;175;223;376;377;377;382;1089	0	39.659	5.9	12	19.7	0	0	0	64226000	7303600	20488000	36434000	0	0	0	6265300
A0A0D9S9U1;A0A0D9SB06;A0A0D9RXA3;A0A0D9SA69;A0A0D9SC65;A0A0D9SCN6;A0A0D9QYD6	A0A0D9S9U1;A0A0D9SB06;A0A0D9RXA3;A0A0D9SA69;A0A0D9SC65;A0A0D9SCN6	4;3;3;2;2;2;1	4;3;3;2;2;2;1	4;3;3;2;2;2;1	tr|A0A0D9S9U1|A0A0D9S9U1_CHLSB 60S ribosomal protein L7a OS=Chlorocebus sabaeus OX=60711 PE=3 SV=1;tr|A0A0D9SB06|A0A0D9SB06_CHLSB 60S ribosomal protein L7a OS=Chlorocebus sabaeus OX=60711 PE=3 SV=1;tr|A0A0D9RXA3|A0A0D9RXA3_CHLSB 60S ribosomal protein L7a O	7	4	4	4	1	3	3	0	0	1	1	3	3	0	0	1	1	3	3	0	0	1	19.9	19.9	19.9	29.967	266	266;265;267;265;266;266;259	0	29.911	4.1	12.4	16.5	0	0	4.1	37810000	5065200	16940000	12184000	0	0	3621000	0
A0A0D9SB62;A0A0D9S3Q5;A0A0D9SA45;A0A0D9SDJ1	A0A0D9SB62;A0A0D9S3Q5;A0A0D9SA45;A0A0D9SDJ1	3;2;2;2	3;2;2;2	3;2;2;2	tr|A0A0D9SB62|A0A0D9SB62_CHLSB 40S ribosomal protein S25 OS=Chlorocebus sabaeus OX=60711 PE=3 SV=1;tr|A0A0D9S3Q5|A0A0D9S3Q5_CHLSB 40S ribosomal protein S25 OS=Chlorocebus sabaeus OX=60711 PE=3 SV=1;tr|A0A0D9SA45|A0A0D9SA45_CHLSB 40S ribosomal protein S25 O	4	3	3	3	0	3	1	0	0	0	0	3	1	0	0	0	0	3	1	0	0	0	22.8	22.8	22.8	13.613	123	123;117;121;125	0	28.502	0	22.8	8.9	0	0	0	32040000	0	27470000	4569600	0	0	0	0
A0A0D9SBL0;A0A0D9RN23	A0A0D9SBL0;A0A0D9RN23	4;2	4;2	2;1	tr|A0A0D9SBL0|A0A0D9SBL0_CHLSB 60S ribosomal protein L6 OS=Chlorocebus sabaeus OX=60711 PE=3 SV=1;tr|A0A0D9RN23|A0A0D9RN23_CHLSB 60S ribosomal protein L6 OS=Chlorocebus sabaeus OX=60711 PE=3 SV=1	2	4	4	2	2	3	4	0	1	0	2	3	4	0	1	0	0	1	2	0	0	0	14.2	14.2	7.3	32.582	288	288;291	0	98.409	6.9	11.5	14.2	0	4.5	0	44822000	6786300	17369000	17393000	0	3272800	0	0
A0A0D9SBN8	A0A0D9SBN8	2	2	2	tr|A0A0D9SBN8|A0A0D9SBN8_CHLSB 40S ribosomal protein S9 OS=Chlorocebus sabaeus OX=60711 PE=3 SV=1	1	2	2	2	0	2	1	0	0	0	0	2	1	0	0	0	0	2	1	0	0	0	10.3	10.3	10.3	22.65	194	194	0	13.076	0	10.3	6.2	0	0	0	6259700	0	5463700	795930	0	0	0	0
A0A0D9SCJ9	A0A0D9SCJ9	2	2	2	tr|A0A0D9SCJ9|A0A0D9SCJ9_CHLSB H15 domain-containing protein OS=Chlorocebus sabaeus OX=60711 GN=H1-5 PE=3 SV=1	1	2	2	2	1	2	2	0	0	0	1	2	2	0	0	0	1	2	2	0	0	0	11.9	11.9	11.9	22.606	226	226	0	24.026	4.9	11.9	11.9	0	0	0	28422000	4538200	13112000	10771000	0	0	0	0
A0A0D9SCL1;A0A0D9SCL6;A0A0D9SCM1	A0A0D9SCL1;A0A0D9SCL6;A0A0D9SCM1	3;2;2	1;0;0	1;0;0	tr|A0A0D9SCL1|A0A0D9SCL1_CHLSB H15 domain-containing protein OS=Chlorocebus sabaeus OX=60711 GN=H1-3 PE=3 SV=1;tr|A0A0D9SCL6|A0A0D9SCL6_CHLSB H15 domain-containing protein OS=Chlorocebus sabaeus OX=60711 GN=H1-6 PE=3 SV=1;tr|A0A0D9SCM1|A0A0D9SCM1_CHLSB H15	3	3	1	1	1	3	2	0	0	0	0	1	1	0	0	0	0	1	1	0	0	0	12.7	7.2	7.2	22.366	221	221;208;215	0	6.6806	5.4	12.7	12.7	0	0	0	8383900	0	3911300	4472600	0	0	0	0
A3R0T6;A0A0D9SCL3	A3R0T6;A0A0D9SCL3	3;3	1;1	1;1	tr|A3R0T6|A3R0T6_CHLAE Histone H1e OS=Chlorocebus aethiops OX=9534 PE=2 SV=1;tr|A0A0D9SCL3|A0A0D9SCL3_CHLSB H15 domain-containing protein OS=Chlorocebus sabaeus OX=60711 GN=H1-4 PE=3 SV=1	2	3	1	1	1	2	2	0	0	0	0	0	1	0	0	0	0	0	1	0	0	0	12.8	7.3	7.3	21.923	219	219;219	0	6.0969	5.5	5.5	12.8	0	0	0	4480700	0	0	4480700	0	0	0	0
A0A0D9SCL7	A0A0D9SCL7	3	3	1	tr|A0A0D9SCL7|A0A0D9SCL7_CHLSB H15 domain-containing protein OS=Chlorocebus sabaeus OX=60711 GN=H1-2 PE=3 SV=1	1	3	3	1	1	3	2	0	0	0	1	3	2	0	0	0	0	1	1	0	0	0	13.1	13.1	7.5	21.579	213	213	0	21.066	5.6	13.1	13.1	0	0	0	28963000	1525000	23925000	3512900	0	0	0	0
A0A0D9SCR9	A0A0D9SCR9	2	2	2	tr|A0A0D9SCR9|A0A0D9SCR9_CHLSB 60S ribosomal protein L31 OS=Chlorocebus sabaeus OX=60711 PE=3 SV=1	1	2	2	2	1	2	2	1	1	0	1	2	2	1	1	0	1	2	2	1	1	0	20	20	20	13.336	115	115	0	69.355	7.8	20	20	12.2	12.2	0	61069000	10312000	23429000	20454000	4442600	2431600	0	0
CON__P00761	CON__P00761	4	4	4		1	4	4	4	3	4	4	4	4	4	3	4	4	4	4	4	3	4	4	4	4	4	25.1	25.1	25.1	24.409	231	231	0	323.31	16.5	25.1	25.1	25.1	25.1	25.1	201280000000	34685000000	37590000000	37220000000	38686000000	36717000000	16387000000	19102000000
CON__P04264	CON__P04264	19	19	3		1	19	19	3	3	10	16	8	10	11	3	10	16	8	10	11	0	1	2	1	2	1	32.6	32.6	7.3	66.017	644	644	0	323.31	5.3	14.6	22	16.9	18.9	18.9	749430000	22726000	99754000	364510000	42720000	60424000	159300000	6258100
CON__P13645;A0A0D9S2X0;CON__P02535-1;CON__Q7Z3Y8;CON__Q7Z3Y7;A0A0D9S2X2;A0A0D9S2Y9;CON__Q148H6;CON__A2A4G1;CON__Q7Z3Z0;A0A0D9S2X8;A0A0D9S2G3;CON__P19012;CON__P08727;A0A0D9S2Y3;CON__Q7Z3Y9;CON__Q9Z2K1;CON__Q3ZAW8;CON__P08730-1;CON__Q99456;A0A0D9S2W8;CON__P05784;CON__P19001;A0A0D9S2G2	CON__P13645;A0A0D9S2X0	13;12;3;2;2;2;2;2;2;2;2;1;1;1;1;1;1;1;1;1;1;1;1;1	12;11;3;2;2;2;2;2;1;2;2;0;0;0;1;1;1;1;0;0;0;0;0;0	11;10;2;1;1;1;1;1;0;1;1;0;0;0;0;0;0;0;0;0;0;0;0;0	;tr|A0A0D9S2X0|A0A0D9S2X0_CHLSB IF rod domain-containing protein OS=Chlorocebus sabaeus OX=60711 GN=KRT10 PE=3 SV=1	24	13	12	11	4	8	12	2	2	5	3	8	11	2	2	5	3	7	10	2	2	5	20.4	19.2	17.7	59.51	593	593;616;570;459;486;464;460;464;456;450;449;456;456;400;468;468;469;474;437;494;495;423;403;400	0	209.98	6.6	12.6	17	4	4.4	8.9	280190000	8626100	72410000	158650000	4964100	4185800	31356000	2365800
CON__P35527	CON__P35527	16	16	7		1	16	16	7	1	1	12	3	7	8	1	1	12	3	7	8	0	1	4	2	2	4	32.9	32.9	18.5	62.129	623	623	0	323.31	1.1	6.4	22.5	6.1	12.7	14.4	614820000	14454000	376190	316910000	29086000	101890000	152100000	0
CON__P35908v2;CON__P35908;A0A0D9R016;CON__Q3TTY5;CON__Q7Z794;A0A0D9QZY9;CON__Q6NXH9;CON__P19013;A0A0D9QZZ8;CON__Q9R0H5;CON__Q8BGZ7;A0A0D9R0A1;CON__P50446;CON__Q9NSB2;CON__O95678;CON__P12035;CON__Q01546;A0A0D9QZW8;CON__Q6ISB0;CON__Q9DCV7;CON__P08729;A0A0D9R041;CON__Q7RTS7;CON__P07744;A0A0D9R049;A0A0D9R022;CON__Q5XKE5;CON__Q3SY84;CON__Q14CN4-1;A0A0D9R030;CON__Q9H552;A0A0D9RFQ0;CON__Q3KNV1;A0A0D9R0H…	CON__P35908v2;CON__P35908;A0A0D9R016	9;9;7;2;2;2;2;2;2;2;1;1;1;1;1;1;1;1;1;1;1;1;1;1;1;1;1;1;1;1;1;1;1;1;1;1	7;7;5;2;1;2;1;2;1;1;1;1;1;1;1;1;1;1;1;1;1;1;1;1;1;1;1;1;1;1;1;1;1;1;1;1	5;5;3;1;0;0;0;0;0;0;0;0;0;0;0;0;0;0;0;0;0;0;0;0;0;0;0;0;0;0;0;0;0;0;0;0	;;tr|A0A0D9R016|A0A0D9R016_CHLSB Keratin 2 OS=Chlorocebus sabaeus OX=60711 GN=KRT2 PE=3 SV=1	36	9	7	5	3	7	8	1	0	3	2	5	6	0	0	2	1	4	4	0	0	2	15.2	12.1	9.5	65.432	639	639;645;641;707;578;644;539;594;579;524;551;551;553;600;551;629;638;643;600;457;469;529;529;525;525;523;535;523;511;511;499;476;469;469;520;540	0	76.809	5.5	12.1	13.6	1.3	0	5.9	71523000	5151100	18243000	42323000	0	0	5805100	3399800
CON__Q922U2;CON__Q5XQN5;CON__P13647;A0A0D9R055	CON__Q922U2;CON__Q5XQN5;CON__P13647;A0A0D9R055	4;4;3;3	1;1;1;1	1;1;1;1	;;;tr|A0A0D9R055|A0A0D9R055_CHLSB IF rod domain-containing protein OS=Chlorocebus sabaeus OX=60711 GN=KRT5 PE=3 SV=1	4	4	1	1	1	2	4	0	1	1	0	0	1	0	0	0	0	0	1	0	0	0	6.4	1.7	1.7	61.766	580	580;601;590;593	0	5.5633	1.2	2.9	6.4	0	1.7	1.7	3577100	0	0	3577100	0	0	0	0
CON__Q9U6Y5	CON__Q9U6Y5	14	14	14		1	14	14	14	10	11	12	14	12	13	10	11	12	14	12	13	10	11	12	14	12	13	43	43	43	28.106	249	249	0	323.31	35.7	37.3	38.2	43	38.2	41.4	99840000000	6346500000	9354400000	11676000000	24918000000	23363000000	24181000000	1927700000
Q2VIM8;A0A0D9SDA4;A0A0D9R7Y9	Q2VIM8;A0A0D9SDA4	4;2;1	4;2;1	4;2;1	tr|Q2VIM8|Q2VIM8_CHLSB RBM1 (Fragment) OS=Chlorocebus sabaeus OX=60711 PE=4 SV=1;tr|A0A0D9SDA4|A0A0D9SDA4_CHLSB RRM domain-containing protein OS=Chlorocebus sabaeus OX=60711 PE=4 SV=1	3	4	4	4	2	3	4	0	0	0	2	3	4	0	0	0	2	3	4	0	0	0	9.4	9.4	9.4	41.786	385	385;393;394	0	48.796	3.6	7.3	9.4	0	0	0	21754000	4444400	8522600	8787000	0	0	0	1903900
Q2VIN8	Q2VIN8	8	1	1	tr|Q2VIN8|Q2VIN8_CHLSB Polyadenylate-binding protein (Fragment) OS=Chlorocebus sabaeus OX=60711 PE=3 SV=1	1	8	1	1	6	8	6	0	0	0	0	1	0	0	0	0	0	1	0	0	0	0	12.3	1.7	1.7	70.839	635	635	0	5.8216	8.5	12.3	8.5	0	0	0	2903000	0	2903000	0	0	0	0	0
[truncated: 26 more columns]

## Sheet: 3b
LFQ intensity H1	LFQ intensity H2	LFQ intensity H3	LFQ intensity HC1	LFQ intensity HC2	LFQ intensity HC3	Only identified by site	Reverse	Potential contaminant	Student's T-test Significant H_HC	Student's T-test significant	Peptides	Razor + unique peptides	Unique peptides	Sequence coverage [%]	Unique + razor sequence coverage [%]	Unique sequence coverage [%]	Mol. weight [kDa]	Q-value	Score	Intensity	MS/MS count	-Log Student's T-test p-value H_HC	Student's T-test Difference H_HC	Student's T-test Test statistic H_HC	Protein IDs	Majority protein IDs	Gene name used for visualization	id
#!{Type}E	E	E	E	E	E	C	C	C	C	C	N	N	N	N	N	N	N	N	N	N	N	N	N	N	T	T		T
#!{C:Group1}H	H	H	HC	HC	HC
22.5343112945557;False;0	22.9871292114258;False;0	22.6481418609619;False;0	21.0316143035889;True;0	20.5689716339111;True;0	20.5251293182373;True;0						4	4	4	9.4	9.4	9.4	41.786	0	48.796	21754000	9	0.118133	0.0887197	0.324465	Q2VIM8;A0A0D9SDA4;A0A0D9R7Y9	Q2VIM8;A0A0D9SDA4	/	72
22.6845741271973;False;0	22.9609146118164;False;0	22.3879814147949;False;0	20.7352256774902;True;0	21.2102756500244;True;0	20.2773895263672;True;0				+	H_HC	3	3	3	11	11	11	29.597	0	44.106	30785000	12	1.72613	0.977229	3.81942	Q76N24;A0A0D9SDM5;A0A0D9S0E5;A0A0D9RFF7;A0A0D9S0D6;A0A0D9RP67	Q76N24;A0A0D9SDM5;A0A0D9S0E5;A0A0D9RFF7;A0A0D9S0D6	/	26
22.1959857940674;False;0	22.6409702301025;False;0	22.1212978363037;False;0	20.7378673553467;True;0	20.7359981536865;True;0	20.9521427154541;True;0				+	H_HC	3	3	3	15.8	15.8	15.8	23.042	0	20.931	35426000	6	3.1471	1.06241	9.4037	A0A0D9RWG7	A0A0D9RWG7	RPL14	39
22.8082714080811;False;0	23.1225624084473;False;0	22.5103378295898;False;0	20.6475448608398;True;0	20.3208141326904;True;0	20.6287288665771;True;0				+	H_HC	17	17	17	10.1	10.1	10.1	226.62	0	159.11	115470000	30	2.6081	1.30218	6.7835	A0A0D9R6E6;D9MWX4;A0A0D9R6R1;A0A0D9RDH4;A0A0D9S4P1;REV__A0A0D9RU84	A0A0D9R6E6	MYH9	15
22.150411605835;False;0	22.0005493164063;False;0	21.8411502838135;False;0	20.590425491333;True;0	21.0275707244873;True;0	20.4675731658936;True;0				+	H_HC	5	5	5	24.6	24.6	24.6	24.291	0	128.11	156890000	21	1.4293	1.50091	3.07218	A0A0D9S9I8	A0A0D9S9I8	RPL13	54
23.4849281311035;False;0	23.1782493591309;False;0	22.8857460021973;False;0	21.0724086761475;True;0	20.8342723846436;True;0	21.2634754180908;True;0				+	H_HC	3	3	3	13.8	13.8	13.8	39.664	0	60.558	48372000	10	2.98198	1.51075	8.51748	A0A0D9R241;A0A0D9RPE9;A0A0D9RQM1	A0A0D9R241;A0A0D9RPE9	HNRNPA3	9
22.1609420776367;False;0	22.3613719940186;False;0	21.9755420684814;False;0	20.6471710205078;True;0	20.1983852386475;True;0	20.5547542572021;True;0				+	H_HC	3	3	3	13.1	13.1	13.1	24.338	0	31.174	77835000	16	1.7331	1.58772	3.83818	A0A0D9S109	A0A0D9S109	RPS19	40
22.1725540161133;False;0	22.1318531036377;False;0	21.682731628418;False;0	20.6494617462158;True;0	21.0602569580078;False;0	21.3457336425781;True;0						6	6	6	30.4	30.4	30.4	18.431	0	42.323	117320000	14	1.13659	1.58915	2.41681	A0A0D9S3T6;A0A0D9RW83;A0A0D9S9S6	A0A0D9S3T6;A0A0D9RW83;A0A0D9S9S6	-	48
26.3955020904541;False;0	26.4812526702881;False;0	26.3891296386719;False;0	20.6196784973145;True;0	20.4043750762939;True;0	21.0480117797852;True;0				+	H_HC	3	3	3	3.8	3.8	3.8	99.184	0	33.15	31059000	7	3.18701	1.69918	9.63037	A0A0D9REI2	A0A0D9REI2	LARP1	25
23.0528659820557;False;0	23.3533973693848;False;0	23.0180130004883;False;0	20.5690479278564;True;0	20.7840595245361;True;0	20.9554710388184;True;0				+	H_HC	5	5	5	14.2	14.2	14.2	38.716	0	36.643	76573000	14	2.44455	1.93686	6.12804	A0A0D9QZF1;A0A0D9SBB0;A0A0D9SED0;A0A0D9S940;A0A0D9QXK8;A0A0D9RCV5;A0A0D9SAF5	A0A0D9QZF1;A0A0D9SBB0;A0A0D9SED0;A0A0D9S940	HNRNPA1	6
22.9282474517822;False;0	22.9479217529297;False;0	22.5413475036621;False;0	20.7064228057861;True;0	20.8065547943115;True;0	20.9788379669189;True;0				+	H_HC	4	4	4	13.3	13.3	13.3	32.337	0	50.559	67570000	10	3.66684	1.97523	12.7901	A0A0D9RVK4	A0A0D9RVK4	HNRNPC	38
22.0820960998535;False;0	21.7808876037598;False;0	21.773099899292;False;0	20.8604393005371;True;0	20.7181510925293;True;0	20.8702754974365;True;0				+	H_HC	4	4	4	22.1	22.1	22.1	16.142	0	24.412	51072000	8	3.16841	2.01462	9.5241	A0A0D9QXK1;A0A0D9SA07	A0A0D9QXK1;A0A0D9SA07	RPS13	4
23.0687942504883;False;0	22.9896945953369;False;0	22.3986396789551;False;0	21.3030681610107;True;0	21.8081340789795;False;0	20.5827789306641;True;0				+	H_HC	3	3	3	16.6	16.6	16.6	17.258	0	46.368	106850000	9	3.2479	2.12626	9.98598	A0A0D9RDI7;A0A0D9RB23;A0A0D9SAT7	A0A0D9RDI7;A0A0D9RB23	RPL26	24
23.0189456939697;False;0	23.1173248291016;False;0	23.0150032043457;False;0	20.7703170776367;True;0	20.839448928833;True;0	22.7740440368652;False;0				+	H_HC	6	6	6	19.7	19.7	19.7	41.736	0	39.659	64226000	11	2.68518	2.16723	7.11283	Q76N69;A0A0D9S9M0;P84856;A0A0D9RYK5;A0A0D9RYK7;A0A0D9RSK3;A0A0D9R480;A0A0D9R387;A0A0D9RE13;A0A0D9RFF1	Q76N69;A0A0D9S9M0;P84856;A0A0D9RYK5;A0A0D9RYK7;A0A0D9RSK3;A0A0D9R480;A0A0D9R387;A0A0D9RE13	ACTB	55
25.1316337585449;False;0	25.0436019897461;False;0	24.5910930633545;False;0	20.5613632202148;True;0	20.8625144958496;True;0	20.7711410522461;True;0				+	H_HC	2	2	2	15.4	15.4	15.4	17.695	0	21.107	59786000	9	3.42192	2.28136	11.0714	A0A0D9SAG1;A0A0D9S9Z6;A0A0D9R464;A0A0D9SCN9;A0A0D9SA43	A0A0D9SAG1;A0A0D9S9Z6;A0A0D9R464;A0A0D9SCN9;A0A0D9SA43	RPL23A	12
24.5884647369385;False;0	24.7455043792725;False;0	24.6790637969971;False;0	21.1307373046875;True;0	20.8166656494141;True;0	20.3403644561768;True;0				+	H_HC	3	2	2	14.6	8.8	8.8	27.37	0	24.418	72692000	6	3.98013	2.3719	15.3649	A0A0D9RIM7	A0A0D9RIM7	SRSF7	31
22.9825572967529;False;0	23.6234378814697;False;0	23.2403945922852;False;0	22.1004676818848;False;0	20.8897399902344;True;0	22.3534507751465;False;0				+	H_HC	19	14	13	25.6	19.7	18.3	72.363	0	264.1	630520000	35	4.12167	3.90842	16.6868	A0A0D9S7P0	A0A0D9S7P0	PABPC4	53
22.5789527893066;False;0	22.839900970459;False;0	22.7408180236816;False;0	20.2290706634521;True;0	21.1418075561523;True;0	20.2871074676514;True;0				+	H_HC	5	5	5	36.1	36.1	36.1	29.486	0	323.31	421280000	33	4.60453	4.19044	22.0899	A0A0D9S7K7	A0A0D9S7K7	YBX1	52
20.8605270385742;False;0	21.147123336792;False;0	20.3665561676025;False;0	20.6521072387695;True;0	20.470142364502;True;0	20.9857978820801;True;0				+	H_HC	25	25	14	34.7	34.7	18.1	70.67	0	323.31	3498900000	111	5.12957	5.73127	29.9312	A0A0D9RHW7;A0A0D9RP12;A0A0D9SAN7	A0A0D9RHW7	PABPC1	30
