# Supplementary material for: Large-scale phage-based screening reveals extensive pan-viral mimicry of host short linear motifs
Source: Nat Commun. 2023 Apr 26;14:2409. doi: 10.1038/s41467-023-38015-5 (PMC10132805; doi:10.1038/s41467-023-38015-5)
Supplement: Supplementary file 14 — Source data [file 41467_2023_38015_MOESM14_ESM.zip]

Archive with 12 entries (12 files):
- Source Data Fig 3.xlsx
- __MACOSX/._Source Data Fig 3.xlsx
- Source Data Fig 4.xlsx
- __MACOSX/._Source Data Fig 4.xlsx
- Source Data Fig 5 .xlsx
- __MACOSX/._Source Data Fig 5 .xlsx
- Source Data Fig 6.xlsx
- __MACOSX/._Source Data Fig 6.xlsx
- Source data Fig S13.xlsx
- __MACOSX/._Source data Fig S13.xlsx
- Source data Fig S15.xlsx
- __MACOSX/._Source data Fig S15.xlsx
