# Supplementary material for: Large-scale phage-based screening reveals extensive pan-viral mimicry of host short linear motifs
Source: Nat Commun. 2023 Apr 26;14:2409. doi: 10.1038/s41467-023-38015-5 (PMC10132805; doi:10.1038/s41467-023-38015-5)
Supplement: Supplementary file 14 — Source data [file 41467_2023_38015_MOESM14_ESM.zip › Source Data Fig 3.xlsx]

## Sheet: General layout for FP
FP experimental layout
96 well plate	1	2	3	4	5	6	7	8	9	10	11	12
Measurements	Raw values A row vertical
	Raw values A row horizontal
	Raw values B row vertical
	Raw values B row horizontal
	Raw values C row vertical
	Raw values C row horizontal
	Raw values D row vertical
	Raw values D row horizontal
	Raw values E row vertical
	Raw values E row horizontal
	Raw values F row vertical
	Raw values F row horizontal
	Raw values G row vertical
	Raw values G row horizontal
	Raw values H row vertical
	Raw values H row horizontal													All protein and peptide concentrations are given in µM
	1	2	3	4	5	6	7	8	9	10	11	12			1	2	3	4	5	6	7	8	9	10	11	12	Name	Comments
	Reduced values A row													A	Protein/Peptide concentration in µM
	Reduced values B row													B	Protein/Peptide concentration in µM
	Reduced values C row													C	Protein/Peptide concentration in µM
	Reduced values D row													D	Protein/Peptide concentration in µM
	Reduced values E row													E	Protein/Peptide concentration in µM
	Reduced values F row													F	Protein/Peptide concentration in µM
	Reduced values G row													G	Protein/Peptide concentration in µM
	Reduced values H row													H	Protein/Peptide concentration in µM
384 well plate used for NEDD4 W2 experiment	1	2	3	4	5	6	7	8	9	10	11	12	13	14	15	16	17	18	19	20	21	22	23	24
Measurements	Raw values A row vertical												Raw values A row vertical
	Raw values A row horizontal												Raw values A row horizontal
	Raw values B row vertical												Raw values B row vertical
	Raw values B row horizontal												Raw values B row horizontal
	Raw values C row vertical												Raw values C row vertical
	Raw values C row horizontal												Raw values C row horizontal
	Raw values D row vertical												Raw values D row vertical
	Raw values D row horizontal												Raw values D row horizontal
	Raw values E row vertical												Raw values E row vertical
	Raw values E row horizontal												Raw values E row horizontal
	Raw values F row vertical												Raw values F row vertical
	Raw values F row horizontal												Raw values F row horizontal
	Raw values G row vertical												Raw values G row vertical
	Raw values G row horizontal												Raw values G row horizontal
	Raw values H row vertical												Raw values H row vertical
	Raw values H row horizontal												Raw values H row horizontal
	Raw values I row vertical												Raw values I row vertical
	Raw values I row horizontal												Raw values I row horizontal
	Raw values J row vertical												Raw values J row vertical
	Raw values J row horizontal												Raw values J row horizontal
	Raw values K row vertical												Raw values K row vertical
	Raw values K row horizontal												Raw values K row horizontal
	Raw values L row vertical												Raw values L row vertical
	Raw values L row horizontal												Raw values L row horizontal
	Raw values M row vertical												Raw values M row vertical
	Raw values M row horizontal												Raw values M row horizontal
	Raw values N row vertical												Raw values N row vertical
	Raw values N row horizontal												Raw values N row horizontal
	Raw values O row vertical												Raw values O row vertical
	Raw values L row horizontal												Raw values L row horizontal
	Raw values P row vertical												Raw values P row vertical
	Raw values P row horizontal												Raw values P row horizontal													when 384 well plates were used there were up to two peptides tested at the same time in the same row.
	1	2	3	4	5	6	7	8	9	10	11	12	13	14	15	16	17	18	19	20	21	22	23	24			1	2	3	4	5	6	7	8	9	10	11	12	13	14	15	16	17	18	19	20	21	22	23
	Reduced values A row												Reduced values A row													A	Protein/Peptide concentration in µM												Protein/Peptide concentration in µM
	Reduced values B row												Reduced values B row													B	Protein/Peptide concentration in µM												Protein/Peptide concentration in µM
	Reduced values C row												Reduced values C row													C	Protein/Peptide concentration in µM												Protein/Peptide concentration in µM
	Reduced values D row												Reduced values D row													D	Protein/Peptide concentration in µM												Protein/Peptide concentration in µM
	Reduced values E row												Reduced values E row													E	Protein/Peptide concentration in µM												Protein/Peptide concentration in µM
	Reduced values F row												Reduced values F row													F	Protein/Peptide concentration in µM												Protein/Peptide concentration in µM
	Reduced values G row												Reduced values G row													G	Protein/Peptide concentration in µM												Protein/Peptide concentration in µM
	Reduced values H row												Reduced values H row													H	Protein/Peptide concentration in µM												Protein/Peptide concentration in µM
	Reduced values I row												Reduced values I row													I	Protein/Peptide concentration in µM												Protein/Peptide concentration in µM
	Reduced values J row												Reduced values J row													J	Protein/Peptide concentration in µM												Protein/Peptide concentration in µM
	Reduced values K row												Reduced values K row													K	Protein/Peptide concentration in µM												Protein/Peptide concentration in µM
	Reduced values L row												Reduced values L row													L	Protein/Peptide concentration in µM												Protein/Peptide concentration in µM
	Reduced values M row												Reduced values M row													M	Protein/Peptide concentration in µM												Protein/Peptide concentration in µM
	Reduced values N row												Reduced values N row													N	Protein/Peptide concentration in µM												Protein/Peptide concentration in µM
	Reduced values O row												Reduced values O row													O	Protein/Peptide concentration in µM												Protein/Peptide concentration in µM
	Reduced values P row												Reduced values P row													P	Protein/Peptide concentration in µM												Protein/Peptide concentration in µM
[truncated: 3 more columns]

## Sheet: Figure 3C
Figure 3C
Plate:	med-400-1.78_synth_ns4	1.3	PlateFormat	Endpoint	Fluor Polarization	Raw	FALSE	1						1
	Temperature(¡C)	1	2	3	4	5	6	7	8	9	10	11	12
	26	49574	49542	49724	50648	51981	51845	54291	56303	58341	58947	61127	57544
		84098.6666666667	82860.6666666667	82706.6666666667	84022.6666666667	83917.6666666667	81348.6666666667	80561.6666666667	78989.6666666667	77748.6666666667	76415.6666666667	77750.6666666667	73380.6666666667
		49865	51010	53427	52187	52247	53001	57546	56700	57078	61622	58716	56854
		83961.6666666667	85804.6666666667	89928.6666666667	86150.6666666667	84479.6666666667	82414.6666666667	84622.6666666667	78950.6666666667	76292.6666666667	79777.6666666667	75744.6666666667	72501.6666666667
		49410	50670	49838	50569	52799	52137	53615	57641	57534	60506	60236	57057
		83030.6666666667	84559.6666666667	83391.6666666667	84750.6666666667	85820.6666666667	81898.6666666667	79027.6666666667	79579.6666666667	77171.6666666667	77993.6666666667	77173.6666666667	72556.6666666667
		51023	51204	50621	51051	51668	52737	52422	52154	54471	53462	53903	53125
		85754.6666666667	85633.6666666667	85608.6666666667	85919.6666666667	87030.6666666667	88391.6666666667	87820.6666666667	86967.6666666667	90349.6666666667	86914.6666666667	85889.6666666667	81727.6666666667
		48822	49957	49847	50696	51030	50224	51235	51205	50823	52318	52437	51763
		81723.6666666667	83415.6666666667	83623.6666666667	84838.6666666667	86019.6666666667	84369.6666666667	85845.6666666667	85911.6666666667	84565.6666666667	84701.6666666667	83900.6666666667	80057.6666666667
		49052	50633	52283	51084	52739	51961	51941	52742	50831	53284	52866	52142
		82660.6666666667	84169.6666666667	88151.6666666667	86181.6666666667	88359.6666666667	88103.6666666667	86617.6666666667	87304.6666666667	84377.6666666667	86256.6666666667	83689.6666666667	81040.6666666667
		-28	33	-5	9143	9010	8472	50930	47036	47692	176	115	90
		-6.33333333333348	-40.3333333333335	46.6666666666665	11411.6666666667	11011.6666666667	10492.6666666667	83887.6666666667	78221.6666666667	78721.6666666667	184.666666666667	180.666666666667	135.666666666667
																	Measured agains ALIX V
		1	2	3	4	5	6	7	8	9	10	11	12				1	2	3	4	5	6	7	8	9	10	11	12	Name	Comments
		171.39286065821906	164.50067598397135	161.81064902567488	160.53193272203922	147.24007176373931	133.28441934764842	105.77431195934602	77.965281337980059	52.379388260433338	38.594542335117353	29.107726028944555	30.385181010829864			A	0.0488281	0.0976563	0.195313	0.390625	0.78125	1.5625	3.125	6.25	12.5	25	50	100	SDCBP2 1-16 (Human)	protein concentration was kept constant at 4 µM
		167.75884969598911	167.27808638476364	167.59340366378498	158.13312804206447	148.00821329192573	128.84535835831545	101.29934130614346	74.226935043494848	53.866066486968933	37.933335964310153	36.151346658410361	30.391345480144235			B	0.0488281	0.0976563	0.195313	0.390625	0.78125	1.5625	3.125	6.25	12.5	25	50	100	SDCBP2 1-16 (Human)	protein concentration was kept constant at 4 µM
		166.7947012422477	163.42231323278858	164.71031337190334	165.4905656744757	150.56942599785856	133.8353609180848	102.46293278027981	69.986863765460683	55.60994114956911	35.7665051064337	32.721592361319018	28.98964533964655			C	0.0488281	0.0976563	0.195313	0.390625	0.78125	1.5625	3.125	6.25	12.5	25	50	100	SDCBP2 1-16 (Human)	protein concentration was kept constant at 4 µM
		166.87092411148015	164.46232555230162	169.8859567769079	167.53853422070719	167.94394413021973	165.532158226677	165.29391314809206	163.03888000064197	160.45010474272854	150.66133106446685	140.83553565728141	123.57681476881906			D
		164.90097408073834	163.69001809379486	165.97361685554162	164.77537952357511	168.30365328329188	166.6283335415153	165.37061380188831	166.02913998366788	161.989264869356	148.62748271103303	142.86570503855845	126.19859617302647			E
		168.15821778876094	161.52753136127561	168.41310453576065	168.70389564951682	165.33762518700297	171.14849748743055	163.06799337392354	159.46250563320808	160.82880901467155	148.57685127401177	137.63761745372429	128.6131152381015			F
		-682.80467445742261	108999.99999997787	1295.0819672131158	19.660520210037809	9.1490889095935337	15.792904487456665	157.04200583433521	161.72344877877089	158.07973496541183	-67.025934658134432	133.89121338912094	113.5430916552662			G	buffer	buffer	buffer	FITC-peptide	FITC-peptide	FITC-peptide	4um prot+FITC-peptide	4um prot+FITC-peptide	4um prot+FITC-peptide
																H
Plate:	ALIX_TSG101 disp (full leingNS4)	1.3	PlateFormat	Endpoint	Fluor Polarization	Raw	FALSE	1						1
	Temperature(¡C)	1	2	3	4	5	6	7	8	9	10	11	12
	21.5	49105.6666666667	49321.6666666667	50963.6666666667	48870.6666666667	46611.6666666667	47193.6666666667	47628.6666666667	48134.6666666667	52353.6666666667	53604.6666666667	59491.6666666667	70958.6666666667
		92308	92237	95587	91615	87046	87490	86939	87700	91394	89341	93717	101410
		48768.6666666667	49063.6666666667	51480.6666666667	48791.6666666667	47311.6666666667	46623.6666666667	47163.6666666667	47597.6666666667	49616.6666666667	53187.6666666667	59007.6666666667	67911.6666666667
		91135	91327	97253	91440	87203	86323	86480	85139	87461	88774	91773	97775
		44956.6666666667	45582.6666666667	27364.6666666667	41637.6666666667	46563.6666666667	47003.6666666667	47045.6666666667	48970.6666666667	50536.6666666667	54110.6666666667	59207.6666666667	69787.6666666667
		83865	85797	49037	77674	86396	86545	85630	88362	88439	90403	92004	100261
		61387.6666666667	61002.6666666667	64119.6666666667	66173.6666666667	65269.6666666667	61984.6666666667	59759.6666666667	64367.6666666667	65931.6666666667	68155.6666666667	74648.6666666667	86127.6666666667
		93456	93137	97611	100753	98646	93605	90445	95376	97207	97669	103794	114035
		63167.6666666667	61507.6666666667	63532.6666666667	66925.6666666667	62420.6666666667	62824.6666666667	62338.6666666667	64380.6666666667	65664.6666666667	67689.6666666667	74402.6666666667	83790.6666666667
		96327	93797	96289	102259	94693	94579	94544	96263	96597	96150	102396	110876
		54846.6666666667	44222.6666666667	45480.6666666667	56171.6666666667	57279.6666666667	55295.6666666667	56644.6666666667	61544.6666666667	62046.6666666667	67625.6666666667	69044.6666666667	83371.6666666667
		83244	66785	68602	85339	86695	83938	85041	91229	91587	96003	95045	109759
		55.6666666666667	-35.3333333333333	-20.3333333333333	61702.6666666667	42896.6666666667	55071.6666666667	64666.6666666667	68540.6666666667	56353.6666666667	-111.333333333333	-73.3333333333333	135.666666666667
		-24	-8	32	77565	53368	69327	78213	83143	68376	-151	-138	232
																	Measured agains ALIX V
		1	2	3	4	5	6	7	8	9	10	11	12				1	2	3	4	5	6	7	8	9	10	11	12	Name	Comments
		220.72433064347629	218.26935141953342	219.66219949292926	219.42129564926884	217.59686669464264	214.10689802556721	206.70342985868891	205.81651789888193	185.25415903679462	162.79009231674297	135.22745855717807	87.1546158777532			A	0.444336	0.888672	1.77734	3.55469	7.10938	14.2188	28.4375	56.875	113.75	227.5	455	910	Nsp4 118-142 (BAV)	protein concentration was kept constant at 6 µM
		217.91505131052662	216.04437715790726	223.07894495245552	219.28128541902797	211.34625669377752	213.49758278895132	208.86463455887909	196.98122120512147	189.93748341848018	163.49233809875807	128.94277479330458	90.818825340689131			B	0.444336	0.888672	1.77734	3.55469	7.10938	14.2188	28.4375	56.875	113.75	227.5	455	910	Nsp4 118-142 (BAV)	protein concentration was kept constant at 6 µM
		217.08401964981539	221.34264129563647	197.85623380144759	217.0869137380993	214.51525383700567	210.84803433942363	205.336531423488	201.16797211656891	186.4397684511313	163.96864084132574	128.51511040568357	89.756758196191228			C	0.444336	0.888672	1.77734	3.55469	7.10938	14.2188	28.4375	56.875	113.75	227.5	455	910	Nsp4 118-142 (BAV)	protein concentration was kept constant at 6 µM
		118.42183995806637	119.83753776898189	118.40077545936923	118.47487863660022	114.83554237563973	114.43412748397795	115.52659589557263	105.0578968955585	102.58896923295052	88.502015538087932	73.51411059696207	49.136981676098344			D
		119.2471657752768	119.25453831660167	116.21172654673266	120.21813027127158	116.67722104885803	112.89967676382585	116.54888326215944	109.53332126938835	101.48202966339895	84.1278718395107	68.410135267676424	48.845736167185677			E
		116.91936133100765	114.45597160502688	113.86050196949479	117.40482503518938	115.54610224756264	116.9929630694219	111.54099020616341	105.25276437371359	103.17206988551159	83.837885498363562	68.5300502645889	46.295369509782894			F
		-2121.4953271028016	-682.539682539682	7421.0526315788466	23.229614229309515	18.045858608981032	23.934186525665925	3.9342031794522923	5.4065558268305756	5.5264543339578838	61.138439915671455	221.23893805309788	175.27862208713248			G	buffer	buffer	buffer	FITC-peptide	FITC-peptide	FITC-peptide
																H

## Sheet: Figure 3D
Figure 3D
Plate:	Sat disp (T_A_dm_NS4)	1.3	PlateFormat	Endpoint	Fluor Polarization	Raw	FALSE	1						1
	Temperature(¡C)	1	2	3	4	5	6	7	8	9	10	11	12
	21	69777	76694	70561	53938	56857	53121	52433	47317	45598	44455	44613	40763
		86619.3333333333	94771.3333333333	87629.3333333333	66785.3333333333	71175.3333333333	72593.3333333333	75207.3333333333	70785.3333333333	70634.3333333333	71956.3333333333	71442.3333333333	63934.3333333333
		76772	93994	92350	59113	61873	56512	55018	52288	48518	47072	45634	39181
		94049.3333333333	114771.333333333	115188.333333333	73282.3333333333	78903.3333333333	75912.3333333333	78996.3333333333	78477.3333333333	77053.3333333333	72670.3333333333	71320.3333333333	64557.3333333333
		87940	101341	80256	59542	57819	53919	51313	48131	49230	44473	29523	25501
		107477.333333333	124470.333333333	98427.3333333333	74233.3333333333	73620.3333333333	72458.3333333333	72015.3333333333	71927.3333333333	76128.3333333333	70809.3333333333	46128.3333333333	40635.3333333333
		85559	95365	91852	91399	57647	56189	95088	101063	95633	94404	95570	89687
		131647.333333333	147600.333333333	140851.333333333	139033.333333333	86989.3333333333	85929.3333333333	141459.333333333	149564.333333333	139924.333333333	135452.333333333	132731.333333333	117030.333333333
		89256	88477	87179	94474	89208	89350	93282	93983	90261	94824	96842	101330
		136195.333333333	135824.333333333	135200.333333333	144219.333333333	134574.333333333	136271.333333333	141320.333333333	139622.333333333	132652.333333333	135743.333333333	132278.333333333	134628.333333333
		86769	84269	90998	88803	90665	91455	94917	89939	95538	94078	93193	102135
		132540.333333333	129524.333333333	138787.333333333	135146.333333333	139223.333333333	138051.333333333	142083.333333333	134982.333333333	140788.333333333	134878.333333333	127803.333333333	136305.333333333
		12	-28	16	80607	101654	72608	91316	91686	84721	-16	-113	79
		1.33333333333348	-23.6666666666665	22.3333333333335	97043.3333333333	123033.333333333	88729.3333333333	142557.333333333	141756.333333333	131956.333333333	-112.666666666667	-104.666666666667	295.333333333333
																	Measured agains TSG101-UEV
		1	2	3	4	5	6	7	8	9	10	11	12				1	2	3	4	5	6	7	8	9	10	11	12	Name	Comments
		29.598775708643561	27.313077701910828	29.808398907616823	28.314683509000389	33.788744534628584	77.492825888207349	101.5036475328932	122.27431726255668	139.41052283146874	160.87920591773107	155.65508262553431	145.49900139192675			A
		22.98381567582712	21.35027695324408	31.978599804244631	28.924402696787542	43.041305929487834	68.95162036030915	102.01254966901121	123.87999624214915	151.60189287960208	137.74435088853869	143.75951825476241	169.52640708343921			B
		21.807272175279632	24.281518472094625	23.542283642970602	31.753117184684385	42.274821746730204	69.151961943649653	90.715511768725221	121.75600338332781	138.55970216033956	152.8451972322446	143.62697885337573	153.24156322099185			C
		136.1083830517272	138.99084430142221	134.44240864529562	130.4894174901892	126.53981208263681	133.10570093640959	119.52870568702588	116.95176494138912	111.32668682106153	101.66386197033485	85.522733279474451	54.497741128945513			D	0.249023	0.498047	0.996094	1.99219	3.98438	7.96875	15.9375	31.875	63.75	127.5	255	510	Nsp4 118-142 (BAV)	protein concentration was kept constant at 8 µM
		132.01385016255466	134.97917704434826	139.97022116196891	132.22467475605944	126.39156675684171	131.77078827433709	128.48502041880715	118.84739542243177	113.51978532040754	100.52905820461814	77.257614593555346	63.480337719551805			E	0.249023	0.498047	0.996094	1.99219	3.98438	7.96875	15.9375	31.875	63.75	127.5	255	510	Nsp4 118-142 (BAV)	protein concentration was kept constant at 8 µM
		132.53266230709249	135.58535126956144	131.77987894993325	130.71477377568016	135.12065396016595	126.70278165580187	122.58397049904636	123.86488493468576	114.85578960991312	101.2741968490443	79.2416450642175	65.704329961362944			F	0.249023	0.498047	0.996094	1.99219	3.98438	7.96875	15.9375	31.875	63.75	127.5	255	510	Nsp4 118-142 (BAV)	protein concentration was kept constant at 8 µM
		-826.539462272315	-161.1531190926307	88.01558947710636	14.283214051785551	16.936721546442541	21.752408174019234	143.2158594335705	138.4727071762446	142.08402747153659	715.03957783641124	-116.27710622968415	523.26590961841			G	buffer	buffer	buffer	FITC-peptide	FITC-peptide	FITC-peptide	8um prot+FITC-peptide	8um prot+FITC-peptide	8um prot+FITC-peptide
																H
Plate:	TSG101 disp(ALIX,VPS37B)	1.3	PlateFormat	Endpoint	Fluor Polarization	Raw	FALSE	1						1
	Temperature(¡C)	1	2	3	4	5	6	7	8	9	10	11	12
	27	55932	55970	58447	55955	56394	56295	56828	60503	69350	79649	102643	147480
		85162.3333333333	86464.3333333333	89214.3333333333	85748.3333333333	85660.3333333333	85180.3333333333	85689.3333333333	89141.3333333333	99507.3333333333	109783.333333333	135709.333333333	189130.333333333
		55418	55407	57979	54908	55967	57260	58752	61325	68300	80955	103528	150056
		85495.3333333333	84519.3333333333	88705.3333333333	84706.3333333333	85823.3333333333	86839.3333333333	88126.3333333333	91285.3333333333	97518.3333333333	110745.333333333	137854.333333333	192852.333333333
		54793	55697	54879	55172	56613	58016	58460	63941	67837	80149	105091	149890
		83282.3333333333	84718.3333333333	84640.3333333333	84457.3333333333	86596.3333333333	87860.3333333333	87973.3333333333	94522.3333333333	96694.3333333333	110375.333333333	138276.333333333	193954.333333333
		53135	54282	54290	56589	56193	55619	55010	55734	56050	56803	57883	59164
		82165.3333333333	83760.3333333333	83743.3333333333	86678.3333333333	86002.3333333333	84662.3333333333	83104.3333333333	84740.3333333333	83897.3333333333	83163.3333333333	81807.3333333333	80077.3333333333
		54321	54282	54249	57043	55290	54866	55090	55038	56067	56250	58193	57573
		82809.3333333333	83740.3333333333	83304.3333333333	87299.3333333333	84724.3333333333	83912.3333333333	84323.3333333333	83691.3333333333	82880.3333333333	82607.3333333333	81700.3333333333	78837.3333333333
		54745	54293	54308	54371	55351	55696	54883	57274	55607	59157	57886	58668
		84132.3333333333	83920.3333333333	82541.3333333333	83229.3333333333	84730.3333333333	84825.3333333333	83167.3333333333	86648.3333333333	82851.3333333333	86390.3333333333	81614.3333333333	79729.3333333333
		0	39	-39	26927	32801	29512	52520	51330	51012	-74	-63	100
		111.333333333333	-37.6666666666665	-73.6666666666665	32543.3333333333	40156.3333333333	36006.3333333333	80923.3333333333	79109.3333333333	78364.3333333333	-254.666666666667	-292.666666666667	-29.6666666666665
																	Measured agains TSG101-UEV
		1	2	3	4	5	6	7	8	9	10	11	12				1	2	3	4	5	6	7	8	9	10	11	12	Name	Comments
		130.95305549043454	138.06870145445507	132.18081939928044	134.11957600076977	129.77567195078811	127.87660317328259	126.17173019296601	114.75546371343286	101.67813625296503	81.75486817198491	61.051301820539564	45.837880760425129			A	0.915527	1.83105	3.66211	7.32422	14.6484	29.2969	58.5938	117.188	234.375	468.75	937.5	1875	PDCD6IP 711-727 (Human)	protein concentration was kept constant at 8 µM
		137.40217973629365	131.86296377547933	133.3192894229957	137.38941158440957	134.44354469039814	129.00394929064012	123.5861940237296	119.82097977588735	99.235752074065147	78.0092183811805	64.585829537661269	46.921757935798965			B	0.915527	1.83105	3.66211	7.32422	14.6484	29.2969	58.5938	117.188	234.375	468.75	937.5	1875	PDCD6IP 711-727 (Human)	protein concentration was kept constant at 8 µM
		130.09366094426531	130.4533264396978	137.26619473201762	133.59025516473636	133.21109286153	128.30188000800308	125.18348395040357	116.40570959943669	98.402174198883841	81.317809014592427	58.644485446895409	50.3161212115524			C	0.915527	1.83105	3.66211	7.32422	14.6484	29.2969	58.5938	117.188	234.375	468.75	937.5	1875	PDCD6IP 711-727 (Human)	protein concentration was kept constant at 8 µM
		138.55004799655239	137.50496196539507	137.3330958136246	133.88411899218514	133.4877836945748	130.81710236482212	127.09796900122311	130.25454368586458	122.55381304670208	111.63952616593551	94.189671476709066	72.709380652240142			D
		131.54631263947587	137.38781514882078	135.124603649665	133.4657941841941	134.09106576396755	133.14229540706398	133.54090495521422	130.30874129766846	116.39339930567378	113.15760809146124	90.893076157489688	78.5027393149685			E
		135.51183388128206	138.34162018113966	130.07087267243253	133.57946552632564	133.58438225747406	131.08246399929453	128.60745228228271	127.80093850288407	120.28233454968363	110.38688438368783	92.993335206154455	74.7301110361538			F
		1000	-10460.025115110711	235.01634580457591	16.2182	22.6548	20.944	136.78932522186051	136.91067441795292	135.31701158279981	492.56647195576988	597.62721425127143	-1679.3893129770945			G	buffer	buffer	buffer	FITC-peptide	FITC-peptide	FITC-peptide	8um prot+FITC-peptide	8um prot+FITC-peptide	8um prot+FITC-peptide
																H
Plate:	Plate 2	1.3	PlateFormat	Endpoint	Fluor Polarization	Raw	FALSE	1						1
	Temperature(¡C)	1	2	3	4	5	6	7	8	9	10	11	12
	22	91547	90016	92016	90752	92100	91804	93316	92911	94414	96071	99863	100950
		132495.333333333	129323.333333333	131409.333333333	130033.333333333	132346.333333333	130658.333333333	132211.333333333	131300.333333333	131203.333333333	129961.333333333	131648.333333333	129129.333333333
		91022	90329	95506	92177	93230	92106	96230	91653	93919	100690	99304	106527
		131574.333333333	129742.333333333	138076.333333333	132559.333333333	134278.333333333	130732.333333333	136508.333333333	129333.333333333	130552.333333333	137150.333333333	131625.333333333	135836.333333333
		91096	91573	92834	92535	96384	92108	94972	95498	95760	97369	102013	110565
		131642.333333333	132068.333333333	133202.333333333	133091.333333333	138955.333333333	131490.333333333	134197.333333333	134156.333333333	132774.333333333	132252.333333333	134582.333333333	141499.333333333
		93924	92913	94271	93746	95477	97209	96709	95814	100511	98650	103079	108623
		135002.333333333	133600.333333333	135635.333333333	135471.333333333	138028.333333333	139427.333333333	137654.333333333	137148.333333333	142560.333333333	137251.333333333	141716.333333333	144487.333333333
		92681	90912	92732	93127	95061	94436	96037	95600	96401	96779	101542	110135
		133748.333333333	130929.333333333	133172.333333333	133286.333333333	137260.333333333	134031.333333333	138093.333333333	134500.333333333	135559.333333333	135979.333333333	139609.333333333	146025.333333333
		91900	92097	95753	92437	93981	96416	94165	95117	95444	97097	101256	115399
		132408.333333333	132253.333333333	138155.333333333	132576.333333333	135745.333333333	138448.333333333	136182.333333333	135058.333333333	135143.333333333	136067.333333333	139603.333333333	152334.333333333
		-16	0	16	20706	22543	23601	179756	170858	198	167	127	132
		-35.6666666666665	-49.6666666666665	85.3333333333335	25653.3333333333	27772.3333333333	29504.3333333333	266497.333333333	255958.333333333	181.333333333333	193.333333333333	221.333333333333	154.333333333333
																	Measured agains TSG101-UEV
		1	2	3	4	5	6	7	8	9	10	11	12				1	2	3	4	5	6	7	8	9	10	11	12	Name	Comments
		93.413539989811014	89.7611272372026	86.797587712285448	88.437727746038263	89.869736302136062	85.097860200030581	82.853880767422652	81.580151915084016	73.237315208008084	59.84236814220683	46.972119358718551	31.922941684158914			A	0.146484	0.292969	0.585938	1.17188	2.34375	4.6875	9.375	18.75	37.5	75	150	300	MDC1 1280-1295 (Human)	protein concentration was kept constant at 8 µM
		92.8067494811063	89.643866265291933	92.87955183994319	90.252814471857533	91.00929904409567	83.748538572430846	83.466829287005964	80.854008380518579	73.377827997874363	63.270171267612945	49.685101912568683	30.356019965456714			B	0.146484	0.292969	0.585938	1.17188	2.34375	4.6875	9.375	18.75	37.5	75	150	300	MDC1 1280-1295 (Human)	protein concentration was kept constant at 8 µM
		92.660034423769886	91.67261586751755	89.130229184853732	90.316766794101625	91.488834695471	86.60746676788888	81.52252168998109	78.626830423318	72.116749813944821	61.862040928405683	47.341755536815022	32.173824240272751			C	0.146484	0.292969	0.585938	1.17188	2.34375	4.6875	9.375	18.75	37.5	75	150	300	MDC1 1280-1295 (Human)	protein concentration was kept constant at 8 µM
		89.998108011293823	90.188086896042691	90.489166555895309	92.6582028004855	92.857740449948608	88.94368697887	85.152133303307252	87.938608262510925	83.394150830263371	73.822457862494716	67.900442257257822	51.448093449546988			D
		91.976748837863781	90.969892977250026	89.563786677124639	87.87971207817219	92.25642526013911	83.718430603522449	90.191591409201891	79.368858346229146	79.119929692873384	78.712498466303117	67.922249850582531	49.834523977847091			E
		91.180045737674561	89.5372459938719	91.882681346426878	88.919376286614948	92.41871562015308	89.511525195470512	93.042388310473967	83.940769094332	82.549072905646852	77.403770525206752	69.3044937801565	47.644111442009688			F
		300.12150668286563	1000	632.65306122449033	15.962867718888738	13.146326604317583	20.460396387754859	105.32902497252894	110.47736752039353	-134.30935709738975	-17.94784964442902	184.44523724580839	-13.003623960775482			G	buffer	buffer	buffer	FITC-peptide	FITC-peptide	FITC-peptide	8um prot+FITC-peptide	8um prot+FITC-peptide	8um prot+FITC-peptide
																H
Plate 5	1.3	PlateFormat	Endpoint	Fluor Polarization	Raw	FALSE	1						1
Temperature(¡C)	1	2	3	4	5	6	7	8	9	10	11	12
22.5	93163.3333333333	97344.3333333333	101086.333333333	110227.333333333	127178.333333333	162353.333333333	226199.333333333	367082.333333333	665767.333333333	#SAT	#SAT	#SAT
	135312.333333333	139002.333333333	144634.333333333	156214.333333333	177586.333333333	223216.333333333	303327.333333333	481400.333333333	#SAT	#SAT	#SAT	#SAT
	92595.3333333333	96836.3333333333	102679.333333333	109743.333333333	124378.333333333	158346.333333333	217233.333333333	370377.333333333	638069.333333333	#SAT	#SAT	#SAT
	134797.333333333	138687.333333333	147064.333333333	154708.333333333	173097.333333333	217251.333333333	291678.333333333	483776.333333333	#SAT	#SAT	#SAT	#SAT
	94374.3333333333	94872.3333333333	106835.333333333	109241.333333333	126347.333333333	160509.333333333	248818.333333333	394276.333333333	660495.333333333	#SAT	#SAT	#SAT
	137921.333333333	136400.333333333	154347.333333333	155319.333333333	177138.333333333	219825.333333333	333497.333333333	518097.333333333	#SAT	#SAT	#SAT	#SAT
	91616.3333333333	93324.3333333333	94745.3333333333	95806.3333333333	94220.3333333333	94934.3333333333	93092.3333333333	96479.3333333333	96969.3333333333	98809.3333333333	100882.333333333	101443.333333333
	132648.333333333	133776.333333333	137086.333333333	138299.333333333	135649.333333333	135688.333333333	132144.333333333	134721.333333333	132259.333333333	129806.333333333	129090.333333333	126983.333333333
	90110.3333333333	92700.3333333333	93262.3333333333	94079.3333333333	95357.3333333333	92339.3333333333	92703.3333333333	97799.3333333333	95698.3333333333	97412.3333333333	97437.3333333333	97441.3333333333
	130338.333333333	133873.333333333	134036.333333333	136823.333333333	136813.333333333	132953.333333333	131438.333333333	135031.333333333	130520.333333333	129168.333333333	125188.333333333	122091.333333333
	91616.3333333333	91096.3333333333	92292.3333333333	96133.3333333333	92862.3333333333	93686.3333333333	95730.3333333333	95196.3333333333	97306.3333333333	103915.333333333	99559.3333333333	102006.333333333
	131806.333333333	131174.333333333	132537.333333333	138588.333333333	133216.333333333	134256.333333333	135345.333333333	131774.333333333	132236.333333333	137119.333333333	127398.333333333	128406.333333333
	23.3333333333333	9.33333333333326	-32.6666666666667	67548.3333333333	65842.3333333333	89049.3333333333	175592.333333333	169439.333333333	168859.333333333	104.333333333333	29.3333333333333	81.3333333333333
	-14.6666666666665	45.3333333333335	-30.6666666666665	83973.3333333333	81844.3333333333	111051.333333333	263079.333333333	254392.333333333	254156.333333333	209.333333333333	266.333333333333	169.333333333333
																	Measured agains TSG101-UEV
	1	2	3	4	5	6	7	8	9	10	11	12					1	2	3	4	5	6	7	8	9	10	11	12	Name	Comments
	95.166087748288646	86.738803716115285	87.729994141490224	82.989951949330234	75.627825935972226	67.9176889630267	55.48014973731938	44.36660351924256	#SAT	#SAT	#SAT	#SAT				A
	96.306642274897612	88.209231451674555	88.238769096587262	80.364198831239747	73.966913946894408	66.8744037489581	56.1199704298236	42.364036983109834	#SAT	#SAT	#SAT	#SAT				B
	98.228613866063966	90.125041725419777	92.53214655307886	84.598385432111854	77.630828375404917	65.983808741159038	55.238846600479455	45.363620674510848	#SAT	#SAT	#SAT	#SAT				C
	93.6103169737215	88.650076509236627	93.276437238267434	92.12309331603764	90.806941099084256	87.204735502890827	83.793738741608152	75.634313502143	63.936816668266644	45.234096588983007	32.1069804492627	21.113830269143076				D	0.146484	0.292969	0.585938	1.17188	2.34375	4.6875	9.375	18.75	37.5	75	150	300	VP40 1-20 (SEBOV)	protein concentration was kept constant at 8 µM
	93.118065361479722	92.3364555120807	89.942798935398358	95.820414343829285	89.095459572598315	90.852005574870248	83.21303432333363	70.01900229749775	63.916041164283577	49.879610842420696	34.130876006451011	21.595319126860314				E	0.146484	0.292969	0.585938	1.17188	2.34375	4.6875	9.375	18.75	37.5	75	150	300	VP40 1-20 (SEBOV)	protein concentration was kept constant at 8 µM
	90.453365778783251	90.892508598419568	89.550332911154541	91.468737079064738	89.03099297584842	88.506320876255643	81.803179366780341	71.292785196478576	62.122445723079679	47.441146079741031	32.1106182131831	23.917065745151337				F	0.146484	0.292969	0.585938	1.17188	2.34375	4.6875	9.375	18.75	37.5	75	150	300	VP40 1-20 (SEBOV)	protein concentration was kept constant at 8 µM
	-3199.9999999999673	603.773584905664	-122.13740458015622	17.665332239938337	17.615436166786971	19.237864591523486	110.53107620645532	111.5642431981273	112.79890446513937	251.49461937026774	766.5266416095518	268.73126873126955				G	buffer	buffer	buffer	FITC-peptide	FITC-peptide	FITC-peptide	8um prot+FITC-peptide	8um prot+FITC-peptide	8um prot+FITC-peptide
																H

## Sheet: Figure 3E
Figure 3E
384 well plate used
Plate:	Auto ww2 384 good	1.3	PlateFormat	Endpoint	Fluor Polarization	Raw	FALSE	1						1	535	1	24	384	485	Manual				6
	Temperature(¡C)	1	2	3	4	5	6	7	8	9	10	11	12	13	14	15	16	17	18	19	20	21	22	23	24
	25.5	117140.166666667	125415.166666667	122008.166666667	122504.166666667	118273.166666667	116526.166666667	109431.166666667	105373.166666667	108989.166666667	106164.166666667	104278.166666667	98740.1666666667	268220.166666667	285943.166666667	312343.166666667	414090.166666667	552655.166666667	924965.166666667	1472940.16666667	2892616.16666667	5088276.16666667	12035047.1666667	21611970.1666667	40547120.1666667
		144237	154787	151874	153211	149482	149766	143958	139585	149486	143937	142092	137423	349922	372152	404288	528687	693358	1149070	1813596	3546624	6207705	14638465	26327709	49423155
		115383.166666667	120038.166666667	115476.166666667	122934.166666667	117742.166666667	123912.166666667	112182.166666667	114463.166666667	102897.166666667	107736.166666667	95414.1666666667	102862.166666667	256255.166666667	289304.166666667	307548.166666667	442152.166666667	571106.166666667	1093142.16666667	1742110.16666667	3080303.16666667	5254448.16666667	11988381.1666667	21747024.1666667	41829884.1666667
		141946	149058	144096	153753	148236	157087	145216	150869	138663	147004	131247	143902	333580	377607	397413	562965	713463	1347809	2145037	3766021	6419927	14563654	26446319	50789607
		113773.166666667	126364.166666667	118614.166666667	125571.166666667	114485.166666667	115208.166666667	107684.166666667	106379.166666667	106050.166666667	105198.166666667	97417.1666666667	97276.1666666667	252424.166666667	279625.166666667	310567.166666667	422362.166666667	562951.166666667	919975.166666667	1489407.16666667	3090767.16666667	4986498.16666667	12414050.1666667	22389994.1666667	36667080.1666667
		140326	156151	147442	157964	145111	148775	140902	140794	143988	143839	134130	136193	328068	363720	399333	534367	704571	1137464	1826305	3788200	6098139	15240774	27201069	44474615
		211496.166666667	223639.166666667	212414.166666667	226027.166666667	214692.166666667	236932.166666667	227047.166666667	255171.166666667	243143.166666667	244592.166666667	245812.166666667	243958.166666667	224368.166666667	235196.166666667	215639.166666667	230739.166666667	199985.166666667	231768.166666667	213125.166666667	244861.166666667	224097.166666667	271905.166666667	242567.166666667	264034.166666667
		280587	292792	278514	296997	280541	305181	288503	322946	300700	284372	301180	289233	295165	307547	281810	302417	261890	300282	275202	311822	284561	340232	301309	325890
		206614.166666667	225462.166666667	210725.166666667	226400.166666667	199699.166666667	237319.166666667	227439.166666667	230969.166666667	250566.166666667	253533.166666667	238766.166666667	239991.166666667	221059.166666667	229495.166666667	221719.166666667	225682.166666667	221198.166666667	230940.166666667	226087.166666667	235563.166666667	240438.166666667	257019.166666667	251905.166666667	235967.166666667
		272860	297743	277849	294369	260968	303242	289109	291255	305234	303374	281283	286206	288446	298085	289108	296466	287461	299004	291931	302285	303845	317268	313087	289923
		203805.166666667	224101.166666667	223049.166666667	222020.166666667	221746.166666667	234214.166666667	230798.166666667	242906.166666667	245714.166666667	250208.166666667	253630.166666667	236690.166666667	217523.166666667	230372.166666667	221077.166666667	227699.166666667	223966.166666667	231388.166666667	229406.166666667	234953.166666667	243252.166666667	253490.166666667	255680.166666667	228960.166666667
		270745	293632	293812	289396	289063	300747	292339	304327	304721	297187	301525	283255	284698	299485	289290	298900	292156	299384	295089	301860	308295	313128	317806	282591
		211669.166666667	192209.166666667	212119.166666667	198257.166666667	212178.166666667	225581.166666667	228051.166666667	212984.166666667	242476.166666667	236657.166666667	252883.166666667	229146.166666667	222786.166666667	220525.166666667	221747.166666667	215644.166666667	225904.166666667	222682.166666667	227523.166666667	231742.166666667	220780.166666667	248486.166666667	245105.166666667	216239.166666667
		278467	253943	278555	261111	278673	293678	294452	275245	307607	287514	309111	280929	291955	287835	288085	281199	293690	287397	290785	293791	274606	307776	302709	267219
		206378.166666667	212850.166666667	218827.166666667	211945.166666667	220762.166666667	218750.166666667	224296.166666667	217215.166666667	222931.166666667	223790.166666667	215753.166666667	222611.166666667	203526.166666667	223235.166666667	218158.166666667	215482.166666667	210574.166666667	220631.166666667	222533.166666667	229983.166666667	237155.166666667	229960.166666667	233362.166666667	220345.166666667
		272360	278388	287805	276021	287967	284961	287210	281163	269279	271434	267620	275757	265224	291174	283295	282018	274723	285781	285026	291851	297521	284449	274883	267888
		210154.166666667	214028.166666667	214451.166666667	214713.166666667	218283.166666667	226464.166666667	222861.166666667	197300.166666667	227982.166666667	232901.166666667	230423.166666667	227103.166666667	232483.166666667	199778.166666667	215663.166666667	221090.166666667	227896.166666667	210084.166666667	215938.166666667	230646.166666667	228104.166666667	243670.166666667	245373.166666667	212123.166666667
		276798	279292	280389	279977	285049	292864	287855	256167	288975	286812	283656	278889	301648	263099	280786	289641	295965	271940	277188	291955	283913	301851	302343	260526
		213231.166666667	204547.166666667	213943.166666667	207273.166666667	218781.166666667	210783.166666667	223744.166666667	220221.166666667	232939.166666667	244859.166666667	259437.166666667	338158.166666667	216724.166666667	213938.166666667	210771.166666667	213580.166666667	213213.166666667	211703.166666667	215135.166666667	212272.166666667	208588.166666667	213570.166666667	211676.166666667	203745.166666667
		280600	268737	280494	271113	285841	273468	287643	282171	292542	306485	318558	421184	281681	280027	273917	278244	277763	274740	279733	277296	272694	279008	269410	267418
		210886.166666667	212848.166666667	216215.166666667	213695.166666667	215009.166666667	220217.166666667	215698.166666667	219244.166666667	242670.166666667	247666.166666667	284727.166666667	324233.166666667	219841.166666667	218979.166666667	217682.166666667	216948.166666667	218383.166666667	213095.166666667	220524.166666667	214193.166666667	217777.166666667	218338.166666667	212523.166666667	168681.166666667
		278741	279785	282399	279740	280830	286351	278737	283496	307921	299456	358046	400689	286557	283517	284248	282173	284628	278415	285574	280557	285626	284892	276831	221597
		186122.166666667	209370.166666667	220623.166666667	206433.166666667	214496.166666667	219588.166666667	223958.166666667	223119.166666667	238645.166666667	225009.166666667	273478.166666667	305966.166666667	227362.166666667	203271.166666667	219255.166666667	213566.166666667	223083.166666667	204895.166666667	218346.166666667	211792.166666667	213664.166666667	217359.166666667	222472.166666667	201487.166666667
		244195	274604	290124	270135	280003	284024	286866	287014	299819	281614	343497	378034	295757	266827	286212	280547	291081	273248	285098	277841	280160	279551	287941	261230
		221397.166666667	208502.166666667	219640.166666667	211507.166666667	201483.166666667	215861.166666667	238080.166666667	217216.166666667	248602.166666667	230604.166666667	227320.166666667	223468.166666667	231603.166666667	214830.166666667	228774.166666667	215787.166666667	234935.166666667	215204.166666667	230405.166666667	221486.166666667	236379.166666667	239230.166666667	246380.166666667	225880.166666667
		290797	273719	285794	275905	262095	278174	304143	277049	305813	277842	269470	271847	299495	277194	296455	281197	304385	278948	296639	284426	302121	301349	309321	283376
		212436.166666667	199667.166666667	222318.166666667	206768.166666667	224045.166666667	212958.166666667	230178.166666667	231605.166666667	241260.166666667	223487.166666667	231872.166666667	211620.166666667	231266.166666667	219904.166666667	221966.166666667	221762.166666667	226174.166666667	219855.166666667	227780.166666667	228165.166666667	242262.166666667	236220.166666667	247620.166666667	220237.166666667
		280754	263366	290540	270610	291764	274667	293415	292244	302599	269297	275321	255872	300843	284806	286378	287931	293988	284278	294911	293099	308575	296448	311709	277800
		204349.166666667	211356.166666667	221290.166666667	213057.166666667	225372.166666667	220449.166666667	237730.166666667	218772.166666667	253872.166666667	231230.166666667	231076.166666667	210682.166666667	213895.166666667	216846.166666667	223787.166666667	216219.166666667	226887.166666667	207545.166666667	232489.166666667	221037.166666667	240049.166666667	227966.166666667	229982.166666667	214312.166666667
		270111	276845	287882	278216	292357	284766	301968	277137	307358	273498	269539	254906	277200	281300	290856	281979	293714	269232	298545	284789	305423	286514	287943	270521
		-26.8333333333333	-23.8333333333333	43.1666666666667	119975.166666667	122436.166666667	115816.166666667	206475.166666667	213815.166666667	203778.166666667	-216.833333333333	-250.833333333333	-121.833333333333	8.16666666666674	-12.8333333333333	12.1666666666667	119233.166666667	122308.166666667	116587.166666667	217832.166666667	212529.166666667	215694.166666667	-248.833333333333	-225.833333333333	335334.166666667
		-83	78	99	147436	150626	142937	269200	280077	266750	-396	-369	-254	-39	-52	-3	146177	149385	144111	285404	278579	281604	-376	-372	453061				Measured agains NEDD4 WW2
		1	2	3	4	5	6	7	8	9	10	11	12	13	14	15	16	17	18	19	20	21	22	23	24				1	2	3	4	5	6	7	8	9	10	11	12	13	14	15	16	17	18	19	20	21
		29.824428085347108	30.990276283529212	35.257001388372586	37.607758924766948	42.853268271297608	51.224234801629272	62.820091083185176	66.275561884863407	83.5717434562507	77.826824000080862	80.322947313284786	90.824979965861971	58.673584257318531	57.481213861239084	54.747709582020832	47.909705688171428	39.176047840244635	34.25265212264398	29.806714593453481	27.700321527157772	25.210734156216958	23.700389853281528	24.472421744894252	24.762074713064926			A
		29.375658153625871	34.039713087243378	36.4815923024228	37.621451361698348	40.921329180427662	44.37424295715379	54.784215920077884	63.7827053183448	74.808188818407572	80.999383945164425	85.011304353936438	93.388379704775076	57.580745313422739	58.909389350670565	53.909844471526874	46.538040487701707	37.050757068628208	30.492561629722207	29.811003622905467	26.279437104328139	25.950049724278642	23.081411338219961	23.605637478559377	22.826397045975916			B
		30.661177256276275	31.607234659578992	34.555708064744969	40.51505552336085	44.2878581845128	53.585849607309285	60.148330879460453	65.838655078373662	78.536780008273979	82.029635110099733	85.484369108710226	93.77316875064902	56.7838628621815	57.194671601662776	51.4422776533653	43.37262339425844	37.969844630025591	31.884098956247968	27.741194815451284	27.518866785149957	26.408730268257433	28.355108114331394	23.10693558518058	22.305908191047671			C
		67.027828419299752	60.4305593676552	61.178669564747551	62.242849838224558	59.477045796972725	52.30779225079705	45.5323454083554	43.537739400954287	32.010385861487507	1.1355182196734175	27.353371639846248	10.907479420284851	62.8302331502619	59.822482683395485	59.532815746399983	60.973733663902323	60.556497685996632	55.225971111782577	53.551589625649846	46.626728117095539	45.193144018399217	37.859086085181481	34.205481898758286	31.02073499365066			D
		64.75212983269418	64.738492469121041	63.964070344597388	56.993168043382127	59.512452184991439	48.314968563837539	45.718592057837981	41.723235191674178	24.46295161507966	15.524609217422141	7.7281381400170126	13.843969991839535	58.760978595749215	56.478187010632894	58.417785466372237	62.112373342008659	56.743088155567293	54.883936154197954	53.53718674957215	50.442738583698734	42.791225391200747	31.078077078883027	34.490517707180935	28.743427437063602			E
		67.692788884653424	60.829650107794158	63.478468969661947	58.237909089963928	58.279541960748666	50.763046755258586	43.946920863251023	38.484759827998346	33.391412612915964	11.823612545123375	12.277261653677339	15.586524956592903	60.278635635139061	56.912538324409418	60.176120409679747	61.753197618295893	58.619169837617662	54.550966998716149	51.635493138318594	51.034187208759207	44.240345280299806	31.423159054802849	34.533169861225836	31.006344709622908			F
		62.844586773224158	64.9612093070265	61.944237395968656	63.395162186180549	62.016667159764914	57.628023002293773	53.511823551999377	53.959427026231587	44.7199354462001	23.115386601295242	26.170443069314086	27.653887903984621	60.908141923858388	58.909498270002125	56.588343716365209	58.439798230745645	56.935317038908913	53.298962020577449	48.4181571691856	44.382434987423608	34.860794102763982	32.770793255210187	31.322037295271109	31.621201113675411			G													0.458984	0.917969	1.83594	3.67188	7.34375	14.6875	29.375	58.75	117.5
		64.4079492624395	59.93176217481895	62.708078510091	57.800178838940361	58.602741333115233	57.936064913644145	49.372972155207364	54.758247820001429	20.229718486199566	22.291383613817985	33.493992222419038	32.824920875259515	58.114527288021193	58.570509666383749	56.364405839969962	60.263259096124195	58.685183521218988	55.100834238558285	49.501629776449242	44.878471520896895	39.155055311803821	32.102897301476048	7.6668184268216351	23.472548433070045			H													0.458984	0.917969	1.83594	3.67188	7.34375	14.6875	29.375	58.75	117.5
		63.42803703968135	58.797202001180288	59.766618191234791	58.42559540795083	59.154825049588176	54.29734779883433	53.692249580516275	56.282115281284334	44.297373827453519	29.887474898291202	29.703638333864355	28.487017976958498	55.952973042209429	63.366382332848843	57.66347601080426	60.750900689670125	56.405607212191626	54.7717327846966	50.598687142031977	43.619746293872971	35.208167038023696	32.8371788764391	30.171813648990366	28.550028293159986			I													0.458984	0.917969	1.83594	3.67188	7.34375	14.6875	29.375	58.75	117.5
		62.983166920317494	62.176992819810515	61.13462926347075	59.967030129001124	59.401841565348533	55.908961425030562	51.3532047315762	49.6895043809325	39.684602017598962	38.014469579974239	28.427346744418131	35.553035217082368	56.803684192853552	60.316190384689961	56.754997988535088	57.968024633448827	57.962846033039611	56.051216908053718	57.012636643953719	59.32837663053003	59.713110009566158	59.357651024157526	46.345169260503972	61.683061454938077			J
		65.179729231932711	62.429886658829695	59.2439939296303	60.371518690390552	59.254920674694993	57.03012277391845	53.931931739937518	54.242698770472934	44.829966226933415	20.729906280272459	40.333134245868543	31.640761239445059	58.240091423604795	54.8825389580854	59.126476016929182	57.158575634614117	58.190134293276117	59.406937338758205	54.981445326870606	60.664741509163136	61.318419219945788	58.754785914749412	57.903259338883821	62.134885191777968			K
		61.4942159914292	61.326064442166725	62.634049084260013	60.189714964704045	58.9757043698278	54.388731982071846	49.527406076743723	51.656470513803228	39.869436561168804	37.969832921333833	39.747340299543268	31.534343097649838	57.224400097292225	61.741177752650593	58.969799277397534	62.107241533820734	58.750727658261958	69.617868896157674	59.096684615301115	61.434313858064449	61.191151967767382	51.561038752766493	54.71210612060198	55.570466746836495			L
		62.04380508412337	61.787488191165735	57.367276069876532	58.621568218456929	57.227997496541839	52.547234003384482	48.19789043897805	47.40512336004398	29.341527563834767	18.962689219656053	10.838381658767057	23.77073629367008	54.272767811197419	53.174708482694129	55.313527014045881	58.105924782842372	55.225629786211975	55.45215227199423	52.0811106293287	50.802713655601728	48.44726244785533	41.188148591798942	39.521319880868425	39.1549768841777			M													0.395508	0.791016	1.58203	3.16406	6.32812	12.6562	25.3125	50.625	101.25
		65.116373355269118	64.148232708756311	59.535367934116756	60.257144518013	57.77438103107157	52.972220696933682	47.122243701947809	42.042707596195143	39.036458637061557	19.018137652783988	11.665206075941493	20.729186763737506	57.236995152317135	55.042509822128984	53.13373461317714	56.288128192498732	56.845447599206295	54.22856432884695	54.881114849590823	50.966126587598659	46.728168417530618	39.3234814517868	40.8542821702647	41.863732449693579			N													0.395508	0.791016	1.58203	3.16406	6.32812	12.6562	25.3125	50.625	101.25
		65.1988037080765	60.671925802631492	57.265208453719566	59.139542137187007	55.843114751333523	53.738507818658192	45.351254414235612	44.002123286882579	21.377906114479966	9.7300414999006062	2.7728454872010091	21.05896904685936	55.359962711629954	55.848584781920131	56.795234853498521	58.49317280493495	54.811844171530254	55.844074914763119	50.784793288521151	52.450665793762475	46.184087701577525	40.063628697495162	38.151857529389524	42.222906481515849			O													0.395508	0.791016	1.58203	3.16406	6.32812	12.6562	25.3125	50.625	101.25
		454.52421286290195	2098.1067125645386	328.20535754214859	28.836703540285662	29.386602647654726	30.979985532509769	58.360828414508845	60.691628996482066	60.356498943863777	223.11565032070774	118.23829486337709	285.01323799726833	1641.6798374350947	554.86893252267737	-1539.8920215956769	27.651574863718096	25.775811695709713	31.751636172813839	60.80530844216613	61.025297102813191	59.041409397618011	131.42822752941436	173.56327882643689	76.092239961278608			P	buffer	buffer	buffer	FITC-peptide	FITC-peptide	FITC-peptide	30um prot + FITC-peptide	30um prot + FITC-peptide	30um prot + FITC-peptide				buffer	buffer	buffer	FITC-peptide	FITC-peptide	FITC-peptide	30um prot + FITC-peptide	30um prot + FITC-peptide	30um prot + FITC-peptide
[truncated: 5 more columns]

## Sheet: Figure 3F
Figure 3F
Plate:	Plate4 ww4	1.3	PlateFormat	Endpoint	Fluor Polarization	Raw	FALSE	1						1
	Temperature(¡C)	1	2	3	4	5	6	7	8	9	10	11	12
	25.5	51281	52979	51817	51904	52314	53207	52243	53787	55350	55149	57000	56890
		64880	66799	65915	66194	66832	66536	65787	67244	69111	68188	70644	69931
		52107	52389	53239	52227	52504	52066	53057	55072	55031	55745	57501	55987
		65988	66512	66966	66134	66260	65469	66197	68758	68639	68977	70381	68571
		51805	52254	54104	52141	52886	52386	52468	54289	53976	55497	57617	56785
		65777	66517	68687	66365	66830	66070	65671	68133	67544	68913	70820	69748
		50959	51666	51282	52058	52419	52909	52058	53563	52919	52746	52415	47598
		64898	65380	65482	66038	66237	66729	65568	66650	65502	65027	64417	58343
		50844	52775	51391	53809	54420	53081	52840	54987	53496	53488	52545	48080
		64583	67078	65390	68485	68948	66998	66328	69271	66127	65991	64788	59162
		50893	52319	52473	54735	53133	53232	52772	53143	52826	55558	52371	47026
		64409	66891	66703	69143	67522	67377	66240	66471	65819	68856	64819	57384
		-9	42	-33	16238	16220	16571	52525	52933	52665	157	120	101
		-60	18	42	19877	19737	20340	66181	66825	66661	159	161	78
																	Measured agains NEDD4 WW4
		1	2	3	4	5	6	7	8	9	10	11	12				1	2	3	4	5	6	7	8	9	10	11	12	Name	Comments
		26.442604329157763	24.730428966556197	29.154833038501042	30.4268097149102	31.287998963033406	20.612895407732871	24.092728283153779	20.484352188811808	19.855236071452286	14.953098533268614	16.138776214723396	12.033372166224067			A
		26.919521555225682	28.17463139246928	23.531785334360475	26.874441021564195	25.182416249435306	23.367268941649847	19.470929131239004	19.812465330410504	19.318929402522514	15.330718107616784	9.8993989189437581	10.213958339778792			B
		28.22350577991762	29.50121419141356	28.15769265888196	29.439822793331814	25.840181989543606	24.871794076312408	21.063089761071467	22.405495806566371	20.956020170018281	17.095493006389269	12.000537294834867	11.646964972079195			C
		29.72816877272933	26.541224940963698	31.046981429754638	27.768007495276553	25.818531544883953	24.867186096123667	24.199141502183743	18.135490690896212	15.497097782408131	13.495716251747577	11.931037191218632	10.613144224090309			D	0.458984	0.917969	1.83594	3.67188	7.34375	14.6875	29.375	58.75	117.5	235	470	940	RNF11 31-46 (Human)	protein was kept constant at 30 µM
		28.426109790295573	28.740568063309	29.283987306704297	29.417733011262978	27.14298483449036	25.255709467524461	22.507245483134984	24.299214670911521	14.823261117445862	13.868852005660013	13.563617590463229	12.545140255694946			E	0.458984	0.917969	1.83594	3.67188	7.34375	14.6875	29.375	58.75	117.5	235	470	940	RNF11 31-46 (Human)	protein was kept constant at 30 µM
		26.596940084762117	31.6810334855615	28.806838250150776	25.670313369182271	28.659004765328891	26.654903341119727	22.487311525210284	20.725937596454624	18.789538287225028	16.132745400131114	15.460873134363455	8.37146532273372			F	0.458984	0.917969	1.83594	3.67188	7.34375	14.6875	29.375	58.75	117.5	235	470	940	RNF11 31-46 (Human)	protein was kept constant at 30 µM
		694.9152542372882	-473.68421052631572	34000.000000000022	9.9434488575450164	6.9641080584678967	11.306345276095566	24.386468644310469	25.358933166391253	26.667385394928345	-84.628670120898121	55.73770491803279	-216.867469879518			G	buffer	buffer	buffer	FITC-peptide	FITC-peptide	FITC-peptide	30um prot + FITC-peptide	30um prot + FITC-peptide	30um prot + FITC-peptide
																H
Plate:	Plate5 ww4	1.3	PlateFormat	Endpoint	Fluor Polarization	Raw	FALSE	1						1
	Temperature(¡C)	1	2	3	4	5	6	7	8	9	10	11	12
	25.5	50908.3333333333	51284.3333333333	51387.3333333333	49820.3333333333	51457.3333333333	51448.3333333333	50353.3333333333	50989.3333333333	52942.3333333333	50459.3333333333	50511.3333333333	48564.3333333333
		64286.3333333333	65002.3333333333	65310.3333333333	63849.3333333333	65943.3333333333	65398.3333333333	64395.3333333333	64652.3333333333	67282.3333333333	64625.3333333333	63949.3333333333	61780.3333333333
		50552.3333333333	51378.3333333333	52327.3333333333	50626.3333333333	51175.3333333333	51103.3333333333	50995.3333333333	52972.3333333333	51715.3333333333	51223.3333333333	51031.3333333333	47624.3333333333
		64066.3333333333	65343.3333333333	66870.3333333333	64262.3333333333	65902.3333333333	64858.3333333333	65063.3333333333	67083.3333333333	65721.3333333333	64901.3333333333	65378.3333333333	60743.3333333333
		47747.3333333333	47043.3333333333	48897.3333333333	46619.3333333333	50815.3333333333	50053.3333333333	50248.3333333333	51596.3333333333	51005.3333333333	48381.3333333333	51709.3333333333	46142.3333333333
		60565.3333333333	59621.3333333333	62696.3333333333	59459.3333333333	64385.3333333333	63767.3333333333	63868.3333333333	65428.3333333333	64853.3333333333	61212.3333333333	64612.3333333333	58556.3333333333
		48966.3333333333	50569.3333333333	51085.3333333333	50767.3333333333	51753.3333333333	51840.3333333333	51955.3333333333	52750.3333333333	52757.3333333333	52035.3333333333	52942.3333333333	50580.3333333333
		62395.3333333333	63661.3333333333	63911.3333333333	64409.3333333333	66002.3333333333	65877.3333333333	65667.3333333333	66933.3333333333	65877.3333333333	64521.3333333333	65168.3333333333	62630.3333333333
		51339.3333333333	52369.3333333333	52178.3333333333	53290.3333333333	53633.3333333333	53499.3333333333	53258.3333333333	55219.3333333333	52920.3333333333	52885.3333333333	53636.3333333333	50169.3333333333
		65093.3333333333	66945.3333333333	65294.3333333333	67891.3333333333	68107.3333333333	67871.3333333333	67607.3333333333	69184.3333333333	66117.3333333333	66306.3333333333	66575.3333333333	62220.3333333333
		48899.3333333333	50030.3333333333	50482.3333333333	51666.3333333333	51231.3333333333	51018.3333333333	50876.3333333333	50844.3333333333	51203.3333333333	54012.3333333333	51121.3333333333	48983.3333333333
		61820.3333333333	63766.3333333333	64078.3333333333	65199.3333333333	65240.3333333333	64937.3333333333	64975.3333333333	63848.3333333333	64273.3333333333	66476.3333333333	64004.3333333333	60893.3333333333
		-4.66666666666674	7.33333333333326	-2.66666666666674	14874.3333333333	18668.3333333333	16960.3333333333	49925.3333333333	49359.3333333333	49360.3333333333	144.333333333333	65.3333333333333	84.3333333333333
		25.3333333333335	-1.66666666666652	-23.6666666666665	18250.3333333333	22575.3333333333	20898.3333333333	62546.3333333333	62338.3333333333	62422.3333333333	184.333333333333	160.333333333333	126.333333333333
																	Measured agains NEDD4 WW4
		1	2	3	4	5	6	7	8	9	10	11	12				1	2	3	4	5	6	7	8	9	10	11	12	Name	Comments
		25.493912992616913	27.351325209295609	28.710608428841972	32.878836736036448	32.848799873863221	28.790615848079113	31.816652334841308	27.536126696803858	28.678567952147457	32.547101480149678	26.779502088368751	29.178788169894084			A
		27.287396636017135	29.050478750209997	31.447129407639331	28.082736377651802	35.282671385056481	28.00973194874086	30.643139482941248	26.915650551702402	28.665996068234037	27.16903890184329	32.703098451537727	30.486522188569456			B
		27.731835839839988	27.30457756590663	33.117158822078693	30.468424147823423	27.176387004003292	29.906270356990976	28.754439609233867	27.584614683908541	28.930200286001984	26.450365529395818	20.219973862511381	27.961147095775246			C
		30.008958226491291	23.950657527901015	20.835840158108329	27.834753227741981	30.430449704542283	28.644355915777194	25.942008305358854	27.895486371682452	19.882422881299895	16.374229701290034	12.72373240534642	15.681379706265371			D	0.395508	0.791016	1.58203	3.16406	6.32812	12.6562	25.3125	50.625	101.25	202.5	405	810	VP40 1-20 (SEBOV)	protein was kept constant at 30 µM
		27.5147486882455	31.606284684625439	20.955111082155209	29.907018420344652	28.288735336007335	27.804334855415629	28.1128976662138	21.566530312106078	20.158142204547953	21.915397186070969	16.891334586504421	16.47667959264917			E	0.395508	0.791016	1.58203	3.16406	6.32812	12.6562	25.3125	50.625	101.25	202.5	405	810	VP40 1-20 (SEBOV)	protein was kept constant at 30 µM
		26.067597495536617	30.128037022338233	28.073269774105718	25.155347214651727	29.693771310453851	29.449532073198458	31.134085624025371	22.706219102440453	22.505515017817768	12.655335445348625	21.210488610817002	17.659183332404897			F	0.395508	0.791016	1.58203	3.16406	6.32812	12.6562	25.3125	50.625	101.25	202.5	405	810	VP40 1-20 (SEBOV)	protein was kept constant at 30 µM
		1567.5675675675748	-1467.289719626122	761.78660049627058	11.111870328886932	3.8537930216702287	13.234512194530709	21.525425851089725	25.55848696740361	26.221201969946648	31.139287712102121	343.20022340128548	110.46000585994833			G	buffer	buffer	buffer	FITC-peptide	FITC-peptide	FITC-peptide	30um prot + FITC-peptide	30um prot + FITC-peptide	30um prot + FITC-peptide
																H

## Sheet: Figure 3G
Figure 3G
Plate:	CEP55_sat_disp(ALIX)	1.3	PlateFormat	Endpoint	Fluor Polarization	Raw	FALSE	1
	Temperature(¡C)	1	2	3	4	5	6	7	8	9	10	11	12
	22.5	88090	89424	93259	90484	91698	91717	92598	95492	99322	95573	96777	95994
		111669.666666667	113212.666666667	118181.666666667	114519.666666667	117398.666666667	121309.666666667	128545.666666667	139524.666666667	152262.666666667	153014.666666667	157285.666666667	157873.666666667
		90192	92605	94295	92256	91803	92212	92399	92308	92878	93199	93727	93555
		113309.666666667	116255.666666667	118681.666666667	116822.666666667	118252.666666667	121949.666666667	129143.666666667	136256.666666667	144013.666666667	148665.666666667	153125.666666667	154119.666666667
		88403	90983	92177	92624	93014	94225	94188	96660	93241	94842	94315	95057
		111447.666666667	113855.666666667	116579.666666667	118674.666666667	119766.666666667	124442.666666667	131787.666666667	141486.666666667	145351.666666667	151610.666666667	154257.666666667	156631.666666667
		95619	97906	97487	102815	102223	99053	98609	101703	101025	101024	101456	104023
		149721.666666667	152347.666666667	151244.666666667	155747.666666667	149595.666666667	135353.666666667	129665.666666667	129668.666666667	127592.666666667	126600.666666667	127130.666666667	131292.666666667
		96784	97261	98202	101886	99324	100013	100390	100272	98641	99663	101273	99955
		151621.666666667	152573.666666667	152265.666666667	155816.666666667	144816.666666667	136202.666666667	130714.666666667	128089.666666667	124958.666666667	125169.666666667	127101.666666667	125383.666666667
		96493	96348	97660	98077	99503	100032	100443	104227	100255	106345	102931	103209
		150381.666666667	149813.666666667	150677.666666667	148316.666666667	145640.666666667	137445.666666667	132979.666666667	133246.666666667	125826.666666667	133311.666666667	128734.666666667	129408.666666667
		-58	11	47	97945	98015	99116	99179	98987	98301	-227	-264	-15
		86.6666666666665	4.66666666666652	-91.3333333333335	121552.666666667	122521.666666667	123617.666666667	155109.666666667	154832.666666667	154250.666666667	-549.333333333333	-490.333333333333	-300.333333333333
																	Measured agains CEP55 EABR
		1	2	3	4	5	6	7	8	9	10	11	12				1	2	3	4	5	6	7	8	9	10	11	12	Name	Comments
		27.425387152620729	26.772299114039395	27.253680911471253	26.619696298259655	32.365404051655261	48.620233501827279	72.718973203792373	98.121953151931692	121.85072902565392	143.17049737345019	150.51407234489014	156.30211643221415			A
		22.927079255189707	22.5597197076868	23.843038244043573	26.877643608985579	35.413706671212033	48.560056702935313	76.096487634352	103.17553275036339	127.45298875863809	141.36750566273074	153.06311215618786	157.11681184047689			B
		24.658830653922916	20.965593184216967	26.265295061652729	32.746293386924229	35.222337983238219	47.88235855491218	76.638275866857981	99.016617557959464	130.08223421213788	142.41622619254537	153.60578930509141	157.23404574952696			C
		132.2630110106789	129.19185388199153	127.72764373535456	115.96807650556438	98.904516192538154	64.866037161388718	45.705758711078474	30.292789333005675	25.571089450585976	21.675657616178071	21.630957942423194	25.242308040701708			D	0.027832	0.0556641	0.111328	0.222656	0.445312	0.890625	1.78125	3.5625	7.125	14.25	28.5	57	PDCD6IP 797-812 (Human)	protein concentration was kept constant at 1 µM
		132.50873846645666	133.16827185284191	127.44257175091153	120.66125846819067	97.073242422757914	63.176864308919946	40.793685339221938	31.251065081405141	27.080608386270626	22.773111326525417	22.4191895885682	22.164733440309586			E	0.027832	0.0556641	0.111328	0.222656	0.445312	0.890625	1.78125	3.5625	7.125	14.25	28.5	57	PDCD6IP 797-812 (Human)	protein concentration was kept constant at 1 µM
		129.95319590071532	128.83209689689912	125.007310769292	115.12489799846421	98.991262843137648	67.6052188083612	49.102617135490881	31.644070149938592	22.429638216788256	21.836359525126532	20.683560187727746	21.945346169356814			F	0.027832	0.0556641	0.111328	0.222656	0.445312	0.890625	1.78125	3.5625	7.125	14.25	28.5	57	PDCD6IP 797-812 (Human)	protein concentration was kept constant at 1 µM
		9156.25000000007	-477.61194029852	4229.0076335877729	16.808409781669148	20.420061103330163	19.288122950137083	131.67327639731539	131.74714247844187	133.31331624533635	337.01119584617896	214.99958701577614	886.910994764398			G	buffer	buffer	buffer	FITC-peptide	FITC-peptide	FITC-peptide	1um prot + FITC-peptide	1um prot + FITC-peptide	1um prot + FITC-peptide
																H
Plate:	CEP55_disp(Tex14_REBOV)	1.3	PlateFormat	Endpoint	Fluor Polarization	Raw	FALSE	1						1
	Temperature(¡C)	1	2	3	4	5	6	7	8	9	10	11	12
	22.5	96373.3333333333	97745.3333333333	100741.333333333	97905.3333333333	99364.3333333333	99980.3333333333	99839.3333333333	100166.333333333	104273.333333333	101468.333333333	102776.333333333	103385.333333333
		152181	152907	155308	146864	132365	125685	125985	125501	129883	127264	129741	129555
		98025.3333333333	97804.3333333333	101038.333333333	99846.3333333333	100755.333333333	101686.333333333	102144.333333333	101073.333333333	101414.333333333	102518.333333333	102926.333333333	103331.333333333
		152857	152587	156627	150201	136076	127776	127783	125693	126762	128539	129643	130307
		98235.3333333333	99154.3333333333	98505.3333333333	99787.3333333333	101348.333333333	104058.333333333	104017.333333333	106347.333333333	102163.333333333	103853.333333333	105594.333333333	105466.333333333
		153234	154288	152764	150573	139614	131844	130011	133324	128304	130553	132374	132584
		98475.3333333333	99169.3333333333	98726.3333333333	104553.333333333	105471.333333333	101694.333333333	101745.333333333	103179.333333333	102142.333333333	100923.333333333	101930.333333333	100755.333333333
		153374	152722	149439	154352	149716	138776	134832	133970	130767	127781	128743	126333
		96828.3333333333	98190.3333333333	98194.3333333333	103987.333333333	100332.333333333	101837.333333333	102242.333333333	102300.333333333	102441.333333333	102039.333333333	102377.333333333	98030.3333333333
		150506	151478	149997	153793	143812	141402	135698	132425	130523	129732	129287	123550
		98912.3333333333	99201.3333333333	98274.3333333333	101046.333333333	102018.333333333	102332.333333333	102648.333333333	105998.333333333	101976.333333333	107836.333333333	100796.333333333	100114.333333333
		153446	154355	150619	149917	146171	140947	136674	137713	130741	136798	127135	126252
		4.33333333333326	4.33333333333326	-8.66666666666674	98527.3333333333	100005.333333333	99896.3333333333	99748.3333333333	98649.3333333333	97271.3333333333	-171.666666666667	-201.666666666667	39.3333333333333
		48	-40	-8	123466	125608	125509	155326	154239	153828	-403	-475	-154
																	Measured agains CEP55 EABR
		1	2	3	4	5	6	7	8	9	10	11	12				1	2	3	4	5	6	7	8	9	10	11	12	Name	Comments
		136.40419820109105	131.80020532832177	124.61513061663104	111.13128635326447	52.176809264783927	23.237675923038807	25.134239410363787	21.576666886446386	18.6462544752972	22.094078529952753	25.326329282585348	21.657031418191362			A	0.0244141	0.0488281	0.0976562	0.195312	0.390625	0.78125	1.5625	3.125	6.25	12.5	25	50	TEX14 792-807 (Human)	protein concentration was kept constant at 1 µM
		130.23379277556	130.47420987863779	127.32795197806196	112.53159990904267	59.029723436313169	23.02805929232877	20.80955055237305	17.83538004947755	20.384835820126675	21.931062446086692	24.219982571914588	24.810404530629839			B	0.0244141	0.0488281	0.0976562	0.195312	0.390625	0.78125	1.5625	3.125	6.25	12.5	25	50	TEX14 792-807 (Human)	protein concentration was kept constant at 1 µM
		130.39270217515431	129.18500606718851	127.53274896446254	114.04428417218553	68.888956942487965	27.166418660454884	20.367159828561476	21.871627587560138	22.75009964129141	23.234852670891243	21.849014540278397	23.247342400121049			C	0.0244141	0.0488281	0.0976562	0.195312	0.390625	0.78125	1.5625	3.125	6.25	12.5	25	50	TEX14 792-807 (Human)	protein concentration was kept constant at 1 µM
		129.6421506022588	124.09154542898496	115.58855827279702	103.23927152128546	83.792767958488767	64.195588192441136	49.5768437965114	39.392486457717581	32.352850620791735	26.81114874502294	25.597926227817027	21.948767065443477			D	0.443115	0.88623	1.77246	3.54492	7.08984	14.1797	28.3594	56.7188	113.438	226.875	453.75	907.5	NP 602-617 (REBOV)	protein concentration was kept constant at 1 µM
		128.65391826021752	124.94912857622397	120.09026614623744	104.12961836872864	88.615605418098014	72.825131976868633	50.339643204349464	37.872856362472177	29.959842589896532	28.887394360835543	25.518383055749279	24.51879542130073			E	0.443115	0.88623	1.77246	3.54492	7.08984	14.1797	28.3594	56.7188	113.438	226.875	453.75	907.5	NP 602-617 (REBOV)	protein concentration was kept constant at 1 µM
		127.69566342128785	129.16546877320351	121.72786859118773	105.69430687318707	88.420025838350284	68.809436965441776	51.937256592214084	39.692575997221766	33.065916117964932	27.777443862095531	24.907836088912717	24.817646228000324			F	0.443115	0.88623	1.77246	3.54492	7.08984	14.1797	28.3594	56.7188	113.438	226.875	453.75	907.5	NP 602-617 (REBOV)	protein concentration was kept constant at 1 µM
		804.51127819549174	1298.8505747126378	-130.43478260869995	21.651741754613642	22.80648040180057	22.95743090642204	129.54505788585729	131.53853998008947	137.13511851256098	323.48111658456469	324.96513249651309	1883.8951310861398			G	buffer	buffer	buffer	FITC-peptide	FITC-peptide	FITC-peptide	1um prot + FITC-peptide	1um prot + FITC-peptide	1um prot + FITC-peptide
																H
Plate:	CEP55_disp(P_RABV)	1.3	PlateFormat	Endpoint	Fluor Polarization	Raw	FALSE	1						1
	Temperature(¡C)	1	2	3	4	5	6	7	8	9	10	11	12
	26.5	101900	103203	106151	102850	104194	103525	104886	106744	112388	109833	111958	116564
		159040	162388	166675	160239	159810	158224	156404	153325	155882	148112	146896	150187
		100801	102657	108097	103792	103866	104199	106330	107215	108831	111418	113360	116726
		158571	161886	169128	161139	160272	157547	158086	154590	151006	149580	148410	149360
		100637	103437	103680	103100	103848	106846	106301	110654	107665	110145	112667	115285
		158064	161688	163411	160730	160381	163096	159118	159600	150286	149684	147320	148571
		-2	-38	40	111342	110521	107475	107900	107813	109755	10	-58	176
		-6	3	3	139589	139478	135300	168737	169886	173068	82	27	320
																	Measured agains CEP55 EABR
		1	2	3	4	5	6	7	8	9	10	11	12				1	2	3	4	5	6	7	8	9	10	11	12	Name	Comments
		130.66969998578131	134.66158174010144	133.62683731885267	129.8002178672279	122.09260686947332	120.35234055810858	108.1981895168833	89.660995146717838	72.2840016564195	58.276970300623468	44.610120122768123	35.544593982427351			A	0.467529	0.935059	1.87012	3.74023	7.48047	14.9609	29.9219	59.8438	119.688	239.375	478.75	957.5	P 177-192 (RABV)	protein concentration was kept constant at 1 µM
		134.54550137694335	135.74561588132784	131.88000176680575	128.07125500631105	125.06633645851761	115.038335259592	106.72706015779782	91.5522792746992	72.473608254451662	56.051646135859137	43.516780222330034	32.093291946410822			B	0.467529	0.935059	1.87012	3.74023	7.48047	14.9609	29.9219	59.8438	119.688	239.375	478.75	957.5	P 177-192 (RABV)	protein concentration was kept constant at 1 µM
		133.77259992167225	131.42746780755491	135.48068805219802	130.1107400246089	125.48623045867599	119.7372431955929	110.07704779418947	91.712017861393662	75.453335432439786	62.123480617899794	42.898141160779907	35.651922359739714			C	0.467529	0.935059	1.87012	3.74023	7.48047	14.9609	29.9219	59.8438	119.688	239.375	478.75	957.5	P 177-192 (RABV)	protein concentration was kept constant at 1 µM
		428.57142857142856	-1140.8450704225352	-882.35294117647061	21.883649817678975	25.18456232782275	23.952775570439325	131.63904136920428	135.36785207323629	135.71367636346932	744.68085106382978	-2267.605633802817	204.81927710843374			D	buffer	buffer	buffer	FITC-peptide	FITC-peptide	FITC-peptide	1um prot + FITC-peptide	1um prot + FITC-peptide	1um prot + FITC-peptide
																E
																F
																G
																H

## Sheet: Figure 3H
Figure 3H
Plate:	ALIX+ns4 disp with tsg101	1.3	PlateFormat	Endpoint	Fluor Polarization	Raw	FALSE	1						1
	Temperature(¡C)	1	2	3	4	5	6	7	8	9	10	11	12
	25	66247.6666666667	67075.6666666667	66458.6666666667	70099.6666666667	67657.6666666667	67774.6666666667	67402.6666666667	67359.6666666667	66846.6666666667	66818.6666666667	65742.6666666667	64483.6666666667
		106527	107105	107535	112824	109009	109428	108462	109320	109393	111158	112970	112850
		65089.6666666667	65291.6666666667	65472.6666666667	65728.6666666667	66944.6666666667	66290.6666666667	65889.6666666667	68936.6666666667	65674.6666666667	67879.6666666667	65453.6666666667	64179.6666666667
		104416	104968	104783	105540	106999	107275	105691	111811	106786	113120	109986	112548
		65335.6666666667	66251.6666666667	66284.6666666667	66058.6666666667	66908.6666666667	65207.6666666667	66831.6666666667	66441.6666666667	65205.6666666667	65784.6666666667	64082.6666666667	64404.6666666667
		105174	106242	105467	105923	106787	104357	107155	108126	106772	109422	109613	112406
		53.6666666666667	22.6666666666667	-76.3333333333333	32741.6666666667	32837.6666666667	32853.6666666667	63599.6666666667	65639.6666666667	63678.6666666667	-131.333333333333	-120.333333333333	133.666666666667
		16	-38	22	41030	41283	41306	101125	104753	101538	-306	-278	184				Measured agains TSG101-UEV
		1	2	3	4	5	6	7	8	9	10	11	12				1	2	3	4	5	6	7	8	9	10	11	12	Name	Comments
																A
																B
																C
																D
		145.30260041435469	141.86991393197502	148.35432980894393	145.7493414358222	146.2674199860987	147.2989804862296	145.65354706641625	149.81940725189793	153.87982637954951	161.88740067440011	177.62215601695391	186.45600282604676			E	0.312744	0.625488	1.25098	2.50195	5.00391	10.0078	20.0156	40.0312	80.0625	160.125	320.25	640.5	TSG101 UEV concentration was varied	concentration of ALIX V was kept constant at 6 µM and NSP4 118-142 (BAV) was kept constant at 350 µM
		144.13697735525713	145.20123501238285	142.98211837238247	144.59608360301576	142.3425500953918	148.40828631041654	144.09829907782367	149.52065181072817	150.73848733482902	162.73571814759916	166.77204312938395	187.44315891869542			F	0.312744	0.625488	1.25098	2.50195	5.00391	10.0078	20.0156	40.0312	80.0625	160.125	320.25	640.5	TSG101 UEV concentration was varied	concentration of ALIX V was kept constant at 6 µM and NSP4 118-142 (BAV) was kept constant at 350 µM
		145.83106362023969	143.96158153157032	140.13078310954191	143.9176558127881	141.63442510960698	142.97323968189471	143.88347130817229	151.15833404309683	154.17460279712122	161.81682660556496	175.39764154838127	185.1447296559258			G	0.312744	0.625488	1.25098	2.50195	5.00391	10.0078	20.0156	40.0312	80.0625	160.125	320.25	640.5	TSG101 UEV concentration was varied	concentration of ALIX V was kept constant at 6 µM and NSP4 118-142 (BAV) was kept constant at 350 µM
		-601.99004975124421	6037.0370370370965	-1632.1839080459779	21.663346613545819	23.272300038915269	23.307205216374577	139.79236336298771	141.59391370777991	141.18157439854707	320.10353753235574	316.28787878787915	68.524970963995074			H	buffer	buffer	buffer	FITC-peptide	FITC-peptide	FITC-peptide	6um ALIX V + 10 nM FITC-peptide + 350uM NSP4 118-142 (BAV)	6um ALIX V + 10 nM FITC-peptide + 350uM NSP4 118-142 (BAV)	6um ALIX V + 10 nM FITC-peptide + 350uM NSP4 118-142 (BAV)
