# Supplementary material for: Large-scale phage-based screening reveals extensive pan-viral mimicry of host short linear motifs
Source: Nat Commun. 2023 Apr 26;14:2409. doi: 10.1038/s41467-023-38015-5 (PMC10132805; doi:10.1038/s41467-023-38015-5)
Supplement: Supplementary file 14 — Source data [file 41467_2023_38015_MOESM14_ESM.zip › Source Data Fig 4.xlsx]

## Sheet: General layout for FP
FP experimental layout
96 well plate	1	2	3	4	5	6	7	8	9	10	11	12
Measurements	Raw values A row vertical
	Raw values A row horizontal
	Raw values B row vertical
	Raw values B row horizontal
	Raw values C row vertical
	Raw values C row horizontal
	Raw values D row vertical
	Raw values D row horizontal
	Raw values E row vertical
	Raw values E row horizontal
	Raw values F row vertical
	Raw values F row horizontal
	Raw values G row vertical
	Raw values G row horizontal
	Raw values H row vertical
	Raw values H row horizontal													All protein and peptide concentrations are given in µM
	1	2	3	4	5	6	7	8	9	10	11	12			1	2	3	4	5	6	7	8	9	10	11	12	Name	Comments
	Reduced values A row													A	Protein/Peptide concentration in µM
	Reduced values B row													B	Protein/Peptide concentration in µM
	Reduced values C row													C	Protein/Peptide concentration in µM
	Reduced values D row													D	Protein/Peptide concentration in µM
	Reduced values E row													E	Protein/Peptide concentration in µM
	Reduced values F row													F	Protein/Peptide concentration in µM
	Reduced values G row													G	Protein/Peptide concentration in µM
	Reduced values H row													H	Protein/Peptide concentration in µM
384 well plate used for NEDD4 W2 experiment	1	2	3	4	5	6	7	8	9	10	11	12	13	14	15	16	17	18	19	20	21	22	23	24
Measurements	Raw values A row vertical												Raw values A row vertical
	Raw values A row horizontal												Raw values A row horizontal
	Raw values B row vertical												Raw values B row vertical
	Raw values B row horizontal												Raw values B row horizontal
	Raw values C row vertical												Raw values C row vertical
	Raw values C row horizontal												Raw values C row horizontal
	Raw values D row vertical												Raw values D row vertical
	Raw values D row horizontal												Raw values D row horizontal
	Raw values E row vertical												Raw values E row vertical
	Raw values E row horizontal												Raw values E row horizontal
	Raw values F row vertical												Raw values F row vertical
	Raw values F row horizontal												Raw values F row horizontal
	Raw values G row vertical												Raw values G row vertical
	Raw values G row horizontal												Raw values G row horizontal
	Raw values H row vertical												Raw values H row vertical
	Raw values H row horizontal												Raw values H row horizontal
	Raw values I row vertical												Raw values I row vertical
	Raw values I row horizontal												Raw values I row horizontal
	Raw values J row vertical												Raw values J row vertical
	Raw values J row horizontal												Raw values J row horizontal
	Raw values K row vertical												Raw values K row vertical
	Raw values K row horizontal												Raw values K row horizontal
	Raw values L row vertical												Raw values L row vertical
	Raw values L row horizontal												Raw values L row horizontal
	Raw values M row vertical												Raw values M row vertical
	Raw values M row horizontal												Raw values M row horizontal
	Raw values N row vertical												Raw values N row vertical
	Raw values N row horizontal												Raw values N row horizontal
	Raw values O row vertical												Raw values O row vertical
	Raw values L row horizontal												Raw values L row horizontal
	Raw values P row vertical												Raw values P row vertical
	Raw values P row horizontal												Raw values P row horizontal													when 384 well plates were used there were up to two peptides tested at the same time in the same row.
	1	2	3	4	5	6	7	8	9	10	11	12	13	14	15	16	17	18	19	20	21	22	23	24			1	2	3	4	5	6	7	8	9	10	11	12	13	14	15	16	17	18	19	20	21	22	23
	Reduced values A row												Reduced values A row													A	Protein/Peptide concentration in µM												Protein/Peptide concentration in µM
	Reduced values B row												Reduced values B row													B	Protein/Peptide concentration in µM												Protein/Peptide concentration in µM
	Reduced values C row												Reduced values C row													C	Protein/Peptide concentration in µM												Protein/Peptide concentration in µM
	Reduced values D row												Reduced values D row													D	Protein/Peptide concentration in µM												Protein/Peptide concentration in µM
	Reduced values E row												Reduced values E row													E	Protein/Peptide concentration in µM												Protein/Peptide concentration in µM
	Reduced values F row												Reduced values F row													F	Protein/Peptide concentration in µM												Protein/Peptide concentration in µM
	Reduced values G row												Reduced values G row													G	Protein/Peptide concentration in µM												Protein/Peptide concentration in µM
	Reduced values H row												Reduced values H row													H	Protein/Peptide concentration in µM												Protein/Peptide concentration in µM
	Reduced values I row												Reduced values I row													I	Protein/Peptide concentration in µM												Protein/Peptide concentration in µM
	Reduced values J row												Reduced values J row													J	Protein/Peptide concentration in µM												Protein/Peptide concentration in µM
	Reduced values K row												Reduced values K row													K	Protein/Peptide concentration in µM												Protein/Peptide concentration in µM
	Reduced values L row												Reduced values L row													L	Protein/Peptide concentration in µM												Protein/Peptide concentration in µM
	Reduced values M row												Reduced values M row													M	Protein/Peptide concentration in µM												Protein/Peptide concentration in µM
	Reduced values N row												Reduced values N row													N	Protein/Peptide concentration in µM												Protein/Peptide concentration in µM
	Reduced values O row												Reduced values O row													O	Protein/Peptide concentration in µM												Protein/Peptide concentration in µM
	Reduced values P row												Reduced values P row													P	Protein/Peptide concentration in µM												Protein/Peptide concentration in µM
[truncated: 3 more columns]

## Sheet: Figure 4C
Figure 4C
Plate:	AP2M1disp(HHV2,EGFR)	1.3	PlateFormat	Endpoint	Fluor Polarization	Raw	FALSE	1						1
	Temperature(¡C)	1	2	3	4	5	6	7	8	9	10	11	12
	30	84939.3333333333	84931.3333333333	83391.3333333333	87547.3333333333	87887.3333333333	86054.3333333333	87056.3333333333	87797.3333333333	90243.3333333333	92579.3333333333	94631.3333333333	99801.3333333333
		145159.666666667	146016.666666667	141634.666666667	146187.666666667	146658.666666667	138503.666666667	134549.666666667	128778.666666667	124547.666666667	123592.666666667	122718.666666667	128762.666666667
		84423.3333333333	84514.3333333333	84992.3333333333	85078.3333333333	84737.3333333333	86447.3333333333	88287.3333333333	89051.3333333333	90818.3333333333	93396.3333333333	95595.3333333333	100377.333333333
		144866.666666667	144230.666666667	144970.666666667	142897.666666667	140635.666666667	139941.666666667	136013.666666667	130534.666666667	125427.666666667	124380.666666667	124185.666666667	128562.666666667
		84098.3333333333	85960.3333333333	84940.3333333333	85699.3333333333	86892.3333333333	87159.3333333333	89001.3333333333	89124.3333333333	96282.3333333333	96048.3333333333	98152.3333333333	102876.333333333
		144345.666666667	147636.666666667	144462.666666667	144947.666666667	143681.666666667	140066.666666667	137717.666666667	131020.666666667	133800.666666667	127783.666666667	127321.666666667	132499.666666667
		81687.3333333333	87223.3333333333	84937.3333333333	87000.3333333333	87554.3333333333	89721.3333333333	92755.3333333333	96631.3333333333	95047.3333333333	97455.3333333333	103151.333333333	111955.333333333
		137931.666666667	145589.666666667	139005.666666667	135861.666666667	130387.666666667	126524.666666667	123066.666666667	125436.666666667	120400.666666667	122052.666666667	128080.666666667	139073.666666667
		78247.3333333333	85055.3333333333	86702.3333333333	91425.3333333333	89045.3333333333	92629.3333333333	94347.3333333333	94677.3333333333	95351.3333333333	97216.3333333333	102432.333333333	115453.333333333
		132884.666666667	143566.666666667	141622.666666667	143819.666666667	133027.666666667	128894.666666667	127551.666666667	122553.666666667	120461.666666667	122222.666666667	128755.666666667	142321.666666667
		84627.3333333333	86173.3333333333	88020.3333333333	88269.3333333333	88814.3333333333	91969.3333333333	93659.3333333333	96442.3333333333	96083.3333333333	97829.3333333333	103023.333333333	112556.333333333
		143574.666666667	145881.666666667	144467.666666667	140027.666666667	133099.666666667	131015.666666667	125745.666666667	124660.666666667	121971.666666667	122868.666666667	128572.666666667	139420.666666667
		4.33333333333326	-21.6666666666667	17.3333333333333	98181.3333333333	99270.3333333333	98102.3333333333	85767.3333333333	83514.3333333333	83253.3333333333	-251.666666666667	-172.666666666667	25.3333333333333
		-63.3333333333335	38.6666666666665	24.6666666666665	122254.666666667	122537.666666667	122253.666666667	146617.666666667	144467.666666667	143163.666666667	-209.333333333333	-253.333333333333	-0.333333333333485
																	Measured agains AP2M1 MHD
		1	2	3	4	5	6	7	8	9	10	11	12				1	2	3	4	5	6	7	8	9	10	11	12	Name	Comments
		174.96869522000762	177.86596124671755	171.96662367565432	163.70854734578569	163.38767355253461	145.75270651059842	125.85729510755012	100.03553498373597	69.814851135044378	53.251439216570809	38.772690951609249	36.218059457104715			A
		176.94211697927224	174.28796450637472	174.03470770878698	166.55124323956602	160.74113426104884	148.57638905037979	124.27284352107816	99.719624908451308	70.1578006595292	52.039503287993554	39.645307759088155	32.5677227010264			B
		177.06522640260621	177.37721686963494	172.62909423664169	169.93825069555743	158.9452494523816	145.0003106378758	126.43611723575157	101.15342334659741	73.240979098909875	51.53711640665189	38.917555426026574	35.350739945546927			C
		169.12809057716015	163.51813397658151	153.90692252287451	130.9456257625354	107.54792254245935	80.5288235719447	50.177551686826412	39.267985928414816	27.057644001954085	21.365215931108285	17.069117671192828	17.289391829568213			D	0.412109	0.824219	1.64844	3.29688	6.59375	13.1875	26.375	52.75	105.5	211	422	844	EGFR 992-1007 (Human)	protein concentration was kept constant at 1.65 µM
		171.91822259432138	168.95228004047229	152.97171058094722	134.53736322135097	109.10889267531738	73.899089855774434	59.537973826583674	37.858324227233012	25.715185046529552	23.287901376242861	23.192128879714257	13.450083491870933			E	0.412109	0.824219	1.64844	3.29688	6.59375	13.1875	26.375	52.75	105.5	211	422	844	EGFR 992-1007 (Human)	protein concentration was kept constant at 1.65 µM
		171.42863359253639	170.37876954386402	155.31586900930617	138.66373852989065	110.6592681869172	85.560376315739362	56.078955155480649	37.147186588986031	28.118261065024	22.78106459620232	19.60608087210985	15.858844239608109			F	0.412109	0.824219	1.64844	3.29688	6.59375	13.1875	26.375	52.75	105.5	211	422	844	EGFR 992-1007 (Human)	protein concentration was kept constant at 1.65 µM
		1178.8990825688036	5105.2631578948285	85.043988269793857	18.482212578212618	14.124130914491934	18.880462445345405	175.11074444901882	180.84676534960749	177.97376039319644	-181.22555410690978	100.17371163867992	-1022.1729490022276			G	buffer	buffer	buffer	FITC-peptide	FITC-peptide	FITC-peptide	1.65um prot + FITC-peptide	1.65um prot + FITC-peptide	1.65um prot + FITC-peptide
																H
Plate:	AP2M1disp(RABV,ACP2)	1.3	PlateFormat	Endpoint	Fluor Polarization	Raw	FALSE	1						1
	Temperature(¡C)	1	2	3	4	5	6	7	8	9	10	11	12
	30	86667.3333333333	86059.3333333333	85820.3333333333	88927.3333333333	90572.3333333333	88181.3333333333	89924.3333333333	90620.3333333333	91718.3333333333	91720.3333333333	92037.3333333333	93076.3333333333
		149449.666666667	147913.666666667	146000.666666667	147439.666666667	145960.666666667	136148.666666667	130863.666666667	125087.666666667	120461.666666667	118192.666666667	117136.666666667	116402.666666667
		86759.3333333333	87292.3333333333	88188.3333333333	86499.3333333333	88734.3333333333	88964.3333333333	90762.3333333333	91783.3333333333	92242.3333333333	93531.3333333333	93962.3333333333	93659.3333333333
		147964.666666667	149431.666666667	149074.666666667	143854.666666667	142283.666666667	137707.666666667	131231.666666667	126515.666666667	121919.666666667	119661.666666667	119353.666666667	117748.666666667
		86028.3333333333	87535.3333333333	87429.3333333333	87490.3333333333	87309.3333333333	90253.3333333333	91620.3333333333	91953.3333333333	96191.3333333333	95290.3333333333	94630.3333333333	90332.3333333333
		148011.666666667	149391.666666667	148579.666666667	145871.666666667	141764.666666667	139924.666666667	134195.666666667	126975.666666667	127237.666666667	122293.666666667	119755.666666667	113400.666666667
		89156.3333333333	88965.3333333333	86180.3333333333	84927.3333333333	85766.3333333333	85129.3333333333	85838.3333333333	89119.3333333333	86525.3333333333	85430.3333333333	86999.3333333333	86484.3333333333
		155061.666666667	153633.666666667	148022.666666667	145986.666666667	146202.666666667	144806.666666667	145035.666666667	149367.666666667	143178.666666667	136844.666666667	131966.666666667	124761.666666667
		84209.3333333333	85915.3333333333	85828.3333333333	88217.3333333333	84134.3333333333	84228.3333333333	86026.3333333333	84745.3333333333	84361.3333333333	85927.3333333333	85697.3333333333	88876.3333333333
		144784.666666667	147360.666666667	147992.666666667	151712.666666667	145122.666666667	145692.666666667	145980.666666667	142585.666666667	139988.666666667	136152.666666667	131856.666666667	127189.666666667
		84590.3333333333	84339.3333333333	86171.3333333333	82477.3333333333	83091.3333333333	85219.3333333333	84306.3333333333	85313.3333333333	84321.3333333333	84486.3333333333	84269.3333333333	84277.3333333333
		145284.666666667	145386.666666667	146637.666666667	141599.666666667	142437.666666667	145213.666666667	142736.666666667	143581.666666667	138681.666666667	134219.666666667	127607.666666667	121072.666666667
		-17.6666666666667	48.3333333333333	-30.6666666666667	98120.3333333333	99790.3333333333	100528.333333333	86255.3333333333	86374.3333333333	84699.3333333333	-130.666666666667	-137.666666666667	11.3333333333333
		-46.3333333333335	21.6666666666665	24.6666666666665	121138.666666667	123271.666666667	124744.666666667	148437.666666667	148019.666666667	145833.666666667	-380.333333333333	-311.333333333333	-103.333333333333
																	Measured agains AP2M1 MHD
		1	2	3	4	5	6	7	8	9	10	11	12				1	2	3	4	5	6	7	8	9	10	11	12	Name	Comments
		179.32050891206359	177.7275329485083	172.76645239232553	160.24580520826476	146.37438634116921	125.35245959905156	96.135155502035019	69.893179749227485	45.113227709085628	35.610142482627822	29.404269006087855	20.654033683149777			A
		173.96931823170695	175.7826464295859	169.668707548823	161.7397184457447	143.92091273338971	126.60496818493073	92.930231189465772	69.19617390667463	48.273264860251416	32.014187769459731	28.43009891639749	23.27917689474636			B
		178.2226426459097	174.30553717780452	172.24990486329375	162.97239815769802	150.05308220196761	127.38523350781408	99.333415435565541	70.0812827704967	48.659495072677075	33.575039208300858	26.570707444478558	22.551301596156602			C
		183.45430719261697	180.01802922311254	177.40388261065769	177.78927586774427	173.74226417336172	172.70466587554137	169.44599361666391	165.51957869909535	159.298875938697	143.41625037321578	116.63048923025546	91.80101296824553			D	0.432129	0.864258	1.72852	3.45703	6.91406	13.8281	27.6562	55.3125	110.625	221.25	442.5	885	ACP2 407-422 (Human)	protein concentration was kept constant at 1.65 µM
		177.89701421381963	176.72455326033315	179.28708032299198	178.01471269556234	179.45697645626504	180.81318384438745	171.5367675855442	167.39502008759891	160.66123248986963	138.08873936954828	123.65008314391369	87.82909432295817			E	0.432129	0.864258	1.72852	3.45703	6.91406	13.8281	27.6562	55.3125	110.625	221.25	442.5	885	ACP2 407-422 (Human)	protein concentration was kept constant at 1.65 µM
		177.38045585289265	179.15882200909024	172.89834372664569	177.18929874768162	176.45487911075603	173.55346075444626	170.43189623032427	167.53153998045738	156.3200647913888	139.37016719349393	115.78877417214937	89.736166106924529			F	0.432129	0.864258	1.72852	3.45703	6.91406	13.8281	27.6562	55.3125	110.625	221.25	442.5	885	ACP2 407-422 (Human)	protein concentration was kept constant at 1.65 µM
		372.16189536031544	-456.06694560669666	-5065.93406593396	14.208904440275706	14.497842564989876	16.752339241661947	178.33826079386404	176.30494885740069	178.58307968038514	416.159860990443	306.65920537213208	1303.1203566121815			G	buffer	buffer	buffer	FITC-peptide	FITC-peptide	FITC-peptide	1.65um prot + FITC-peptide	1.65um prot + FITC-peptide	1.65um prot + FITC-peptide
																H
Plate:	Ap2M1disp(Banna,WCBV)	1.3	PlateFormat	Endpoint	Fluor Polarization	Raw	FALSE	1						1
	Temperature(¡C)	1	2	3	4	5	6	7	8	9	10	11	12
	30	84812	85743	88200	85395	85197	85844	87044	89541	94723	93247	96323	100146
		144791.333333333	145981.333333333	150310.333333333	143956.333333333	141074.333333333	138069.333333333	133459.333333333	130055.333333333	129965.333333333	123324.333333333	123529.333333333	126713.333333333
		85584	85209	89942	85805	87256	88615	89245	90703	93762	95413	96741	100989
		144768.333333333	144855.333333333	151617.333333333	144188.333333333	144628.333333333	141670.333333333	137629.333333333	131560.333333333	128237.333333333	125212.333333333	124585.333333333	128243.333333333
		83856	86198	86642	86819	87336	90990	91487	95355	93741	98702	98641	102977
		142579.333333333	146390.333333333	146092.333333333	145590.333333333	146159.333333333	145982.333333333	141133.333333333	138547.333333333	129010.333333333	130307.333333333	126681.333333333	130494.333333333
		85461	86349	84882	90046	90351	88114	89052	92348	95581	99485	105376	117192
		145928.333333333	148024.333333333	143761.333333333	151212.333333333	149089.333333333	141055.333333333	137531.333333333	133931.333333333	130783.333333333	130088.333333333	135428.333333333	146595.333333333
		87120	86885	86844	91298	88425	90230	89909	92836	97979	102358	108528	119169
		147367.333333333	148368.333333333	147860.333333333	153414.333333333	147328.333333333	145988.333333333	140447.333333333	135693.333333333	134414.333333333	134290.333333333	139658.333333333	149789.333333333
		85349	85563	85856	85378	85825	89723	89407	95652	95125	104611	105529	118002
		145663.333333333	146175.333333333	145677.333333333	143839.333333333	142815.333333333	143732.333333333	138546.333333333	138504.333333333	131411.333333333	137607.333333333	134548.333333333	147701.333333333
		-3	-3	6	97047	98267	99954	87422	87036	86733	-164	-219	3
		-9.66666666666652	56.3333333333335	-46.6666666666665	120378.333333333	121942.333333333	124275.333333333	151449.333333333	150079.333333333	149363.333333333	-376.666666666667	-308.666666666667	-216.666666666667
																	Measured agains AP2M1 MHD
		1	2	3	4	5	6	7	8	9	10	11	12				1	2	3	4	5	6	7	8	9	10	11	12	Name	Comments
		174.46436190376286	173.1394923353123	173.6102887497056	168.3329027405988	159.62277044361113	145.41323676135826	121.9212022814025	95.181902492808561	66.894623441713151	48.583869165728309	33.212760061046858	26.482126346896621			A	0.427246	0.854492	1.70898	3.41797	6.83594	13.6719	27.3438	54.6875	109.375	218.75	437.5	875	Nsp4 75-90 (BAV)	protein concentration was kept constant at 1.65 µM
		169.9910318781844	172.41390474052716	168.31945620278972	166.7878235326645	160.11008459016276	142.46429891468705	124.77491589141484	94.494016875486565	65.30766410542978	44.707462053126342	35.301339180602959	28.290620860564324			B	0.427246	0.854492	1.70898	3.41797	6.83594	13.6719	27.3438	54.6875	109.375	218.75	437.5	875	Nsp4 75-90 (BAV)	protein concentration was kept constant at 1.65 µM
		172.4959143093196	171.92926651650114	168.44546475137844	165.78057367792695	164.79006959338958	144.19518465443349	124.93709757726708	95.351288673378	68.4106221875377	47.698275589441167	33.920078525300077	27.244548085922837			C	0.427246	0.854492	1.70898	3.41797	6.83594	13.6719	27.3438	54.6875	109.375	218.75	437.5	875	Nsp4 75-90 (BAV)	protein concentration was kept constant at 1.65 µM
		174.56079231105844	176.46232879524897	170.60084206046426	166.45791618593205	157.92803815403804	143.11045030608759	125.48985162194562	94.43854573148981	65.529160764410918	42.916258579844481	34.279629335931354	20.767405705988331			D	0.29541	0.59082	1.18164	2.36328	4.72656	9.45312	18.9062	37.8125	75.625	151.25	302.5	605	M 32-47 (WCBV)	protein concentration was kept constant at 1.65 µM
		169.99367502322249	174.58843026239924	173.15424597676284	166.77343767230931	162.63653880299617	148.31939988961622	131.09760026114932	98.302202000405828	66.826426642207068	44.573492162801394	34.92039653402022	23.178673743966783			E	0.29541	0.59082	1.18164	2.36328	4.72656	9.45312	18.9062	37.8125	75.625	151.25	302.5	605	M 32-47 (WCBV)	protein concentration was kept constant at 1.65 µM
		174.31538802203141	174.80237164739057	171.48916733323188	168.03459511898305	162.01980971391998	143.45562011551851	127.15019114467421	93.656438381691856	70.293368662818835	45.884733835506957	30.298791626922391	21.081419389449113			F	0.29541	0.59082	1.18164	2.36328	4.72656	9.45312	18.9062	37.8125	75.625	151.25	302.5	605	M 32-47 (WCBV)	protein concentration was kept constant at 1.65 µM
		457.28643216079786	1136.5360303413397	1364.8648648648664	16.559789512855804	16.767645717370023	17.732089792214815	181.556046077638	179.30095514791361	178.67427881200877	313.64798883980455	80.261315912272252	1033.7922403003754			G	buffer	buffer	buffer	FITC-peptide	FITC-peptide	FITC-peptide	1.65um prot + FITC-peptide	1.65um prot + FITC-peptide	1.65um prot + FITC-peptide
																H
Plate:	AP2M1disp(mama,mumps)	1.3	PlateFormat	Endpoint	Fluor Polarization	Raw	FALSE	1						1
	Temperature(¡C)	1	2	3	4	5	6	7	8	9	10	11	12
	30	82873.6666666667	83319.6666666667	82199.6666666667	86459.6666666667	85984.6666666667	82947.6666666667	83161.6666666667	85464.6666666667	86468.6666666667	90655.6666666667	98678.6666666667	118193.666666667
		142793.333333333	143886.333333333	140973.333333333	147566.333333333	147680.333333333	142030.333333333	141022.333333333	141971.333333333	140447.333333333	142088.333333333	145182.333333333	159693.333333333
		83084.6666666667	83998.6666666667	84122.6666666667	83855.6666666667	83845.6666666667	82728.6666666667	83196.6666666667	84805.6666666667	85336.6666666667	90533.6666666667	99399.6666666667	117529.666666667
		141249.333333333	144110.333333333	143528.333333333	143126.333333333	142577.333333333	140465.333333333	140286.333333333	141900.333333333	139108.333333333	140418.333333333	145262.333333333	159684.333333333
		84175.6666666667	85058.6666666667	83926.6666666667	85134.6666666667	83521.6666666667	85181.6666666667	86183.6666666667	85728.6666666667	92371.6666666667	93784.6666666667	102305.666666667	119419.666666667
		144994.333333333	145184.333333333	143032.333333333	146314.333333333	142639.333333333	145411.333333333	146160.333333333	143547.333333333	149579.333333333	145543.333333333	149147.333333333	162926.333333333
		88009.6666666667	88590.6666666667	86058.6666666667	86210.6666666667	88166.6666666667	89801.6666666667	90592.6666666667	95018.6666666667	94784.6666666667	94814.6666666667	96838.6666666667	98423.6666666667
		150028.333333333	150011.333333333	143810.333333333	140220.333333333	138471.333333333	132305.333333333	126302.333333333	125482.333333333	121664.333333333	119448.333333333	120086.333333333	122107.333333333
		83712.6666666667	84390.6666666667	85641.6666666667	89158.6666666667	87164.6666666667	89864.6666666667	92520.6666666667	92677.6666666667	93006.6666666667	95464.6666666667	96231.6666666667	100796.666666667
		143450.333333333	142442.333333333	142687.333333333	146978.333333333	137436.333333333	133230.333333333	128230.333333333	123381.333333333	120391.333333333	121090.333333333	120318.333333333	125940.333333333
		84895.6666666667	86235.6666666667	87666.6666666667	86604.6666666667	89242.6666666667	91329.6666666667	91204.6666666667	95914.6666666667	94362.6666666667	95994.6666666667	96952.6666666667	97689.6666666667
		145361.333333333	146832.333333333	147250.333333333	141456.333333333	139036.333333333	135232.333333333	126305.333333333	126927.333333333	120804.333333333	120046.333333333	120864.333333333	121584.333333333
		4.66666666666674	-13.3333333333333	8.66666666666674	97287.6666666667	97749.6666666667	97359.6666666667	85490.6666666667	83654.6666666667	82641.6666666667	-134.333333333333	-131.333333333333	69.6666666666667
		-20.6666666666665	-23.6666666666665	44.3333333333335	120076.333333333	121373.333333333	119776.333333333	147098.333333333	143926.333333333	141340.333333333	-228.666666666667	-219.666666666667	19.3333333333335
																	Measured agains AP2M1 MHD
		1	2	3	4	5	6	7	8	9	10	11	12				1	2	3	4	5	6	7	8	9	10	11	12	Name	Comments
		178.93255937732721	180.02519922505138	176.67549386594047	174.33986008161241	177.38336280062686	175.90581295002949	171.20239629371764	161.18228953956097	150.21896479146614	132.74146740197716	101.54880523304418	59.235187444476871			A
		172.43234030496942	176.84928072525523	174.17339376564749	174.35481855002479	172.54889275475469	171.81521294203492	168.45718918273605	164.70638770322466	151.97705569211789	127.59212619459775	98.217825075747285	62.013625523992545			B
		178.79112007689813	174.37050750090123	173.6259167734498	177.694204589633	174.63724752812263	174.42736994001788	171.24692584443619	165.05416459478954	148.73105023064838	127.8715998919219	97.017882115726749	64.078429955356			C
		173.74724188891722	170.49980727226006	164.07565570335851	150.888745223451	133.75017398685071	102.23520623380666	74.851575923429081	47.848462841792077	33.655622953711969	24.31433439791854	16.4200281515216	16.64725818680764			D	0.368652	0.737305	1.47461	2.94922	5.89844	11.7969	23.5938	47.1875	94.375	188.75	377.5	755	N 124-139 (MuV)	protein concentration was kept constant at 1.65 µM
		176.27781028884687	168.94399845500152	162.62432574839895	157.45219030899079	135.67822032668147	105.33434697107511	71.912911934735192	51.86878466619568	37.859304193402842	27.72242998665519	20.527602210382103	20.187960129014993			E	0.368652	0.737305	1.47461	2.94922	5.89844	11.7969	23.5938	47.1875	94.375	188.75	377.5	755	N 124-139 (MuV)	protein concentration was kept constant at 1.65 µM
		175.89068695999669	173.1798343794369	166.56873761307509	152.94823389605702	129.79097828144924	104.71326937367442	71.515022634056677	48.87815966068505	32.34125972449668	20.628867150957035	19.059821877495171	18.243365281299408			F	0.368652	0.737305	1.47461	2.94922	5.89844	11.7969	23.5938	47.1875	94.375	188.75	377.5	755	N 124-139 (MuV)	protein concentration was kept constant at 1.65 µM
		1743.3628318584308	193.27731092436946	619.97563946406649	14.066006948129427	17.068266922600312	12.445623829462983	178.26122130976179	178.21779206309748	175.33688781216611	173.05061559507522	164.51669906343872	-624.35233160621567			G	buffer	buffer	buffer	FITC-peptide	FITC-peptide	FITC-peptide	1.65um prot + FITC-peptide	1.65um prot + FITC-peptide	1.65um prot + FITC-peptide
																H
Plate:	AP2M1disp(HeV,ZEBOV)	1.3	PlateFormat	Endpoint	Fluor Polarization	Raw	FALSE	1						1
	Temperature(¡C)	1	2	3	4	5	6	7	8	9	10	11	12
	22	99389.6666666667	98863.6666666667	101548.666666667	98992.6666666667	99392.6666666667	100482.666666667	101182.666666667	102234.666666667	106650.666666667	100999.666666667	98507.6666666667	89079.6666666667
		160426	159629	162257	155538	152582	148899	142424	137983	139282	130529	127643	116200
		97140.6666666667	95967.6666666667	101132.666666667	97123.6666666667	98538.6666666667	99909.6666666667	100888.666666667	100379.666666667	100634.666666667	99588.6666666667	96718.6666666667	89640.6666666667
		156193	155078	160681	150753	149079	145582	140608	135030	131207	128496	123853	116978
		96457.6666666667	97322.6666666667	97126.6666666667	95628.6666666667	97459.6666666667	100355.666666667	101938.666666667	105417.666666667	100495.666666667	99934.6666666667	96299.6666666667	90714.6666666667
		156324	155956	153593	149186	147510	146520	141761	141772	131006	128400	123386	118339
		96686.6666666667	97287.6666666667	97274.6666666667	101728.666666667	100834.666666667	100833.666666667	101113.666666667	103243.666666667	102387.666666667	100997.666666667	101041.666666667	98736.6666666667
		155235	155727	152556	156161	151023	142185	137178	135057	131870	127699	128023	125461
		95799.6666666667	96018.6666666667	96097.6666666667	101955.666666667	98983.6666666667	101244.666666667	103005.666666667	102503.666666667	103377.666666667	103742.666666667	104099.666666667	100175.666666667
		155316	154201	150892	156320	146565	143542	140554	134694	132844	132320	131093	126114
		94404.6666666667	94403.6666666667	96096.6666666667	95257.6666666667	96696.6666666667	97000.6666666667	100350.666666667	103890.666666667	101080.666666667	106050.666666667	100956.666666667	95983.6666666667
		150487	150707	150594	145618	143730	137422	137190	136078	129408	134525	126803	121207
		-16.3333333333333	-10.3333333333333	26.6666666666667	160162.666666667	154499.666666667	155887.666666667	95541.6666666667	94948.6666666667	94365.6666666667	12.6666666666667	74.6666666666667	278.666666666667
		-11	52	-41	199610	192946	193740	154842	152876	151480	-22	23	286
																	Measured agains AP2M1 MHD
		1	2	3	4	5	6	7	8	9	10	11	12				1	2	3	4	5	6	7	8	9	10	11	12	Name	Comments
		147.15531567400896	147.31475778159989	142.19081401430546	133.95147144379817	122.53230787792823	105.09124671309219	79.610920425464826	58.701488426123049	42.284971945216455	37.061343049617705	38.371834785289707	41.705887520865467			A	0.771484	1.54297	3.08594	6.17188	12.3438	24.6875	49.375	98.75	197.5	395	790	1580	F 519-534 (HeV)	protein concentration was kept constant at 0.9 µM
		145.27034210802245	147.70914064280831	139.41913244991315	127.9626668622012	115.33733794095137	96.77195773892393	74.679066809745265	57.04587655820913	41.45516544521815	36.248036309326061	32.472279811967013	41.903068758940215			B	0.771484	1.54297	3.08594	6.17188	12.3438	24.6875	49.375	98.75	197.5	395	790	1580	F 519-534 (HeV)	protein concentration was kept constant at 0.9 µM
		149.13192479082835	143.61054647741906	137.11525291972828	130.45217784014869	115.54947863886477	97.7468169687743	73.591545829145971	56.922569977172529	41.379836630090196	34.14282124470845	32.753898795374319	41.732138597144477			C	0.771484	1.54297	3.08594	6.17188	12.3438	24.6875	49.375	98.75	197.5	395	790	1580	F 519-534 (HeV)	protein concentration was kept constant at 0.9 µM
		144.551885836046	143.06707253070223	133.04239068112071	122.50993223723509	110.36281277502107	80.493066864651325	61.279371671365332	43.114986943395138	35.349649361376059	26.122536221927064	27.171013306695873	28.600709176248742			D	0.715332	1.43066	2.86133	5.72266	11.4453	22.8906	45.7812	91.5625	183.125	366.25	732.5	1465	NP 334-349 (ZEBOV)	protein concentration was kept constant at 0.9 µM
		149.31573549369605	144.674144858984	133.6347504143358	121.91333879744555	104.71106716001108	83.1903336759288	64.15486324995986	45.361554437280191	34.21913512486708	30.484651759736344	24.113656905949135	23.965106233720672			E	0.715332	1.43066	2.86133	5.72266	11.4453	22.8906	45.7812	91.5625	183.125	366.25	732.5	1465	NP 334-349 (ZEBOV)	protein concentration was kept constant at 0.9 µM
		141.03587711536375	141.75689056537445	132.66894814034825	120.45218815114386	106.61133481671966	82.818407172247717	65.0950969446933	43.755858173523116	32.353588762560577	27.748640300581609	22.806925561905373	25.494590659231374			F	0.715332	1.43066	2.86133	5.72266	11.4453	22.8906	45.7812	91.5625	183.125	366.25	732.5	1465	NP 334-349 (ZEBOV)	protein concentration was kept constant at 0.9 µM
		-281.04575163398476	1626.2626262626202	8111.1111111112032	18.924710544934111	19.945785017719313	17.528121989930856	149.13986314992653	145.93515192583303	144.45970592190656	5470.5882352942026	-591.4742451154533	-78.014184397163262			G	buffer	buffer	buffer	FITC-peptide	FITC-peptide	FITC-peptide	0.9 um prot + FITC-peptide	0.9 um prot + FITC-peptide	0.9 um prot + FITC-peptide
																H

## Sheet: Figure 4D
Figure 4D
Plate:	Plate 6	1.3	PlateFormat	Endpoint	Fluor Polarization	Raw	FALSE	1						1
	Temperature(¡C)	1	2	3	4	5	6	7	8	9	10	11	12
	26	49453.6666666667	50676.6666666667	52777.6666666667	51070.6666666667	51166.6666666667	53313.6666666667	54056.6666666667	57233.6666666667	58603.6666666667	59528.6666666667	59486.6666666667	57050.6666666667
		74501	76716	79589	76303	76218	77470	74824	75395	75108	74696	73422	70628
		49982.6666666667	51950.6666666667	50888.6666666667	51150.6666666667	52272.6666666667	53074.6666666667	55365.6666666667	57830.6666666667	61681.6666666667	60960.6666666667	60042.6666666667	56491.6666666667
		75785	78845	76875	77000	77814	77351	76644	76882	79153	76712	74797	69817
		49839.6666666667	50755.6666666667	50695.6666666667	50748.6666666667	51811.6666666667	52696.6666666667	55041.6666666667	57339.6666666667	61764.6666666667	59596.6666666667	59549.6666666667	56844.6666666667
		75038	76793	76417	76343	76328	75997	76651	76183	78833	74342	73705	70414
		48905.6666666667	50387.6666666667	50693.6666666667	50253.6666666667	51454.6666666667	52224.6666666667	52978.6666666667	55369.6666666667	60036.6666666667	67877.6666666667	83513.6666666667	110600.666666667
		73923	76430	76584	75933	77519	77667	78266	80899	85830	94661	113102	146813
		49162.6666666667	51654.6666666667	49396.6666666667	50880.6666666667	51508.6666666667	51972.6666666667	54227.6666666667	55349.6666666667	61513.6666666667	73172.6666666667	90733.6666666667	116786.666666667
		74399	78977	74760	76927	77466	78097	80073	81572	87271	101249	121788	154086
		49362.6666666667	48943.6666666667	50473.6666666667	52426.6666666667	51108.6666666667	53015.6666666667	53622.6666666667	55241.6666666667	60853.6666666667	73596.6666666667	89304.6666666667	120720.666666667
		75309	73775	76526	79230	77159	79304	79963	80764	86372	102439	119357	158924
		9.66666666666674	-10.3333333333333	0.666666666666742	14790.6666666667	13423.6666666667	13712.6666666667	50666.6666666667	50041.6666666667	50555.6666666667	113.666666666667	106.666666666667	85.6666666666667
		-10	-13	23	17907	16835	16883	76855	76247	76102	70	77	76
																	Measured agains GGA3 VHS
		1	2	3	4	5	6	7	8	9	10	11	12				1	2	3	4	5	6	7	8	9	10	11	12	Name	Comments
		125.71762591001534	128.1125995072338	126.21531500853236	121.6437270388124	120.1693084367629	107.92516878625712	83.853660055783223	59.228051118026833	45.531528292222696	34.968139425294559	26.727468756423907	28.234071893110716			A	0.408936	0.817871	1.63574	3.27148	6.54297	13.0859	26.1719	52.3438	104.688	209.375	418.75	837.5	IGF2R 2476-2491 (Human)	protein concentration was kept constant at 15 µM
		128.88925698426218	129.36383205344978	127.07761639248083	125.3502835444267	119.84326166330706	109.38558187417914	83.906211650634177	63.78768855519867	46.163260707154528	36.396692209556115	31.349028300635421	27.383477206800713			B	0.408936	0.817871	1.63574	3.27148	6.54297	13.0859	26.1719	52.3438	104.688	209.375	418.75	837.5	IGF2R 2476-2491 (Human)	protein concentration was kept constant at 15 µM
		125.42586108284185	127.83989499558413	126.00716726835958	125.01615470913643	114.70331911500495	104.18947477009077	86.864740986779537	63.485474774588923	43.4708254250927	32.025382088302912	28.120680346532776	28.525237605631144			C	0.408936	0.817871	1.63574	3.27148	6.54297	13.0859	26.1719	52.3438	104.688	209.375	418.75	837.5	IGF2R 2476-2491 (Human)	protein concentration was kept constant at 15 µM
		127.36796570268577	129.08826381221891	127.10059244748121	127.1894656705099	125.7400471213678	119.36410399203406	116.08441548811338	110.62824650842789	99.870637375226607	87.570752100769639	73.007882483901938	63.031228700981529			D
		127.9469906303338	132.99366142143461	127.99226881703405	127.487571577294	124.88722593888362	124.4661999976675	115.84937977361525	114.89621038205756	96.080248683152035	83.68240738491096	68.567043329793464	60.006934354774813			E
		131.92726590618668	125.99988293569503	128.86698270595434	127.27396897755705	126.76948985273687	122.23438189973948	120.70284885542918	110.94642761959952	96.294560686025676	86.61443214984476	66.432765111833035	58.903241853423175			F
		-16267.175572518063	36.269430051817146	934.39865433136356	17.094133604149537	34.704549903520835	25.48621458130491	129.09979064898818	131.29679533664827	125.33532743624821	-310.31085275136741	-236.86818632309252	-137.49077909550064			G	buffer	buffer	buffer	FITC-peptide	FITC-peptide	FITC-peptide	15 um prot + FITC-peptide	15 um prot + FITC-peptide	15 um prot + FITC-peptide
																H
Plate:	disp(VHS_M6PR)	1.3	PlateFormat	Endpoint	Fluor Polarization	Raw	FALSE	1
	Temperature(¡C)	1	2	3	4	5	6	7	8	9	10	11	12
	22.5	33419.3333333333	33794.3333333333	34949.3333333333	33678.3333333333	33889.3333333333	34189.3333333333	34139.3333333333	35386.3333333333	38122.3333333333	39350.3333333333	42725.3333333333	44993.3333333333
		51506.6666666667	51191.6666666667	52778.6666666667	50736.6666666667	50508.6666666667	51210.6666666667	50966.6666666667	50672.6666666667	52845.6666666667	51934.6666666667	54671.6666666667	56566.6666666667
		33493.3333333333	33264.3333333333	34521.3333333333	33194.3333333333	33297.3333333333	33812.3333333333	33946.3333333333	34956.3333333333	36591.3333333333	38761.3333333333	41128.3333333333	44773.3333333333
		50989.6666666667	50670.6666666667	52672.6666666667	50734.6666666667	50372.6666666667	50321.6666666667	50015.6666666667	50228.6666666667	50488.6666666667	50473.6666666667	52940.6666666667	56572.6666666667
		33159.3333333333	33671.3333333333	33292.3333333333	33472.3333333333	33701.3333333333	34234.3333333333	34341.3333333333	36785.3333333333	36759.3333333333	38670.3333333333	41420.3333333333	45252.3333333333
		50626.6666666667	50615.6666666667	50628.6666666667	50434.6666666667	50547.6666666667	51496.6666666667	50568.6666666667	52544.6666666667	50305.6666666667	51336.6666666667	52841.6666666667	56383.6666666667
		17.3333333333333	-11.6666666666667	-5.66666666666674	62158.3333333333	62743.3333333333	53330.3333333333	33983.3333333333	33632.3333333333	33361.3333333333	-73.6666666666667	-159.666666666667	180.333333333333
		33.6666666666665	-66.3333333333335	32.6666666666665	75211.6666666667	75980.6666666667	64137.6666666667	50998.6666666667	50791.6666666667	51140.6666666667	-230.333333333333	-252.333333333333	81.6666666666665
		234.333333333333	167.333333333333	192.333333333333	241.333333333333	253.333333333333	255.333333333333	331.333333333333	313.333333333333	276.333333333333	124.333333333333	233.333333333333	132.333333333333
		128.666666666667	279.666666666667	293.666666666667	409.666666666667	312.666666666667	337.666666666667	296.666666666667	368.666666666667	267.666666666667	151.666666666667	178.666666666667	164.666666666667
		236.333333333333	332.333333333333	207.333333333333	260.333333333333	304.333333333333	293.333333333333	292.333333333333	221.333333333333	398.333333333333	249.333333333333	141.333333333333	106.333333333333
		254.666666666667	432.666666666667	317.666666666667	445.666666666667	309.666666666667	359.666666666667	500.666666666667	302.666666666667	339.666666666667	261.666666666667	271.666666666667	107.666666666667
		236.333333333333	230.333333333333	206.333333333333	851.333333333333	249.333333333333	299.333333333333	264.333333333333	274.333333333333	249.333333333333	175.333333333333	184.333333333333	243.333333333333
		251.666666666667	300.666666666667	259.666666666667	968.666666666667	262.666666666667	299.666666666667	246.666666666667	267.666666666667	175.666666666667	196.666666666667	158.666666666667	198.666666666667
																	Measured agains GGA3 VHS
		1	2	3	4	5	6	7	8	9	10	11	12				1	2	3	4	5	6	7	8	9	10	11	12	Name	Comments
		124.47858600383648	115.95707807085294	114.43951440347747	113.24839459941779	107.93938161999	110.40440368669982	108.76804195479642	88.14038784748368	72.0021205136024	47.544385023861572	32.104968061160434	23.287786876349188			A	0.437012	0.874023	1.74805	3.49609	6.99219	13.9844	27.9688	55.9375	111.875	223.75	447.5	895	M6PR 262-277 (Human)	protein concentration was kept constant at 17 µM
		118.41927288014769	118.7075826196002	119.52469546020684	120.36793034762873	115.3097328151315	107.23042406488841	102.25826049076265	89.839466992226477	69.694782531317657	40.83078947133265	35.062108158131394	25.790113084840808			B	0.437012	0.874023	1.74805	3.49609	6.99219	13.9844	27.9688	55.9375	111.875	223.75	447.5	895	M6PR 262-277 (Human)	protein concentration was kept constant at 17 µM
		119.83767220047947	112.17232016840021	117.88396487209751	113.33002703414655	111.06877807565581	112.50493278450998	101.97475945648715	86.901660752972091	65.607628015615788	50.46258276971259	30.593729907404178	18.799648496624346			C	0.437012	0.874023	1.74805	3.49609	6.99219	13.9844	27.9688	55.9375	111.875	223.75	447.5	895	M6PR 262-277 (Human)	protein concentration was kept constant at 17 µM
		236.23011015911865	651.4522821576752	1525.7731958763006	4.1499315761952236	4.5524857982715856	1.1024910887606481	111.3403260016852	114.45763305655038	121.8223855561584	445.30432963815088	136.80732842769194	-452.0241556698731			D	buffer	buffer	buffer	FITC-peptide	FITC-peptide	FITC-peptide	17 um prot + FITC-peptide	17 um prot + FITC-peptide	17 um prot + FITC-peptide
		-372.15354586857546	164.1459691966144	119.86780221177064	171.70368957955949	14.054054054054	48.54569920298097	-145.3812175917036	-9.8478066248881468	-106.68594949382593	8.1985375581651248	-220.93023255813972	18.136850783182055			E
		-53.752786722814108	40.7312379730596	121.57231964222662	175.79808284231817	-82.287859330238149	10.772833723653346	176.01002192295644	65.227592679493114	-169.18059518956392	-66.920242481873373	231.30382232965704	-84.72655143100063			F
		-59.658737078092059	42.051756007393607	23.787619923774368	-26.596101024988311	-65.021357380161447	-90.357178994232612	-125.08867344525903	-103.09393499385691	-260.14319809069229	-33.737307566328333	-164.61916461916488	-190.217391304348			G
																H
Plate:	disp(VHS_SFV-P1;PABP_CP-Rub)	1.3	PlateFormat	Endpoint	Fluor Polarization	Raw	FALSE	1
	Temperature(¡C)	1	2	3	4	5	6	7	8	9	10	11	12
	21.5	27612.3333333333	28062.3333333333	29700.3333333333	27831.3333333333	27753.3333333333	28195.3333333333	28161.3333333333	28812.3333333333	30150.3333333333	30344.3333333333	33005.3333333333	37794.3333333333
		42219	43313	44791	42764	42272	42695	43486	42264	44406	43532	45137	47832
		27878.3333333333	27869.3333333333	29408.3333333333	27363.3333333333	27820.3333333333	27956.3333333333	28578.3333333333	28697.3333333333	29289.3333333333	30076.3333333333	32913.3333333333	36232.3333333333
		43445	42779	44756	41992	42197	41882	43055	42999	42698	42902	44411	46713
		27458.3333333333	28405.3333333333	28087.3333333333	27512.3333333333	27787.3333333333	28292.3333333333	28551.3333333333	28866.3333333333	29543.3333333333	30433.3333333333	33432.3333333333	37435.3333333333
		41995	43824	43069	41724	42060	43359	43315	43466	44268	43563	45369	48735
		51228.3333333333	51486.3333333333	52374.3333333333	54744.3333333333	54771.3333333333	52449.3333333333	54742.3333333333	56269.3333333333	57811.3333333333	62696.3333333333	75538.3333333333	91593.3333333333
		75016	75635	77483	80241	80000	75609	80369	81714	84293	89789	104440	123389
		51421.3333333333	51299.3333333333	52375.3333333333	54854.3333333333	52817.3333333333	55397.3333333333	55219.3333333333	56973.3333333333	58002.3333333333	64380.3333333333	73668.3333333333	90382.3333333333
		76075	75620	76765	80605	78632	80934	80476	82449	84459	91490	102761	123098
		51688.3333333333	51868.3333333333	52369.3333333333	52792.3333333333	52715.3333333333	54291.3333333333	54106.3333333333	57239.3333333333	57893.3333333333	65336.3333333333	72975.3333333333	91160.3333333333
		76355	76356	77583	77377	77004	79463	78729	83385	84277	94000	102137	122948
		-24.6666666666667	-14.6666666666667	39.3333333333333	27405.3333333333	28423.3333333333	28120.3333333333	146.333333333333	65.3333333333333	101.333333333333	53310.3333333333	52294.3333333333	52157.3333333333
		-30	27	3	42721	43938	42588	272	305	317	78014	76477	77059
																	Measured agains GGA3 VHS
		1	2	3	4	5	6	7	8	9	10	11	12				1	2	3	4	5	6	7	8	9	10	11	12	Name	Comments
		133.00922919867762	137.63138752130294	126.24542072272968	135.42801446393619	131.12328312600181	128.25060772791557	137.85926717111437	112.58485256157904	114.581995984282	101.5897160329359	77.856808882856384	39.245803728939585			A	0.476074	0.952148	1.9043	3.80859	7.61719	15.2344	30.4688	60.9375	121.875	243.75	487.5	975	P1 54-69 (SFV)	protein concentration was kept constant at 17 µM
		142.34778830345778	134.93040894000123	130.71955282563042	134.8100384963065	129.06520801762864	122.97865785522664	125.74379033528504	123.05758755351627	109.52138670164644	98.765022638242371	71.182205413436648	48.495350925421192			B	0.476074	0.952148	1.9043	3.80859	7.61719	15.2344	30.4688	60.9375	121.875	243.75	487.5	975	P1 54-69 (SFV)	protein concentration was kept constant at 17 µM
		133.14332934212527	137.42540706873143	134.42198580346053	128.99644895386405	128.0497371772849	134.14637495728218	129.17012838623955	125.48470920554891	123.07300050612876	100.49261083743842	74.015299551410564	53.338684860128645			C	0.476074	0.952148	1.9043	3.80859	7.61719	15.2344	30.4688	60.9375	121.875	243.75	487.5	975	P1 54-69 (SFV)	protein concentration was kept constant at 17 µM
		111.73396100794979	113.31077959648057	116.78377572598403	112.20403478033796	110.47520982082067	103.98473528545998	113.00892627093124	107.61758524889885	109.61292881445985	100.73505132376853	83.290957855220881	70.373345501168572			D	buffer	buffer	buffer	FITC-peptide	FITC-peptide	FITC-peptide	17 um prot + FITC-peptide	17 um prot + FITC-peptide	17 um prot + FITC-peptide
		116.79593558212412	115.00851296171592	112.18049531113742	113.44737909571441	119.88838715392654	110.59515517374818	109.38167507589817	105.89788059377175	108.9553670379138	96.903821413171542	87.688760614745732	75.818326727488881			E
		116.0535656014912	114.34491409382311	117.46689643133071	112.18569707949384	110.52030653960088	111.49608074645629	108.59832204267998	109.17480507135707	108.81889743060097	103.00474333108961	89.35594177715295	70.949535679858755			F
		19.367991845054537	4487.80487804883	-877.60097919216628	142.49817209920039	138.38895344544159	128.32647072499117	227.40912885539612	599.2030201342285	455.59739186334866	111.41273745328009	111.08875351160603	116.1251617504476			G
																H
Plate:	Plate 4	1.3	PlateFormat	Endpoint	Fluor Polarization	Raw	FALSE	1						1
	Temperature(¡C)	1	2	3	4	5	6	7	8	9	10	11	12
	25.5	49329.3333333333	50434.3333333333	52587.3333333333	51463.3333333333	51112.3333333333	52448.3333333333	51378.3333333333	52057.3333333333	52748.3333333333	52619.3333333333	53002.3333333333	51891.3333333333
		74895.6666666667	76962.6666666667	80347.6666666667	78235.6666666667	78647.6666666667	80568.6666666667	77422.6666666667	78410.6666666667	77497.6666666667	76049.6666666667	75365.6666666667	71335.6666666667
		51020.3333333333	53451.3333333333	51451.3333333333	51566.3333333333	52565.3333333333	50442.3333333333	51357.3333333333	53358.3333333333	54905.3333333333	53664.3333333333	53569.3333333333	50898.3333333333
		78372.6666666667	81967.6666666667	78325.6666666667	79088.6666666667	78915.6666666667	76142.6666666667	78049.6666666667	79380.6666666667	81210.6666666667	77840.6666666667	75452.6666666667	68876.6666666667
		50211.3333333333	50855.3333333333	51049.3333333333	51505.3333333333	51816.3333333333	50818.3333333333	51679.3333333333	51938.3333333333	54313.3333333333	52600.3333333333	52729.3333333333	51528.3333333333
		76991.6666666667	77377.6666666667	77017.6666666667	78689.6666666667	78303.6666666667	76899.6666666667	78470.6666666667	77689.6666666667	80326.6666666667	76526.6666666667	75035.6666666667	69658.6666666667
		51150.3333333333	52002.3333333333	52760.3333333333	52796.3333333333	55070.3333333333	59707.3333333333	67249.3333333333	82864.3333333333	111321.333333333	171302.333333333	286611.333333333	488315.333333333
		78375.6666666667	79513.6666666667	80299.6666666667	80262.6666666667	83149.6666666667	89660.6666666667	98424.6666666667	117410.666666667	153910.666666667	231020.666666667	371006.666666667	624160.666666667
		50050.3333333333	53255.3333333333	51675.3333333333	53301.3333333333	55055.3333333333	59179.3333333333	67430.3333333333	82277.3333333333	113237.333333333	181322.333333333	297806.333333333	487263.333333333
		76591.6666666667	81355.6666666667	79028.6666666667	81029.6666666667	83271.6666666667	88092.6666666667	98585.6666666667	117966.666666667	156548.666666667	241435.666666667	386499.666666667	620898.666666667
		50868.3333333333	51189.3333333333	51503.3333333333	55239.3333333333	55106.3333333333	59214.3333333333	68362.3333333333	84017.3333333333	117319.333333333	186961.333333333	298888.333333333	511407.333333333
		78461.6666666667	78408.6666666667	79143.6666666667	84161.6666666667	83061.6666666667	89186.6666666667	99903.6666666667	118794.666666667	161704.666666667	248627.666666667	386955.666666667	651314.666666667
		0.333333333333258	-9.66666666666674	9.33333333333326	13460.3333333333	14306.3333333333	14319.3333333333	52002.3333333333	51279.3333333333	51614.3333333333	-0.666666666666742	64.3333333333333	187.333333333333
		12.6666666666665	4.66666666666652	-17.3333333333335	16787.6666666667	17450.6666666667	17548.6666666667	79182.6666666667	78670.6666666667	78404.6666666667	-34.3333333333335	-22.3333333333335	192.666666666667
																	Measured agains GGA3 VHS
		1	2	3	4	5	6	7	8	9	10	11	12				1	2	3	4	5	6	7	8	9	10	11	12	Name	Comments
		129.55447432007651	132.04667343985116	132.65555599778153	130.18315210574005	136.12394100368394	135.3038923352803	125.85870368568367	125.63788236215135	113.36651105803777	105.25830578734	97.198227600996717	80.446233932485157			A	0.390625	0.78125	1.5625	3.125	6.25	12.5	25	50	100	200	400	800	M 26-41 (RABV)	protein concentration was kept constant at 15 µM
		135.28902760040415	134.45561719145712	130.86282836071553	134.52793658968793	124.01784284023134	126.70251367642536	130.02663717983529	119.53618664421097	116.68227952569792	107.04414089746658	92.497349574923263	72.613738752914642			B	0.390625	0.78125	1.5625	3.125	6.25	12.5	25	50	100	200	400	800	M 26-41 (RABV)	protein concentration was kept constant at 15 µM
		134.40806638665532	130.60443281022026	126.43897602785678	132.6254510226058	127.24906308707392	127.91570468085831	129.59861514622403	122.21667031198864	116.63088672021075	108.52740670809733	97.5824292415342	72.11039798461141			C	0.390625	0.78125	1.5625	3.125	6.25	12.5	25	50	100	200	400	800	M 26-41 (RABV)	protein concentration was kept constant at 15 µM
		134.05851528175768	133.02519236802871	130.7482493571689	130.18648795187215	126.82699897347435	124.14308131186833	111.47506895855224	95.443234861612083	83.280502532241968	70.917450552280073	50.501613057298535	44.192543684235929			D
		133.42732069644703	132.57930136348784	133.11839932102561	130.18213818564041	127.68220916382242	119.82806009167939	110.95486949857236	101.30266772288833	83.245539684374634	64.571533316309825	51.795541492456039	42.65382416515375			E
		137.31007336093288	133.89097377935576	135.46928954201465	131.26840016554692	125.98448519585826	125.61506064200655	110.73435320600858	94.4028729426591	81.751301916236685	63.938103665621995	50.574985337437866	42.385956040449514			F
		940.26040336993844	-2404.9172102357288	4405.4054054052494	31.935962311583307	20.832872253642844	23.177657932619912	130.97578798741256	134.66636711715603	129.8036643471446	955.57243212454443	-1843.7755808828256	-64.376709778720382			G	buffer	buffer	buffer	FITC-peptide	FITC-peptide	FITC-peptide	15 um prot + FITC-peptide	15 um prot + FITC-peptide	15 um prot + FITC-peptide
																H

## Sheet: Figure 4E
Figure 4E
Plate:	Plate 5	1.3	PlateFormat	Endpoint	Fluor Polarization	Raw	FALSE	1						1
	Temperature(¡C)	1	2	3	4	5	6	7	8	9	10	11	12
	26	32385.3333333333	33421.3333333333	35431.3333333333	35980.3333333333	39306.3333333333	46815.3333333333	61004.3333333333	88256.3333333333	147476.333333333	256614.333333333	445765.333333333	779237.333333333
		48209.3333333333	49906.3333333333	52856.3333333333	53292.3333333333	57234.3333333333	67104.3333333333	85089.3333333333	118650.333333333	193433.333333333	324217.333333333	570145.333333333	982811.333333333
		32620.3333333333	32863.3333333333	34108.3333333333	36061.3333333333	40363.3333333333	49056.3333333333	66447.3333333333	98509.3333333333	166572.333333333	287947.333333333	507113.333333333	901443.333333333
		48751.3333333333	49334.3333333333	51113.3333333333	53030.3333333333	58567.3333333333	69048.3333333333	91255.3333333333	131243.333333333	217431.333333333	368448.333333333	640110.333333333	1132870.33333333
		34212.3333333333	36022.3333333333	35693.3333333333	38122.3333333333	43612.3333333333	51389.3333333333	69558.3333333333	103607.333333333	176453.333333333	303673.333333333	546953.333333333	951763.333333333
		50818.3333333333	54053.3333333333	52823.3333333333	56803.3333333333	62879.3333333333	73083.3333333333	94841.3333333333	138279.333333333	228680.333333333	388738.333333333	691608.333333333	1198386.33333333
		32132.3333333333	31909.3333333333	33167.3333333333	32878.3333333333	33957.3333333333	34935.3333333333	36182.3333333333	36513.3333333333	37771.3333333333	36991.3333333333	36865.3333333333	34746.3333333333
		47736.3333333333	47658.3333333333	48173.3333333333	46987.3333333333	46573.3333333333	46478.3333333333	45954.3333333333	45518.3333333333	46880.3333333333	45996.3333333333	45138.3333333333	42972.3333333333
		32794.3333333333	32990.3333333333	33287.3333333333	34227.3333333333	36028.3333333333	36175.3333333333	37282.3333333333	37254.3333333333	37359.3333333333	36874.3333333333	37715.3333333333	36727.3333333333
		49103.3333333333	48738.3333333333	48628.3333333333	48469.3333333333	49197.3333333333	47277.3333333333	47026.3333333333	46743.3333333333	45962.3333333333	45803.3333333333	46824.3333333333	44913.3333333333
		37503.3333333333	36828.3333333333	37307.3333333333	40184.3333333333	38463.3333333333	40464.3333333333	43037.3333333333	42192.3333333333	43834.3333333333	43286.3333333333	43851.3333333333	42197.3333333333
		55907.3333333333	55123.3333333333	54974.3333333333	58407.3333333333	53285.3333333333	53897.3333333333	55159.3333333333	53768.3333333333	54574.3333333333	52987.3333333333	54014.3333333333	52007.3333333333
		-55.6666666666667	28.3333333333333	27.3333333333333	23735.3333333333	25426.3333333333	26743.3333333333	30565.3333333333	30473.3333333333	30755.3333333333	-143.666666666667	-169.666666666667	-20.6666666666667
		-4.66666666666652	43.3333333333335	-38.6666666666665	28764.3333333333	30931.3333333333	33013.3333333333	45900.3333333333	45929.3333333333	45737.3333333333	-220.666666666667	-275.666666666667	-34.6666666666665
																	Measured agains GGA3 GAE
		1	2	3	4	5	6	7	8	9	10	11	12				1	2	3	4	5	6	7	8	9	10	11	12	Name	Comments
		119.84288688230289	121.37354346669723	120.89442524515874	117.3647421128228	108.94811521349799	101.16974089065144	87.651012250475489	69.354271808964	57.068655716609747	38.399117576617861	44.518003193285288	37.531242934442389			A
		121.78892866411412	123.98819380657092	123.12209484903059	113.824144732798	107.21214151106588	92.154636906759933	79.952995302883409	64.857857040702967	54.670281983964777	44.729709144364392	37.932936659061205	35.73921075592763			B
		118.77036602551499	123.77619293025167	116.95499193666623	120.30991844405452	104.05885520162005	97.274415394212028	76.368932635675648	65.737029019431745	51.087941233293748	44.944770603434925	38.806786468798435	36.689052152423727			C
		118.84876447444044	121.47475715041644	107.69888280458446	99.697911122405785	79.292962688536392	64.153655743869223	41.013695420413406	31.706336734200516	29.5134609904356	30.427745985883977	22.724320379051846	27.732236358564009			D	0.405762	0.811523	1.62305	3.24609	6.49219	12.9844	25.9688	51.9375	103.875	207.75	415.5	831	RABEP1 433-448 (Human)	protein concentration was kept constant at 4 µM
		122.71214818215098	116.097880902513	110.55903098747834	95.1626675218608	77.11161535543782	55.268489240364012	37.574503110042784	34.935589226736056	25.112570425516889	29.909768406714008	29.65756535862316	22.101251744054121			E	0.405762	0.811523	1.62305	3.24609	6.49219	12.9844	25.9688	51.9375	103.875	207.75	415.5	831	RABEP1 433-448 (Human)	protein concentration was kept constant at 4 µM
		120.54201197426366	122.53211531663744	114.82766147250158	108.05671412447275	84.275609326794267	64.737497777983137	45.545598419708369	42.69523644934948	31.061285652303916	22.602242292247055	25.714614687791752	26.006113608104673			F	0.405762	0.811523	1.62305	3.24609	6.49219	12.9844	25.9688	51.9375	103.875	207.75	415.5	831	RABEP1 433-448 (Human)	protein concentration was kept constant at 4 µM
		-866.2782367830406	133.144475920683	10565.304087736846	17.582	19.4878	26.8049	124.15715357965132	125.95168772630299	119.35224215116776	135.24312551981902	162.71713074592407	178.20324005890626			G	buffer	buffer	buffer	FITC-peptide	FITC-peptide	FITC-peptide	4 um prot + FITC-peptide	4 um prot + FITC-peptide	4 um prot + FITC-peptide
																H
Plate:	Plate 6	1.3	PlateFormat	Endpoint	Fluor Polarization	Raw	FALSE	1						1
	Temperature(¡C)	1	2	3	4	5	6	7	8	9	10	11	12
	26	31659.3333333333	32532.3333333333	33946.3333333333	31913.3333333333	33220.3333333333	25316.3333333333	33632.3333333333	34287.3333333333	34993.3333333333	36035.3333333333	37241.3333333333	35582.3333333333
		46667	47637	49999	46860	48439	35947	47019	47269	46444	46712	47531	44489
		30447.3333333333	32530.3333333333	31235.3333333333	30819.3333333333	32099.3333333333	27664.3333333333	32738.3333333333	33315.3333333333	35293.3333333333	35862.3333333333	35999.3333333333	34809.3333333333
		44833	47726	46057	45415	46863	39608	45860	45900	46923	46323	45932	44077
		31907.3333333333	32098.3333333333	32471.3333333333	32252.3333333333	32206.3333333333	30729.3333333333	33351.3333333333	33408.3333333333	36693.3333333333	35805.3333333333	36924.3333333333	35604.3333333333
		47182	47157	47571	47325	47208	44271	47513	46394	49370	46944	46714	44589
		30603.3333333333	31282.3333333333	31606.3333333333	31737.3333333333	32017.3333333333	33359.3333333333	30039.3333333333	33814.3333333333	35267.3333333333	35803.3333333333	37230.3333333333	37453.3333333333
		45211	46711	46208	46425	46617	47024	40915	45379	45605	45676	46950	46767
		32425.3333333333	33499.3333333333	32617.3333333333	32931.3333333333	31903.3333333333	33788.3333333333	34819.3333333333	35337.3333333333	36483.3333333333	38230.3333333333	39602.3333333333	39117.3333333333
		47932	49961	47872	47901	46239	47887	48501	47166	47214	48111	50213	48416
		32466.3333333333	32173.3333333333	32456.3333333333	34777.3333333333	33113.3333333333	34781.3333333333	35431.3333333333	36382.3333333333	35830.3333333333	38741.3333333333	37218.3333333333	39452.3333333333
		48266	47563	48170	50970	48273	49217	48923	48207	45939	49181	47051	48981
		-24.6666666666667	28.3333333333333	-3.66666666666674	24477.3333333333	25639.3333333333	27878.3333333333	32155.3333333333	31070.3333333333	31087.3333333333	28.3333333333333	28.3333333333333	33.3333333333333
		-9	10	-1	29832	31417	34149	47475	46330	46163	69	13	-2
																	Measured agains GGA3 GAE
		1	2	3	4	5	6	7	8	9	10	11	12				1	2	3	4	5	6	7	8	9	10	11	12	Name	Comments
		114.989388164297	111.71749115488336	114.60348135526458	113.08264032893659	109.62732680928939	96.494873725561533	88.795575903945874	81.8539253452359	62.959597739688917	51.20388183903065	43.452184419981869	33.1822927292545			A
		114.46724299552133	112.66937253173551	115.15000664630087	114.83937991217286	110.24479970319561	100.60024783512455	89.779044090782449	81.540367964067386	63.818210260700447	49.433332506437047	43.301841814343952	39.503834256718342			B
		116.55428630523056	113.34810100806209	111.95961406439228	112.74093662808112	112.22353883717655	103.68028049349623	98.134075761613445	85.47146028245794	69.758573019635747	56.865981720973359	39.064801640918951	33.9949402911924			C
		116.08812482333941	121.3600839165574	110.93734015760322	111.20844906177395	108.90837572290637	92.889824834099187	75.84673463490239	68.473143425195914	49.9865427664895	43.237150534625911	37.460270740670424	32.527702528166152			D	0.43457	0.869141	1.73828	3.47656	6.95312	13.9062	27.8125	55.625	111.25	222.5	445	890	SYNRG 664-679 (Human)	protein concentration was kept constant at 4 µM
		116.3899138275181	120.76443757303272	112.85873491357168	108.42610712448564	106.64756796731689	95.56980233781195	86.983561785673189	65.769690166203674	50.3729164233394	36.422793546221079	40.169458152977768	28.123038399172351			E	0.43457	0.869141	1.73828	3.47656	6.95312	13.9062	27.8125	55.625	111.25	222.5	445	890	SYNRG 664-679 (Human)	protein concentration was kept constant at 4 µM
		119.19070264311597	116.42634656326219	118.36112384497062	112.15992061050309	109.52518858687408	94.791792253597833	82.634801564899959	62.128467376184418	45.726014047952638	40.775652016393039	38.694121016883145	29.659062207438392			F	0.43457	0.869141	1.73828	3.47656	6.95312	13.9062	27.8125	55.625	111.25	222.5	445	890	SYNRG 664-679 (Human)	protein concentration was kept constant at 4 µM
		-524.56418383518348	-536.50057937427471	-621.92816635161319	20.4124	23.1048	22.9359	115.78892446408644	120.67529818054153	118.62602104944834	350.95447870778389	-436.619718309858	-1108.1081081081084			G	buffer	buffer	buffer	FITC-peptide	FITC-peptide	FITC-peptide	4 um prot + FITC-peptide	4 um prot + FITC-peptide	4 um prot + FITC-peptide
																H
Plate:	GGAear(W_NiV;NP_ZEBOV)	1.3	PlateFormat	Endpoint	Fluor Polarization	Raw	FALSE	1						1
	Temperature(¡C)	1	2	3	4	5	6	7	8	9	10	11	12
	24.5	36302	36422	38429	36960	36972	37894	37268	38828	41242	40944	44364	46871
		54092.6666666667	54445.6666666667	57214.6666666667	54019.6666666667	54195.6666666667	55497.6666666667	53571.6666666667	53876.6666666667	55692.6666666667	52142.6666666667	55463.6666666667	57073.6666666667
		35180	35453	36694	35942	35657	35870	36423	37791	39045	40472	43652	46491
		52098.6666666667	52851.6666666667	54259.6666666667	53218.6666666667	51501.6666666667	51635.6666666667	51318.6666666667	52593.6666666667	51027.6666666667	50920.6666666667	52469.6666666667	55913.6666666667
		33063	33185	33820	34375	34178	35268	35166	37932	38308	40572	44249	47419
		49454.6666666667	49047.6666666667	49962.6666666667	51055.6666666667	50907.6666666667	51414.6666666667	49720.6666666667	52123.6666666667	50232.6666666667	51158.6666666667	54574.6666666667	59191.6666666667
		57	5	91	49	168	61	84	47	79	155	45	63
		121.666666666667	22.6666666666665	135.666666666667	181.666666666667	57.6666666666665	28.6666666666665	82.6666666666665	80.6666666666665	22.6666666666665	159.666666666667	-3.33333333333348	73.6666666666665
		36519	35834	36950	38301	38308	38782	39553	40654	40404	40918	39952	37610
		55179.6666666667	54023.6666666667	55125.6666666667	55929.6666666667	52667.6666666667	54722.6666666667	52581.6666666667	53255.6666666667	51341.6666666667	50179.6666666667	48937.6666666667	46634.6666666667
		35727	35234	35360	35843	36859	38260	38646	40804	39788	42005	39536	37082
		53449.6666666667	52511.6666666667	52755.6666666667	52712.6666666667	53424.6666666667	53672.6666666667	51484.6666666667	52693.6666666667	50231.6666666667	51593.6666666667	48198.6666666667	45412.6666666667
		32999	33073	33278	32510	33811	34514	36035	37007	37028	37817	37091	35729
		48496.6666666667	48881.6666666667	48685.6666666667	47499.6666666667	48641.6666666667	48419.6666666667	48845.6666666667	47790.6666666667	47013.6666666667	46550.6666666667	45825.6666666667	44005.6666666667
		7	14	-21	27758	34604	29630	32461	32698	33256	-119	-158	69
		1.66666666666652	0.666666666666515	-2.33333333333348	33570.6666666667	42439.6666666667	35869.6666666667	48874.6666666667	48753.6666666667	49627.6666666667	-254.333333333333	-260.333333333333	18.6666666666665				Measured agains GGA3 GAE
		1	2	3	4	5	6	7	8	9	10	11	12				1	2	3	4	5	6	7	8	9	10	11	12	Name	Comments
		120.32522693803709	121.90396658101695	119.91725176205546	110.79733752449548	112.24320588077551	111.80285444179242	102.57868191920521	85.0699397830827	71.571205277416652	42.361894445498784	33.135900980489069	19.967313223001916			A	0.673828	1.34766	2.69531	5.39062	10.7812	21.5625	43.125	86.25	172.5	345	690	1380	P/V/C 130-145 (NiV)	protein concentration was kept constant at 4 µM
		117.28664676039342	120.54971424763187	116.55000254822998	117.20827247465311	104.94463888019884	103.28416972715077	92.658631508868012	86.543449876167031	55.26831935717307	36.311398407808028	13.49036943024238	13.772299238971254			B	0.673828	1.34766	2.69531	5.39062	10.7812	21.5625	43.125	86.25	172.5	345	690	1380	P/V/C 130-145 (NiV)	protein concentration was kept constant at 4 µM
		122.2050720017421	116.31657937955563	116.08429307637269	118.72896110903656	120.1308690840492	109.53065279482404	94.386808604394574	80.237276258226288	56.939866687744924	37.407532932193767	26.360528412306039	32.365704017744086			C	0.673828	1.34766	2.69531	5.39062	10.7812	21.5625	43.125	86.25	172.5	345	690	1380	P/V/C 130-145 (NiV)	protein concentration was kept constant at 4 µM
		291.875342877873	589.71361776738513	120.57928717941603	520.24435487245273	-546.33660250695016	-426.87681183566235	-86.28693537690755	189.27685087352788	-606.12818210779551	-63.584380040076688	-1135.1808043257922	-0.29403116730472062			D
		127.18651178437584	126.08604934112178	120.92831737392461	110.35630314595217	80.495081652420325	93.386115592107757	63.774439222212294	56.441567937636151	41.261609534569388	23.513707689097522	22.928429360017063	29.027074995099579			E	0.612793	1.22559	2.45117	4.90234	9.80469	19.6094	39.2188	78.4375	156.875	313.75	627.5	1255	NP 460-485 (ZEBOV)	protein concentration was kept constant at 4 µM
		122.29968794134837	120.42281834755219	120.94811045801306	113.85602936436045	106.67704842435376	90.4992912546993	64.827457262710766	49.315665716482627	38.019929541801268	24.298475391401347	20.555084396452742	22.823856620573132			F	0.612793	1.22559	2.45117	4.90234	9.80469	19.6094	39.2188	78.4375	156.875	313.75	627.5	1255	NP 460-485 (ZEBOV)	protein concentration was kept constant at 4 µM
		113.51564533872322	116.31190551652351	111.27942875746808	110.63091683030726	102.97892745248228	90.5201793041929	73.453084088940784	49.319717373405787	40.857346287182523	25.3839655519976	27.226389743860697	25.670349501500965			G	0.612793	1.22559	2.45117	4.90234	9.80469	19.6094	39.2188	78.4375	156.875	313.75	627.5	1255	NP 460-485 (ZEBOV)	protein concentration was kept constant at 4 µM
		-661.81941156580172	-921.78333985140546	-826.53946227232279	16.560902760022618	23.550858625388987	17.048792048402166	125.4437569606725	120.64092928739726	121.05813466853628	292.46457579889756	169.52934305694936	-624.40054998491132			H	buffer	buffer	buffer	FITC-peptide	FITC-peptide	FITC-peptide	4 um prot + FITC-peptide	4 um prot + FITC-peptide	4 um prot + FITC-peptide

## Sheet: Figure 4F
Figure 4F
