# Supplementary material for: Large-scale phage-based screening reveals extensive pan-viral mimicry of host short linear motifs
Source: Nat Commun. 2023 Apr 26;14:2409. doi: 10.1038/s41467-023-38015-5 (PMC10132805; doi:10.1038/s41467-023-38015-5)
Supplement: Supplementary file 14 — Source data [file 41467_2023_38015_MOESM14_ESM.zip › Source Data Fig 5 .xlsx]

## Sheet: General layout for FP
FP experimental layout
96 well plate	1	2	3	4	5	6	7	8	9	10	11	12
Measurements	Raw values A row vertical
	Raw values A row horizontal
	Raw values B row vertical
	Raw values B row horizontal
	Raw values C row vertical
	Raw values C row horizontal
	Raw values D row vertical
	Raw values D row horizontal
	Raw values E row vertical
	Raw values E row horizontal
	Raw values F row vertical
	Raw values F row horizontal
	Raw values G row vertical
	Raw values G row horizontal
	Raw values H row vertical
	Raw values H row horizontal													All protein and peptide concentrations are given in µM
	1	2	3	4	5	6	7	8	9	10	11	12			1	2	3	4	5	6	7	8	9	10	11	12	Name	Comments
	Reduced values A row													A	Protein/Peptide concentration in µM
	Reduced values B row													B	Protein/Peptide concentration in µM
	Reduced values C row													C	Protein/Peptide concentration in µM
	Reduced values D row													D	Protein/Peptide concentration in µM
	Reduced values E row													E	Protein/Peptide concentration in µM
	Reduced values F row													F	Protein/Peptide concentration in µM
	Reduced values G row													G	Protein/Peptide concentration in µM
	Reduced values H row													H	Protein/Peptide concentration in µM
384 well plate used for NEDD4 W2 experiment	1	2	3	4	5	6	7	8	9	10	11	12	13	14	15	16	17	18	19	20	21	22	23	24
Measurements	Raw values A row vertical												Raw values A row vertical
	Raw values A row horizontal												Raw values A row horizontal
	Raw values B row vertical												Raw values B row vertical
	Raw values B row horizontal												Raw values B row horizontal
	Raw values C row vertical												Raw values C row vertical
	Raw values C row horizontal												Raw values C row horizontal
	Raw values D row vertical												Raw values D row vertical
	Raw values D row horizontal												Raw values D row horizontal
	Raw values E row vertical												Raw values E row vertical
	Raw values E row horizontal												Raw values E row horizontal
	Raw values F row vertical												Raw values F row vertical
	Raw values F row horizontal												Raw values F row horizontal
	Raw values G row vertical												Raw values G row vertical
	Raw values G row horizontal												Raw values G row horizontal
	Raw values H row vertical												Raw values H row vertical
	Raw values H row horizontal												Raw values H row horizontal
	Raw values I row vertical												Raw values I row vertical
	Raw values I row horizontal												Raw values I row horizontal
	Raw values J row vertical												Raw values J row vertical
	Raw values J row horizontal												Raw values J row horizontal
	Raw values K row vertical												Raw values K row vertical
	Raw values K row horizontal												Raw values K row horizontal
	Raw values L row vertical												Raw values L row vertical
	Raw values L row horizontal												Raw values L row horizontal
	Raw values M row vertical												Raw values M row vertical
	Raw values M row horizontal												Raw values M row horizontal
	Raw values N row vertical												Raw values N row vertical
	Raw values N row horizontal												Raw values N row horizontal
	Raw values O row vertical												Raw values O row vertical
	Raw values L row horizontal												Raw values L row horizontal
	Raw values P row vertical												Raw values P row vertical
	Raw values P row horizontal												Raw values P row horizontal													when 384 well plates were used there were up to two peptides tested at the same time in the same row.
	1	2	3	4	5	6	7	8	9	10	11	12	13	14	15	16	17	18	19	20	21	22	23	24			1	2	3	4	5	6	7	8	9	10	11	12	13	14	15	16	17	18	19	20	21	22	23
	Reduced values A row												Reduced values A row													A	Protein/Peptide concentration in µM												Protein/Peptide concentration in µM
	Reduced values B row												Reduced values B row													B	Protein/Peptide concentration in µM												Protein/Peptide concentration in µM
	Reduced values C row												Reduced values C row													C	Protein/Peptide concentration in µM												Protein/Peptide concentration in µM
	Reduced values D row												Reduced values D row													D	Protein/Peptide concentration in µM												Protein/Peptide concentration in µM
	Reduced values E row												Reduced values E row													E	Protein/Peptide concentration in µM												Protein/Peptide concentration in µM
	Reduced values F row												Reduced values F row													F	Protein/Peptide concentration in µM												Protein/Peptide concentration in µM
	Reduced values G row												Reduced values G row													G	Protein/Peptide concentration in µM												Protein/Peptide concentration in µM
	Reduced values H row												Reduced values H row													H	Protein/Peptide concentration in µM												Protein/Peptide concentration in µM
	Reduced values I row												Reduced values I row													I	Protein/Peptide concentration in µM												Protein/Peptide concentration in µM
	Reduced values J row												Reduced values J row													J	Protein/Peptide concentration in µM												Protein/Peptide concentration in µM
	Reduced values K row												Reduced values K row													K	Protein/Peptide concentration in µM												Protein/Peptide concentration in µM
	Reduced values L row												Reduced values L row													L	Protein/Peptide concentration in µM												Protein/Peptide concentration in µM
	Reduced values M row												Reduced values M row													M	Protein/Peptide concentration in µM												Protein/Peptide concentration in µM
	Reduced values N row												Reduced values N row													N	Protein/Peptide concentration in µM												Protein/Peptide concentration in µM
	Reduced values O row												Reduced values O row													O	Protein/Peptide concentration in µM												Protein/Peptide concentration in µM
	Reduced values P row												Reduced values P row													P	Protein/Peptide concentration in µM												Protein/Peptide concentration in µM
[truncated: 3 more columns]

## Sheet: Figure 5A
Figure 5A
Plate:	Plate 2	1.3	PlateFormat	Endpoint	Fluor Polarization	Raw	FALSE	1						1
	Temperature(¡C)	1	2	3	4	5	6	7	8	9	10	11	12
	26	28379.3333333333	30511.3333333333	29405.3333333333	29359.3333333333	29299.3333333333	29449.3333333333	29777.3333333333	30684.3333333333	32166.3333333333	32703.3333333333	33658.3333333333	39008.3333333333
		40390	42115	40633	40522	40723	40459	40808	40666	42527	41751	43066	49622
		29491.3333333333	29684.3333333333	29669.3333333333	29528.3333333333	29465.3333333333	29603.3333333333	30170.3333333333	31662.3333333333	31421.3333333333	31520.3333333333	33764.3333333333	37097.3333333333
		41383	41689	41613	40967	40933	40611	41305	42603	41254	40723	43050	46505
		28717.3333333333	28949.3333333333	30293.3333333333	29483.3333333333	29445.3333333333	29524.3333333333	29761.3333333333	30609.3333333333	31180.3333333333	32191.3333333333	33577.3333333333	36642.3333333333
		40402	40242	42365	40682	40581	41141	40752	41061	41059	41808	43261	46519
		28898.3333333333	29148.3333333333	29267.3333333333	29489.3333333333	29505.3333333333	29231.3333333333	29099.3333333333	30333.3333333333	29998.3333333333	29853.3333333333	30227.3333333333	28108.3333333333
		40563	40824	40987	41078	40595	40423	40039	40878	39373	38889	38665	35198
		28781.3333333333	29069.3333333333	28999.3333333333	30176.3333333333	30079.3333333333	30118.3333333333	29461.3333333333	30706.3333333333	30329.3333333333	33819.3333333333	29811.3333333333	27865.3333333333
		40252	40627	40424	42310	41302	41590	40257	41680	40026	43659	38743	35223
		28802.3333333333	29489.3333333333	29571.3333333333	30359.3333333333	29288.3333333333	29557.3333333333	29932.3333333333	29827.3333333333	29754.3333333333	31222.3333333333	30256.3333333333	28648.3333333333
		39900	40817	40664	42041	40412	41256	41036	40148	39437	40643	38445	36340
		14.3333333333333	-33.6666666666667	19.3333333333333	11912.3333333333	12119.3333333333	10629.3333333333	28621.3333333333	28801.3333333333	28439.3333333333	130.333333333333	62.3333333333333	149.333333333333
		24	-58	34	14806	14831	12836	39900	40467	40002	174	135	143
																	Measured agains CLTC NTD
		1	2	3	4	5	6	7	8	9	10	11	12				1	2	3	4	5	6	7	8	9	10	11	12	Name	Comments
		97.646514340470432	82.463323089149668	83.008916639258089	82.42794876938666	85.900045358052708	80.134852002383582	78.899125258369537	62.237655105021574	61.031583572236229	43.593675598864778	44.704883484694577	41.803242119738506			A	0.510254	1.02051	2.04102	4.08203	8.16406	16.3281	32.6562	65.3125	130.625	261.25	522.5	1045	ARRB2 367-382 (Human)	protein concentration was kept constant at 30 µM
		90.6355772846936	91.054174926429312	90.39998364910997	85.000824337897839	85.648843138024631	79.40659349421712	78.399134043276248	69.78298117728869	57.56491921756502	49.537645974403517	42.9502919715721	34.491809930231611			B	0.510254	1.02051	2.04102	4.08203	8.16406	16.3281	32.6562	65.3125	130.625	261.25	522.5	1045	ARRB2 367-382 (Human)	protein concentration was kept constant at 30 µM
		91.9270585589871	85.967429072904167	88.959775447832016	82.2919091483489	81.697898657693528	87.171516164412665	78.483834651533243	68.268666408581765	59.040631808180564	52.146004887767916	48.160987603590073	40.803762993686256			C	0.510254	1.02051	2.04102	4.08203	8.16406	16.3281	32.6562	65.3125	130.625	261.25	522.5	1045	ARRB2 367-382 (Human)	protein concentration was kept constant at 30 µM
		90.78368059827325	89.692643093228142	89.648274925169275	86.999666051517025	80.858147319407934	83.382937797476075	80.890358427767453	70.553111250785676	57.40418592191201	53.6540165326875	44.562695239209376	33.946662064559241			D	0.3125	0.625	1.25	2.5	5	10	20	40	80	160	320	640	mu-NS 705-720 (MRV1)	protein concentration was kept constant at 30 µM
		88.978515859609146	88.639424465675248	87.350352815923856	90.234771531911292	79.863969874038531	82.671848774770325	77.4453488950947	74.13807699647495	60.132441069762784	49.146905798820129	52.480594863564434	38.63683007437924			E	0.3125	0.625	1.25	2.5	5	10	20	40	80	160	320	640	mu-NS 705-720 (MRV1)	protein concentration was kept constant at 30 µM
		84.25783977522444	83.835903362103267	80.591838215227114	84.069889385728132	82.280442987251519	88.002227904504	79.087834715172946	69.957378130047786	62.282246213681773	53.294067507693441	41.2362883237315	40.388041263381574			F	0.3125	0.625	1.25	2.5	5	10	20	40	80	160	320	640	mu-NS 705-720 (MRV1)	protein concentration was kept constant at 30 µM
		177.3362766740276	191.08738063456102	200.98904980572434	30.218035912902522	22.453156809471878	15.814931118314435	87.38664198653278	91.27594096155903	91.816940931016774	65.882569144537683	298.51392295484118	-99.836333878886819			G	buffer	buffer	buffer	FITC-peptide	FITC-peptide	FITC-peptide	30 um prot + FITC-peptide	30 um prot + FITC-peptide	30 um prot + FITC-peptide
																H
Plate:	CLTCdis(AP1B1;gB)	1.3	PlateFormat	Endpoint	Fluor Polarization	Raw	FALSE	1
	Temperature(¡C)	1	2	3	4	5	6	7	8	9	10	11	12
	27	44513.3333333333	44617.3333333333	44052.3333333333	45591.3333333333	45503.3333333333	44176.3333333333	43697.3333333333	43669.3333333333	43900.3333333333	44799.3333333333	43373.3333333333	41010.3333333333
		63272.6666666667	62981.6666666667	63249.6666666667	64058.6666666667	63369.6666666667	62468.6666666667	61081.6666666667	61160.6666666667	60586.6666666667	61196.6666666667	58306.6666666667	54816.6666666667
		44507.3333333333	44953.3333333333	44266.3333333333	44423.3333333333	42925.3333333333	44131.3333333333	44195.3333333333	44643.3333333333	43318.3333333333	43882.3333333333	43655.3333333333	42812.3333333333
		62339.6666666667	63339.6666666667	62550.6666666667	61512.6666666667	60999.6666666667	62141.6666666667	61871.6666666667	61941.6666666667	59916.6666666667	60208.6666666667	58555.6666666667	56308.6666666667
		44171.3333333333	44466.3333333333	44226.3333333333	44443.3333333333	42491.3333333333	44002.3333333333	44367.3333333333	44374.3333333333	45777.3333333333	44806.3333333333	44145.3333333333	42137.3333333333
		62251.6666666667	62598.6666666667	62595.6666666667	62455.6666666667	60496.6666666667	62631.6666666667	62109.6666666667	62154.6666666667	63266.6666666667	60687.6666666667	58960.6666666667	55857.6666666667
		45381.3333333333	45365.3333333333	44195.3333333333	43972.3333333333	42721.3333333333	44470.3333333333	47302.3333333333	49385.3333333333	51000.3333333333	59596.3333333333	73873.3333333333	104305.333333333
		64045.6666666667	64586.6666666667	61928.6666666667	61761.6666666667	59892.6666666667	61730.6666666667	65285.6666666667	68301.6666666667	69647.6666666667	79554.6666666667	97563.6666666667	136278.666666667
		43769.3333333333	44527.3333333333	44085.3333333333	46107.3333333333	43458.3333333333	44963.3333333333	45505.3333333333	46238.3333333333	52645.3333333333	58659.3333333333	73974.3333333333	104669.333333333
		62076.6666666667	62807.6666666667	62794.6666666667	65104.6666666667	60193.6666666667	63215.6666666667	63949.6666666667	64908.6666666667	71846.6666666667	78632.6666666667	98203.6666666667	137399.666666667
		43333.3333333333	44548.3333333333	44636.3333333333	43969.3333333333	42053.3333333333	44849.3333333333	44432.3333333333	46989.3333333333	49524.3333333333	57625.3333333333	72197.3333333333	101006.333333333
		61087.6666666667	61992.6666666667	62695.6666666667	61659.6666666667	59089.6666666667	63018.6666666667	62012.6666666667	64952.6666666667	67533.6666666667	77308.6666666667	94902.6666666667	133189.666666667
		42.3333333333333	-47.6666666666667	5.33333333333326	53562.3333333333	56071.3333333333	61012.3333333333	42202.3333333333	41540.3333333333	41212.3333333333	-128.666666666667	-145.666666666667	102.333333333333
		32.6666666666665	-29.3333333333335	-3.33333333333348	65563.6666666667	68059.6666666667	74519.6666666667	59334.6666666667	59128.6666666667	58035.6666666667	-274.333333333333	-238.333333333333	17.6666666666665
																	Measured agains CLTC NTD
		1	2	3	4	5	6	7	8	9	10	11	12				1	2	3	4	5	6	7	8	9	10	11	12	Name	Comments
		84.469785697554158	81.0218573013387	89.455223584949479	78.716873867542617	74.301892230186951	81.893356671616047	76.1538357635791	77.114903918969475	69.801990104802428	64.698452391584425	56.714109658555429	53.872122919491694			A	0.998535	1.99707	3.99414	7.98828	15.9766	31.9531	63.9062	127.812	255.625	511.25	1022.5	2045	AP1B1 626-641 (Human)	protein concentration was kept constant at 30 µM
		77.157537580051411	80.110615004646831	81.5340617640719	71.456358030784216	84.341490035558266	79.792573251263107	76.9086169514693	72.456073018776991	70.909394213812476	66.891433728762649	55.608002014264471	45.818237649605081			B	0.998535	1.99707	3.99414	7.98828	15.9766	31.9531	63.9062	127.812	255.625	511.25	1022.5	2045	AP1B1 626-641 (Human)	protein concentration was kept constant at 30 µM
		80.221116933191183	79.675791405413676	82.34020688077122	78.796532733768416	85.275675210220214	85.146723942069244	76.886266028688169	77.16783608637023	70.5068043172219	60.460884572662735	53.479815083268484	49.734485888631234			C	0.998535	1.99707	3.99414	7.98828	15.9766	31.9531	63.9062	127.812	255.625	511.25	1022.5	2045	AP1B1 626-641 (Human)	protein concentration was kept constant at 30 µM
		80.909724570180614	85.261591955980109	77.3662961901967	78.538261521007541	77.61066203503232	72.690054482497331	69.8318209104907	70.860602855245048	64.557825590086438	53.21408933767686	47.879205563561285	42.503256260843564			D
		83.363680469668893	80.650628266576064	85.501447458189631	81.172343014289439	71.598755010666665	79.026499580387735	78.8088448728337	78.2648179321343	64.228989451522636	55.302998445886573	50.45901490875864	44.8529965326107			E
		80.359485119214284	73.92479327389475	78.549150777371722	77.75077592299435	78.734623213584811	78.737030460444259	75.38156686929031	70.590704456573164	63.833362300683248	55.703391072636528	45.532064285745854	47.099824709856676			F
		-217.2523961661355	-322.03389830508308	-3173.913043478532	9.926693527393283	5.7192001296437338	8.8325134689851339	79.03315951995009	85.157978192353582	79.829094921285986	279.73876535531025	153.78408907535911	-748.457522543903			G	buffer	buffer	buffer	FITC-peptide	FITC-peptide	FITC-peptide	30 um prot + FITC-peptide	30 um prot + FITC-peptide	30 um prot + FITC-peptide
																H
Plate:	CLTC (NS3_EEEV joh;NS3_EEEV_fil)	1.3	PlateFormat	Endpoint	Fluor Polarization	Raw	FALSE	1
	Temperature(¡C)	1	2	3	4	5	6	7	8	9	10	11	12
	24.5	49959.3333333333	49598.3333333333	49704.3333333333	48357.3333333333	48955.3333333333	48533.3333333333	49755.3333333333	50813.3333333333	55131.3333333333	56922.3333333333	64377.3333333333	71464.3333333333
		71013.6666666667	70768.6666666667	70709.6666666667	70082.6666666667	71081.6666666667	69741.6666666667	70113.6666666667	70810.6666666667	74543.6666666667	75032.6666666667	81164.6666666667	90160.6666666667
		49352.3333333333	48449.3333333333	49026.3333333333	47252.3333333333	48227.3333333333	48173.3333333333	48836.3333333333	50396.3333333333	52233.3333333333	55318.3333333333	61130.3333333333	66850.3333333333
		71023.6666666667	69679.6666666667	70621.6666666667	70018.6666666667	70071.6666666667	70135.6666666667	69981.6666666667	70696.6666666667	71452.6666666667	73389.6666666667	79978.6666666667	84055.6666666667
		48983.3333333333	48569.3333333333	46573.3333333333	47978.3333333333	48838.3333333333	49917.3333333333	49710.3333333333	52689.3333333333	53098.3333333333	57066.3333333333	63451.3333333333	71113.3333333333
		70739.6666666667	70134.6666666667	67283.6666666667	69198.6666666667	69745.6666666667	70376.6666666667	69326.6666666667	71975.6666666667	69681.6666666667	72881.6666666667	80444.6666666667	89469.6666666667
		40320.3333333333	39367.3333333333	37796.3333333333	41265.3333333333	42164.3333333333	40086.3333333333	41107.3333333333	41848.3333333333	43732.3333333333	45953.3333333333	50189.3333333333	55292.3333333333
		55352.6666666667	54142.6666666667	52431.6666666667	56774.6666666667	58285.6666666667	55593.6666666667	56963.6666666667	55297.6666666667	55700.6666666667	58545.6666666667	63131.6666666667	69005.6666666667
		40921.3333333333	39764.3333333333	37742.3333333333	41169.3333333333	40021.3333333333	41381.3333333333	42868.3333333333	42440.3333333333	42078.3333333333	46522.3333333333	49745.3333333333	55759.3333333333
		56043.6666666667	54501.6666666667	51522.6666666667	56464.6666666667	54591.6666666667	55399.6666666667	57009.6666666667	56664.6666666667	53941.6666666667	58882.6666666667	62711.6666666667	69972.6666666667
		40061.3333333333	40160.3333333333	36454.3333333333	38880.3333333333	39407.3333333333	39768.3333333333	41241.3333333333	42492.3333333333	38452.3333333333	47746.3333333333	49479.3333333333	58157.3333333333
		55929.6666666667	54271.6666666667	50100.6666666667	53632.6666666667	53678.6666666667	54135.6666666667	54307.6666666667	55300.6666666667	48799.6666666667	60604.6666666667	61896.6666666667	72621.6666666667
		26.3333333333333	13.3333333333333	-39.6666666666667	26860.3333333333	39002.3333333333	36697.3333333333	48309.3333333333	46771.3333333333	38913.3333333333	33056.3333333333	-94.6666666666667	58.3333333333333
		11.6666666666665	-6.33333333333348	-5.33333333333348	32475.6666666667	47233.6666666667	44701.6666666667	68259.6666666667	66348.6666666667	52349.6666666667	44874.6666666667	-269.333333333333	-8.33333333333348
																	Measured agains CLTC NTD
		1	2	3	4	5	6	7	8	9	10	11	12				1	2	3	4	5	6	7	8	9	10	11	12	Name	Comments
		97.023452164796055	98.903288762064548	97.4331258074906	106.62014098343124	107.54121591192569	102.4113684443473	92.730983784134281	87.201512435936991	72.205679227010492	59.545503659147712	37.33996133928283	37.677667849729993			A
		103.14405452437478	102.82836945644613	103.61462765879179	117.58163200511277	107.87304765142673	108.87773606742006	101.03161436239877	90.4899165674181	77.996565224278811	62.754933280654775	55.815921493404652	35.994063166152245			B
		104.87426151989914	104.82407218858863	105.05376879772827	104.23418939284434	99.339291500764986	92.975552301310728	87.5815604463143	77.301134821522709	57.331043954133406	43.781513321121658	40.124756011326276	36.294575774376511			C
		79.76279654779951	80.665561925400752	84.9422643037165	80.854962087833741	83.196137595526608	84.81081115009448	84.410339385008555	60.762550368764764	42.424842052848646	42.562739439152892	36.19229654396127	32.264106070737888			D	0.46875	0.9375	1.875	3.75	7.5	15	30	60	120	240	480	960	Nsp3 1765-1780 (EEEV)	protein concentration was kept constant at 20 µM
		78.575624040783538	78.9638476007201	76.965348712368041	79.292035804201035	76.582183039809237	67.268227696046807	63.9544368786195	65.92819898772747	45.651500008319296	39.285036752953211	37.29624036006723	35.0137461607562			E	0.46875	0.9375	1.875	3.75	7.5	15	30	60	120	240	480	960	Nsp3 1765-1780 (EEEV)	protein concentration was kept constant at 20 µM
		88.110709747607871	71.9349213736081	80.311773973033723	82.147482124587924	75.883829720452283	75.564949418671944	59.041586312640035	53.178559637929311	40.627801393263653	40.710424216256705	33.441278201401431	32.542298143940492			F	0.46875	0.9375	1.875	3.75	7.5	15	30	60	120	240	480	960	Nsp3 1765-1780 (EEEV)	protein concentration was kept constant at 20 µM
		-450.67880404928593	-2366.9064748202118	-793.85428074469655	16.416895449232253	17.239138419605538	20.148745986499549	94.066336069456455	96.027905139397717	69.689287509518621	74.1916682561895	417.19577647595321	-1278.1641168289352			G	buffer	buffer	buffer	FITC-peptide	FITC-peptide	FITC-peptide	30 um prot + FITC-peptide	30 um prot + FITC-peptide	30 um prot + FITC-peptide
																H

## Sheet: Figure 5B
Figure 5B

## Sheet: Figure 5C
Figure 5C
Experiment	Condition	Children_blobbs_Count
EXP20BV2242	NSP3(EEEV)wt	99
EXP20BV2242	NSP3(EEEV)wt	203
EXP20BV2242	NSP3(EEEV)wt	159
EXP20BV2242	NSP3(EEEV)wt	86
EXP20BV2242	NSP3(EEEV)wt	30
EXP20BV2242	NSP3(EEEV)wt	112
EXP20BV2242	NSP3(EEEV)wt	209
EXP20BV2242	NSP3(EEEV)wt	437
EXP20BV2242	NSP3(EEEV)wt	115
EXP20BV2242	NSP3(EEEV)wt	127
EXP20BV2242	NSP3(EEEV)wt	30
EXP20BV2242	NSP3(EEEV)wt	230
EXP20BV2242	NSP3(EEEV)wt	88
EXP20BV2242	NSP3(EEEV)wt	51
EXP20BV2242	NSP3(EEEV)wt	201
EXP20BV2242	NSP3(EEEV)wt	147
EXP20BV2242	NSP3(EEEV)wt	72
EXP20BV2242	NSP3(EEEV)wt	70
EXP20BV2242	NSP3(EEEV)wt	116
EXP20BV2242	NSP3(EEEV)wt	184
EXP20BV2242	NSP3(EEEV)wt	134
EXP20BV2242	NSP3(EEEV)wt	147
EXP20BV2242	NSP3(EEEV)wt	134
EXP20BV2242	NSP3(EEEV)wt	187
EXP20BV2242	NSP3(EEEV)wt	55
EXP20BV2242	NSP3(EEEV)wt	71
EXP20BV2242	NSP3(EEEV)wt	114
EXP20BV2242	NSP3(EEEV)wt	56
EXP20BV2242	NSP3(EEEV)wt	156
EXP20BV2242	NSP3(EEEV)wt	60
EXP20BV2242	NSP3(EEEV)wt	75
EXP20BV2242	NSP3(EEEV)wt	199
EXP20BV2242	NSP3(EEEV)wt	64
EXP20BV2242	NSP3(EEEV)wt	78
EXP20BV2242	NSP3(EEEV)wt	125
EXP20BV2242	NSP3(EEEV)wt	36
EXP20BV2242	NSP3(EEEV)wt	32
EXP20BV2242	NSP3(EEEV)wt	59
EXP20BV2242	NSP3(EEEV)wt	246
EXP20BV2242	NSP3(EEEV)wt	16
EXP20BV2242	NSP3(EEEV)wt	49
EXP20BV2242	NSP3(EEEV)wt	10
EXP20BV2242	NSP3(EEEV)wt	22
EXP20BV2242	NSP3(EEEV)wt	37
EXP20BV2242	NSP3(EEEV)wt	40
EXP20BV2242	NSP3(EEEV)wt	26
EXP20BV2242	NSP3(EEEV)wt	111
EXP20BV2242	NSP3(EEEV)wt	85
EXP20BV2242	NSP3(EEEV)wt	46
EXP20BV2242	NSP3(EEEV)wt	44
EXP20BV2242	NSP3(EEEV)wt	75
EXP20BV2242	NSP3(EEEV)wt	220
EXP20BV2242	NSP3(EEEV)wt	165
EXP20BV2242	NSP3(EEEV)wt	115
EXP20BV2242	NSP3(EEEV)wt	134
EXP20BV2242	NSP3(EEEV)wt	74
EXP20BV2242	NSP3(EEEV)wt	4
EXP20BV2242	NSP3(EEEV)wt	47
EXP20BV2242	NSP3(EEEV)wt	21
EXP20BV2242	NSP3(EEEV)wt	247
EXP20BV2242	NSP3(EEEV)wt	41
EXP20BV2242	NSP3(EEEV)wt	133
EXP20BV2242	NSP3(EEEV)wt	116
EXP20BV2242	NSP3(EEEV)wt	152
EXP20BV2242	NSP3(EEEV)wt	155
EXP20BV2242	NSP3(EEEV)wt	92
EXP20BV2242	NSP3(EEEV)wt	97
EXP20BV2242	NSP3(EEEV)wt	149
EXP20BV2242	NSP3(EEEV)wt	148
EXP20BV2242	NSP3(EEEV)wt	137
EXP20BV2242	NSP3(EEEV)wt	82
EXP20BV2242	NSP3(EEEV)wt	44
EXP20BV2242	NSP3(EEEV)wt	78
EXP20BV2242	NSP3(EEEV)wt	60
EXP20BV2242	NSP3(EEEV)wt	70
EXP20BV2242	NSP3(EEEV)wt	355
EXP20BV2242	NSP3(EEEV)wt	82
EXP20BV2242	NSP3(EEEV)wt	135
EXP20BV2242	NSP3(EEEV)wt	91
EXP20BV2242	NSP3(EEEV)wt	198
EXP20BV2242	NSP3(EEEV)wt	101
EXP20BV2242	NSP3(EEEV)wt	69
EXP20BV2242	NSP3(EEEV)wt	132
EXP20BV2242	NSP3(EEEV)wt	496
EXP20BV2242	NSP3(EEEV)wt	162
EXP20BV2242	NSP3(EEEV)wt	135
EXP20BV2242	NSP3(EEEV)wt	207
EXP20BV2242	NSP3(EEEV)wt	75
EXP20BV2242	NSP3(EEEV)wt	271
EXP20BV2242	NSP3(EEEV)wt	267
EXP20BV2242	NSP3(EEEV)wt	62
EXP20BV2242	NSP3(EEEV)wt	318
EXP20BV2242	NSP3(EEEV)wt	47
EXP20BV2242	NSP3(EEEV)wt	91
EXP20BV2242	NSP3(EEEV)wt	32
EXP20BV2242	NSP3(EEEV)wt	104
EXP20BV2242	NSP3(EEEV)wt	31
EXP20BV2242	NSP3(EEEV)wt	23
EXP20BV2242	NSP3(EEEV)wt	195
EXP20BV2242	NSP3(EEEV)wt	30
EXP20BV2242	NSP3(EEEV)wt	55
EXP20BV2242	NSP3(EEEV)wt	101
EXP20BV2242	NSP3(EEEV)wt	319
EXP20BV2242	NSP3(EEEV)wt	30
EXP20BV2242	NSP3(EEEV)wt	104
EXP20BV2242	NSP3(EEEV)wt	115
EXP20BV2242	NSP3(EEEV)wt	226
EXP20BV2242	NSP3(EEEV)wt	120
EXP20BV2242	NSP3(EEEV)wt	247
EXP20BV2242	NSP3(EEEV)wt	488
EXP20BV2242	NSP3(EEEV)wt	435
EXP20BV2242	NSP3(EEEV)wt	265
EXP20BV2242	NSP3(EEEV)wt	242
EXP20BV2242	NSP3(EEEV)wt	90
EXP20BV2242	NSP3(EEEV)wt	105
EXP20BV2242	NSP3(EEEV)wt	241
EXP20BV2242	NSP3(EEEV)wt	112
EXP20BV2242	NSP3(EEEV)wt	267
EXP20BV2242	NSP3(EEEV)wt	20
EXP20BV2242	NSP3(EEEV)wt	25
EXP20BV2242	NSP3(EEEV)wt	11
EXP20BV2242	NSP3(EEEV)wt	167
EXP20BV2242	NSP3(EEEV)wt	54
EXP20BV2242	NSP3(EEEV)wt	159
EXP20BV2242	NSP3(EEEV)wt	111
EXP20BV2242	NSP3(EEEV)wt	64
EXP20BV2242	NSP3(EEEV)wt	73
EXP20BV2242	NSP3(EEEV)wt	62
EXP20BV2242	NSP3(EEEV)wt	214
EXP20BV2242	NSP3(EEEV)wt	52
EXP20BV2242	NSP3(EEEV)wt	60
EXP20BV2242	NSP3(EEEV)wt	150
EXP20BV2242	NSP3(EEEV)wt	82
EXP20BV2242	NSP3(EEEV)mut	10
EXP20BV2242	NSP3(EEEV)mut	16
EXP20BV2242	NSP3(EEEV)mut	10
EXP20BV2242	NSP3(EEEV)mut	8
EXP20BV2242	NSP3(EEEV)mut	3
EXP20BV2242	NSP3(EEEV)mut	9
EXP20BV2242	NSP3(EEEV)mut	12
EXP20BV2242	NSP3(EEEV)mut	3
EXP20BV2242	NSP3(EEEV)mut	0
EXP20BV2242	NSP3(EEEV)mut	20
EXP20BV2242	NSP3(EEEV)mut	19
EXP20BV2242	NSP3(EEEV)mut	6
EXP20BV2242	NSP3(EEEV)mut	1
EXP20BV2242	NSP3(EEEV)mut	16
EXP20BV2242	NSP3(EEEV)mut	28
EXP20BV2242	NSP3(EEEV)mut	10
EXP20BV2242	NSP3(EEEV)mut	31
EXP20BV2242	NSP3(EEEV)mut	35
EXP20BV2242	NSP3(EEEV)mut	23
EXP20BV2242	NSP3(EEEV)mut	70
EXP20BV2242	NSP3(EEEV)mut	89
EXP20BV2242	NSP3(EEEV)mut	55
EXP20BV2242	NSP3(EEEV)mut	139
EXP20BV2242	NSP3(EEEV)mut	16
EXP20BV2242	NSP3(EEEV)mut	15
EXP20BV2242	NSP3(EEEV)mut	26
EXP20BV2242	NSP3(EEEV)mut	49
EXP20BV2242	NSP3(EEEV)mut	25
EXP20BV2242	NSP3(EEEV)mut	94
EXP20BV2242	NSP3(EEEV)mut	28
EXP20BV2242	NSP3(EEEV)mut	143
EXP20BV2242	NSP3(EEEV)mut	100
EXP20BV2242	NSP3(EEEV)mut	57
EXP20BV2242	NSP3(EEEV)mut	79
EXP20BV2242	NSP3(EEEV)mut	178
EXP20BV2242	NSP3(EEEV)mut	102
EXP20BV2242	NSP3(EEEV)mut	13
EXP20BV2242	NSP3(EEEV)mut	0
EXP20BV2242	NSP3(EEEV)mut	0
EXP20BV2242	NSP3(EEEV)mut	7
EXP20BV2242	NSP3(EEEV)mut	163
EXP20BV2242	NSP3(EEEV)mut	58
EXP20BV2242	NSP3(EEEV)mut	28
EXP20BV2242	NSP3(EEEV)mut	66
EXP20BV2242	NSP3(EEEV)mut	164
EXP20BV2242	NSP3(EEEV)mut	28
EXP20BV2242	NSP3(EEEV)mut	73
EXP20BV2242	NSP3(EEEV)mut	55
EXP20BV2242	NSP3(EEEV)mut	17
EXP20BV2242	NSP3(EEEV)mut	125
EXP20BV2242	NSP3(EEEV)mut	88
EXP20BV2242	NSP3(EEEV)mut	24
EXP20BV2242	NSP3(EEEV)mut	11
EXP20BV2242	NSP3(EEEV)mut	44
EXP20BV2242	NSP3(EEEV)mut	135
EXP20BV2242	NSP3(EEEV)mut	170
EXP20BV2242	NSP3(EEEV)mut	53
EXP20BV2242	NSP3(EEEV)mut	52
EXP20BV2242	NSP3(EEEV)mut	108
EXP20BV2242	NSP3(EEEV)mut	127
EXP20BV2242	NSP3(EEEV)mut	7
EXP20BV2242	NSP3(EEEV)mut	0
EXP20BV2242	NSP3(EEEV)mut	104
EXP20BV2242	NSP3(EEEV)mut	12
EXP20BV2242	NSP3(EEEV)mut	277
EXP20BV2242	NSP3(EEEV)mut	148
EXP20BV2242	NSP3(EEEV)mut	15
EXP20BV2242	NSP3(EEEV)mut	93
EXP20BV2242	NSP3(EEEV)mut	55
EXP20BV2242	NSP3(EEEV)mut	59
EXP20BV2242	NSP3(EEEV)mut	66
EXP20BV2242	NSP3(EEEV)mut	81
EXP20BV2242	NSP3(EEEV)mut	18
EXP20BV2242	NSP3(EEEV)mut	44
EXP20BV2242	NSP3(EEEV)mut	14
EXP20BV2242	NSP3(EEEV)mut	122
EXP20BV2242	NSP3(EEEV)mut	49
EXP20BV2242	NSP3(EEEV)mut	118
EXP20BV2242	NSP3(EEEV)mut	15
EXP20BV2242	NSP3(EEEV)mut	20
EXP20BV2242	NSP3(EEEV)mut	65
EXP20BV2242	NSP3(EEEV)mut	18
EXP20BV2242	NSP3(EEEV)mut	22
EXP20BV2242	NSP3(EEEV)mut	57
EXP20BV2242	NSP3(EEEV)mut	64
EXP20BV2242	NSP3(EEEV)mut	33
EXP20BV2242	NSP3(EEEV)mut	28
EXP20BV2242	NSP3(EEEV)mut	42
EXP20BV2242	NSP3(EEEV)mut	35
EXP20BV2242	NSP3(EEEV)mut	16
EXP20BV2242	NSP3(EEEV)mut	58
EXP20BV2242	NSP3(EEEV)mut	14
EXP20BV2242	NSP3(EEEV)mut	43
EXP20BV2242	NSP3(EEEV)mut	18
EXP20BV2242	NSP3(EEEV)mut	11
EXP20BV2242	NSP3(EEEV)mut	8
EXP20BV2242	NSP3(EEEV)mut	182
EXP20BV2242	NSP3(EEEV)mut	61
EXP20BV2242	NSP3(EEEV)mut	47
EXP20BV2242	NSP3(EEEV)mut	31
EXP20BV2242	NSP3(EEEV)mut	24
EXP20BV2242	NSP3(EEEV)mut	39
EXP20BV2242	NSP3(EEEV)mut	78
EXP20BV2242	NSP3(EEEV)mut	53
EXP20BV2242	NSP3(EEEV)mut	29
EXP20BV2242	Mock transfection	5
EXP20BV2242	Mock transfection	40
EXP20BV2242	Mock transfection	104
EXP20BV2242	Mock transfection	31
EXP20BV2242	Mock transfection	40
EXP20BV2242	Mock transfection	6
EXP20BV2242	Mock transfection	36
EXP20BV2242	Mock transfection	26
EXP20BV2242	Mock transfection	34
EXP20BV2242	Mock transfection	42
EXP20BV2242	Mock transfection	16
EXP20BV2242	Mock transfection	10
EXP20BV2242	Mock transfection	48
EXP20BV2242	Mock transfection	27
EXP20BV2242	Mock transfection	7
EXP20BV2242	Mock transfection	20
EXP20BV2242	Mock transfection	20
EXP20BV2242	Mock transfection	45
EXP20BV2242	Mock transfection	58
EXP20BV2242	Mock transfection	14
EXP20BV2242	Mock transfection	18
EXP20BV2242	Mock transfection	17
EXP20BV2242	Mock transfection	90
EXP20BV2242	Mock transfection	99
EXP20BV2242	Mock transfection	22
EXP20BV2242	Mock transfection	30
EXP20BV2242	Mock transfection	32
EXP20BV2242	Mock transfection	8
EXP20BV2242	Mock transfection	71
EXP20BV2242	Mock transfection	8
EXP20BV2242	Mock transfection	11
EXP20BV2242	Mock transfection	26
EXP20BV2242	Mock transfection	90
EXP20BV2242	Mock transfection	23
EXP20BV2242	Mock transfection	13
EXP20BV2242	Mock transfection	16
EXP20BV2242	Mock transfection	14
EXP20BV2242	Mock transfection	26
EXP20BV2242	Mock transfection	14
EXP20BV2242	Mock transfection	40
EXP20BV2242	Mock transfection	18
EXP20BV2242	Mock transfection	26
EXP20BV2242	Mock transfection	48
EXP20BV2242	Mock transfection	37
EXP20BV2242	Mock transfection	5
EXP20BV2242	Mock transfection	29
EXP20BV2242	Mock transfection	15
EXP20BV2242	Mock transfection	24
EXP20BV2242	Mock transfection	38
EXP20BV2242	Mock transfection	32
EXP20BV2242	Mock transfection	21
EXP20BV2242	Mock transfection	33
EXP20BV2242	Mock transfection	37
EXP20BV2242	Mock transfection	26
EXP20BV2242	Mock transfection	18
EXP20BV2242	Mock transfection	24
EXP20BV2242	Mock transfection	62
EXP20BV2242	Mock transfection	43
EXP20BV2242	Mock transfection	38
EXP20BV2242	Mock transfection	75
EXP20BV2242	Mock transfection	29
EXP20BV2242	Mock transfection	41
EXP20BV2242	Mock transfection	51
EXP20BV2242	Mock transfection	82
EXP20BV2242	Mock transfection	17
EXP20BV2242	Mock transfection	24
EXP20BV2242	Mock transfection	14
EXP20BV2242	Mock transfection	28
EXP20BV2242	Mock transfection	49
EXP20BV2242	Mock transfection	12
EXP20BV2242	Mock transfection	52
EXP20BV2242	Mock transfection	24
EXP20BV2242	Mock transfection	23
EXP20BV2242	Mock transfection	23
EXP20BV2242	Mock transfection	3
EXP20BV2242	Mock transfection	68
EXP20BV2242	Mock transfection	34
EXP20BV2242	Mock transfection	38
EXP20BV2242	Mock transfection	31
EXP20BV2242	Mock transfection	31
EXP20BV2242	Mock transfection	25
EXP20BV2242	Mock transfection	27
EXP20BV2242	Mock transfection	39
EXP20BV2242	Mock transfection	3
EXP20BV2242	Mock transfection	27
EXP20BV2242	Mock transfection	25
EXP20BV2242	Mock transfection	13
EXP20BV2242	Mock transfection	44
EXP20BV2242	Mock transfection	89
EXP20BV2242	Mock transfection	140
EXP20BV2242	Mock transfection	28
EXP20BV2242	Mock transfection	24
EXP20BV2242	Mock transfection	107
EXP20BV2242	Mock transfection	60
EXP20BV2242	Mock transfection	46
EXP20BV2242	Mock transfection	30
EXP20BV2242	Mock transfection	70
EXP20BV2242	Mock transfection	25
EXP20BV2242	Mock transfection	83
EXP20BV2242	Mock transfection	118
EXP20BV2242	Mock transfection	58
EXP20BV2242	Mock transfection	22
EXP20BV2242	Mock transfection	183
EXP20BV2242	Mock transfection	44
EXP20BV2242	Mock transfection	25
EXP20BV2242	Mock transfection	72
EXP20BV2242	Mock transfection	14
EXP20BV2242	Mock transfection	36
EXP20BV2242	Mock transfection	36
EXP20BV2242	Mock transfection	41
EXP20BV2242	Mock transfection	53
EXP20BV2242	Mock transfection	24
EXP20BV2242	Mock transfection	14
EXP20BV2242	Mock transfection	5
EXP20BV2242	Mock transfection	20
EXP20BV2242	Mock transfection	24
EXP20BV2242	Mock transfection	19
EXP20BV2242	Mock transfection	21
EXP20BV2242	Mock transfection	50
EXP20BV2242	Mock transfection	20
EXP20BV2242	Mock transfection	30
EXP20BV2242	Mock transfection	13
EXP20BV2242	Mock transfection	8
EXP20BV2242	Mock transfection	28
EXP20BV2242	Mock transfection	14
EXP20BV2242	Mock transfection	6
EXP20BV2242	Mock transfection	4
EXP20BV2242	Mock transfection	52
EXP20BV2242	Mock transfection	49
EXP20BV2242	Mock transfection	16
EXP20BV2242	Mock transfection	7
EXP20BV2242	Mock transfection	48
EXP20BV2242	Mock transfection	28
EXP20BV2242	Mock transfection	7
EXP20BV2242	Mock transfection	17
EXP20BV2242	Mock transfection	9
EXP20BV2242	Mock transfection	9
EXP20BV2242	Mock transfection	27
EXP20BV2242	Mock transfection	49
EXP20BV2242	Mock transfection	16
EXP20BV2242	Mock transfection	63
EXP20BV2242	Mock transfection	8
EXP20BV2242	Mock transfection	31
EXP20BV2242	Mock transfection	16
EXP20BV2242	Mock transfection	44
EXP20BV2242	Mock transfection	33
EXP20BV2242	Mock transfection	17
EXP20BV2242	Mock transfection	53
EXP20BV2242	Mock transfection	80
EXP20BV2242	Mock transfection	19
EXP20BV2242	Mock transfection	31
EXP20BV2242	Mock transfection	44
EXP20BV2242	Mock transfection	19
EXP20BV2242	Mock transfection	31
EXP20BV2242	Mock transfection	49
EXP20BV2242	Mock transfection	12
EXP20BV2242	Mock transfection	32
EXP20BV2242	Mock transfection	23
EXP20BV2242	Mock transfection	36
EXP20BV2242	Mock transfection	44
EXP20BV2242	Mock transfection	15
EXP20BV2242	Mock transfection	109
EXP20BV2242	Mock transfection	70
EXP20BV2242	Mock transfection	43
EXP20BV2242	Mock transfection	113
EXP20BV2242	Mock transfection	22
EXP20BV2242	Mock transfection	19
EXP20BV2242	Mock transfection	74
EXP20BV2242	Mock transfection	92
EXP20BV2242	Mock transfection	56
EXP20BV2242	Mock transfection	76
EXP20BV2242	Mock transfection	135
EXP20BV2242	Mock transfection	28
EXP20BV2242	Mock transfection	36
EXP20BV2242	Mock transfection	55
EXP20BV2242	Mock transfection	169
EXP20BV2242	Mock transfection	44
EXP20BV2242	Mock transfection	63
EXP20BV2242	Mock transfection	17
EXP20BV2242	Mock transfection	151
EXP20BV2242	Mock transfection	53
EXP20BV2242	Mock transfection	72
EXP20BV2242	Mock transfection	121
EXP20BV2242	Mock transfection	100
EXP20BV2242	Mock transfection	18
EXP20BV2242	Mock transfection	251
EXP20BV2242	Mock transfection	95
EXP20BV2242	Mock transfection	13
EXP20BV2242	Mock transfection	15
EXP20BV2242	Mock transfection	46
EXP20BV2242	Mock transfection	11
EXP20BV2242	Mock transfection	48
EXP20BV2242	Mock transfection	46
EXP20BV2242	Mock transfection	78
EXP20BV2242	Mock transfection	82
EXP20BV2242	Mock transfection	97
EXP20BV2242	Mock transfection	50
EXP20BV2242	Mock transfection	38
EXP20BV2242	Mock transfection	77
EXP20BV2242	Mock transfection	41
EXP20BV2242	Mock transfection	26
EXP20BV2242	Mock transfection	21
EXP20BV2242	Mock transfection	37
EXP20BV2242	Mock transfection	62
EXP20BV2242	Mock transfection	65
EXP20BV2242	Mock transfection	35
EXP20BV2242	Mock transfection	50
EXP20BV2242	Mock transfection	70
EXP20BV2242	Mock transfection	90
EXP20BV2242	Mock transfection	34
EXP20BV2242	Mock transfection	52
EXP20BV2242	Mock transfection	142
EXP20BV2242	Mock transfection	27
EXP20BV2242	Mock transfection	114
EXP20BV2242	Mock transfection	34
EXP20BV2242	Mock transfection	50
EXP20BV2242	Mock transfection	43
EXP20BV2242	Mock transfection	33
EXP20BV2242	Mock transfection	73
EXP20BV2242	Mock transfection	34
EXP20BV2242	Mock transfection	22
EXP20BV2242	Mock transfection	43
EXP20BV2242	Mock transfection	38
EXP20BV2242	Mock transfection	56
EXP20BV2242	Mock transfection	20
EXP20BV2242	Mock transfection	27
EXP20BV2242	Mock transfection	39
EXP20BV2242	Mock transfection	100
EXP20BV2242	Mock transfection	49
EXP20BV2242	Mock transfection	45
EXP20BV2242	Mock transfection	31
EXP20BV2242	Mock transfection	47
EXP20BV2242	Mock transfection	34
EXP20BV2242	Mock transfection	49
EXP20BV2242	Mock transfection	73
EXP20BV2242	Mock transfection	36
EXP20BV2242	Mock transfection	31
EXP20BV2242	Mock transfection	32
EXP20BV2242	Mock transfection	79
EXP20BV2242	Mock transfection	20
EXP20BV2242	Mock transfection	46
EXP20BV2242	Mock transfection	53
EXP20BV2242	Mock transfection	70
EXP20BV2242	Mock transfection	93
EXP20BV2242	Mock transfection	108
EXP20BV2242	Mock transfection	73
EXP20BV2242	Mock transfection	123
EXP20BV2242	Mock transfection	175
EXP20BV2242	Mock transfection	37
EXP20BV2242	Mock transfection	31
EXP20BV2242	Mock transfection	58
EXP20BV2242	No transfection	2
EXP20BV2242	No transfection	8
EXP20BV2242	No transfection	3
EXP20BV2242	No transfection	5
EXP20BV2242	No transfection	8
EXP20BV2242	No transfection	10
EXP20BV2242	No transfection	6
EXP20BV2242	No transfection	10
EXP20BV2242	No transfection	13
EXP20BV2242	No transfection	3
EXP20BV2242	No transfection	21
EXP20BV2242	No transfection	4
EXP20BV2242	No transfection	4
EXP20BV2242	No transfection	1
EXP20BV2242	No transfection	3
EXP20BV2242	No transfection	1
EXP20BV2242	No transfection	17
EXP20BV2242	No transfection	7
EXP20BV2242	No transfection	4
EXP20BV2242	No transfection	3
EXP20BV2242	No transfection	15
EXP20BV2242	No transfection	14
EXP20BV2242	No transfection	0
EXP20BV2242	No transfection	1
EXP20BV2242	No transfection	10
EXP20BV2242	No transfection	12
EXP20BV2242	No transfection	8
EXP20BV2242	No transfection	0
EXP20BV2242	No transfection	3
EXP20BV2242	No transfection	5
EXP20BV2242	No transfection	17
EXP20BV2242	No transfection	6
EXP20BV2242	No transfection	7
EXP20BV2242	No transfection	2
EXP20BV2242	No transfection	2
EXP20BV2242	No transfection	2
EXP20BV2242	No transfection	3
EXP20BV2242	No transfection	17
EXP20BV2242	No transfection	17
EXP20BV2242	No transfection	2
EXP20BV2242	No transfection	6
EXP20BV2242	No transfection	15
EXP20BV2242	No transfection	2
EXP20BV2242	No transfection	13
EXP20BV2242	No transfection	1
EXP20BV2242	No transfection	0
EXP20BV2242	No transfection	6
EXP20BV2242	No transfection	13
EXP20BV2242	No transfection	7
EXP20BV2242	No transfection	6
EXP20BV2242	No transfection	6
EXP20BV2242	No transfection	8
EXP20BV2242	No transfection	7
EXP20BV2242	No transfection	15
EXP20BV2242	No transfection	15
EXP20BV2242	No transfection	16
EXP20BV2242	No transfection	0
EXP20BV2242	No transfection	7
EXP20BV2242	No transfection	5
EXP20BV2242	No transfection	3
EXP20BV2242	No transfection	1
EXP20BV2242	No transfection	3
EXP20BV2242	No transfection	8
EXP20BV2242	No transfection	10
EXP20BV2242	No transfection	11
EXP20BV2242	No transfection	6
EXP20BV2242	No transfection	1
EXP20BV2242	No transfection	0
EXP20BV2242	No transfection	2
EXP20BV2242	No transfection	2
EXP20BV2242	No transfection	10
EXP20BV2242	No transfection	2
EXP20BV2242	No transfection	9
EXP20BV2242	No transfection	11
EXP20BV2242	No transfection	1
EXP20BV2242	No transfection	1
EXP20BV2242	No transfection	2
EXP20BV2242	No transfection	2
EXP20BV2242	No transfection	3
EXP20BV2242	No transfection	14
EXP20BV2242	No transfection	6
EXP20BV2242	No transfection	5
EXP20BV2242	No transfection	16
EXP20BV2242	No transfection	4
EXP20BV2242	No transfection	9
EXP20BV2242	No transfection	22
EXP20BV2242	No transfection	3
EXP20BV2242	No transfection	9
EXP20BV2242	No transfection	4
EXP20BV2242	No transfection	1
EXP20BV2242	No transfection	5
EXP20BV2242	No transfection	8
EXP20BV2242	No transfection	2
EXP20BV2242	No transfection	9
EXP20BV2242	No transfection	11
EXP20BV2242	No transfection	2
EXP20BV2242	No transfection	4
EXP20BV2242	No transfection	10
EXP20BV2242	No transfection	7
EXP20BV2242	No transfection	4
EXP20BV2242	No transfection	8
EXP20BV2242	No transfection	2
EXP20BV2242	No transfection	16
EXP20BV2242	No transfection	3
EXP20BV2242	No transfection	5
EXP20BV2242	No transfection	2
EXP20BV2242	No transfection	5
EXP20BV2242	No transfection	2
EXP20BV2242	No transfection	3
EXP20BV2242	No transfection	1
EXP20BV2242	No transfection	5
EXP20BV2242	No transfection	7
EXP20BV2242	No transfection	2
EXP20BV2242	No transfection	4
EXP20BV2242	No transfection	2
EXP20BV2242	No transfection	6
EXP20BV2242	No transfection	9
EXP20BV2242	No transfection	12
EXP20BV2242	No transfection	9
EXP20BV2242	No transfection	17
EXP20BV2242	No transfection	2
EXP20BV2242	No transfection	2
EXP20BV2242	No transfection	4
EXP20BV2242	No transfection	2
EXP20BV2242	No transfection	1
EXP20BV2242	No transfection	4
EXP20BV2242	No transfection	4
EXP20BV2242	No transfection	11
EXP20BV2242	No transfection	11
EXP20BV2242	No transfection	4
EXP20BV2242	No transfection	5
EXP20BV2242	No transfection	2
EXP20BV2242	No transfection	3
EXP20BV2242	No transfection	12
EXP20BV2242	No transfection	4
EXP20BV2242	No transfection	8
EXP20BV2242	No transfection	14
EXP20BV2242	No transfection	2
EXP20BV2242	No transfection	6
EXP20BV2242	No transfection	2
EXP20BV2242	No transfection	8
EXP20BV2242	No transfection	3
EXP20BV2242	No transfection	2
EXP20BV2242	No transfection	3
EXP20BV2242	No transfection	4
EXP20BV2242	No transfection	17
EXP20BV2242	No transfection	6
EXP20BV2242	No transfection	10
EXP20BV2242	No transfection	30
EXP20BV2242	No transfection	7
EXP20BV2242	No transfection	15
EXP20BV2242	No transfection	5
EXP20BV2242	No transfection	8
EXP20BV2242	No transfection	4
EXP20BV2242	No transfection	3
EXP20BV2242	No transfection	17
EXP20BV2242	No transfection	5
EXP20BV2242	No transfection	2
EXP20BV2242	No transfection	1
EXP20BV2242	No transfection	14
EXP20BV2242	No transfection	20
EXP20BV2242	No transfection	1
EXP20BV2242	No transfection	2
EXP20BV2242	No transfection	2
EXP20BV2242	No transfection	6
EXP20BV2242	No transfection	4
EXP20BV2242	No transfection	2
EXP20BV2242	No transfection	13
EXP20BV2242	No transfection	8
EXP20BV2242	No transfection	12
EXP20BV2242	No transfection	6
EXP20BV2242	No transfection	7
EXP20BV2242	No transfection	19
EXP20BV2242	No transfection	6
EXP20BV2242	No transfection	0
EXP20BV2242	No transfection	1
EXP20BV2242	No transfection	5
EXP20BV2242	No transfection	4
EXP20BV2242	No transfection	6
EXP20BV2242	No transfection	7
EXP20BV2242	No transfection	5
EXP20BV2242	No transfection	6
EXP20BV2242	No transfection	1
EXP20BV2242	No transfection	3
EXP20BV2242	No transfection	10
EXP20BV2242	No transfection	7
EXP20BV2242	No transfection	4
EXP20BV2242	No transfection	6
EXP20BV2242	No transfection	7
EXP20BV2242	No transfection	1
EXP20BV2242	No transfection	29
EXP20BV2242	No transfection	5
EXP20BV2242	No transfection	4
EXP20BV2242	No transfection	10
EXP20BV2242	No transfection	4
EXP20BV2242	No transfection	9
EXP20BV2242	No transfection	6
EXP20BV2242	No transfection	6
EXP20BV2242	No transfection	5
EXP20BV2242	No transfection	7
EXP20BV2242	No transfection	3
EXP20BV2242	No transfection	1
EXP20BV2242	No transfection	15
EXP20BV2242	No transfection	15
EXP20BV2242	No transfection	11
EXP20BV2242	No transfection	9
EXP20BV2242	No transfection	41
EXP20BV2242	No transfection	4
EXP20BV2242	No transfection	1
EXP20BV2242	No transfection	11
EXP20BV2242	No transfection	10
EXP20BV2242	No transfection	14
EXP20BV2242	No transfection	15
EXP20BV2242	No transfection	6
EXP20BV2242	No transfection	18
EXP20BV2242	No transfection	5
EXP20BV2242	No transfection	4
EXP20BV2242	No transfection	8
EXP20BV2242	No transfection	7
EXP20BV2242	No transfection	4
EXP20BV2242	No transfection	10
EXP20BV2242	No transfection	9
EXP20BV2242	No transfection	22
EXP20BV2242	No transfection	5
EXP20BV2242	No transfection	2
EXP20BV2242	No transfection	15
EXP20BV2242	No transfection	6
EXP20BV2242	No transfection	2
EXP20BV2242	No transfection	6
EXP20BV2242	No transfection	10
EXP20BV2242	No transfection	5
EXP20BV2242	No transfection	4
EXP20BV2242	No transfection	14
EXP20BV2242	No transfection	1
EXP20BV2242	No transfection	2
EXP20BV2242	No transfection	5
EXP20BV2242	No transfection	3
EXP20BV2242	No transfection	4
EXP20BV2242	No transfection	11
EXP20BV2242	No transfection	21
EXP20BV2242	No transfection	5
EXP20BV2242	No transfection	14
EXP20BV2242	No transfection	8
EXP20BV2242	No transfection	4
EXP20BV2242	No transfection	11
EXP20BV2242	No transfection	9
EXP20BV2242	No transfection	2
EXP20BV2242	No transfection	3
EXP20BV2242	No transfection	3
EXP20BV2242	No transfection	6
EXP20BV2242	No transfection	2
EXP20BV2242	No transfection	1
EXP20BV2242	No transfection	9
EXP20BV2242	No transfection	4
EXP20BV2242	No transfection	4
EXP20BV2242	No transfection	12
EXP20BV2242	No transfection	5
EXP20BV2242	No transfection	10
EXP20BV2242	No transfection	8
EXP20BV2242	No transfection	7
EXP20BV2242	No transfection	10
EXP20BV2242	No transfection	2
EXP20BV2242	No transfection	6
EXP20BV2242	No transfection	7
EXP20BV2242	No transfection	7
EXP20BV2242	No transfection	4
EXP20BV2242	No transfection	2
EXP20BV2242	No transfection	15
EXP20BV2242	No transfection	8
EXP20BV2242	No transfection	7
EXP20BV2242	No transfection	7
EXP20BV2242	No transfection	6
EXP20BV2242	No transfection	12
EXP20BV2242	No transfection	14
EXP20BV2242	No transfection	3
EXP20BV2242	No transfection	13
EXP20BV2242	No transfection	0
EXP20BV2242	No transfection	5
EXP20BV2242	No transfection	1
EXP20BV2242	No transfection	1
EXP20BV2242	No transfection	0
EXP20BV2242	No transfection	5
EXP20BV2242	No transfection	2
EXP20BV2242	No transfection	10
EXP20BV2242	No transfection	2
EXP20BV2242	No transfection	22
EXP20BV2242	No transfection	1
EXP20BV2242	No transfection	7
EXP20BV2242	No transfection	9
EXP20BV2242	No transfection	9
EXP20BV2242	No transfection	15
EXP20BV2242	No transfection	27
EXP20BV2242	No transfection	28
EXP20BV2242	No transfection	13
EXP20BV2242	No transfection	7
EXP20BV2242	No transfection	4
EXP20BV2242	No transfection	10
EXP20BV2242	No transfection	3
EXP20BV2242	No transfection	7
EXP20BV2242	No transfection	0
EXP20BV2242	No transfection	8
EXP20BV2242	No transfection	2
EXP20BV2242	No transfection	2
EXP20BV2242	No transfection	5
EXP20BV2242	No transfection	24
EXP20BV2242	No transfection	14
EXP20BV2242	No transfection	22
EXP20BV2242	No transfection	10
EXP20BV2242	No transfection	5
EXP20BV2242	No transfection	2
EXP20BV2242	No transfection	11
EXP20BV2242	No transfection	0
EXP20BV2242	No transfection	6
EXP20BV2242	No transfection	1
EXP20BV2242	No transfection	7
EXP20BV2242	No transfection	2
EXP20BV2242	No transfection	3
EXP20BV2242	No transfection	16
EXP20BV2242	No transfection	5
EXP20BV2242	No transfection	2
EXP20BV2242	No transfection	0
EXP20BV2242	No transfection	2
EXP20BV2242	No transfection	1
EXP20BV2242	No transfection	1
EXP20BV2242	No transfection	6
EXP20BV2242	No transfection	8
EXP20BV2242	No transfection	6
EXP20BV2242	No transfection	0
EXP20BV2242	No transfection	0
EXP20BV2242	No transfection	2
EXP20BV2242	No transfection	1
EXP20BV2242	No transfection	1
EXP20BV2242	No transfection	5
EXP20BV2242	No transfection	4
EXP20BV2242	No transfection	1
EXP20BV2242	No transfection	2
EXP20BV2242	No transfection	0
EXP20BV2242	No transfection	5
EXP20BV2242	No transfection	3
EXP20BV2242	No transfection	9
EXP20BV2242	No transfection	1
EXP20BV2242	No transfection	5
EXP20BV2242	No transfection	1
EXP20BV2242	No transfection	0
EXP20BV2242	No transfection	0
EXP20BV2242	No transfection	6
EXP20BV2242	No transfection	6
EXP20BV2242	No transfection	5
EXP20BV2242	No transfection	4
EXP20BV2242	No transfection	8
EXP20BV2242	No transfection	3
EXP20BV2242	No transfection	7
EXP20BV2242	No transfection	1
EXP20BV2242	No transfection	0
EXP20BV2242	No transfection	3
EXP20BV2242	No transfection	1
EXP20BV2242	No transfection	1
EXP20BV2242	No transfection	1
EXP20BV2242	No transfection	2
EXP20BV2242	No transfection	0
EXP20BV2242	No transfection	7
EXP20BV2242	No transfection	3
EXP20BV2242	No transfection	5
EXP20BV2242	No transfection	3
EXP20BV2242	No transfection	6
EXP20BV2242	No transfection	1
EXP20BV2242	No transfection	2
EXP20BV2242	No transfection	8
EXP20BV2242	No transfection	1
EXP20BV2242	No transfection	3
EXP20BV2242	No transfection	4
EXP20BV2242	No transfection	1
EXP20BV2242	No transfection	1
EXP20BV2242	No transfection	5
EXP20BV2242	No transfection	1
EXP20BV2242	No transfection	10
EXP20BV2242	No transfection	4
EXP20BV2242	No transfection	5
EXP20BV2242	No transfection	2
EXP20BV2242	No transfection	6
EXP20BV2242	No transfection	1
EXP20BV2242	No transfection	6
EXP20BV2242	No transfection	2
EXP20BV2242	No transfection	1
EXP20BV2242	No transfection	6
EXP20BV2242	No transfection	4
EXP20BV2242	No transfection	4
EXP20BV2242	No transfection	11
EXP20BV2242	No transfection	2
EXP20BV2242	No transfection	1
EXP20BV2242	No transfection	1
EXP20BV2242	No transfection	4
EXP20BV2242	No transfection	2
EXP20BV2242	No transfection	2
EXP20BV2242	No transfection	5
EXP20BV2242	No transfection	5
EXP20BV2242	No transfection	2
EXP20BV2242	No transfection	1
EXP20BV2242	No transfection	0
EXP20BV2242	No transfection	0
EXP20BV2242	No transfection	2
EXP20BV2242	No transfection	0
EXP20BV2242	No transfection	4
EXP20BV2242	No transfection	5
EXP20BV2242	No transfection	0
EXP20BV2242	No transfection	1
EXP20BV2242	No transfection	0
EXP20BV2242	No transfection	5
EXP20BV2242	No transfection	1
EXP20BV2242	No transfection	0
EXP20BV2242	No transfection	2
EXP20BV2242	No transfection	1
EXP20BV2242	No transfection	2
EXP20BV2242	No transfection	5
EXP20BV2242	No transfection	3
EXP20BV2242	No transfection	1
EXP20BV2242	No transfection	2
EXP20BV2242	No transfection	0
EXP20BV2242	No transfection	1
EXP20BV2242	No transfection	0
EXP20BV2242	No transfection	0
EXP20BV2242	No transfection	3
EXP20BV2242	No transfection	2
EXP20BV2242	No transfection	3
EXP20BV2242	No transfection	0
EXP20BV2242	No transfection	4
EXP20BV2242	No transfection	1
EXP20BV2242	No transfection	2
EXP20BV2242	No transfection	0
EXP20BV2242	No transfection	1
EXP20BV2242	No transfection	3
EXP20BV2242	No transfection	3
EXP20BV2242	No transfection	3
EXP20BV2242	No transfection	2
EXP20BV2242	No transfection	4
EXP20BV2242	No transfection	3
EXP20BV2242	No transfection	4
EXP20BV2242	No transfection	2
EXP20BV2242	No transfection	1
EXP20BV2242	No transfection	4
EXP20BV2242	No transfection	0
EXP20BV2242	No transfection	0
EXP20BV2242	No transfection	2
EXP20BV2242	No transfection	5
EXP20BV2242	No transfection	1
EXP20BV2242	No transfection	2
EXP20BV2242	No transfection	4
EXP20BV2242	No transfection	1
EXP20BV2242	No transfection	0
EXP20BV2242	No transfection	1
EXP20BV2242	No transfection	1
EXP20BV2242	No transfection	6
EXP20BV2242	No transfection	2
EXP20BV2242	No transfection	2
EXP20BV2242	No transfection	0
EXP20BV2242	No transfection	1
EXP20BV2242	No transfection	3
EXP20BV2242	No transfection	1
EXP20BV2242	No transfection	1
EXP20BV2242	No transfection	1
EXP20BV2242	No transfection	1
EXP20BV2242	No transfection	3
EXP20BV2242	No transfection	2
EXP20BV2242	No transfection	2
EXP20BV2242	No transfection	3
EXP20BV2242	No transfection	2
EXP20BV2242	No transfection	2
EXP20BV2242	No transfection	1
EXP20BV2242	No transfection	5
EXP20BV2242	No transfection	5
EXP20BV2242	No transfection	1
EXP20BV2242	No transfection	3
EXP20BV2242	No transfection	0
EXP20BV2242	No transfection	7
EXP20BV2242	No transfection	3
EXP20BV2242	No transfection	2
EXP20BV2242	No transfection	5
EXP20BV2242	No transfection	2
EXP20BV2242	No transfection	2
EXP20BV2242	No transfection	4
EXP20BV2242	No transfection	4
EXP20BV2242	No transfection	0
EXP20BV2242	No transfection	0
EXP20BV2242	No transfection	2
EXP20BV2242	No transfection	1
EXP20BV2242	No transfection	0
EXP20BV2242	No transfection	2
EXP20BV2242	No transfection	2
EXP20BV2242	No transfection	4
EXP20BV2242	No transfection	2
EXP20BV2242	No transfection	3
EXP20BV2242	No transfection	3
EXP20BV2242	No transfection	3
EXP20BV2242	No transfection	8
EXP20BV2242	No transfection	1
EXP20BV2242	No transfection	2
EXP20BV2242	No transfection	4
EXP20BV2242	No transfection	5
EXP20BV2242	No transfection	2
EXP20BV2242	No transfection	3
EXP20BV2242	No transfection	4
EXP20BV2242	No transfection	12
EXP20BV2242	No transfection	0
EXP20BV2242	No transfection	2
EXP20BV2242	No transfection	0
EXP20BV2242	No transfection	0
EXP20BV2242	No transfection	0
EXP20BV2242	No transfection	1
EXP20BV2242	No transfection	0
EXP20BV2242	No transfection	0
EXP20BV2242	No transfection	2
EXP20BV2242	No transfection	0
EXP20BV2242	No transfection	1
EXP20BV2242	No transfection	1
EXP20BV2242	No transfection	1
EXP20BV2242	No transfection	3
EXP20BV2242	No transfection	0
EXP20BV2242	No transfection	6
EXP20BV2242	No transfection	4
EXP20BV2242	No transfection	1
EXP20BV2242	No transfection	4
EXP20BV2242	No transfection	1
EXP20BV2242	No transfection	0
EXP20BV2242	No transfection	3
EXP20BV2242	No transfection	1
EXP20BV2242	No transfection	2
EXP20BV2242	No transfection	2
EXP20BV2242	No transfection	3
EXP20BV2242	No transfection	5
EXP20BV2242	No transfection	1
EXP20BV2242	No transfection	0
EXP20BV2242	No transfection	3
EXP20BV2242	No transfection	1
EXP20BV2242	No transfection	0
EXP20BV2242	No transfection	2
EXP20BV2242	No transfection	2
EXP20BV2242	No transfection	0
EXP20BV2242	No transfection	1
EXP20BV2242	No transfection	2
EXP20BV2242	No transfection	1
EXP20BV2242	No transfection	0
EXP20BV2242	No transfection	7
EXP20BV2242	No transfection	0
EXP20BV2242	No transfection	0
EXP20BV2242	No transfection	0
EXP20BV2242	No transfection	0
EXP20BV2242	No transfection	0
EXP20BV2242	No transfection	2
EXP20BV2242	No transfection	0
EXP20BV2242	No transfection	3
EXP20BV2242	No transfection	0
EXP20BV2242	No transfection	1
EXP20BV2242	No transfection	2
EXP20BV2242	No transfection	2
EXP20BV2242	No transfection	6
EXP20BV2242	No transfection	0
EXP20BV2242	No transfection	0
EXP20BV2242	No transfection	4
EXP20BV2242	No transfection	1
EXP20BV2242	No transfection	1
EXP20BV2242	No transfection	8
EXP20BV2242	No transfection	3
EXP20BV2242	No transfection	3
EXP20BV2242	No transfection	0
EXP20BV2242	No transfection	1
EXP20BV2242	No transfection	3
EXP20BV2242	No transfection	0
EXP20BV2242	No transfection	4
EXP20BV2242	No transfection	5
EXP20BV2242	No transfection	0
EXP20BV2242	No transfection	4
EXP20BV2242	No transfection	3
EXP20BV2242	No transfection	2
EXP20BV2242	No transfection	3
EXP20BV2242	No transfection	1
EXP20BV2242	No transfection	3
EXP20BV2242	No transfection	7
EXP20BV2242	No transfection	3
EXP20BV2242	No transfection	0
EXP20BV2242	No transfection	2
EXP20BV2242	No transfection	7
EXP20BV2242	No transfection	0
EXP20BV2242	No transfection	0
EXP20BV2242	No transfection	1
EXP20BV2242	No transfection	3
EXP20BV2242	No transfection	2
EXP20BV2242	No transfection	0
EXP20BV2248	NSP3(EEEV)wt	60
EXP20BV2248	NSP3(EEEV)wt	26
EXP20BV2248	NSP3(EEEV)wt	37
EXP20BV2248	NSP3(EEEV)wt	47
EXP20BV2248	NSP3(EEEV)wt	91
EXP20BV2248	NSP3(EEEV)wt	184
EXP20BV2248	NSP3(EEEV)wt	58
EXP20BV2248	NSP3(EEEV)wt	124
EXP20BV2248	NSP3(EEEV)wt	29
EXP20BV2248	NSP3(EEEV)wt	99
EXP20BV2248	NSP3(EEEV)wt	215
EXP20BV2248	NSP3(EEEV)wt	80
EXP20BV2248	NSP3(EEEV)wt	97
EXP20BV2248	NSP3(EEEV)wt	139
EXP20BV2248	NSP3(EEEV)wt	101
EXP20BV2248	NSP3(EEEV)wt	246
EXP20BV2248	NSP3(EEEV)wt	269
EXP20BV2248	NSP3(EEEV)wt	27
EXP20BV2248	NSP3(EEEV)wt	62
EXP20BV2248	NSP3(EEEV)wt	246
EXP20BV2248	NSP3(EEEV)wt	61
EXP20BV2248	NSP3(EEEV)wt	16
EXP20BV2248	NSP3(EEEV)wt	42
EXP20BV2248	NSP3(EEEV)wt	102
EXP20BV2248	NSP3(EEEV)wt	86
EXP20BV2248	NSP3(EEEV)wt	26
EXP20BV2248	NSP3(EEEV)wt	88
EXP20BV2248	NSP3(EEEV)wt	19
EXP20BV2248	NSP3(EEEV)wt	146
EXP20BV2248	NSP3(EEEV)wt	217
EXP20BV2248	NSP3(EEEV)wt	52
EXP20BV2248	NSP3(EEEV)wt	85
EXP20BV2248	NSP3(EEEV)wt	142
EXP20BV2248	NSP3(EEEV)wt	210
EXP20BV2248	NSP3(EEEV)wt	9
EXP20BV2248	NSP3(EEEV)wt	55
EXP20BV2248	NSP3(EEEV)wt	82
EXP20BV2248	NSP3(EEEV)wt	203
EXP20BV2248	NSP3(EEEV)wt	41
EXP20BV2248	NSP3(EEEV)wt	6
EXP20BV2248	NSP3(EEEV)wt	130
EXP20BV2248	NSP3(EEEV)wt	84
EXP20BV2248	NSP3(EEEV)wt	31
EXP20BV2248	NSP3(EEEV)wt	119
EXP20BV2248	NSP3(EEEV)wt	385
EXP20BV2248	NSP3(EEEV)wt	161
EXP20BV2248	NSP3(EEEV)wt	167
EXP20BV2248	NSP3(EEEV)wt	16
EXP20BV2248	NSP3(EEEV)wt	54
EXP20BV2248	NSP3(EEEV)wt	22
EXP20BV2248	NSP3(EEEV)wt	84
EXP20BV2248	NSP3(EEEV)wt	28
EXP20BV2248	NSP3(EEEV)wt	26
EXP20BV2248	NSP3(EEEV)wt	72
EXP20BV2248	NSP3(EEEV)wt	21
EXP20BV2248	NSP3(EEEV)wt	160
EXP20BV2248	NSP3(EEEV)wt	94
EXP20BV2248	NSP3(EEEV)wt	24
EXP20BV2248	NSP3(EEEV)wt	39
EXP20BV2248	NSP3(EEEV)wt	40
EXP20BV2248	NSP3(EEEV)wt	19
EXP20BV2248	NSP3(EEEV)wt	155
EXP20BV2248	NSP3(EEEV)wt	50
EXP20BV2248	NSP3(EEEV)wt	40
EXP20BV2248	NSP3(EEEV)wt	15
EXP20BV2248	NSP3(EEEV)wt	27
EXP20BV2248	NSP3(EEEV)wt	5
EXP20BV2248	NSP3(EEEV)wt	17
EXP20BV2248	NSP3(EEEV)wt	36
EXP20BV2248	NSP3(EEEV)wt	41
EXP20BV2248	NSP3(EEEV)wt	10
EXP20BV2248	NSP3(EEEV)wt	22
EXP20BV2248	NSP3(EEEV)wt	110
EXP20BV2248	NSP3(EEEV)wt	45
EXP20BV2248	NSP3(EEEV)wt	88
EXP20BV2248	NSP3(EEEV)wt	79
EXP20BV2248	NSP3(EEEV)wt	22
EXP20BV2248	NSP3(EEEV)wt	247
EXP20BV2248	NSP3(EEEV)wt	24
EXP20BV2248	NSP3(EEEV)wt	30
EXP20BV2248	NSP3(EEEV)wt	134
EXP20BV2248	NSP3(EEEV)wt	21
EXP20BV2248	NSP3(EEEV)wt	109
EXP20BV2248	NSP3(EEEV)wt	40
EXP20BV2248	NSP3(EEEV)wt	18
EXP20BV2248	NSP3(EEEV)wt	172
EXP20BV2248	NSP3(EEEV)wt	23
EXP20BV2248	NSP3(EEEV)wt	18
EXP20BV2248	NSP3(EEEV)wt	83
EXP20BV2248	NSP3(EEEV)wt	66
EXP20BV2248	NSP3(EEEV)wt	110
EXP20BV2248	NSP3(EEEV)wt	299
EXP20BV2248	NSP3(EEEV)wt	23
EXP20BV2248	NSP3(EEEV)wt	63
EXP20BV2248	NSP3(EEEV)wt	77
EXP20BV2248	NSP3(EEEV)wt	59
EXP20BV2248	NSP3(EEEV)wt	167
EXP20BV2248	NSP3(EEEV)wt	20
EXP20BV2248	NSP3(EEEV)wt	45
EXP20BV2248	NSP3(EEEV)wt	60
EXP20BV2248	NSP3(EEEV)wt	56
EXP20BV2248	NSP3(EEEV)wt	98
EXP20BV2248	NSP3(EEEV)wt	17
EXP20BV2248	NSP3(EEEV)wt	105
EXP20BV2248	NSP3(EEEV)wt	21
EXP20BV2248	NSP3(EEEV)wt	63
EXP20BV2248	NSP3(EEEV)wt	122
EXP20BV2248	NSP3(EEEV)wt	100
EXP20BV2248	NSP3(EEEV)wt	133
EXP20BV2248	NSP3(EEEV)wt	74
EXP20BV2248	NSP3(EEEV)wt	20
EXP20BV2248	NSP3(EEEV)wt	43
EXP20BV2248	NSP3(EEEV)wt	89
EXP20BV2248	NSP3(EEEV)wt	18
EXP20BV2248	NSP3(EEEV)wt	37
EXP20BV2248	NSP3(EEEV)wt	70
EXP20BV2248	NSP3(EEEV)wt	37
EXP20BV2248	NSP3(EEEV)wt	20
EXP20BV2248	NSP3(EEEV)wt	71
EXP20BV2248	NSP3(EEEV)wt	18
EXP20BV2248	NSP3(EEEV)wt	142
EXP20BV2248	NSP3(EEEV)wt	47
EXP20BV2248	NSP3(EEEV)wt	80
EXP20BV2248	NSP3(EEEV)wt	35
EXP20BV2248	NSP3(EEEV)wt	87
EXP20BV2248	NSP3(EEEV)wt	77
EXP20BV2248	NSP3(EEEV)wt	138
EXP20BV2248	NSP3(EEEV)wt	71
EXP20BV2248	NSP3(EEEV)wt	65
EXP20BV2248	NSP3(EEEV)wt	161
EXP20BV2248	NSP3(EEEV)wt	41
EXP20BV2248	NSP3(EEEV)wt	97
EXP20BV2248	NSP3(EEEV)wt	79
EXP20BV2248	NSP3(EEEV)wt	19
EXP20BV2248	NSP3(EEEV)wt	56
EXP20BV2248	NSP3(EEEV)wt	25
EXP20BV2248	NSP3(EEEV)wt	105
EXP20BV2248	NSP3(EEEV)wt	255
EXP20BV2248	NSP3(EEEV)wt	119
EXP20BV2248	NSP3(EEEV)wt	89
EXP20BV2248	NSP3(EEEV)wt	45
EXP20BV2248	NSP3(EEEV)wt	39
EXP20BV2248	NSP3(EEEV)wt	218
EXP20BV2248	NSP3(EEEV)wt	10
EXP20BV2248	NSP3(EEEV)wt	36
EXP20BV2248	NSP3(EEEV)wt	81
EXP20BV2248	NSP3(EEEV)wt	117
EXP20BV2248	NSP3(EEEV)wt	143
EXP20BV2248	NSP3(EEEV)wt	107
EXP20BV2248	NSP3(EEEV)wt	107
EXP20BV2248	NSP3(EEEV)wt	209
EXP20BV2248	NSP3(EEEV)wt	30
EXP20BV2248	NSP3(EEEV)wt	21
EXP20BV2248	NSP3(EEEV)wt	52
EXP20BV2248	NSP3(EEEV)wt	12
EXP20BV2248	NSP3(EEEV)wt	161
EXP20BV2248	NSP3(EEEV)wt	85
EXP20BV2248	NSP3(EEEV)wt	80
EXP20BV2248	NSP3(EEEV)wt	4
EXP20BV2248	NSP3(EEEV)wt	17
EXP20BV2248	NSP3(EEEV)wt	63
EXP20BV2248	NSP3(EEEV)wt	44
EXP20BV2248	NSP3(EEEV)wt	58
EXP20BV2248	NSP3(EEEV)wt	79
EXP20BV2248	NSP3(EEEV)wt	110
EXP20BV2248	NSP3(EEEV)wt	239
EXP20BV2248	NSP3(EEEV)wt	30
EXP20BV2248	NSP3(EEEV)wt	125
EXP20BV2248	NSP3(EEEV)wt	78
EXP20BV2248	NSP3(EEEV)wt	31
EXP20BV2248	NSP3(EEEV)wt	110
EXP20BV2248	NSP3(EEEV)wt	3
EXP20BV2248	NSP3(EEEV)wt	310
EXP20BV2248	NSP3(EEEV)wt	104
EXP20BV2248	NSP3(EEEV)wt	16
EXP20BV2248	NSP3(EEEV)wt	28
EXP20BV2248	NSP3(EEEV)wt	61
EXP20BV2248	NSP3(EEEV)wt	54
EXP20BV2248	NSP3(EEEV)wt	89
EXP20BV2248	NSP3(EEEV)wt	36
EXP20BV2248	NSP3(EEEV)wt	189
EXP20BV2248	NSP3(EEEV)wt	47
EXP20BV2248	NSP3(EEEV)wt	52
EXP20BV2248	NSP3(EEEV)wt	56
EXP20BV2248	NSP3(EEEV)wt	25
EXP20BV2248	NSP3(EEEV)wt	145
EXP20BV2248	NSP3(EEEV)wt	83
EXP20BV2248	NSP3(EEEV)wt	54
EXP20BV2248	NSP3(EEEV)wt	78
EXP20BV2248	NSP3(EEEV)wt	58
EXP20BV2248	NSP3(EEEV)wt	201
EXP20BV2248	NSP3(EEEV)wt	2
EXP20BV2248	NSP3(EEEV)wt	132
EXP20BV2248	NSP3(EEEV)wt	73
EXP20BV2248	NSP3(EEEV)wt	103
EXP20BV2248	NSP3(EEEV)wt	116
EXP20BV2248	NSP3(EEEV)wt	27
EXP20BV2248	NSP3(EEEV)wt	104
EXP20BV2248	NSP3(EEEV)wt	108
EXP20BV2248	NSP3(EEEV)wt	166
EXP20BV2248	NSP3(EEEV)wt	84
EXP20BV2248	NSP3(EEEV)wt	21
EXP20BV2248	NSP3(EEEV)wt	76
EXP20BV2248	NSP3(EEEV)wt	122
EXP20BV2248	NSP3(EEEV)wt	208
EXP20BV2248	NSP3(EEEV)wt	61
EXP20BV2248	NSP3(EEEV)wt	52
EXP20BV2248	NSP3(EEEV)wt	102
EXP20BV2248	NSP3(EEEV)wt	60
EXP20BV2248	NSP3(EEEV)mut	176
EXP20BV2248	NSP3(EEEV)mut	124
EXP20BV2248	NSP3(EEEV)mut	113
EXP20BV2248	NSP3(EEEV)mut	73
EXP20BV2248	NSP3(EEEV)mut	128
EXP20BV2248	NSP3(EEEV)mut	155
EXP20BV2248	NSP3(EEEV)mut	51
EXP20BV2248	NSP3(EEEV)mut	72
EXP20BV2248	NSP3(EEEV)mut	180
EXP20BV2248	NSP3(EEEV)mut	10
EXP20BV2248	NSP3(EEEV)mut	173
EXP20BV2248	NSP3(EEEV)mut	90
EXP20BV2248	NSP3(EEEV)mut	79
EXP20BV2248	NSP3(EEEV)mut	87
EXP20BV2248	NSP3(EEEV)mut	93
EXP20BV2248	NSP3(EEEV)mut	43
EXP20BV2248	NSP3(EEEV)mut	38
EXP20BV2248	NSP3(EEEV)mut	75
EXP20BV2248	NSP3(EEEV)mut	128
EXP20BV2248	NSP3(EEEV)mut	27
EXP20BV2248	NSP3(EEEV)mut	19
EXP20BV2248	NSP3(EEEV)mut	227
EXP20BV2248	NSP3(EEEV)mut	18
EXP20BV2248	NSP3(EEEV)mut	13
EXP20BV2248	NSP3(EEEV)mut	42
EXP20BV2248	NSP3(EEEV)mut	103
EXP20BV2248	NSP3(EEEV)mut	30
EXP20BV2248	NSP3(EEEV)mut	43
EXP20BV2248	NSP3(EEEV)mut	25
EXP20BV2248	NSP3(EEEV)mut	35
EXP20BV2248	NSP3(EEEV)mut	86
EXP20BV2248	NSP3(EEEV)mut	148
EXP20BV2248	NSP3(EEEV)mut	54
EXP20BV2248	NSP3(EEEV)mut	5
EXP20BV2248	NSP3(EEEV)mut	30
EXP20BV2248	NSP3(EEEV)mut	135
EXP20BV2248	NSP3(EEEV)mut	11
EXP20BV2248	NSP3(EEEV)mut	15
EXP20BV2248	NSP3(EEEV)mut	41
EXP20BV2248	NSP3(EEEV)mut	87
EXP20BV2248	NSP3(EEEV)mut	18
EXP20BV2248	NSP3(EEEV)mut	80
EXP20BV2248	NSP3(EEEV)mut	115
EXP20BV2248	NSP3(EEEV)mut	91
EXP20BV2248	NSP3(EEEV)mut	136
EXP20BV2248	NSP3(EEEV)mut	6
EXP20BV2248	NSP3(EEEV)mut	20
EXP20BV2248	NSP3(EEEV)mut	12
EXP20BV2248	NSP3(EEEV)mut	44
EXP20BV2248	NSP3(EEEV)mut	77
EXP20BV2248	NSP3(EEEV)mut	4
EXP20BV2248	NSP3(EEEV)mut	4
EXP20BV2248	NSP3(EEEV)mut	49
EXP20BV2248	NSP3(EEEV)mut	10
EXP20BV2248	NSP3(EEEV)mut	34
EXP20BV2248	NSP3(EEEV)mut	83
EXP20BV2248	NSP3(EEEV)mut	173
EXP20BV2248	NSP3(EEEV)mut	372
EXP20BV2248	NSP3(EEEV)mut	83
EXP20BV2248	NSP3(EEEV)mut	108
EXP20BV2248	NSP3(EEEV)mut	50
EXP20BV2248	NSP3(EEEV)mut	22
EXP20BV2248	NSP3(EEEV)mut	26
EXP20BV2248	NSP3(EEEV)mut	21
EXP20BV2248	NSP3(EEEV)mut	29
EXP20BV2248	NSP3(EEEV)mut	52
EXP20BV2248	NSP3(EEEV)mut	9
EXP20BV2248	NSP3(EEEV)mut	15
EXP20BV2248	NSP3(EEEV)mut	51
EXP20BV2248	NSP3(EEEV)mut	24
EXP20BV2248	NSP3(EEEV)mut	32
EXP20BV2248	NSP3(EEEV)mut	27
EXP20BV2248	NSP3(EEEV)mut	18
EXP20BV2248	NSP3(EEEV)mut	24
EXP20BV2248	NSP3(EEEV)mut	15
EXP20BV2248	NSP3(EEEV)mut	14
EXP20BV2248	NSP3(EEEV)mut	43
EXP20BV2248	NSP3(EEEV)mut	37
EXP20BV2248	NSP3(EEEV)mut	64
EXP20BV2248	NSP3(EEEV)mut	12
EXP20BV2248	NSP3(EEEV)mut	5
EXP20BV2248	NSP3(EEEV)mut	38
EXP20BV2248	NSP3(EEEV)mut	143
EXP20BV2248	NSP3(EEEV)mut	107
EXP20BV2248	NSP3(EEEV)mut	41
EXP20BV2248	NSP3(EEEV)mut	15
EXP20BV2248	NSP3(EEEV)mut	4
EXP20BV2248	NSP3(EEEV)mut	20
EXP20BV2248	NSP3(EEEV)mut	20
EXP20BV2248	NSP3(EEEV)mut	123
EXP20BV2248	NSP3(EEEV)mut	86
EXP20BV2248	NSP3(EEEV)mut	27
EXP20BV2248	NSP3(EEEV)mut	33
EXP20BV2248	NSP3(EEEV)mut	125
EXP20BV2248	NSP3(EEEV)mut	55
EXP20BV2248	NSP3(EEEV)mut	54
EXP20BV2248	NSP3(EEEV)mut	19
EXP20BV2248	NSP3(EEEV)mut	34
EXP20BV2248	NSP3(EEEV)mut	82
EXP20BV2248	NSP3(EEEV)mut	42
EXP20BV2248	NSP3(EEEV)mut	52
EXP20BV2248	NSP3(EEEV)mut	18
EXP20BV2248	NSP3(EEEV)mut	30
EXP20BV2248	NSP3(EEEV)mut	52
EXP20BV2248	NSP3(EEEV)mut	57
EXP20BV2248	NSP3(EEEV)mut	39
EXP20BV2248	NSP3(EEEV)mut	44
EXP20BV2248	NSP3(EEEV)mut	29
EXP20BV2248	NSP3(EEEV)mut	30
EXP20BV2248	NSP3(EEEV)mut	16
EXP20BV2248	NSP3(EEEV)mut	31
EXP20BV2248	NSP3(EEEV)mut	77
EXP20BV2248	NSP3(EEEV)mut	17
EXP20BV2248	NSP3(EEEV)mut	33
EXP20BV2248	NSP3(EEEV)mut	22
EXP20BV2248	NSP3(EEEV)mut	3
EXP20BV2248	NSP3(EEEV)mut	77
EXP20BV2248	NSP3(EEEV)mut	34
EXP20BV2248	NSP3(EEEV)mut	14
EXP20BV2248	NSP3(EEEV)mut	11
EXP20BV2248	NSP3(EEEV)mut	28
EXP20BV2248	NSP3(EEEV)mut	6
EXP20BV2248	NSP3(EEEV)mut	63
EXP20BV2248	NSP3(EEEV)mut	41
EXP20BV2248	NSP3(EEEV)mut	3
EXP20BV2248	NSP3(EEEV)mut	59
EXP20BV2248	NSP3(EEEV)mut	60
EXP20BV2248	NSP3(EEEV)mut	33
EXP20BV2248	NSP3(EEEV)mut	42
EXP20BV2248	NSP3(EEEV)mut	140
EXP20BV2248	NSP3(EEEV)mut	124
EXP20BV2248	NSP3(EEEV)mut	18
EXP20BV2248	NSP3(EEEV)mut	86
EXP20BV2248	NSP3(EEEV)mut	22
EXP20BV2248	NSP3(EEEV)mut	32
EXP20BV2248	NSP3(EEEV)mut	30
EXP20BV2248	NSP3(EEEV)mut	203
EXP20BV2248	NSP3(EEEV)mut	89
EXP20BV2248	NSP3(EEEV)mut	69
EXP20BV2248	NSP3(EEEV)mut	43
EXP20BV2248	NSP3(EEEV)mut	14
EXP20BV2248	NSP3(EEEV)mut	91
EXP20BV2248	NSP3(EEEV)mut	17
EXP20BV2248	NSP3(EEEV)mut	17
EXP20BV2248	NSP3(EEEV)mut	30
EXP20BV2248	NSP3(EEEV)mut	19
EXP20BV2248	NSP3(EEEV)mut	118
EXP20BV2248	NSP3(EEEV)mut	122
EXP20BV2248	NSP3(EEEV)mut	7
EXP20BV2248	NSP3(EEEV)mut	32
EXP20BV2248	NSP3(EEEV)mut	194
EXP20BV2248	NSP3(EEEV)mut	22
EXP20BV2248	NSP3(EEEV)mut	28
EXP20BV2248	NSP3(EEEV)mut	57
EXP20BV2248	NSP3(EEEV)mut	192
EXP20BV2248	NSP3(EEEV)mut	21
EXP20BV2248	NSP3(EEEV)mut	70
EXP20BV2248	NSP3(EEEV)mut	90
EXP20BV2248	NSP3(EEEV)mut	37
EXP20BV2248	NSP3(EEEV)mut	24
EXP20BV2248	NSP3(EEEV)mut	34
EXP20BV2248	NSP3(EEEV)mut	79
EXP20BV2248	NSP3(EEEV)mut	69
EXP20BV2248	NSP3(EEEV)mut	50
EXP20BV2248	NSP3(EEEV)mut	14
EXP20BV2248	NSP3(EEEV)mut	25
EXP20BV2248	NSP3(EEEV)mut	8
EXP20BV2248	NSP3(EEEV)mut	18
EXP20BV2248	NSP3(EEEV)mut	7
EXP20BV2248	NSP3(EEEV)mut	19
EXP20BV2248	NSP3(EEEV)mut	26
EXP20BV2248	NSP3(EEEV)mut	8
EXP20BV2248	NSP3(EEEV)mut	1
EXP20BV2248	NSP3(EEEV)mut	173
EXP20BV2248	NSP3(EEEV)mut	10
EXP20BV2248	NSP3(EEEV)mut	108
EXP20BV2248	NSP3(EEEV)mut	92
EXP20BV2248	NSP3(EEEV)mut	41
EXP20BV2248	NSP3(EEEV)mut	31
EXP20BV2248	NSP3(EEEV)mut	26
EXP20BV2248	NSP3(EEEV)mut	10
EXP20BV2248	NSP3(EEEV)mut	32
EXP20BV2248	NSP3(EEEV)mut	32
EXP20BV2248	NSP3(EEEV)mut	51
EXP20BV2248	NSP3(EEEV)mut	36
EXP20BV2248	NSP3(EEEV)mut	21
EXP20BV2248	NSP3(EEEV)mut	21
EXP20BV2248	Mock transfection	96
EXP20BV2248	Mock transfection	24
EXP20BV2248	Mock transfection	26
EXP20BV2248	Mock transfection	97
EXP20BV2248	Mock transfection	14
EXP20BV2248	Mock transfection	54
EXP20BV2248	Mock transfection	28
EXP20BV2248	Mock transfection	61
EXP20BV2248	Mock transfection	20
EXP20BV2248	Mock transfection	25
EXP20BV2248	Mock transfection	79
EXP20BV2248	Mock transfection	15
EXP20BV2248	Mock transfection	9
EXP20BV2248	Mock transfection	41
EXP20BV2248	Mock transfection	6
EXP20BV2248	Mock transfection	65
EXP20BV2248	Mock transfection	20
EXP20BV2248	Mock transfection	13
EXP20BV2248	Mock transfection	16
EXP20BV2248	Mock transfection	14
EXP20BV2248	Mock transfection	11
EXP20BV2248	Mock transfection	41
EXP20BV2248	Mock transfection	11
EXP20BV2248	Mock transfection	20
EXP20BV2248	Mock transfection	68
EXP20BV2248	Mock transfection	23
EXP20BV2248	Mock transfection	62
EXP20BV2248	Mock transfection	19
EXP20BV2248	Mock transfection	72
EXP20BV2248	Mock transfection	38
EXP20BV2248	Mock transfection	216
EXP20BV2248	Mock transfection	58
EXP20BV2248	Mock transfection	19
EXP20BV2248	Mock transfection	90
EXP20BV2248	Mock transfection	51
EXP20BV2248	Mock transfection	13
EXP20BV2248	Mock transfection	28
EXP20BV2248	Mock transfection	56
EXP20BV2248	Mock transfection	19
EXP20BV2248	Mock transfection	70
EXP20BV2248	Mock transfection	37
EXP20BV2248	Mock transfection	24
EXP20BV2248	Mock transfection	13
EXP20BV2248	Mock transfection	56
EXP20BV2248	Mock transfection	106
EXP20BV2248	Mock transfection	26
EXP20BV2248	Mock transfection	59
EXP20BV2248	Mock transfection	247
EXP20BV2248	Mock transfection	6
EXP20BV2248	Mock transfection	30
EXP20BV2248	Mock transfection	33
EXP20BV2248	Mock transfection	52
EXP20BV2248	Mock transfection	42
EXP20BV2248	Mock transfection	7
EXP20BV2248	Mock transfection	27
EXP20BV2248	Mock transfection	22
EXP20BV2248	Mock transfection	29
EXP20BV2248	Mock transfection	30
EXP20BV2248	Mock transfection	144
EXP20BV2248	Mock transfection	13
EXP20BV2248	Mock transfection	8
EXP20BV2248	Mock transfection	19
EXP20BV2248	Mock transfection	28
EXP20BV2248	Mock transfection	42
EXP20BV2248	Mock transfection	54
EXP20BV2248	Mock transfection	33
EXP20BV2248	Mock transfection	115
EXP20BV2248	Mock transfection	22
EXP20BV2248	Mock transfection	116
EXP20BV2248	Mock transfection	32
EXP20BV2248	Mock transfection	21
EXP20BV2248	Mock transfection	27
EXP20BV2248	Mock transfection	34
EXP20BV2248	Mock transfection	11
EXP20BV2248	Mock transfection	128
EXP20BV2248	Mock transfection	33
EXP20BV2248	Mock transfection	43
EXP20BV2248	Mock transfection	158
EXP20BV2248	Mock transfection	61
EXP20BV2248	Mock transfection	27
EXP20BV2248	Mock transfection	56
EXP20BV2248	Mock transfection	41
EXP20BV2248	Mock transfection	13
EXP20BV2248	Mock transfection	308
EXP20BV2248	Mock transfection	29
EXP20BV2248	Mock transfection	38
EXP20BV2248	Mock transfection	72
EXP20BV2248	Mock transfection	62
EXP20BV2248	Mock transfection	164
EXP20BV2248	Mock transfection	385
EXP20BV2248	Mock transfection	57
EXP20BV2248	Mock transfection	47
EXP20BV2248	Mock transfection	81
EXP20BV2248	Mock transfection	27
EXP20BV2248	Mock transfection	78
EXP20BV2248	Mock transfection	56
EXP20BV2248	Mock transfection	70
EXP20BV2248	Mock transfection	355
EXP20BV2248	Mock transfection	191
EXP20BV2248	Mock transfection	148
EXP20BV2248	Mock transfection	220
EXP20BV2248	Mock transfection	126
EXP20BV2248	Mock transfection	167
EXP20BV2248	Mock transfection	281
EXP20BV2248	Mock transfection	48
EXP20BV2248	Mock transfection	237
EXP20BV2248	Mock transfection	20
EXP20BV2248	Mock transfection	83
EXP20BV2248	Mock transfection	123
EXP20BV2248	Mock transfection	67
EXP20BV2248	Mock transfection	78
EXP20BV2248	Mock transfection	59
EXP20BV2248	Mock transfection	199
EXP20BV2248	Mock transfection	19
EXP20BV2248	Mock transfection	38
EXP20BV2248	Mock transfection	11
EXP20BV2248	Mock transfection	21
EXP20BV2248	Mock transfection	37
EXP20BV2248	Mock transfection	13
EXP20BV2248	Mock transfection	98
EXP20BV2248	Mock transfection	91
EXP20BV2248	Mock transfection	37
EXP20BV2248	Mock transfection	18
EXP20BV2248	Mock transfection	41
EXP20BV2248	Mock transfection	119
EXP20BV2248	Mock transfection	41
EXP20BV2248	Mock transfection	18
EXP20BV2248	Mock transfection	150
EXP20BV2248	Mock transfection	64
EXP20BV2248	Mock transfection	58
EXP20BV2248	Mock transfection	57
EXP20BV2248	Mock transfection	16
EXP20BV2248	Mock transfection	111
EXP20BV2248	Mock transfection	29
EXP20BV2248	Mock transfection	48
EXP20BV2248	Mock transfection	304
EXP20BV2248	Mock transfection	35
EXP20BV2248	Mock transfection	67
EXP20BV2248	Mock transfection	51
EXP20BV2248	Mock transfection	130
EXP20BV2248	Mock transfection	86
EXP20BV2248	Mock transfection	34
EXP20BV2248	Mock transfection	106
EXP20BV2248	Mock transfection	21
EXP20BV2248	Mock transfection	70
EXP20BV2248	Mock transfection	38
EXP20BV2248	Mock transfection	49
EXP20BV2248	Mock transfection	57
EXP20BV2248	Mock transfection	16
EXP20BV2248	Mock transfection	6
EXP20BV2248	Mock transfection	6
EXP20BV2248	Mock transfection	12
EXP20BV2248	Mock transfection	20
EXP20BV2248	Mock transfection	12
EXP20BV2248	Mock transfection	8
EXP20BV2248	Mock transfection	31
EXP20BV2248	Mock transfection	10
EXP20BV2248	Mock transfection	18
EXP20BV2248	Mock transfection	47
EXP20BV2248	Mock transfection	16
EXP20BV2248	Mock transfection	13
EXP20BV2248	Mock transfection	6
EXP20BV2248	Mock transfection	9
EXP20BV2248	Mock transfection	52
EXP20BV2248	Mock transfection	34
EXP20BV2248	Mock transfection	64
EXP20BV2248	Mock transfection	10
EXP20BV2248	Mock transfection	75
EXP20BV2248	Mock transfection	81
EXP20BV2248	Mock transfection	53
EXP20BV2248	Mock transfection	26
EXP20BV2248	Mock transfection	61
EXP20BV2248	Mock transfection	6
EXP20BV2248	Mock transfection	11
EXP20BV2248	Mock transfection	20
EXP20BV2248	Mock transfection	17
EXP20BV2248	Mock transfection	36
EXP20BV2248	Mock transfection	47
EXP20BV2248	Mock transfection	103
EXP20BV2248	Mock transfection	29
EXP20BV2248	Mock transfection	19
EXP20BV2248	Mock transfection	64
EXP20BV2248	Mock transfection	12
EXP20BV2248	Mock transfection	7
EXP20BV2248	Mock transfection	12
EXP20BV2248	Mock transfection	40
EXP20BV2248	Mock transfection	32
EXP20BV2248	Mock transfection	225
EXP20BV2248	Mock transfection	19
EXP20BV2248	Mock transfection	28
EXP20BV2248	Mock transfection	12
EXP20BV2248	Mock transfection	75
EXP20BV2248	Mock transfection	24
EXP20BV2248	Mock transfection	31
EXP20BV2248	Mock transfection	32
EXP20BV2248	Mock transfection	10
EXP20BV2248	Mock transfection	62
EXP20BV2248	Mock transfection	37
EXP20BV2248	Mock transfection	70
EXP20BV2248	Mock transfection	70
EXP20BV2248	Mock transfection	19
EXP20BV2248	Mock transfection	24
EXP20BV2248	Mock transfection	110
EXP20BV2248	Mock transfection	66
EXP20BV2248	Mock transfection	74
EXP20BV2248	No transfection	0
EXP20BV2248	No transfection	0
EXP20BV2248	No transfection	0
EXP20BV2248	No transfection	0
EXP20BV2248	No transfection	1
EXP20BV2248	No transfection	0
EXP20BV2248	No transfection	0
EXP20BV2248	No transfection	1
EXP20BV2248	No transfection	0
EXP20BV2248	No transfection	0
EXP20BV2248	No transfection	0
EXP20BV2248	No transfection	0
EXP20BV2248	No transfection	0
EXP20BV2248	No transfection	0
EXP20BV2248	No transfection	0
EXP20BV2248	No transfection	0
EXP20BV2248	No transfection	0
EXP20BV2248	No transfection	0
EXP20BV2248	No transfection	0
EXP20BV2248	No transfection	0
EXP20BV2248	No transfection	0
EXP20BV2248	No transfection	0
EXP20BV2248	No transfection	0
EXP20BV2248	No transfection	0
EXP20BV2248	No transfection	0
EXP20BV2248	No transfection	0
EXP20BV2248	No transfection	0
EXP20BV2248	No transfection	0
EXP20BV2248	No transfection	0
EXP20BV2248	No transfection	0
EXP20BV2248	No transfection	0
EXP20BV2248	No transfection	0
EXP20BV2248	No transfection	0
EXP20BV2248	No transfection	0
EXP20BV2248	No transfection	0
EXP20BV2248	No transfection	1
EXP20BV2248	No transfection	0
EXP20BV2248	No transfection	0
EXP20BV2248	No transfection	0
EXP20BV2248	No transfection	0
EXP20BV2248	No transfection	0
EXP20BV2248	No transfection	0
EXP20BV2248	No transfection	0
EXP20BV2248	No transfection	0
EXP20BV2248	No transfection	0
EXP20BV2248	No transfection	0
EXP20BV2248	No transfection	0
EXP20BV2248	No transfection	0
EXP20BV2248	No transfection	0
EXP20BV2248	No transfection	0
EXP20BV2248	No transfection	0
EXP20BV2248	No transfection	0
EXP20BV2248	No transfection	0
EXP20BV2248	No transfection	0
EXP20BV2248	No transfection	0
EXP20BV2248	No transfection	0
EXP20BV2248	No transfection	0
EXP20BV2248	No transfection	0
EXP20BV2248	No transfection	0
EXP20BV2248	No transfection	0
EXP20BV2248	No transfection	0
EXP20BV2248	No transfection	0
EXP20BV2248	No transfection	0
EXP20BV2248	No transfection	0
EXP20BV2248	No transfection	0
EXP20BV2248	No transfection	0
EXP20BV2248	No transfection	0
EXP20BV2248	No transfection	0
EXP20BV2248	No transfection	0
EXP20BV2248	No transfection	0
EXP20BV2248	No transfection	0
EXP20BV2248	No transfection	0
EXP20BV2248	No transfection	0
EXP20BV2248	No transfection	0
EXP20BV2248	No transfection	0
EXP20BV2248	No transfection	0
EXP20BV2248	No transfection	0
EXP20BV2248	No transfection	0
EXP20BV2248	No transfection	0
EXP20BV2248	No transfection	0
EXP20BV2248	No transfection	0
EXP20BV2248	No transfection	0
EXP20BV2248	No transfection	0
EXP20BV2248	No transfection	0
EXP20BV2248	No transfection	0
EXP20BV2248	No transfection	0
EXP20BV2248	No transfection	0
EXP20BV2248	No transfection	0
EXP20BV2248	No transfection	0
EXP20BV2248	No transfection	0
EXP20BV2248	No transfection	0
EXP20BV2248	No transfection	0
EXP20BV2248	No transfection	0
EXP20BV2248	No transfection	0
EXP20BV2248	No transfection	0
EXP20BV2248	No transfection	0
EXP20BV2248	No transfection	0
EXP20BV2248	No transfection	1
EXP20BV2248	No transfection	0
EXP20BV2248	No transfection	0
EXP20BV2248	No transfection	0
EXP20BV2248	No transfection	0
EXP20BV2248	No transfection	0
EXP20BV2248	No transfection	0
EXP20BV2248	No transfection	0
EXP20BV2248	No transfection	0
EXP20BV2248	No transfection	0
EXP20BV2248	No transfection	0
EXP20BV2248	No transfection	0
EXP20BV2248	No transfection	0
EXP20BV2248	No transfection	0
EXP20BV2248	No transfection	0
EXP20BV2248	No transfection	0
EXP20BV2248	No transfection	0
EXP20BV2248	No transfection	0
EXP20BV2248	No transfection	0
EXP20BV2248	No transfection	0
EXP20BV2248	No transfection	0
EXP20BV2248	No transfection	0
EXP20BV2248	No transfection	0
EXP20BV2248	No transfection	0
EXP20BV2248	No transfection	0
EXP20BV2248	No transfection	0
EXP20BV2248	No transfection	0
EXP20BV2248	No transfection	0
EXP20BV2248	No transfection	0
EXP20BV2248	No transfection	0
EXP20BV2248	No transfection	0
EXP20BV2248	No transfection	0
EXP20BV2248	No transfection	0
EXP20BV2248	No transfection	0
EXP20BV2248	No transfection	1
EXP20BV2248	No transfection	0
EXP20BV2248	No transfection	0
EXP20BV2248	No transfection	0
EXP20BV2248	No transfection	0
EXP20BV2248	No transfection	0
EXP20BV2248	No transfection	0
EXP20BV2248	No transfection	0
EXP20BV2248	No transfection	0
EXP20BV2248	No transfection	0
EXP20BV2248	No transfection	0
EXP20BV2248	No transfection	0
EXP20BV2248	No transfection	0
EXP20BV2248	No transfection	0
EXP20BV2248	No transfection	0
EXP20BV2248	No transfection	0
EXP20BV2248	No transfection	0
EXP20BV2248	No transfection	0
EXP20BV2248	No transfection	2
EXP20BV2248	No transfection	0
EXP20BV2248	No transfection	0
EXP20BV2248	No transfection	0
EXP20BV2248	No transfection	0
EXP20BV2248	No transfection	0
EXP20BV2248	No transfection	0
EXP20BV2248	No transfection	0
EXP20BV2248	No transfection	1
EXP20BV2248	No transfection	1
EXP20BV2248	No transfection	0
EXP20BV2248	No transfection	0
EXP20BV2248	No transfection	0
EXP20BV2248	No transfection	0
EXP20BV2248	No transfection	0
EXP20BV2248	No transfection	0
EXP20BV2248	No transfection	0
EXP20BV2248	No transfection	0
EXP20BV2248	No transfection	0
EXP20BV2248	No transfection	0
EXP20BV2248	No transfection	1
EXP20BV2248	No transfection	1
EXP20BV2248	No transfection	1
EXP20BV2248	No transfection	0
EXP20BV2248	No transfection	0
EXP20BV2248	No transfection	0
EXP20BV2248	No transfection	0
EXP20BV2248	No transfection	1
EXP20BV2248	No transfection	1
EXP20BV2248	No transfection	1
EXP20BV2248	No transfection	1
EXP20BV2248	No transfection	1
EXP20BV2248	No transfection	0
EXP20BV2248	No transfection	0
EXP20BV2248	No transfection	0
EXP20BV2248	No transfection	0
EXP20BV2248	No transfection	0
EXP20BV2248	No transfection	1
EXP20BV2248	No transfection	0
EXP20BV2248	No transfection	1
EXP20BV2248	No transfection	0
EXP20BV2248	No transfection	0
EXP20BV2248	No transfection	0
EXP20BV2248	No transfection	0
EXP20BV2248	No transfection	0
EXP20BV2248	No transfection	0
EXP20BV2248	No transfection	0
EXP20BV2248	No transfection	0
EXP20BV2248	No transfection	0
EXP20BV2248	No transfection	1
EXP20BV2248	No transfection	0
EXP20BV2248	No transfection	1
EXP20BV2248	No transfection	0
EXP20BV2248	No transfection	0
EXP20BV2248	No transfection	0
EXP20BV2248	No transfection	0
EXP20BV2248	No transfection	0
EXP20BV2248	No transfection	0
EXP20BV2248	No transfection	0
EXP20BV2248	No transfection	0
EXP20BV2248	No transfection	0
EXP20BV2248	No transfection	0
EXP20BV2248	No transfection	0
EXP20BV2248	No transfection	0
EXP20BV2248	No transfection	0
EXP20BV2248	No transfection	0
EXP20BV2248	No transfection	1
EXP20BV2248	No transfection	0
EXP20BV2248	No transfection	0
EXP20BV2248	No transfection	0
EXP20BV2248	No transfection	0
EXP20BV2248	No transfection	0
EXP20BV2248	No transfection	0
EXP20BV2248	No transfection	0
EXP20BV2248	No transfection	0
EXP20BV2248	No transfection	0
EXP20BV2248	No transfection	0
EXP20BV2248	No transfection	1
EXP20BV2248	No transfection	0
EXP20BV2248	No transfection	0
EXP20BV2248	No transfection	0
EXP20BV2248	No transfection	0
EXP20BV2248	No transfection	0
EXP20BV2248	No transfection	0
EXP20BV2248	No transfection	0
EXP20BV2248	No transfection	0
EXP20BV2248	No transfection	0
EXP20BV2248	No transfection	0
EXP20BV2248	No transfection	0
EXP20BV2248	No transfection	0
EXP20BV2248	No transfection	0
EXP20BV2248	No transfection	0
EXP20BV2248	No transfection	0
EXP20BV2248	No transfection	0
EXP20BV2248	No transfection	0
EXP20BV2248	No transfection	0
EXP20BV2248	No transfection	0
EXP20BV2248	No transfection	0
EXP20BV2248	No transfection	0
EXP20BV2248	No transfection	1
EXP20BV2248	No transfection	0
EXP20BV2248	No transfection	0
EXP20BV2248	No transfection	1
EXP20BV2248	No transfection	0
EXP20BV2248	No transfection	0
EXP20BV2248	No transfection	1
EXP20BV2248	No transfection	0
EXP20BV2248	No transfection	0
EXP20BV2248	No transfection	0
EXP20BV2248	No transfection	1
EXP20BV2248	No transfection	0
EXP20BV2248	No transfection	0
EXP20BV2248	No transfection	0
EXP20BV2248	No transfection	0
EXP20BV2248	No transfection	0
EXP20BV2248	No transfection	1
EXP20BV2248	No transfection	0
EXP20BV2248	No transfection	0
EXP20BV2248	No transfection	0
EXP20BV2248	No transfection	0
EXP20BV2248	No transfection	2
EXP20BV2248	No transfection	0
EXP20BV2248	No transfection	0
EXP20BV2248	No transfection	0
EXP20BV2248	No transfection	0
EXP20BV2248	No transfection	0
EXP20BV2248	No transfection	0
EXP20BV2248	No transfection	0
EXP20BV2248	No transfection	0
EXP20BV2248	No transfection	1
EXP20BV2248	No transfection	0
EXP20BV2248	No transfection	0
EXP20BV2248	No transfection	0
EXP20BV2248	No transfection	0
EXP20BV2248	No transfection	0
EXP20BV2248	No transfection	0
EXP20BV2248	No transfection	1
EXP20BV2248	No transfection	0
EXP20BV2248	No transfection	0
EXP20BV2248	No transfection	0
EXP20BV2248	No transfection	0
EXP20BV2248	No transfection	0
EXP20BV2248	No transfection	0
EXP20BV2248	No transfection	0
EXP20BV2248	No transfection	1
EXP20BV2248	No transfection	0
EXP20BV2248	No transfection	0
EXP20BV2248	No transfection	0
EXP20BV2248	No transfection	0
EXP20BV2248	No transfection	0
EXP20BV2248	No transfection	0
EXP20BV2248	No transfection	0
EXP20BV2248	No transfection	1
EXP20BV2248	No transfection	0
EXP20BV2248	No transfection	0
EXP20BV2248	No transfection	0
EXP20BV2248	No transfection	1
EXP20BV2248	No transfection	0
EXP20BV2248	No transfection	0
EXP20BV2248	No transfection	0
EXP20BV2248	No transfection	0
EXP20BV2248	No transfection	0
EXP20BV2248	No transfection	0
EXP20BV2248	No transfection	0
EXP20BV2248	No transfection	0
EXP20BV2248	No transfection	0
EXP20BV2248	No transfection	0
EXP20BV2248	No transfection	0
EXP20BV2248	No transfection	0
EXP20BV2248	No transfection	0
EXP20BV2248	No transfection	0
EXP20BV2248	No transfection	0
[truncated: 5,018 more rows]

## Sheet: Figure 5I
Figure 5I
Experiment	Condition	PDGF stimulation	Children_blobbs_Count
EXP21BV2256	NSP3(EEEV)wt	0 min	12
EXP21BV2256	NSP3(EEEV)wt	0 min	5
EXP21BV2256	NSP3(EEEV)wt	0 min	4
EXP21BV2256	NSP3(EEEV)wt	0 min	5
EXP21BV2256	NSP3(EEEV)wt	0 min	9
EXP21BV2256	NSP3(EEEV)wt	0 min	2
EXP21BV2256	NSP3(EEEV)wt	0 min	11
EXP21BV2256	NSP3(EEEV)wt	0 min	6
EXP21BV2256	NSP3(EEEV)wt	0 min	79
EXP21BV2256	NSP3(EEEV)wt	0 min	29
EXP21BV2256	NSP3(EEEV)wt	0 min	7
EXP21BV2256	NSP3(EEEV)wt	0 min	23
EXP21BV2256	NSP3(EEEV)wt	0 min	5
EXP21BV2256	NSP3(EEEV)wt	0 min	16
EXP21BV2256	NSP3(EEEV)wt	0 min	53
EXP21BV2256	NSP3(EEEV)wt	0 min	16
EXP21BV2256	NSP3(EEEV)wt	0 min	50
EXP21BV2256	NSP3(EEEV)wt	0 min	4
EXP21BV2256	NSP3(EEEV)wt	0 min	8
EXP21BV2256	NSP3(EEEV)wt	0 min	6
EXP21BV2256	NSP3(EEEV)wt	0 min	15
EXP21BV2256	NSP3(EEEV)wt	0 min	21
EXP21BV2256	NSP3(EEEV)wt	0 min	14
EXP21BV2256	NSP3(EEEV)wt	0 min	35
EXP21BV2256	NSP3(EEEV)wt	0 min	70
EXP21BV2256	NSP3(EEEV)wt	0 min	14
EXP21BV2256	NSP3(EEEV)wt	0 min	14
EXP21BV2256	NSP3(EEEV)wt	0 min	1
EXP21BV2256	NSP3(EEEV)wt	0 min	10
EXP21BV2256	NSP3(EEEV)wt	0 min	7
EXP21BV2256	NSP3(EEEV)wt	0 min	13
EXP21BV2256	NSP3(EEEV)wt	0 min	37
EXP21BV2256	NSP3(EEEV)wt	0 min	46
EXP21BV2256	NSP3(EEEV)wt	0 min	7
EXP21BV2256	NSP3(EEEV)wt	0 min	10
EXP21BV2256	NSP3(EEEV)wt	0 min	8
EXP21BV2256	NSP3(EEEV)wt	0 min	19
EXP21BV2256	NSP3(EEEV)wt	0 min	11
EXP21BV2256	NSP3(EEEV)wt	0 min	24
EXP21BV2256	NSP3(EEEV)wt	0 min	35
EXP21BV2256	NSP3(EEEV)wt	0 min	68
EXP21BV2256	NSP3(EEEV)wt	0 min	5
EXP21BV2256	NSP3(EEEV)wt	0 min	30
EXP21BV2256	NSP3(EEEV)wt	0 min	3
EXP21BV2256	NSP3(EEEV)wt	0 min	45
EXP21BV2256	NSP3(EEEV)wt	0 min	39
EXP21BV2256	NSP3(EEEV)wt	0 min	8
EXP21BV2256	NSP3(EEEV)wt	0 min	20
EXP21BV2256	NSP3(EEEV)wt	0 min	6
EXP21BV2256	NSP3(EEEV)wt	0 min	5
EXP21BV2256	NSP3(EEEV)wt	0 min	7
EXP21BV2256	NSP3(EEEV)wt	0 min	12
EXP21BV2256	NSP3(EEEV)wt	0 min	16
EXP21BV2256	NSP3(EEEV)wt	0 min	11
EXP21BV2256	NSP3(EEEV)wt	0 min	52
EXP21BV2256	NSP3(EEEV)wt	0 min	29
EXP21BV2256	NSP3(EEEV)wt	0 min	36
EXP21BV2256	NSP3(EEEV)wt	0 min	25
EXP21BV2256	NSP3(EEEV)wt	0 min	11
EXP21BV2256	NSP3(EEEV)wt	0 min	12
EXP21BV2256	NSP3(EEEV)wt	0 min	16
EXP21BV2256	NSP3(EEEV)wt	0 min	6
EXP21BV2256	NSP3(EEEV)wt	0 min	31
EXP21BV2256	NSP3(EEEV)wt	0 min	2
EXP21BV2256	NSP3(EEEV)wt	0 min	10
EXP21BV2256	NSP3(EEEV)wt	0 min	15
EXP21BV2256	NSP3(EEEV)wt	0 min	32
EXP21BV2256	NSP3(EEEV)wt	0 min	10
EXP21BV2256	NSP3(EEEV)wt	0 min	55
EXP21BV2256	NSP3(EEEV)wt	0 min	23
EXP21BV2256	NSP3(EEEV)wt	0 min	23
EXP21BV2256	NSP3(EEEV)wt	0 min	61
EXP21BV2256	NSP3(EEEV)wt	0 min	33
EXP21BV2256	NSP3(EEEV)wt	0 min	5
EXP21BV2256	NSP3(EEEV)wt	0 min	4
EXP21BV2256	NSP3(EEEV)wt	0 min	21
EXP21BV2256	NSP3(EEEV)wt	0 min	35
EXP21BV2256	NSP3(EEEV)wt	0 min	43
EXP21BV2256	NSP3(EEEV)wt	0 min	13
EXP21BV2256	NSP3(EEEV)wt	0 min	9
EXP21BV2256	NSP3(EEEV)wt	0 min	8
EXP21BV2256	NSP3(EEEV)wt	0 min	30
EXP21BV2256	NSP3(EEEV)wt	0 min	14
EXP21BV2256	NSP3(EEEV)wt	0 min	80
EXP21BV2256	NSP3(EEEV)wt	0 min	28
EXP21BV2256	NSP3(EEEV)wt	0 min	5
EXP21BV2256	NSP3(EEEV)wt	0 min	22
EXP21BV2256	NSP3(EEEV)wt	0 min	42
EXP21BV2256	NSP3(EEEV)wt	0 min	38
EXP21BV2256	NSP3(EEEV)wt	0 min	10
EXP21BV2256	NSP3(EEEV)wt	0 min	41
EXP21BV2256	NSP3(EEEV)wt	0 min	25
EXP21BV2256	NSP3(EEEV)wt	0 min	35
EXP21BV2256	NSP3(EEEV)wt	0 min	10
EXP21BV2256	NSP3(EEEV)wt	0 min	17
EXP21BV2256	NSP3(EEEV)wt	0 min	10
EXP21BV2256	NSP3(EEEV)wt	0 min	8
EXP21BV2256	NSP3(EEEV)wt	0 min	3
EXP21BV2256	NSP3(EEEV)wt	0 min	4
EXP21BV2256	NSP3(EEEV)wt	0 min	23
EXP21BV2256	NSP3(EEEV)wt	0 min	18
EXP21BV2256	NSP3(EEEV)wt	0 min	13
EXP21BV2256	NSP3(EEEV)wt	0 min	60
EXP21BV2256	NSP3(EEEV)wt	0 min	66
EXP21BV2256	NSP3(EEEV)wt	0 min	22
EXP21BV2256	NSP3(EEEV)wt	0 min	26
EXP21BV2256	NSP3(EEEV)wt	0 min	12
EXP21BV2256	NSP3(EEEV)wt	0 min	38
EXP21BV2256	NSP3(EEEV)wt	0 min	167
EXP21BV2256	NSP3(EEEV)wt	0 min	8
EXP21BV2256	NSP3(EEEV)wt	0 min	11
EXP21BV2256	NSP3(EEEV)wt	0 min	13
EXP21BV2256	NSP3(EEEV)wt	0 min	15
EXP21BV2256	NSP3(EEEV)wt	0 min	10
EXP21BV2256	NSP3(EEEV)wt	0 min	11
EXP21BV2256	NSP3(EEEV)wt	0 min	8
EXP21BV2256	NSP3(EEEV)wt	0 min	11
EXP21BV2256	NSP3(EEEV)wt	0 min	10
EXP21BV2256	NSP3(EEEV)wt	0 min	6
EXP21BV2256	NSP3(EEEV)wt	0 min	40
EXP21BV2256	NSP3(EEEV)wt	0 min	12
EXP21BV2256	NSP3(EEEV)wt	0 min	10
EXP21BV2256	NSP3(EEEV)wt	0 min	11
EXP21BV2256	NSP3(EEEV)wt	0 min	15
EXP21BV2256	NSP3(EEEV)wt	0 min	9
EXP21BV2256	NSP3(EEEV)wt	0 min	23
EXP21BV2256	NSP3(EEEV)wt	0 min	23
EXP21BV2256	NSP3(EEEV)wt	0 min	1
EXP21BV2256	NSP3(EEEV)wt	0 min	4
EXP21BV2256	NSP3(EEEV)wt	0 min	8
EXP21BV2256	NSP3(EEEV)wt	0 min	5
EXP21BV2256	NSP3(EEEV)wt	0 min	7
EXP21BV2256	NSP3(EEEV)wt	0 min	1
EXP21BV2256	NSP3(EEEV)wt	0 min	10
EXP21BV2256	NSP3(EEEV)wt	0 min	14
EXP21BV2256	NSP3(EEEV)wt	0 min	38
EXP21BV2256	NSP3(EEEV)wt	0 min	10
EXP21BV2256	NSP3(EEEV)wt	0 min	22
EXP21BV2256	NSP3(EEEV)wt	0 min	6
EXP21BV2256	NSP3(EEEV)wt	0 min	8
EXP21BV2256	NSP3(EEEV)wt	0 min	13
EXP21BV2256	NSP3(EEEV)wt	0 min	35
EXP21BV2256	NSP3(EEEV)wt	0 min	12
EXP21BV2256	NSP3(EEEV)wt	0 min	0
EXP21BV2256	NSP3(EEEV)wt	0 min	47
EXP21BV2256	NSP3(EEEV)wt	0 min	5
EXP21BV2256	NSP3(EEEV)wt	0 min	21
EXP21BV2256	NSP3(EEEV)wt	0 min	24
EXP21BV2256	NSP3(EEEV)wt	0 min	21
EXP21BV2256	NSP3(EEEV)wt	0 min	128
EXP21BV2256	NSP3(EEEV)wt	0 min	120
EXP21BV2256	NSP3(EEEV)wt	0 min	77
EXP21BV2256	NSP3(EEEV)wt	0 min	114
EXP21BV2256	NSP3(EEEV)wt	0 min	22
EXP21BV2256	NSP3(EEEV)wt	0 min	6
EXP21BV2256	NSP3(EEEV)wt	0 min	13
EXP21BV2256	NSP3(EEEV)wt	0 min	13
EXP21BV2256	NSP3(EEEV)wt	0 min	22
EXP21BV2256	NSP3(EEEV)wt	0 min	13
EXP21BV2256	NSP3(EEEV)wt	10 min	262
EXP21BV2256	NSP3(EEEV)wt	10 min	73
EXP21BV2256	NSP3(EEEV)wt	10 min	171
EXP21BV2256	NSP3(EEEV)wt	10 min	93
EXP21BV2256	NSP3(EEEV)wt	10 min	236
EXP21BV2256	NSP3(EEEV)wt	10 min	83
EXP21BV2256	NSP3(EEEV)wt	10 min	264
EXP21BV2256	NSP3(EEEV)wt	10 min	196
EXP21BV2256	NSP3(EEEV)wt	10 min	76
EXP21BV2256	NSP3(EEEV)wt	10 min	75
EXP21BV2256	NSP3(EEEV)wt	10 min	17
EXP21BV2256	NSP3(EEEV)wt	10 min	188
EXP21BV2256	NSP3(EEEV)wt	10 min	83
EXP21BV2256	NSP3(EEEV)wt	10 min	234
EXP21BV2256	NSP3(EEEV)wt	10 min	180
EXP21BV2256	NSP3(EEEV)wt	10 min	334
EXP21BV2256	NSP3(EEEV)wt	10 min	317
EXP21BV2256	NSP3(EEEV)wt	10 min	342
EXP21BV2256	NSP3(EEEV)wt	10 min	524
EXP21BV2256	NSP3(EEEV)wt	10 min	158
EXP21BV2256	NSP3(EEEV)wt	10 min	140
EXP21BV2256	NSP3(EEEV)wt	10 min	103
EXP21BV2256	NSP3(EEEV)wt	10 min	129
EXP21BV2256	NSP3(EEEV)wt	10 min	143
EXP21BV2256	NSP3(EEEV)wt	10 min	110
EXP21BV2256	NSP3(EEEV)wt	10 min	112
EXP21BV2256	NSP3(EEEV)wt	10 min	216
EXP21BV2256	NSP3(EEEV)wt	10 min	190
EXP21BV2256	NSP3(EEEV)wt	10 min	269
EXP21BV2256	NSP3(EEEV)wt	10 min	98
EXP21BV2256	NSP3(EEEV)wt	10 min	92
EXP21BV2256	NSP3(EEEV)wt	10 min	173
EXP21BV2256	NSP3(EEEV)wt	10 min	426
EXP21BV2256	NSP3(EEEV)wt	10 min	182
EXP21BV2256	NSP3(EEEV)wt	10 min	182
EXP21BV2256	NSP3(EEEV)wt	10 min	327
EXP21BV2256	NSP3(EEEV)wt	10 min	91
EXP21BV2256	NSP3(EEEV)wt	10 min	51
EXP21BV2256	NSP3(EEEV)wt	10 min	44
EXP21BV2256	NSP3(EEEV)wt	10 min	22
EXP21BV2256	NSP3(EEEV)wt	10 min	41
EXP21BV2256	NSP3(EEEV)wt	10 min	27
EXP21BV2256	NSP3(EEEV)wt	10 min	49
EXP21BV2256	NSP3(EEEV)wt	10 min	64
EXP21BV2256	NSP3(EEEV)wt	10 min	31
EXP21BV2256	NSP3(EEEV)wt	10 min	64
EXP21BV2256	NSP3(EEEV)wt	10 min	89
EXP21BV2256	NSP3(EEEV)wt	10 min	66
EXP21BV2256	NSP3(EEEV)wt	10 min	92
EXP21BV2256	NSP3(EEEV)wt	10 min	76
EXP21BV2256	NSP3(EEEV)wt	10 min	37
EXP21BV2256	NSP3(EEEV)wt	10 min	82
EXP21BV2256	NSP3(EEEV)wt	10 min	82
EXP21BV2256	NSP3(EEEV)wt	10 min	105
EXP21BV2256	NSP3(EEEV)wt	10 min	168
EXP21BV2256	NSP3(EEEV)wt	10 min	136
EXP21BV2256	NSP3(EEEV)wt	10 min	157
EXP21BV2256	NSP3(EEEV)wt	10 min	122
EXP21BV2256	NSP3(EEEV)wt	10 min	137
EXP21BV2256	NSP3(EEEV)wt	10 min	50
EXP21BV2256	NSP3(EEEV)wt	10 min	95
EXP21BV2256	NSP3(EEEV)wt	10 min	185
EXP21BV2256	NSP3(EEEV)wt	10 min	20
EXP21BV2256	NSP3(EEEV)wt	10 min	206
EXP21BV2256	NSP3(EEEV)wt	10 min	27
EXP21BV2256	NSP3(EEEV)wt	10 min	138
EXP21BV2256	NSP3(EEEV)wt	10 min	155
EXP21BV2256	NSP3(EEEV)wt	10 min	70
EXP21BV2256	NSP3(EEEV)wt	10 min	95
EXP21BV2256	NSP3(EEEV)wt	10 min	38
EXP21BV2256	NSP3(EEEV)wt	10 min	71
EXP21BV2256	NSP3(EEEV)wt	10 min	83
EXP21BV2256	NSP3(EEEV)wt	10 min	52
EXP21BV2256	NSP3(EEEV)wt	10 min	174
EXP21BV2256	NSP3(EEEV)wt	10 min	113
EXP21BV2256	NSP3(EEEV)wt	10 min	182
EXP21BV2256	NSP3(EEEV)wt	10 min	63
EXP21BV2256	NSP3(EEEV)wt	10 min	120
EXP21BV2256	NSP3(EEEV)wt	10 min	114
EXP21BV2256	NSP3(EEEV)wt	10 min	45
EXP21BV2256	NSP3(EEEV)wt	10 min	35
EXP21BV2256	NSP3(EEEV)wt	10 min	83
EXP21BV2256	NSP3(EEEV)wt	10 min	136
EXP21BV2256	NSP3(EEEV)wt	10 min	183
EXP21BV2256	NSP3(EEEV)wt	10 min	347
EXP21BV2256	NSP3(EEEV)wt	10 min	102
EXP21BV2256	NSP3(EEEV)wt	10 min	128
EXP21BV2256	NSP3(EEEV)wt	10 min	73
EXP21BV2256	NSP3(EEEV)wt	10 min	73
EXP21BV2256	NSP3(EEEV)wt	10 min	108
EXP21BV2256	NSP3(EEEV)wt	10 min	47
EXP21BV2256	NSP3(EEEV)wt	10 min	150
EXP21BV2256	NSP3(EEEV)wt	10 min	54
EXP21BV2256	NSP3(EEEV)wt	10 min	114
EXP21BV2256	NSP3(EEEV)wt	10 min	76
EXP21BV2256	NSP3(EEEV)wt	10 min	53
EXP21BV2256	NSP3(EEEV)wt	10 min	114
EXP21BV2256	NSP3(EEEV)wt	10 min	52
EXP21BV2256	NSP3(EEEV)wt	10 min	109
EXP21BV2256	NSP3(EEEV)wt	10 min	123
EXP21BV2256	NSP3(EEEV)wt	10 min	54
EXP21BV2256	NSP3(EEEV)wt	10 min	35
EXP21BV2256	NSP3(EEEV)wt	10 min	86
EXP21BV2256	NSP3(EEEV)wt	10 min	109
EXP21BV2256	NSP3(EEEV)wt	10 min	153
EXP21BV2256	NSP3(EEEV)wt	10 min	112
EXP21BV2256	NSP3(EEEV)wt	10 min	84
EXP21BV2256	NSP3(EEEV)wt	10 min	209
EXP21BV2256	NSP3(EEEV)wt	10 min	93
EXP21BV2256	NSP3(EEEV)wt	10 min	3
EXP21BV2256	NSP3(EEEV)wt	10 min	22
EXP21BV2256	NSP3(EEEV)wt	10 min	289
EXP21BV2256	NSP3(EEEV)wt	10 min	162
EXP21BV2256	NSP3(EEEV)wt	10 min	29
EXP21BV2256	NSP3(EEEV)wt	10 min	85
EXP21BV2256	NSP3(EEEV)wt	10 min	157
EXP21BV2256	NSP3(EEEV)wt	10 min	110
EXP21BV2256	NSP3(EEEV)wt	10 min	136
EXP21BV2256	NSP3(EEEV)wt	10 min	19
EXP21BV2256	NSP3(EEEV)wt	10 min	144
EXP21BV2256	NSP3(EEEV)wt	10 min	197
EXP21BV2256	NSP3(EEEV)wt	10 min	259
EXP21BV2256	NSP3(EEEV)wt	10 min	121
EXP21BV2256	NSP3(EEEV)wt	10 min	104
EXP21BV2256	NSP3(EEEV)wt	10 min	160
EXP21BV2256	NSP3(EEEV)wt	10 min	122
EXP21BV2256	NSP3(EEEV)wt	10 min	78
EXP21BV2256	NSP3(EEEV)wt	10 min	79
EXP21BV2256	NSP3(EEEV)wt	10 min	150
EXP21BV2256	NSP3(EEEV)wt	10 min	153
EXP21BV2256	NSP3(EEEV)wt	10 min	126
EXP21BV2256	NSP3(EEEV)wt	10 min	158
EXP21BV2256	NSP3(EEEV)wt	10 min	158
EXP21BV2256	NSP3(EEEV)wt	10 min	132
EXP21BV2256	NSP3(EEEV)wt	10 min	198
EXP21BV2256	NSP3(EEEV)wt	10 min	240
EXP21BV2256	NSP3(EEEV)wt	10 min	42
EXP21BV2256	NSP3(EEEV)wt	10 min	63
EXP21BV2256	NSP3(EEEV)wt	60 min	69
EXP21BV2256	NSP3(EEEV)wt	60 min	115
EXP21BV2256	NSP3(EEEV)wt	60 min	21
EXP21BV2256	NSP3(EEEV)wt	60 min	78
EXP21BV2256	NSP3(EEEV)wt	60 min	40
EXP21BV2256	NSP3(EEEV)wt	60 min	143
EXP21BV2256	NSP3(EEEV)wt	60 min	225
EXP21BV2256	NSP3(EEEV)wt	60 min	383
EXP21BV2256	NSP3(EEEV)wt	60 min	121
EXP21BV2256	NSP3(EEEV)wt	60 min	341
EXP21BV2256	NSP3(EEEV)wt	60 min	135
EXP21BV2256	NSP3(EEEV)wt	60 min	231
EXP21BV2256	NSP3(EEEV)wt	60 min	229
EXP21BV2256	NSP3(EEEV)wt	60 min	26
EXP21BV2256	NSP3(EEEV)wt	60 min	127
EXP21BV2256	NSP3(EEEV)wt	60 min	58
EXP21BV2256	NSP3(EEEV)wt	60 min	49
EXP21BV2256	NSP3(EEEV)wt	60 min	76
EXP21BV2256	NSP3(EEEV)wt	60 min	176
EXP21BV2256	NSP3(EEEV)wt	60 min	17
EXP21BV2256	NSP3(EEEV)wt	60 min	138
EXP21BV2256	NSP3(EEEV)wt	60 min	69
EXP21BV2256	NSP3(EEEV)wt	60 min	222
EXP21BV2256	NSP3(EEEV)wt	60 min	121
EXP21BV2256	NSP3(EEEV)wt	60 min	188
EXP21BV2256	NSP3(EEEV)wt	60 min	39
EXP21BV2256	NSP3(EEEV)wt	60 min	90
EXP21BV2256	NSP3(EEEV)wt	60 min	52
EXP21BV2256	NSP3(EEEV)wt	60 min	94
EXP21BV2256	NSP3(EEEV)wt	60 min	82
EXP21BV2256	NSP3(EEEV)wt	60 min	97
EXP21BV2256	NSP3(EEEV)wt	60 min	77
EXP21BV2256	NSP3(EEEV)wt	60 min	183
EXP21BV2256	NSP3(EEEV)wt	60 min	104
EXP21BV2256	NSP3(EEEV)wt	60 min	34
EXP21BV2256	NSP3(EEEV)wt	60 min	177
EXP21BV2256	NSP3(EEEV)wt	60 min	71
EXP21BV2256	NSP3(EEEV)wt	60 min	30
EXP21BV2256	NSP3(EEEV)wt	60 min	19
EXP21BV2256	NSP3(EEEV)wt	60 min	15
EXP21BV2256	NSP3(EEEV)wt	60 min	85
EXP21BV2256	NSP3(EEEV)wt	60 min	45
EXP21BV2256	NSP3(EEEV)wt	60 min	517
EXP21BV2256	NSP3(EEEV)wt	60 min	190
EXP21BV2256	NSP3(EEEV)wt	60 min	143
EXP21BV2256	NSP3(EEEV)wt	60 min	195
EXP21BV2256	NSP3(EEEV)wt	60 min	106
EXP21BV2256	NSP3(EEEV)wt	60 min	197
EXP21BV2256	NSP3(EEEV)wt	60 min	49
EXP21BV2256	NSP3(EEEV)wt	60 min	107
EXP21BV2256	NSP3(EEEV)wt	60 min	180
EXP21BV2256	NSP3(EEEV)wt	60 min	179
EXP21BV2256	NSP3(EEEV)wt	60 min	79
EXP21BV2256	NSP3(EEEV)wt	60 min	158
EXP21BV2256	NSP3(EEEV)wt	60 min	170
EXP21BV2256	NSP3(EEEV)wt	60 min	392
EXP21BV2256	NSP3(EEEV)wt	60 min	117
EXP21BV2256	NSP3(EEEV)wt	60 min	133
EXP21BV2256	NSP3(EEEV)wt	60 min	36
EXP21BV2256	NSP3(EEEV)wt	60 min	54
EXP21BV2256	NSP3(EEEV)wt	60 min	13
EXP21BV2256	NSP3(EEEV)wt	60 min	187
EXP21BV2256	NSP3(EEEV)wt	60 min	38
EXP21BV2256	NSP3(EEEV)wt	60 min	101
EXP21BV2256	NSP3(EEEV)wt	60 min	480
EXP21BV2256	NSP3(EEEV)wt	60 min	96
EXP21BV2256	NSP3(EEEV)wt	60 min	38
EXP21BV2256	NSP3(EEEV)wt	60 min	22
EXP21BV2256	NSP3(EEEV)wt	60 min	138
EXP21BV2256	NSP3(EEEV)wt	60 min	267
EXP21BV2256	NSP3(EEEV)wt	60 min	131
EXP21BV2256	NSP3(EEEV)wt	60 min	40
EXP21BV2256	NSP3(EEEV)wt	60 min	170
EXP21BV2256	NSP3(EEEV)wt	60 min	124
EXP21BV2256	NSP3(EEEV)wt	60 min	137
EXP21BV2256	NSP3(EEEV)wt	60 min	153
EXP21BV2256	NSP3(EEEV)wt	60 min	44
EXP21BV2256	NSP3(EEEV)wt	60 min	55
EXP21BV2256	NSP3(EEEV)wt	60 min	43
EXP21BV2256	NSP3(EEEV)wt	60 min	143
EXP21BV2256	NSP3(EEEV)wt	60 min	128
EXP21BV2256	NSP3(EEEV)wt	60 min	120
EXP21BV2256	NSP3(EEEV)wt	60 min	31
EXP21BV2256	NSP3(EEEV)wt	60 min	94
EXP21BV2256	NSP3(EEEV)wt	60 min	52
EXP21BV2256	NSP3(EEEV)wt	60 min	131
EXP21BV2256	NSP3(EEEV)wt	60 min	151
EXP21BV2256	NSP3(EEEV)wt	60 min	17
EXP21BV2256	NSP3(EEEV)wt	60 min	29
EXP21BV2256	NSP3(EEEV)wt	60 min	16
EXP21BV2256	NSP3(EEEV)wt	60 min	189
EXP21BV2256	NSP3(EEEV)wt	60 min	165
EXP21BV2256	NSP3(EEEV)wt	60 min	395
EXP21BV2256	NSP3(EEEV)wt	60 min	135
EXP21BV2256	NSP3(EEEV)wt	60 min	42
EXP21BV2256	NSP3(EEEV)wt	60 min	133
EXP21BV2256	NSP3(EEEV)wt	60 min	281
EXP21BV2256	NSP3(EEEV)wt	60 min	228
EXP21BV2256	NSP3(EEEV)wt	60 min	72
EXP21BV2256	NSP3(EEEV)wt	60 min	32
EXP21BV2256	NSP3(EEEV)wt	60 min	79
EXP21BV2256	NSP3(EEEV)wt	60 min	98
EXP21BV2256	NSP3(EEEV)wt	60 min	72
EXP21BV2256	NSP3(EEEV)wt	60 min	244
EXP21BV2256	NSP3(EEEV)wt	60 min	56
EXP21BV2256	NSP3(EEEV)wt	60 min	94
EXP21BV2256	NSP3(EEEV)wt	60 min	145
EXP21BV2256	NSP3(EEEV)wt	60 min	27
EXP21BV2256	NSP3(EEEV)wt	60 min	41
EXP21BV2256	NSP3(EEEV)wt	60 min	1467
EXP21BV2256	NSP3(EEEV)wt	60 min	77
EXP21BV2256	NSP3(EEEV)wt	60 min	32
EXP21BV2256	NSP3(EEEV)wt	60 min	41
EXP21BV2256	NSP3(EEEV)wt	60 min	98
EXP21BV2256	NSP3(EEEV)wt	60 min	164
EXP21BV2256	NSP3(EEEV)wt	60 min	62
EXP21BV2256	NSP3(EEEV)wt	60 min	102
EXP21BV2256	NSP3(EEEV)wt	60 min	27
EXP21BV2256	NSP3(EEEV)wt	60 min	20
EXP21BV2256	NSP3(EEEV)wt	60 min	70
EXP21BV2256	NSP3(EEEV)wt	60 min	72
EXP21BV2256	NSP3(EEEV)wt	60 min	89
EXP21BV2256	NSP3(EEEV)wt	60 min	71
EXP21BV2256	NSP3(EEEV)wt	60 min	466
EXP21BV2256	NSP3(EEEV)wt	60 min	167
EXP21BV2256	NSP3(EEEV)wt	60 min	99
EXP21BV2256	NSP3(EEEV)wt	60 min	39
EXP21BV2256	NSP3(EEEV)wt	60 min	169
EXP21BV2256	NSP3(EEEV)wt	60 min	366
EXP21BV2256	NSP3(EEEV)wt	60 min	145
EXP21BV2256	NSP3(EEEV)wt	60 min	108
EXP21BV2256	NSP3(EEEV)wt	60 min	114
EXP21BV2256	NSP3(EEEV)wt	60 min	858
EXP21BV2256	NSP3(EEEV)wt	60 min	71
EXP21BV2256	NSP3(EEEV)wt	60 min	454
EXP21BV2256	NSP3(EEEV)wt	60 min	24
EXP21BV2256	NSP3(EEEV)wt	60 min	80
EXP21BV2256	NSP3(EEEV)wt	60 min	19
EXP21BV2256	NSP3(EEEV)wt	60 min	3
EXP21BV2256	NSP3(EEEV)wt	60 min	50
EXP21BV2256	NSP3(EEEV)wt	60 min	326
EXP21BV2256	NSP3(EEEV)wt	60 min	77
EXP21BV2256	NSP3(EEEV)wt	60 min	824
EXP21BV2256	NSP3(EEEV)wt	60 min	86
EXP21BV2256	NSP3(EEEV)wt	60 min	24
EXP21BV2256	NSP3(EEEV)wt	60 min	334
EXP21BV2256	NSP3(EEEV)wt	60 min	26
EXP21BV2256	NSP3(EEEV)wt	60 min	274
EXP21BV2256	NSP3(EEEV)wt	60 min	60
EXP21BV2256	NSP3(EEEV)wt	60 min	293
EXP21BV2256	NSP3(EEEV)wt	60 min	65
EXP21BV2256	NSP3(EEEV)wt	60 min	27
EXP21BV2256	NSP3(EEEV)wt	60 min	311
EXP21BV2256	NSP3(EEEV)wt	60 min	279
EXP21BV2256	NSP3(EEEV)wt	60 min	111
EXP21BV2256	NSP3(EEEV)wt	60 min	71
EXP21BV2256	NSP3(EEEV)wt	60 min	77
EXP21BV2256	NSP3(EEEV)wt	60 min	217
EXP21BV2256	NSP3(EEEV)wt	60 min	149
EXP21BV2256	NSP3(EEEV)wt	60 min	68
EXP21BV2256	NSP3(EEEV)wt	60 min	108
EXP21BV2256	NSP3(EEEV)wt	60 min	20
EXP21BV2256	NSP3(EEEV)wt	60 min	99
EXP21BV2256	NSP3(EEEV)wt	60 min	15
EXP21BV2256	NSP3(EEEV)wt	60 min	81
EXP21BV2256	NSP3(EEEV)wt	60 min	162
EXP21BV2256	NSP3(EEEV)wt	60 min	68
EXP21BV2256	NSP3(EEEV)wt	60 min	84
EXP21BV2256	NSP3(EEEV)wt	60 min	122
EXP21BV2256	NSP3(EEEV)wt	60 min	190
EXP21BV2256	NSP3(EEEV)wt	60 min	29
EXP21BV2256	NSP3(EEEV)wt	60 min	34
EXP21BV2256	NSP3(EEEV)wt	60 min	82
EXP21BV2256	NSP3(EEEV)wt	60 min	90
EXP21BV2256	NSP3(EEEV)wt	60 min	149
EXP21BV2256	NSP3(EEEV)wt	60 min	51
EXP21BV2256	NSP3(EEEV)wt	60 min	63
EXP21BV2256	NSP3(EEEV)wt	60 min	53
EXP21BV2256	NSP3(EEEV)wt	60 min	52
EXP21BV2256	NSP3(EEEV)wt	60 min	96
EXP21BV2256	NSP3(EEEV)wt	60 min	1
EXP21BV2256	NSP3(EEEV)wt	60 min	0
EXP21BV2256	NSP3(EEEV)wt	60 min	2
EXP21BV2256	NSP3(EEEV)wt	60 min	165
EXP21BV2256	NSP3(EEEV)wt	60 min	4
EXP21BV2256	NSP3(EEEV)wt	60 min	139
EXP21BV2256	NSP3(EEEV)wt	60 min	105
EXP21BV2256	NSP3(EEEV)wt	60 min	45
EXP21BV2256	NSP3(EEEV)wt	60 min	124
EXP21BV2256	NSP3(EEEV)wt	60 min	15
EXP21BV2256	NSP3(EEEV)wt	60 min	60
EXP21BV2256	NSP3(EEEV)wt	60 min	29
EXP21BV2256	NSP3(EEEV)wt	60 min	24
EXP21BV2256	NSP3(EEEV)wt	60 min	39
EXP21BV2256	NSP3(EEEV)wt	60 min	142
EXP21BV2256	NSP3(EEEV)wt	60 min	74
EXP21BV2256	NSP3(EEEV)wt	60 min	152
EXP21BV2256	NSP3(EEEV)wt	60 min	191
EXP21BV2256	NSP3(EEEV)wt	60 min	275
EXP21BV2256	NSP3(EEEV)wt	60 min	316
EXP21BV2256	NSP3(EEEV)wt	60 min	145
EXP21BV2256	NSP3(EEEV)wt	60 min	187
EXP21BV2256	NSP3(EEEV)wt	60 min	56
EXP21BV2256	NSP3(EEEV)wt	60 min	101
EXP21BV2256	NSP3(EEEV)wt	60 min	107
EXP21BV2256	NSP3(EEEV)wt	60 min	151
EXP21BV2256	NSP3(EEEV)wt	60 min	345
EXP21BV2256	NSP3(EEEV)wt	60 min	90
EXP21BV2256	NSP3(EEEV)wt	60 min	125
EXP21BV2256	NSP3(EEEV)wt	60 min	227
EXP21BV2256	NSP3(EEEV)wt	60 min	252
EXP21BV2256	NSP3(EEEV)wt	60 min	95
EXP21BV2256	NSP3(EEEV)wt	60 min	135
EXP21BV2256	NSP3(EEEV)wt	60 min	100
EXP21BV2256	NSP3(EEEV)wt	60 min	63
EXP21BV2256	NSP3(EEEV)wt	60 min	179
EXP21BV2256	NSP3(EEEV)wt	60 min	258
EXP21BV2256	NSP3(EEEV)wt	60 min	124
EXP21BV2256	NSP3(EEEV)wt	60 min	57
EXP21BV2256	NSP3(EEEV)wt	60 min	42
EXP21BV2256	NSP3(EEEV)wt	60 min	296
EXP21BV2256	NSP3(EEEV)mut	0 min	15
EXP21BV2256	NSP3(EEEV)mut	0 min	25
EXP21BV2256	NSP3(EEEV)mut	0 min	10
EXP21BV2256	NSP3(EEEV)mut	0 min	11
EXP21BV2256	NSP3(EEEV)mut	0 min	8
EXP21BV2256	NSP3(EEEV)mut	0 min	8
EXP21BV2256	NSP3(EEEV)mut	0 min	16
EXP21BV2256	NSP3(EEEV)mut	0 min	3
EXP21BV2256	NSP3(EEEV)mut	0 min	25
EXP21BV2256	NSP3(EEEV)mut	0 min	19
EXP21BV2256	NSP3(EEEV)mut	0 min	13
EXP21BV2256	NSP3(EEEV)mut	0 min	2
EXP21BV2256	NSP3(EEEV)mut	0 min	20
EXP21BV2256	NSP3(EEEV)mut	0 min	12
EXP21BV2256	NSP3(EEEV)mut	0 min	21
EXP21BV2256	NSP3(EEEV)mut	0 min	12
EXP21BV2256	NSP3(EEEV)mut	0 min	17
EXP21BV2256	NSP3(EEEV)mut	0 min	28
EXP21BV2256	NSP3(EEEV)mut	0 min	9
EXP21BV2256	NSP3(EEEV)mut	0 min	17
EXP21BV2256	NSP3(EEEV)mut	0 min	6
EXP21BV2256	NSP3(EEEV)mut	0 min	26
EXP21BV2256	NSP3(EEEV)mut	0 min	5
EXP21BV2256	NSP3(EEEV)mut	0 min	1
EXP21BV2256	NSP3(EEEV)mut	0 min	4
EXP21BV2256	NSP3(EEEV)mut	0 min	20
EXP21BV2256	NSP3(EEEV)mut	0 min	17
EXP21BV2256	NSP3(EEEV)mut	0 min	7
EXP21BV2256	NSP3(EEEV)mut	0 min	27
EXP21BV2256	NSP3(EEEV)mut	0 min	13
EXP21BV2256	NSP3(EEEV)mut	0 min	8
EXP21BV2256	NSP3(EEEV)mut	0 min	70
EXP21BV2256	NSP3(EEEV)mut	0 min	7
EXP21BV2256	NSP3(EEEV)mut	0 min	15
EXP21BV2256	NSP3(EEEV)mut	0 min	19
EXP21BV2256	NSP3(EEEV)mut	0 min	20
EXP21BV2256	NSP3(EEEV)mut	0 min	12
EXP21BV2256	NSP3(EEEV)mut	0 min	5
EXP21BV2256	NSP3(EEEV)mut	0 min	25
EXP21BV2256	NSP3(EEEV)mut	0 min	10
EXP21BV2256	NSP3(EEEV)mut	0 min	0
EXP21BV2256	NSP3(EEEV)mut	0 min	8
EXP21BV2256	NSP3(EEEV)mut	0 min	2
EXP21BV2256	NSP3(EEEV)mut	0 min	2
EXP21BV2256	NSP3(EEEV)mut	0 min	6
EXP21BV2256	NSP3(EEEV)mut	0 min	3
EXP21BV2256	NSP3(EEEV)mut	0 min	9
EXP21BV2256	NSP3(EEEV)mut	0 min	8
EXP21BV2256	NSP3(EEEV)mut	0 min	6
EXP21BV2256	NSP3(EEEV)mut	0 min	6
EXP21BV2256	NSP3(EEEV)mut	0 min	14
EXP21BV2256	NSP3(EEEV)mut	0 min	7
EXP21BV2256	NSP3(EEEV)mut	0 min	28
EXP21BV2256	NSP3(EEEV)mut	0 min	6
EXP21BV2256	NSP3(EEEV)mut	0 min	4
EXP21BV2256	NSP3(EEEV)mut	0 min	8
EXP21BV2256	NSP3(EEEV)mut	0 min	21
EXP21BV2256	NSP3(EEEV)mut	0 min	3
EXP21BV2256	NSP3(EEEV)mut	0 min	1
EXP21BV2256	NSP3(EEEV)mut	0 min	6
EXP21BV2256	NSP3(EEEV)mut	0 min	14
EXP21BV2256	NSP3(EEEV)mut	0 min	7
EXP21BV2256	NSP3(EEEV)mut	0 min	36
EXP21BV2256	NSP3(EEEV)mut	0 min	19
EXP21BV2256	NSP3(EEEV)mut	0 min	27
EXP21BV2256	NSP3(EEEV)mut	0 min	9
EXP21BV2256	NSP3(EEEV)mut	0 min	14
EXP21BV2256	NSP3(EEEV)mut	0 min	5
EXP21BV2256	NSP3(EEEV)mut	0 min	12
EXP21BV2256	NSP3(EEEV)mut	0 min	22
EXP21BV2256	NSP3(EEEV)mut	0 min	9
EXP21BV2256	NSP3(EEEV)mut	0 min	12
EXP21BV2256	NSP3(EEEV)mut	0 min	20
EXP21BV2256	NSP3(EEEV)mut	0 min	0
EXP21BV2256	NSP3(EEEV)mut	0 min	5
EXP21BV2256	NSP3(EEEV)mut	0 min	33
EXP21BV2256	NSP3(EEEV)mut	0 min	22
EXP21BV2256	NSP3(EEEV)mut	0 min	7
EXP21BV2256	NSP3(EEEV)mut	0 min	14
EXP21BV2256	NSP3(EEEV)mut	0 min	8
EXP21BV2256	NSP3(EEEV)mut	0 min	6
EXP21BV2256	NSP3(EEEV)mut	0 min	15
EXP21BV2256	NSP3(EEEV)mut	0 min	11
EXP21BV2256	NSP3(EEEV)mut	0 min	14
EXP21BV2256	NSP3(EEEV)mut	0 min	33
EXP21BV2256	NSP3(EEEV)mut	0 min	9
EXP21BV2256	NSP3(EEEV)mut	0 min	16
EXP21BV2256	NSP3(EEEV)mut	0 min	6
EXP21BV2256	NSP3(EEEV)mut	0 min	14
EXP21BV2256	NSP3(EEEV)mut	0 min	13
EXP21BV2256	NSP3(EEEV)mut	0 min	7
EXP21BV2256	NSP3(EEEV)mut	0 min	4
EXP21BV2256	NSP3(EEEV)mut	0 min	6
EXP21BV2256	NSP3(EEEV)mut	0 min	4
EXP21BV2256	NSP3(EEEV)mut	0 min	9
EXP21BV2256	NSP3(EEEV)mut	0 min	26
EXP21BV2256	NSP3(EEEV)mut	0 min	40
EXP21BV2256	NSP3(EEEV)mut	0 min	35
EXP21BV2256	NSP3(EEEV)mut	0 min	27
EXP21BV2256	NSP3(EEEV)mut	0 min	20
EXP21BV2256	NSP3(EEEV)mut	0 min	6
EXP21BV2256	NSP3(EEEV)mut	0 min	17
EXP21BV2256	NSP3(EEEV)mut	0 min	30
EXP21BV2256	NSP3(EEEV)mut	0 min	30
EXP21BV2256	NSP3(EEEV)mut	0 min	29
EXP21BV2256	NSP3(EEEV)mut	0 min	3
EXP21BV2256	NSP3(EEEV)mut	0 min	7
EXP21BV2256	NSP3(EEEV)mut	0 min	7
EXP21BV2256	NSP3(EEEV)mut	0 min	12
EXP21BV2256	NSP3(EEEV)mut	0 min	9
EXP21BV2256	NSP3(EEEV)mut	0 min	3
EXP21BV2256	NSP3(EEEV)mut	0 min	7
EXP21BV2256	NSP3(EEEV)mut	0 min	0
EXP21BV2256	NSP3(EEEV)mut	0 min	7
EXP21BV2256	NSP3(EEEV)mut	0 min	7
EXP21BV2256	NSP3(EEEV)mut	0 min	0
EXP21BV2256	NSP3(EEEV)mut	0 min	2
EXP21BV2256	NSP3(EEEV)mut	0 min	13
EXP21BV2256	NSP3(EEEV)mut	0 min	13
EXP21BV2256	NSP3(EEEV)mut	0 min	4
EXP21BV2256	NSP3(EEEV)mut	0 min	6
EXP21BV2256	NSP3(EEEV)mut	0 min	6
EXP21BV2256	NSP3(EEEV)mut	0 min	31
EXP21BV2256	NSP3(EEEV)mut	0 min	2
EXP21BV2256	NSP3(EEEV)mut	0 min	3
EXP21BV2256	NSP3(EEEV)mut	0 min	4
EXP21BV2256	NSP3(EEEV)mut	0 min	5
EXP21BV2256	NSP3(EEEV)mut	0 min	6
EXP21BV2256	NSP3(EEEV)mut	0 min	7
EXP21BV2256	NSP3(EEEV)mut	0 min	6
EXP21BV2256	NSP3(EEEV)mut	0 min	2
EXP21BV2256	NSP3(EEEV)mut	0 min	11
EXP21BV2256	NSP3(EEEV)mut	0 min	12
EXP21BV2256	NSP3(EEEV)mut	0 min	1
EXP21BV2256	NSP3(EEEV)mut	0 min	0
EXP21BV2256	NSP3(EEEV)mut	0 min	5
EXP21BV2256	NSP3(EEEV)mut	0 min	16
EXP21BV2256	NSP3(EEEV)mut	0 min	14
EXP21BV2256	NSP3(EEEV)mut	0 min	6
EXP21BV2256	NSP3(EEEV)mut	0 min	14
EXP21BV2256	NSP3(EEEV)mut	0 min	11
EXP21BV2256	NSP3(EEEV)mut	0 min	6
EXP21BV2256	NSP3(EEEV)mut	0 min	3
EXP21BV2256	NSP3(EEEV)mut	0 min	1
EXP21BV2256	NSP3(EEEV)mut	0 min	8
EXP21BV2256	NSP3(EEEV)mut	0 min	5
EXP21BV2256	NSP3(EEEV)mut	0 min	6
EXP21BV2256	NSP3(EEEV)mut	0 min	14
EXP21BV2256	NSP3(EEEV)mut	0 min	4
EXP21BV2256	NSP3(EEEV)mut	0 min	6
EXP21BV2256	NSP3(EEEV)mut	0 min	9
EXP21BV2256	NSP3(EEEV)mut	10 min	88
EXP21BV2256	NSP3(EEEV)mut	10 min	215
EXP21BV2256	NSP3(EEEV)mut	10 min	114
EXP21BV2256	NSP3(EEEV)mut	10 min	212
EXP21BV2256	NSP3(EEEV)mut	10 min	55
EXP21BV2256	NSP3(EEEV)mut	10 min	58
EXP21BV2256	NSP3(EEEV)mut	10 min	131
EXP21BV2256	NSP3(EEEV)mut	10 min	82
EXP21BV2256	NSP3(EEEV)mut	10 min	54
EXP21BV2256	NSP3(EEEV)mut	10 min	186
EXP21BV2256	NSP3(EEEV)mut	10 min	114
EXP21BV2256	NSP3(EEEV)mut	10 min	61
EXP21BV2256	NSP3(EEEV)mut	10 min	72
EXP21BV2256	NSP3(EEEV)mut	10 min	363
EXP21BV2256	NSP3(EEEV)mut	10 min	68
EXP21BV2256	NSP3(EEEV)mut	10 min	150
EXP21BV2256	NSP3(EEEV)mut	10 min	297
EXP21BV2256	NSP3(EEEV)mut	10 min	41
EXP21BV2256	NSP3(EEEV)mut	10 min	142
EXP21BV2256	NSP3(EEEV)mut	10 min	41
EXP21BV2256	NSP3(EEEV)mut	10 min	42
EXP21BV2256	NSP3(EEEV)mut	10 min	29
EXP21BV2256	NSP3(EEEV)mut	10 min	51
EXP21BV2256	NSP3(EEEV)mut	10 min	110
EXP21BV2256	NSP3(EEEV)mut	10 min	150
EXP21BV2256	NSP3(EEEV)mut	10 min	88
EXP21BV2256	NSP3(EEEV)mut	10 min	155
EXP21BV2256	NSP3(EEEV)mut	10 min	51
EXP21BV2256	NSP3(EEEV)mut	10 min	141
EXP21BV2256	NSP3(EEEV)mut	10 min	119
EXP21BV2256	NSP3(EEEV)mut	10 min	84
EXP21BV2256	NSP3(EEEV)mut	10 min	72
EXP21BV2256	NSP3(EEEV)mut	10 min	40
EXP21BV2256	NSP3(EEEV)mut	10 min	305
EXP21BV2256	NSP3(EEEV)mut	10 min	109
EXP21BV2256	NSP3(EEEV)mut	10 min	134
EXP21BV2256	NSP3(EEEV)mut	10 min	95
EXP21BV2256	NSP3(EEEV)mut	10 min	170
EXP21BV2256	NSP3(EEEV)mut	10 min	67
EXP21BV2256	NSP3(EEEV)mut	10 min	121
EXP21BV2256	NSP3(EEEV)mut	10 min	91
EXP21BV2256	NSP3(EEEV)mut	10 min	127
EXP21BV2256	NSP3(EEEV)mut	10 min	98
EXP21BV2256	NSP3(EEEV)mut	10 min	117
EXP21BV2256	NSP3(EEEV)mut	10 min	204
EXP21BV2256	NSP3(EEEV)mut	10 min	84
EXP21BV2256	NSP3(EEEV)mut	10 min	147
EXP21BV2256	NSP3(EEEV)mut	10 min	292
EXP21BV2256	NSP3(EEEV)mut	10 min	84
EXP21BV2256	NSP3(EEEV)mut	10 min	124
EXP21BV2256	NSP3(EEEV)mut	10 min	167
EXP21BV2256	NSP3(EEEV)mut	10 min	236
EXP21BV2256	NSP3(EEEV)mut	10 min	171
EXP21BV2256	NSP3(EEEV)mut	10 min	130
EXP21BV2256	NSP3(EEEV)mut	10 min	188
EXP21BV2256	NSP3(EEEV)mut	10 min	214
EXP21BV2256	NSP3(EEEV)mut	10 min	152
EXP21BV2256	NSP3(EEEV)mut	10 min	120
EXP21BV2256	NSP3(EEEV)mut	10 min	113
EXP21BV2256	NSP3(EEEV)mut	10 min	266
EXP21BV2256	NSP3(EEEV)mut	10 min	123
EXP21BV2256	NSP3(EEEV)mut	10 min	132
EXP21BV2256	NSP3(EEEV)mut	10 min	112
EXP21BV2256	NSP3(EEEV)mut	10 min	126
EXP21BV2256	NSP3(EEEV)mut	10 min	147
EXP21BV2256	NSP3(EEEV)mut	10 min	130
EXP21BV2256	NSP3(EEEV)mut	10 min	49
EXP21BV2256	NSP3(EEEV)mut	10 min	27
EXP21BV2256	NSP3(EEEV)mut	10 min	238
EXP21BV2256	NSP3(EEEV)mut	10 min	246
EXP21BV2256	NSP3(EEEV)mut	10 min	122
EXP21BV2256	NSP3(EEEV)mut	10 min	101
EXP21BV2256	NSP3(EEEV)mut	10 min	232
EXP21BV2256	NSP3(EEEV)mut	10 min	200
EXP21BV2256	NSP3(EEEV)mut	10 min	91
EXP21BV2256	NSP3(EEEV)mut	10 min	8
EXP21BV2256	NSP3(EEEV)mut	10 min	89
EXP21BV2256	NSP3(EEEV)mut	10 min	3
EXP21BV2256	NSP3(EEEV)mut	10 min	149
EXP21BV2256	NSP3(EEEV)mut	10 min	131
EXP21BV2256	NSP3(EEEV)mut	10 min	1
EXP21BV2256	NSP3(EEEV)mut	10 min	110
EXP21BV2256	NSP3(EEEV)mut	10 min	139
EXP21BV2256	NSP3(EEEV)mut	10 min	145
EXP21BV2256	NSP3(EEEV)mut	10 min	57
EXP21BV2256	NSP3(EEEV)mut	10 min	181
EXP21BV2256	NSP3(EEEV)mut	10 min	35
EXP21BV2256	NSP3(EEEV)mut	10 min	95
EXP21BV2256	NSP3(EEEV)mut	10 min	22
EXP21BV2256	NSP3(EEEV)mut	10 min	19
EXP21BV2256	NSP3(EEEV)mut	10 min	178
EXP21BV2256	NSP3(EEEV)mut	10 min	144
EXP21BV2256	NSP3(EEEV)mut	10 min	86
EXP21BV2256	NSP3(EEEV)mut	10 min	21
EXP21BV2256	NSP3(EEEV)mut	10 min	168
EXP21BV2256	NSP3(EEEV)mut	10 min	76
EXP21BV2256	NSP3(EEEV)mut	10 min	33
EXP21BV2256	NSP3(EEEV)mut	10 min	107
EXP21BV2256	NSP3(EEEV)mut	10 min	131
EXP21BV2256	NSP3(EEEV)mut	10 min	265
EXP21BV2256	NSP3(EEEV)mut	10 min	182
EXP21BV2256	NSP3(EEEV)mut	10 min	117
EXP21BV2256	NSP3(EEEV)mut	10 min	268
EXP21BV2256	NSP3(EEEV)mut	10 min	123
EXP21BV2256	NSP3(EEEV)mut	10 min	214
EXP21BV2256	NSP3(EEEV)mut	10 min	51
EXP21BV2256	NSP3(EEEV)mut	10 min	160
EXP21BV2256	NSP3(EEEV)mut	10 min	79
EXP21BV2256	NSP3(EEEV)mut	10 min	79
EXP21BV2256	NSP3(EEEV)mut	10 min	159
EXP21BV2256	NSP3(EEEV)mut	10 min	131
EXP21BV2256	NSP3(EEEV)mut	10 min	160
EXP21BV2256	NSP3(EEEV)mut	10 min	79
EXP21BV2256	NSP3(EEEV)mut	10 min	147
EXP21BV2256	NSP3(EEEV)mut	10 min	229
EXP21BV2256	NSP3(EEEV)mut	10 min	121
EXP21BV2256	NSP3(EEEV)mut	10 min	94
EXP21BV2256	NSP3(EEEV)mut	10 min	175
EXP21BV2256	NSP3(EEEV)mut	10 min	266
EXP21BV2256	NSP3(EEEV)mut	10 min	123
EXP21BV2256	NSP3(EEEV)mut	10 min	138
EXP21BV2256	NSP3(EEEV)mut	10 min	356
EXP21BV2256	NSP3(EEEV)mut	10 min	249
EXP21BV2256	NSP3(EEEV)mut	10 min	219
EXP21BV2256	NSP3(EEEV)mut	10 min	98
EXP21BV2256	NSP3(EEEV)mut	10 min	106
EXP21BV2256	NSP3(EEEV)mut	10 min	128
EXP21BV2256	NSP3(EEEV)mut	10 min	131
EXP21BV2256	NSP3(EEEV)mut	10 min	16
EXP21BV2256	NSP3(EEEV)mut	10 min	98
EXP21BV2256	NSP3(EEEV)mut	10 min	122
EXP21BV2256	NSP3(EEEV)mut	10 min	56
EXP21BV2256	NSP3(EEEV)mut	10 min	68
EXP21BV2256	NSP3(EEEV)mut	10 min	5
EXP21BV2256	NSP3(EEEV)mut	10 min	135
EXP21BV2256	NSP3(EEEV)mut	10 min	56
EXP21BV2256	NSP3(EEEV)mut	10 min	57
EXP21BV2256	NSP3(EEEV)mut	10 min	189
EXP21BV2256	NSP3(EEEV)mut	10 min	111
EXP21BV2256	NSP3(EEEV)mut	10 min	31
EXP21BV2256	NSP3(EEEV)mut	10 min	138
EXP21BV2256	NSP3(EEEV)mut	10 min	144
EXP21BV2256	NSP3(EEEV)mut	10 min	10
EXP21BV2256	NSP3(EEEV)mut	10 min	62
EXP21BV2256	NSP3(EEEV)mut	10 min	127
EXP21BV2256	NSP3(EEEV)mut	10 min	107
EXP21BV2256	NSP3(EEEV)mut	10 min	256
EXP21BV2256	NSP3(EEEV)mut	10 min	72
EXP21BV2256	NSP3(EEEV)mut	10 min	82
EXP21BV2256	NSP3(EEEV)mut	10 min	137
EXP21BV2256	NSP3(EEEV)mut	10 min	47
EXP21BV2256	NSP3(EEEV)mut	10 min	271
EXP21BV2256	NSP3(EEEV)mut	10 min	32
EXP21BV2256	NSP3(EEEV)mut	10 min	49
EXP21BV2256	NSP3(EEEV)mut	10 min	70
EXP21BV2256	NSP3(EEEV)mut	10 min	90
EXP21BV2256	NSP3(EEEV)mut	10 min	29
EXP21BV2256	NSP3(EEEV)mut	10 min	81
EXP21BV2256	NSP3(EEEV)mut	10 min	136
EXP21BV2256	NSP3(EEEV)mut	10 min	27
EXP21BV2256	NSP3(EEEV)mut	10 min	59
EXP21BV2256	NSP3(EEEV)mut	10 min	82
EXP21BV2256	NSP3(EEEV)mut	10 min	101
EXP21BV2256	NSP3(EEEV)mut	10 min	35
EXP21BV2256	NSP3(EEEV)mut	10 min	114
EXP21BV2256	NSP3(EEEV)mut	10 min	54
EXP21BV2256	NSP3(EEEV)mut	10 min	50
EXP21BV2256	NSP3(EEEV)mut	10 min	142
EXP21BV2256	NSP3(EEEV)mut	10 min	116
EXP21BV2256	NSP3(EEEV)mut	10 min	117
EXP21BV2256	NSP3(EEEV)mut	10 min	110
EXP21BV2256	NSP3(EEEV)mut	10 min	246
EXP21BV2256	NSP3(EEEV)mut	10 min	122
EXP21BV2256	NSP3(EEEV)mut	10 min	107
EXP21BV2256	NSP3(EEEV)mut	10 min	147
EXP21BV2256	NSP3(EEEV)mut	10 min	233
EXP21BV2256	NSP3(EEEV)mut	10 min	35
EXP21BV2256	NSP3(EEEV)mut	10 min	150
EXP21BV2256	NSP3(EEEV)mut	10 min	132
EXP21BV2256	NSP3(EEEV)mut	10 min	129
EXP21BV2256	NSP3(EEEV)mut	10 min	82
EXP21BV2256	NSP3(EEEV)mut	10 min	95
EXP21BV2256	NSP3(EEEV)mut	10 min	64
EXP21BV2256	NSP3(EEEV)mut	10 min	147
EXP21BV2256	NSP3(EEEV)mut	10 min	32
EXP21BV2256	NSP3(EEEV)mut	10 min	22
EXP21BV2256	NSP3(EEEV)mut	10 min	115
EXP21BV2256	NSP3(EEEV)mut	10 min	54
EXP21BV2256	NSP3(EEEV)mut	10 min	114
EXP21BV2256	NSP3(EEEV)mut	10 min	99
EXP21BV2256	NSP3(EEEV)mut	10 min	97
EXP21BV2256	NSP3(EEEV)mut	10 min	106
EXP21BV2256	NSP3(EEEV)mut	10 min	31
EXP21BV2256	NSP3(EEEV)mut	10 min	232
EXP21BV2256	NSP3(EEEV)mut	10 min	71
EXP21BV2256	NSP3(EEEV)mut	10 min	47
EXP21BV2256	NSP3(EEEV)mut	10 min	96
EXP21BV2256	NSP3(EEEV)mut	10 min	119
EXP21BV2256	NSP3(EEEV)mut	10 min	44
EXP21BV2256	NSP3(EEEV)mut	10 min	6
EXP21BV2256	NSP3(EEEV)mut	10 min	154
EXP21BV2256	NSP3(EEEV)mut	10 min	47
EXP21BV2256	NSP3(EEEV)mut	10 min	161
EXP21BV2256	NSP3(EEEV)mut	10 min	101
EXP21BV2256	NSP3(EEEV)mut	10 min	31
EXP21BV2256	NSP3(EEEV)mut	10 min	94
EXP21BV2256	NSP3(EEEV)mut	10 min	143
EXP21BV2256	NSP3(EEEV)mut	10 min	135
EXP21BV2256	NSP3(EEEV)mut	10 min	397
EXP21BV2256	NSP3(EEEV)mut	10 min	204
EXP21BV2256	NSP3(EEEV)mut	10 min	182
EXP21BV2256	NSP3(EEEV)mut	10 min	62
EXP21BV2256	NSP3(EEEV)mut	10 min	202
EXP21BV2256	NSP3(EEEV)mut	10 min	101
EXP21BV2256	NSP3(EEEV)mut	10 min	87
EXP21BV2256	NSP3(EEEV)mut	10 min	177
EXP21BV2256	NSP3(EEEV)mut	10 min	268
EXP21BV2256	NSP3(EEEV)mut	10 min	107
EXP21BV2256	NSP3(EEEV)mut	10 min	155
EXP21BV2256	NSP3(EEEV)mut	10 min	355
EXP21BV2256	NSP3(EEEV)mut	10 min	49
EXP21BV2256	NSP3(EEEV)mut	10 min	341
EXP21BV2256	NSP3(EEEV)mut	10 min	47
EXP21BV2256	NSP3(EEEV)mut	10 min	108
EXP21BV2256	NSP3(EEEV)mut	10 min	111
EXP21BV2256	NSP3(EEEV)mut	10 min	155
EXP21BV2256	NSP3(EEEV)mut	10 min	117
EXP21BV2256	NSP3(EEEV)mut	10 min	60
EXP21BV2256	NSP3(EEEV)mut	10 min	181
EXP21BV2256	NSP3(EEEV)mut	10 min	122
EXP21BV2256	NSP3(EEEV)mut	10 min	105
EXP21BV2256	NSP3(EEEV)mut	10 min	139
EXP21BV2256	NSP3(EEEV)mut	10 min	75
EXP21BV2256	NSP3(EEEV)mut	10 min	21
EXP21BV2256	NSP3(EEEV)mut	10 min	162
EXP21BV2256	NSP3(EEEV)mut	10 min	168
EXP21BV2256	NSP3(EEEV)mut	10 min	39
EXP21BV2256	NSP3(EEEV)mut	60 min	35
EXP21BV2256	NSP3(EEEV)mut	60 min	57
EXP21BV2256	NSP3(EEEV)mut	60 min	125
EXP21BV2256	NSP3(EEEV)mut	60 min	31
EXP21BV2256	NSP3(EEEV)mut	60 min	10
EXP21BV2256	NSP3(EEEV)mut	60 min	27
EXP21BV2256	NSP3(EEEV)mut	60 min	21
EXP21BV2256	NSP3(EEEV)mut	60 min	27
EXP21BV2256	NSP3(EEEV)mut	60 min	37
EXP21BV2256	NSP3(EEEV)mut	60 min	69
EXP21BV2256	NSP3(EEEV)mut	60 min	22
EXP21BV2256	NSP3(EEEV)mut	60 min	55
EXP21BV2256	NSP3(EEEV)mut	60 min	36
EXP21BV2256	NSP3(EEEV)mut	60 min	16
EXP21BV2256	NSP3(EEEV)mut	60 min	22
EXP21BV2256	NSP3(EEEV)mut	60 min	48
EXP21BV2256	NSP3(EEEV)mut	60 min	26
EXP21BV2256	NSP3(EEEV)mut	60 min	2
EXP21BV2256	NSP3(EEEV)mut	60 min	37
EXP21BV2256	NSP3(EEEV)mut	60 min	27
EXP21BV2256	NSP3(EEEV)mut	60 min	26
EXP21BV2256	NSP3(EEEV)mut	60 min	14
EXP21BV2256	NSP3(EEEV)mut	60 min	45
EXP21BV2256	NSP3(EEEV)mut	60 min	3
EXP21BV2256	NSP3(EEEV)mut	60 min	6
EXP21BV2256	NSP3(EEEV)mut	60 min	19
EXP21BV2256	NSP3(EEEV)mut	60 min	16
EXP21BV2256	NSP3(EEEV)mut	60 min	17
EXP21BV2256	NSP3(EEEV)mut	60 min	12
EXP21BV2256	NSP3(EEEV)mut	60 min	156
EXP21BV2256	NSP3(EEEV)mut	60 min	10
EXP21BV2256	NSP3(EEEV)mut	60 min	18
EXP21BV2256	NSP3(EEEV)mut	60 min	6
EXP21BV2256	NSP3(EEEV)mut	60 min	55
EXP21BV2256	NSP3(EEEV)mut	60 min	37
EXP21BV2256	NSP3(EEEV)mut	60 min	43
EXP21BV2256	NSP3(EEEV)mut	60 min	29
EXP21BV2256	NSP3(EEEV)mut	60 min	30
EXP21BV2256	NSP3(EEEV)mut	60 min	55
EXP21BV2256	NSP3(EEEV)mut	60 min	60
EXP21BV2256	NSP3(EEEV)mut	60 min	66
EXP21BV2256	NSP3(EEEV)mut	60 min	168
EXP21BV2256	NSP3(EEEV)mut	60 min	212
EXP21BV2256	NSP3(EEEV)mut	60 min	193
EXP21BV2256	NSP3(EEEV)mut	60 min	231
EXP21BV2256	NSP3(EEEV)mut	60 min	160
EXP21BV2256	NSP3(EEEV)mut	60 min	61
EXP21BV2256	NSP3(EEEV)mut	60 min	123
EXP21BV2256	NSP3(EEEV)mut	60 min	21
EXP21BV2256	NSP3(EEEV)mut	60 min	45
EXP21BV2256	NSP3(EEEV)mut	60 min	96
EXP21BV2256	NSP3(EEEV)mut	60 min	30
EXP21BV2256	NSP3(EEEV)mut	60 min	18
EXP21BV2256	NSP3(EEEV)mut	60 min	41
EXP21BV2256	NSP3(EEEV)mut	60 min	47
EXP21BV2256	NSP3(EEEV)mut	60 min	15
EXP21BV2256	NSP3(EEEV)mut	60 min	12
EXP21BV2256	NSP3(EEEV)mut	60 min	16
EXP21BV2256	NSP3(EEEV)mut	60 min	40
EXP21BV2256	NSP3(EEEV)mut	60 min	54
EXP21BV2256	NSP3(EEEV)mut	60 min	25
EXP21BV2256	NSP3(EEEV)mut	60 min	12
EXP21BV2256	NSP3(EEEV)mut	60 min	71
EXP21BV2256	NSP3(EEEV)mut	60 min	19
EXP21BV2256	NSP3(EEEV)mut	60 min	60
EXP21BV2256	NSP3(EEEV)mut	60 min	25
EXP21BV2256	NSP3(EEEV)mut	60 min	49
EXP21BV2256	NSP3(EEEV)mut	60 min	8
EXP21BV2256	NSP3(EEEV)mut	60 min	20
EXP21BV2256	NSP3(EEEV)mut	60 min	6
EXP21BV2256	NSP3(EEEV)mut	60 min	56
EXP21BV2256	NSP3(EEEV)mut	60 min	54
EXP21BV2256	NSP3(EEEV)mut	60 min	25
EXP21BV2256	NSP3(EEEV)mut	60 min	12
EXP21BV2256	NSP3(EEEV)mut	60 min	44
EXP21BV2256	NSP3(EEEV)mut	60 min	22
EXP21BV2256	NSP3(EEEV)mut	60 min	26
EXP21BV2256	NSP3(EEEV)mut	60 min	39
EXP21BV2256	NSP3(EEEV)mut	60 min	17
EXP21BV2256	NSP3(EEEV)mut	60 min	28
EXP21BV2256	NSP3(EEEV)mut	60 min	24
EXP21BV2256	NSP3(EEEV)mut	60 min	43
EXP21BV2256	NSP3(EEEV)mut	60 min	12
EXP21BV2256	NSP3(EEEV)mut	60 min	61
EXP21BV2256	NSP3(EEEV)mut	60 min	48
EXP21BV2256	NSP3(EEEV)mut	60 min	75
EXP21BV2256	NSP3(EEEV)mut	60 min	92
EXP21BV2256	NSP3(EEEV)mut	60 min	37
EXP21BV2256	NSP3(EEEV)mut	60 min	42
EXP21BV2256	NSP3(EEEV)mut	60 min	27
EXP21BV2256	NSP3(EEEV)mut	60 min	30
EXP21BV2256	NSP3(EEEV)mut	60 min	121
EXP21BV2256	NSP3(EEEV)mut	60 min	102
EXP21BV2256	NSP3(EEEV)mut	60 min	198
EXP21BV2256	NSP3(EEEV)mut	60 min	63
EXP21BV2256	NSP3(EEEV)mut	60 min	63
EXP21BV2256	NSP3(EEEV)mut	60 min	28
EXP21BV2256	NSP3(EEEV)mut	60 min	24
EXP21BV2256	NSP3(EEEV)mut	60 min	31
EXP21BV2256	NSP3(EEEV)mut	60 min	209
EXP21BV2256	NSP3(EEEV)mut	60 min	19
EXP21BV2256	NSP3(EEEV)mut	60 min	116
EXP21BV2256	NSP3(EEEV)mut	60 min	64
EXP21BV2256	NSP3(EEEV)mut	60 min	24
EXP21BV2256	NSP3(EEEV)mut	60 min	47
EXP21BV2256	NSP3(EEEV)mut	60 min	19
EXP21BV2256	NSP3(EEEV)mut	60 min	18
EXP21BV2256	NSP3(EEEV)mut	60 min	0
EXP21BV2256	NSP3(EEEV)mut	60 min	16
EXP21BV2256	NSP3(EEEV)mut	60 min	172
EXP21BV2256	NSP3(EEEV)mut	60 min	73
EXP21BV2256	NSP3(EEEV)mut	60 min	43
EXP21BV2256	NSP3(EEEV)mut	60 min	25
EXP21BV2256	NSP3(EEEV)mut	60 min	60
EXP21BV2256	NSP3(EEEV)mut	60 min	56
EXP21BV2256	NSP3(EEEV)mut	60 min	55
EXP21BV2256	NSP3(EEEV)mut	60 min	147
EXP21BV2256	NSP3(EEEV)mut	60 min	58
EXP21BV2256	NSP3(EEEV)mut	60 min	48
EXP21BV2256	NSP3(EEEV)mut	60 min	172
EXP21BV2256	NSP3(EEEV)mut	60 min	51
EXP21BV2256	NSP3(EEEV)mut	60 min	103
EXP21BV2256	NSP3(EEEV)mut	60 min	105
EXP21BV2256	NSP3(EEEV)mut	60 min	66
EXP21BV2256	NSP3(EEEV)mut	60 min	50
EXP21BV2256	NSP3(EEEV)mut	60 min	23
EXP21BV2256	NSP3(EEEV)mut	60 min	49
EXP21BV2256	NSP3(EEEV)mut	60 min	17
EXP21BV2256	NSP3(EEEV)mut	60 min	58
EXP21BV2256	NSP3(EEEV)mut	60 min	39
EXP21BV2256	NSP3(EEEV)mut	60 min	5
EXP21BV2256	NSP3(EEEV)mut	60 min	20
EXP21BV2256	NSP3(EEEV)mut	60 min	8
EXP21BV2256	NSP3(EEEV)mut	60 min	98
EXP21BV2256	NSP3(EEEV)mut	60 min	189
EXP21BV2256	NSP3(EEEV)mut	60 min	43
EXP21BV2256	NSP3(EEEV)mut	60 min	345
EXP21BV2256	NSP3(EEEV)mut	60 min	198
EXP21BV2256	NSP3(EEEV)mut	60 min	1
EXP21BV2256	NSP3(EEEV)mut	60 min	75
EXP21BV2256	NSP3(EEEV)mut	60 min	79
EXP21BV2256	NSP3(EEEV)mut	60 min	106
EXP21BV2256	NSP3(EEEV)mut	60 min	392
EXP21BV2256	NSP3(EEEV)mut	60 min	95
EXP21BV2256	NSP3(EEEV)mut	60 min	143
EXP21BV2256	NSP3(EEEV)mut	60 min	65
EXP21BV2256	NSP3(EEEV)mut	60 min	193
EXP21BV2256	NSP3(EEEV)mut	60 min	231
EXP21BV2256	NSP3(EEEV)mut	60 min	67
EXP21BV2256	NSP3(EEEV)mut	60 min	58
EXP21BV2256	NSP3(EEEV)mut	60 min	82
EXP21BV2256	NSP3(EEEV)mut	60 min	151
EXP21BV2256	NSP3(EEEV)mut	60 min	48
EXP21BV2256	NSP3(EEEV)mut	60 min	73
EXP21BV2256	NSP3(EEEV)mut	60 min	78
EXP21BV2256	NSP3(EEEV)mut	60 min	44
EXP21BV2256	NSP3(EEEV)mut	60 min	50
EXP21BV2256	NSP3(EEEV)mut	60 min	114
EXP21BV2256	NSP3(EEEV)mut	60 min	19
EXP21BV2256	NSP3(EEEV)mut	60 min	44
EXP21BV2256	NSP3(EEEV)mut	60 min	31
EXP21BV2256	NSP3(EEEV)mut	60 min	33
EXP21BV2256	NSP3(EEEV)mut	60 min	125
EXP21BV2256	NSP3(EEEV)mut	60 min	150
EXP21BV2256	NSP3(EEEV)mut	60 min	45
EXP21BV2256	NSP3(EEEV)mut	60 min	71
EXP21BV2256	NSP3(EEEV)mut	60 min	107
EXP21BV2256	NSP3(EEEV)mut	60 min	54
EXP21BV2256	NSP3(EEEV)mut	60 min	26
EXP21BV2256	NSP3(EEEV)mut	60 min	78
EXP21BV2256	NSP3(EEEV)mut	60 min	57
EXP21BV2256	NSP3(EEEV)mut	60 min	148
EXP21BV2256	NSP3(EEEV)mut	60 min	29
EXP21BV2256	Mock transfection	0 min	13
EXP21BV2256	Mock transfection	0 min	2
EXP21BV2256	Mock transfection	0 min	9
EXP21BV2256	Mock transfection	0 min	13
EXP21BV2256	Mock transfection	0 min	13
EXP21BV2256	Mock transfection	0 min	14
EXP21BV2256	Mock transfection	0 min	9
EXP21BV2256	Mock transfection	0 min	12
EXP21BV2256	Mock transfection	0 min	4
EXP21BV2256	Mock transfection	0 min	5
EXP21BV2256	Mock transfection	0 min	19
EXP21BV2256	Mock transfection	0 min	5
EXP21BV2256	Mock transfection	0 min	5
EXP21BV2256	Mock transfection	0 min	16
EXP21BV2256	Mock transfection	0 min	1
EXP21BV2256	Mock transfection	0 min	10
EXP21BV2256	Mock transfection	0 min	6
EXP21BV2256	Mock transfection	0 min	13
EXP21BV2256	Mock transfection	0 min	5
EXP21BV2256	Mock transfection	0 min	0
EXP21BV2256	Mock transfection	0 min	17
EXP21BV2256	Mock transfection	0 min	18
EXP21BV2256	Mock transfection	0 min	4
EXP21BV2256	Mock transfection	0 min	7
EXP21BV2256	Mock transfection	0 min	1
EXP21BV2256	Mock transfection	0 min	4
EXP21BV2256	Mock transfection	0 min	2
EXP21BV2256	Mock transfection	0 min	1
EXP21BV2256	Mock transfection	0 min	0
EXP21BV2256	Mock transfection	0 min	5
EXP21BV2256	Mock transfection	0 min	7
EXP21BV2256	Mock transfection	0 min	4
EXP21BV2256	Mock transfection	0 min	12
EXP21BV2256	Mock transfection	0 min	5
EXP21BV2256	Mock transfection	0 min	9
EXP21BV2256	Mock transfection	0 min	5
EXP21BV2256	Mock transfection	0 min	4
EXP21BV2256	Mock transfection	0 min	3
EXP21BV2256	Mock transfection	0 min	14
EXP21BV2256	Mock transfection	0 min	2
EXP21BV2256	Mock transfection	0 min	12
EXP21BV2256	Mock transfection	0 min	3
EXP21BV2256	Mock transfection	0 min	5
EXP21BV2256	Mock transfection	0 min	6
EXP21BV2256	Mock transfection	0 min	8
EXP21BV2256	Mock transfection	0 min	5
EXP21BV2256	Mock transfection	0 min	3
EXP21BV2256	Mock transfection	0 min	3
EXP21BV2256	Mock transfection	0 min	10
EXP21BV2256	Mock transfection	0 min	3
EXP21BV2256	Mock transfection	0 min	8
EXP21BV2256	Mock transfection	0 min	4
EXP21BV2256	Mock transfection	0 min	0
EXP21BV2256	Mock transfection	0 min	5
EXP21BV2256	Mock transfection	0 min	7
EXP21BV2256	Mock transfection	0 min	6
EXP21BV2256	Mock transfection	0 min	6
EXP21BV2256	Mock transfection	0 min	0
EXP21BV2256	Mock transfection	0 min	2
EXP21BV2256	Mock transfection	0 min	0
EXP21BV2256	Mock transfection	0 min	19
EXP21BV2256	Mock transfection	0 min	7
EXP21BV2256	Mock transfection	0 min	3
EXP21BV2256	Mock transfection	0 min	8
EXP21BV2256	Mock transfection	0 min	10
EXP21BV2256	Mock transfection	0 min	12
EXP21BV2256	Mock transfection	0 min	8
EXP21BV2256	Mock transfection	0 min	11
EXP21BV2256	Mock transfection	0 min	7
EXP21BV2256	Mock transfection	0 min	17
EXP21BV2256	Mock transfection	0 min	12
EXP21BV2256	Mock transfection	0 min	12
EXP21BV2256	Mock transfection	0 min	13
EXP21BV2256	Mock transfection	0 min	13
EXP21BV2256	Mock transfection	0 min	8
EXP21BV2256	Mock transfection	0 min	12
EXP21BV2256	Mock transfection	0 min	5
EXP21BV2256	Mock transfection	0 min	14
EXP21BV2256	Mock transfection	0 min	4
EXP21BV2256	Mock transfection	0 min	7
EXP21BV2256	Mock transfection	0 min	1
EXP21BV2256	Mock transfection	0 min	6
EXP21BV2256	Mock transfection	0 min	14
EXP21BV2256	Mock transfection	0 min	13
EXP21BV2256	Mock transfection	0 min	2
EXP21BV2256	Mock transfection	0 min	10
EXP21BV2256	Mock transfection	0 min	8
EXP21BV2256	Mock transfection	0 min	2
EXP21BV2256	Mock transfection	0 min	18
EXP21BV2256	Mock transfection	0 min	2
EXP21BV2256	Mock transfection	0 min	10
EXP21BV2256	Mock transfection	0 min	6
EXP21BV2256	Mock transfection	0 min	0
EXP21BV2256	Mock transfection	0 min	1
EXP21BV2256	Mock transfection	0 min	1
EXP21BV2256	Mock transfection	0 min	1
EXP21BV2256	Mock transfection	0 min	15
EXP21BV2256	Mock transfection	0 min	2
EXP21BV2256	Mock transfection	0 min	7
EXP21BV2256	Mock transfection	0 min	2
EXP21BV2256	Mock transfection	0 min	4
EXP21BV2256	Mock transfection	0 min	4
EXP21BV2256	Mock transfection	0 min	8
EXP21BV2256	Mock transfection	0 min	6
EXP21BV2256	Mock transfection	0 min	8
EXP21BV2256	Mock transfection	0 min	16
EXP21BV2256	Mock transfection	0 min	15
EXP21BV2256	Mock transfection	0 min	9
EXP21BV2256	Mock transfection	0 min	3
EXP21BV2256	Mock transfection	0 min	7
EXP21BV2256	Mock transfection	0 min	5
EXP21BV2256	Mock transfection	0 min	14
EXP21BV2256	Mock transfection	0 min	0
EXP21BV2256	Mock transfection	0 min	1
EXP21BV2256	Mock transfection	0 min	17
EXP21BV2256	Mock transfection	0 min	4
EXP21BV2256	Mock transfection	0 min	11
EXP21BV2256	Mock transfection	0 min	2
EXP21BV2256	Mock transfection	0 min	4
EXP21BV2256	Mock transfection	0 min	6
EXP21BV2256	Mock transfection	0 min	24
EXP21BV2256	Mock transfection	0 min	7
EXP21BV2256	Mock transfection	0 min	15
EXP21BV2256	Mock transfection	0 min	1
EXP21BV2256	Mock transfection	0 min	2
EXP21BV2256	Mock transfection	0 min	19
EXP21BV2256	Mock transfection	0 min	9
EXP21BV2256	Mock transfection	0 min	2
EXP21BV2256	Mock transfection	0 min	1
EXP21BV2256	Mock transfection	0 min	12
EXP21BV2256	Mock transfection	0 min	11
EXP21BV2256	Mock transfection	0 min	7
EXP21BV2256	Mock transfection	0 min	10
EXP21BV2256	Mock transfection	0 min	16
EXP21BV2256	Mock transfection	0 min	2
EXP21BV2256	Mock transfection	0 min	13
EXP21BV2256	Mock transfection	0 min	8
EXP21BV2256	Mock transfection	0 min	1
EXP21BV2256	Mock transfection	0 min	4
EXP21BV2256	Mock transfection	0 min	12
EXP21BV2256	Mock transfection	0 min	4
EXP21BV2256	Mock transfection	0 min	21
EXP21BV2256	Mock transfection	0 min	7
EXP21BV2256	Mock transfection	0 min	4
EXP21BV2256	Mock transfection	0 min	10
EXP21BV2256	Mock transfection	0 min	11
EXP21BV2256	Mock transfection	0 min	4
EXP21BV2256	Mock transfection	0 min	17
EXP21BV2256	Mock transfection	0 min	1
EXP21BV2256	Mock transfection	0 min	5
EXP21BV2256	Mock transfection	0 min	0
EXP21BV2256	Mock transfection	0 min	3
EXP21BV2256	Mock transfection	0 min	20
EXP21BV2256	Mock transfection	0 min	1
EXP21BV2256	Mock transfection	0 min	4
EXP21BV2256	Mock transfection	0 min	12
EXP21BV2256	Mock transfection	0 min	6
EXP21BV2256	Mock transfection	0 min	6
EXP21BV2256	Mock transfection	0 min	4
EXP21BV2256	Mock transfection	0 min	13
EXP21BV2256	Mock transfection	0 min	10
EXP21BV2256	Mock transfection	0 min	6
EXP21BV2256	Mock transfection	0 min	7
EXP21BV2256	Mock transfection	0 min	3
EXP21BV2256	Mock transfection	0 min	9
EXP21BV2256	Mock transfection	0 min	8
EXP21BV2256	Mock transfection	0 min	15
EXP21BV2256	Mock transfection	0 min	17
EXP21BV2256	Mock transfection	0 min	6
EXP21BV2256	Mock transfection	0 min	8
EXP21BV2256	Mock transfection	0 min	14
EXP21BV2256	Mock transfection	0 min	11
EXP21BV2256	Mock transfection	0 min	13
EXP21BV2256	Mock transfection	0 min	16
EXP21BV2256	Mock transfection	0 min	22
EXP21BV2256	Mock transfection	0 min	18
EXP21BV2256	Mock transfection	0 min	3
EXP21BV2256	Mock transfection	0 min	12
EXP21BV2256	Mock transfection	0 min	12
EXP21BV2256	Mock transfection	0 min	13
EXP21BV2256	Mock transfection	0 min	28
EXP21BV2256	Mock transfection	0 min	8
EXP21BV2256	Mock transfection	0 min	23
EXP21BV2256	Mock transfection	0 min	14
EXP21BV2256	Mock transfection	0 min	9
EXP21BV2256	Mock transfection	0 min	12
EXP21BV2256	Mock transfection	0 min	33
EXP21BV2256	Mock transfection	0 min	14
EXP21BV2256	Mock transfection	0 min	8
EXP21BV2256	Mock transfection	0 min	5
EXP21BV2256	Mock transfection	0 min	15
EXP21BV2256	Mock transfection	0 min	14
EXP21BV2256	Mock transfection	0 min	2
EXP21BV2256	Mock transfection	0 min	1
EXP21BV2256	Mock transfection	0 min	11
EXP21BV2256	Mock transfection	0 min	18
EXP21BV2256	Mock transfection	0 min	12
EXP21BV2256	Mock transfection	0 min	10
EXP21BV2256	Mock transfection	0 min	6
EXP21BV2256	Mock transfection	0 min	10
EXP21BV2256	Mock transfection	0 min	24
EXP21BV2256	Mock transfection	0 min	7
EXP21BV2256	Mock transfection	0 min	24
EXP21BV2256	Mock transfection	0 min	3
EXP21BV2256	Mock transfection	0 min	19
EXP21BV2256	Mock transfection	0 min	1
EXP21BV2256	Mock transfection	0 min	0
EXP21BV2256	Mock transfection	0 min	15
EXP21BV2256	Mock transfection	0 min	12
EXP21BV2256	Mock transfection	0 min	0
EXP21BV2256	Mock transfection	0 min	13
EXP21BV2256	Mock transfection	0 min	1
EXP21BV2256	Mock transfection	0 min	35
EXP21BV2256	Mock transfection	0 min	6
EXP21BV2256	Mock transfection	0 min	4
EXP21BV2256	Mock transfection	0 min	14
EXP21BV2256	Mock transfection	0 min	3
EXP21BV2256	Mock transfection	0 min	11
EXP21BV2256	Mock transfection	0 min	7
EXP21BV2256	Mock transfection	0 min	13
EXP21BV2256	Mock transfection	0 min	4
EXP21BV2256	Mock transfection	0 min	19
EXP21BV2256	Mock transfection	0 min	17
EXP21BV2256	Mock transfection	0 min	12
EXP21BV2256	Mock transfection	0 min	3
EXP21BV2256	Mock transfection	0 min	19
EXP21BV2256	Mock transfection	0 min	15
EXP21BV2256	Mock transfection	0 min	3
EXP21BV2256	Mock transfection	0 min	8
EXP21BV2256	Mock transfection	0 min	14
EXP21BV2256	Mock transfection	0 min	10
EXP21BV2256	Mock transfection	0 min	4
EXP21BV2256	Mock transfection	0 min	3
EXP21BV2256	Mock transfection	0 min	12
EXP21BV2256	Mock transfection	0 min	13
EXP21BV2256	Mock transfection	0 min	12
EXP21BV2256	Mock transfection	0 min	35
EXP21BV2256	Mock transfection	0 min	27
EXP21BV2256	Mock transfection	0 min	11
EXP21BV2256	Mock transfection	0 min	17
EXP21BV2256	Mock transfection	0 min	16
EXP21BV2256	Mock transfection	0 min	13
EXP21BV2256	Mock transfection	0 min	20
EXP21BV2256	Mock transfection	10 min	154
EXP21BV2256	Mock transfection	10 min	389
EXP21BV2256	Mock transfection	10 min	383
EXP21BV2256	Mock transfection	10 min	105
EXP21BV2256	Mock transfection	10 min	134
EXP21BV2256	Mock transfection	10 min	132
EXP21BV2256	Mock transfection	10 min	253
EXP21BV2256	Mock transfection	10 min	203
EXP21BV2256	Mock transfection	10 min	185
EXP21BV2256	Mock transfection	10 min	285
EXP21BV2256	Mock transfection	10 min	51
EXP21BV2256	Mock transfection	10 min	101
EXP21BV2256	Mock transfection	10 min	75
EXP21BV2256	Mock transfection	10 min	180
EXP21BV2256	Mock transfection	10 min	124
EXP21BV2256	Mock transfection	10 min	269
EXP21BV2256	Mock transfection	10 min	117
EXP21BV2256	Mock transfection	10 min	412
EXP21BV2256	Mock transfection	10 min	108
EXP21BV2256	Mock transfection	10 min	630
EXP21BV2256	Mock transfection	10 min	141
EXP21BV2256	Mock transfection	10 min	128
EXP21BV2256	Mock transfection	10 min	149
EXP21BV2256	Mock transfection	10 min	285
EXP21BV2256	Mock transfection	10 min	141
EXP21BV2256	Mock transfection	10 min	349
EXP21BV2256	Mock transfection	10 min	73
EXP21BV2256	Mock transfection	10 min	70
EXP21BV2256	Mock transfection	10 min	225
EXP21BV2256	Mock transfection	10 min	63
EXP21BV2256	Mock transfection	10 min	129
EXP21BV2256	Mock transfection	10 min	228
EXP21BV2256	Mock transfection	10 min	86
EXP21BV2256	Mock transfection	10 min	195
EXP21BV2256	Mock transfection	10 min	50
EXP21BV2256	Mock transfection	10 min	226
EXP21BV2256	Mock transfection	10 min	176
EXP21BV2256	Mock transfection	10 min	78
EXP21BV2256	Mock transfection	10 min	141
EXP21BV2256	Mock transfection	10 min	86
EXP21BV2256	Mock transfection	10 min	166
EXP21BV2256	Mock transfection	10 min	290
EXP21BV2256	Mock transfection	10 min	84
EXP21BV2256	Mock transfection	10 min	101
EXP21BV2256	Mock transfection	10 min	112
EXP21BV2256	Mock transfection	10 min	133
EXP21BV2256	Mock transfection	10 min	130
EXP21BV2256	Mock transfection	10 min	155
EXP21BV2256	Mock transfection	10 min	179
EXP21BV2256	Mock transfection	10 min	368
EXP21BV2256	Mock transfection	10 min	64
EXP21BV2256	Mock transfection	10 min	65
EXP21BV2256	Mock transfection	10 min	190
EXP21BV2256	Mock transfection	10 min	96
EXP21BV2256	Mock transfection	10 min	143
EXP21BV2256	Mock transfection	10 min	120
EXP21BV2256	Mock transfection	10 min	77
EXP21BV2256	Mock transfection	10 min	304
EXP21BV2256	Mock transfection	10 min	107
EXP21BV2256	Mock transfection	10 min	104
EXP21BV2256	Mock transfection	10 min	127
EXP21BV2256	Mock transfection	10 min	196
EXP21BV2256	Mock transfection	10 min	85
EXP21BV2256	Mock transfection	10 min	208
EXP21BV2256	Mock transfection	10 min	120
EXP21BV2256	Mock transfection	10 min	154
EXP21BV2256	Mock transfection	10 min	161
EXP21BV2256	Mock transfection	10 min	163
EXP21BV2256	Mock transfection	10 min	124
EXP21BV2256	Mock transfection	10 min	358
EXP21BV2256	Mock transfection	10 min	263
EXP21BV2256	Mock transfection	10 min	102
EXP21BV2256	Mock transfection	10 min	162
EXP21BV2256	Mock transfection	10 min	61
EXP21BV2256	Mock transfection	10 min	318
EXP21BV2256	Mock transfection	10 min	102
EXP21BV2256	Mock transfection	10 min	170
EXP21BV2256	Mock transfection	10 min	217
EXP21BV2256	Mock transfection	10 min	188
EXP21BV2256	Mock transfection	10 min	73
EXP21BV2256	Mock transfection	10 min	204
EXP21BV2256	Mock transfection	10 min	215
EXP21BV2256	Mock transfection	10 min	358
EXP21BV2256	Mock transfection	10 min	200
EXP21BV2256	Mock transfection	10 min	112
EXP21BV2256	Mock transfection	10 min	244
EXP21BV2256	Mock transfection	10 min	275
EXP21BV2256	Mock transfection	10 min	70
EXP21BV2256	Mock transfection	10 min	80
EXP21BV2256	Mock transfection	10 min	11
EXP21BV2256	Mock transfection	10 min	198
EXP21BV2256	Mock transfection	10 min	288
EXP21BV2256	Mock transfection	10 min	86
EXP21BV2256	Mock transfection	10 min	133
EXP21BV2256	Mock transfection	10 min	245
EXP21BV2256	Mock transfection	10 min	95
EXP21BV2256	Mock transfection	10 min	436
EXP21BV2256	Mock transfection	10 min	49
EXP21BV2256	Mock transfection	10 min	92
EXP21BV2256	Mock transfection	10 min	402
EXP21BV2256	Mock transfection	10 min	92
EXP21BV2256	Mock transfection	10 min	300
EXP21BV2256	Mock transfection	10 min	122
EXP21BV2256	Mock transfection	10 min	277
EXP21BV2256	Mock transfection	10 min	214
EXP21BV2256	Mock transfection	10 min	252
EXP21BV2256	Mock transfection	10 min	158
EXP21BV2256	Mock transfection	10 min	194
EXP21BV2256	Mock transfection	10 min	95
EXP21BV2256	Mock transfection	10 min	213
EXP21BV2256	Mock transfection	10 min	130
EXP21BV2256	Mock transfection	10 min	132
EXP21BV2256	Mock transfection	10 min	197
EXP21BV2256	Mock transfection	10 min	272
EXP21BV2256	Mock transfection	10 min	114
EXP21BV2256	Mock transfection	10 min	158
EXP21BV2256	Mock transfection	10 min	238
EXP21BV2256	Mock transfection	10 min	389
EXP21BV2256	Mock transfection	10 min	198
EXP21BV2256	Mock transfection	10 min	176
EXP21BV2256	Mock transfection	10 min	408
EXP21BV2256	Mock transfection	10 min	82
EXP21BV2256	Mock transfection	10 min	142
EXP21BV2256	Mock transfection	10 min	314
EXP21BV2256	Mock transfection	10 min	223
EXP21BV2256	Mock transfection	10 min	159
EXP21BV2256	Mock transfection	10 min	249
EXP21BV2256	Mock transfection	10 min	73
EXP21BV2256	Mock transfection	10 min	107
EXP21BV2256	Mock transfection	10 min	199
EXP21BV2256	Mock transfection	10 min	274
EXP21BV2256	Mock transfection	10 min	193
EXP21BV2256	Mock transfection	10 min	208
EXP21BV2256	Mock transfection	10 min	193
EXP21BV2256	Mock transfection	10 min	187
EXP21BV2256	Mock transfection	10 min	184
EXP21BV2256	Mock transfection	10 min	195
EXP21BV2256	Mock transfection	10 min	97
EXP21BV2256	Mock transfection	10 min	272
EXP21BV2256	Mock transfection	10 min	106
EXP21BV2256	Mock transfection	10 min	259
EXP21BV2256	Mock transfection	10 min	118
EXP21BV2256	Mock transfection	10 min	144
EXP21BV2256	Mock transfection	10 min	192
EXP21BV2256	Mock transfection	10 min	140
EXP21BV2256	Mock transfection	10 min	138
EXP21BV2256	Mock transfection	10 min	158
EXP21BV2256	Mock transfection	10 min	193
EXP21BV2256	Mock transfection	10 min	379
EXP21BV2256	Mock transfection	10 min	51
EXP21BV2256	Mock transfection	10 min	217
EXP21BV2256	Mock transfection	10 min	291
EXP21BV2256	Mock transfection	10 min	74
EXP21BV2256	Mock transfection	10 min	70
EXP21BV2256	Mock transfection	10 min	182
EXP21BV2256	Mock transfection	10 min	186
EXP21BV2256	Mock transfection	10 min	122
EXP21BV2256	Mock transfection	10 min	159
EXP21BV2256	Mock transfection	10 min	87
EXP21BV2256	Mock transfection	10 min	206
EXP21BV2256	Mock transfection	10 min	161
EXP21BV2256	Mock transfection	10 min	34
EXP21BV2256	Mock transfection	10 min	93
EXP21BV2256	Mock transfection	10 min	246
EXP21BV2256	Mock transfection	10 min	541
EXP21BV2256	Mock transfection	10 min	36
EXP21BV2256	Mock transfection	10 min	199
EXP21BV2256	Mock transfection	10 min	172
EXP21BV2256	Mock transfection	10 min	117
EXP21BV2256	Mock transfection	10 min	187
EXP21BV2256	Mock transfection	10 min	188
EXP21BV2256	Mock transfection	10 min	41
EXP21BV2256	Mock transfection	10 min	122
EXP21BV2256	Mock transfection	10 min	124
EXP21BV2256	Mock transfection	10 min	254
EXP21BV2256	Mock transfection	10 min	181
EXP21BV2256	Mock transfection	10 min	51
EXP21BV2256	Mock transfection	10 min	70
EXP21BV2256	Mock transfection	10 min	136
EXP21BV2256	Mock transfection	10 min	169
EXP21BV2256	Mock transfection	10 min	157
EXP21BV2256	Mock transfection	10 min	421
EXP21BV2256	Mock transfection	10 min	75
EXP21BV2256	Mock transfection	10 min	191
EXP21BV2256	Mock transfection	10 min	151
EXP21BV2256	Mock transfection	10 min	84
EXP21BV2256	Mock transfection	10 min	245
EXP21BV2256	Mock transfection	10 min	289
EXP21BV2256	Mock transfection	10 min	98
EXP21BV2256	Mock transfection	10 min	67
EXP21BV2256	Mock transfection	10 min	76
EXP21BV2256	Mock transfection	10 min	180
EXP21BV2256	Mock transfection	10 min	182
EXP21BV2256	Mock transfection	10 min	240
EXP21BV2256	Mock transfection	10 min	103
EXP21BV2256	Mock transfection	10 min	381
EXP21BV2256	Mock transfection	10 min	221
EXP21BV2256	Mock transfection	10 min	13
EXP21BV2256	Mock transfection	10 min	170
EXP21BV2256	Mock transfection	10 min	145
EXP21BV2256	Mock transfection	10 min	181
EXP21BV2256	Mock transfection	10 min	249
EXP21BV2256	Mock transfection	10 min	124
EXP21BV2256	Mock transfection	10 min	222
EXP21BV2256	Mock transfection	10 min	185
EXP21BV2256	Mock transfection	10 min	104
EXP21BV2256	Mock transfection	10 min	214
EXP21BV2256	Mock transfection	10 min	191
EXP21BV2256	Mock transfection	10 min	309
EXP21BV2256	Mock transfection	10 min	249
EXP21BV2256	Mock transfection	10 min	101
EXP21BV2256	Mock transfection	10 min	363
EXP21BV2256	Mock transfection	10 min	175
EXP21BV2256	Mock transfection	10 min	230
EXP21BV2256	Mock transfection	10 min	129
EXP21BV2256	Mock transfection	10 min	65
EXP21BV2256	Mock transfection	10 min	154
EXP21BV2256	Mock transfection	10 min	73
EXP21BV2256	Mock transfection	10 min	50
EXP21BV2256	Mock transfection	10 min	16
EXP21BV2256	Mock transfection	10 min	45
EXP21BV2256	Mock transfection	10 min	214
EXP21BV2256	Mock transfection	10 min	57
EXP21BV2256	Mock transfection	10 min	220
EXP21BV2256	Mock transfection	10 min	554
EXP21BV2256	Mock transfection	10 min	106
EXP21BV2256	Mock transfection	10 min	132
EXP21BV2256	Mock transfection	10 min	34
EXP21BV2256	Mock transfection	10 min	65
EXP21BV2256	Mock transfection	10 min	171
EXP21BV2256	Mock transfection	10 min	9
EXP21BV2256	Mock transfection	10 min	48
EXP21BV2256	Mock transfection	10 min	161
EXP21BV2256	Mock transfection	10 min	57
EXP21BV2256	Mock transfection	10 min	14
EXP21BV2256	Mock transfection	10 min	7
EXP21BV2256	Mock transfection	10 min	351
EXP21BV2256	Mock transfection	10 min	256
EXP21BV2256	Mock transfection	10 min	192
EXP21BV2256	Mock transfection	10 min	162
EXP21BV2256	Mock transfection	10 min	185
EXP21BV2256	Mock transfection	10 min	374
EXP21BV2256	Mock transfection	10 min	142
EXP21BV2256	Mock transfection	10 min	365
EXP21BV2256	Mock transfection	10 min	96
EXP21BV2256	Mock transfection	10 min	43
EXP21BV2256	Mock transfection	10 min	125
EXP21BV2256	Mock transfection	10 min	116
EXP21BV2256	Mock transfection	10 min	189
EXP21BV2256	Mock transfection	10 min	86
EXP21BV2256	Mock transfection	10 min	29
EXP21BV2256	Mock transfection	10 min	147
EXP21BV2256	Mock transfection	10 min	120
EXP21BV2256	Mock transfection	10 min	247
EXP21BV2256	Mock transfection	10 min	254
EXP21BV2256	Mock transfection	10 min	107
EXP21BV2256	Mock transfection	10 min	201
EXP21BV2256	Mock transfection	10 min	453
EXP21BV2256	Mock transfection	10 min	160
EXP21BV2256	Mock transfection	10 min	142
EXP21BV2256	Mock transfection	10 min	267
EXP21BV2256	Mock transfection	10 min	137
EXP21BV2256	Mock transfection	10 min	62
EXP21BV2256	Mock transfection	10 min	90
EXP21BV2256	Mock transfection	10 min	273
EXP21BV2256	Mock transfection	10 min	164
EXP21BV2256	Mock transfection	10 min	254
EXP21BV2256	Mock transfection	10 min	85
EXP21BV2256	Mock transfection	10 min	308
EXP21BV2256	Mock transfection	10 min	226
EXP21BV2256	Mock transfection	10 min	75
EXP21BV2256	Mock transfection	10 min	246
EXP21BV2256	Mock transfection	10 min	58
EXP21BV2256	Mock transfection	10 min	82
EXP21BV2256	Mock transfection	10 min	496
EXP21BV2256	Mock transfection	10 min	98
EXP21BV2256	Mock transfection	10 min	80
EXP21BV2256	Mock transfection	10 min	200
EXP21BV2256	Mock transfection	10 min	297
EXP21BV2256	Mock transfection	10 min	359
EXP21BV2256	Mock transfection	10 min	132
EXP21BV2256	Mock transfection	10 min	176
EXP21BV2256	Mock transfection	60 min	40
EXP21BV2256	Mock transfection	60 min	22
EXP21BV2256	Mock transfection	60 min	29
EXP21BV2256	Mock transfection	60 min	30
EXP21BV2256	Mock transfection	60 min	51
EXP21BV2256	Mock transfection	60 min	64
EXP21BV2256	Mock transfection	60 min	1
EXP21BV2256	Mock transfection	60 min	60
EXP21BV2256	Mock transfection	60 min	47
EXP21BV2256	Mock transfection	60 min	23
EXP21BV2256	Mock transfection	60 min	24
EXP21BV2256	Mock transfection	60 min	9
EXP21BV2256	Mock transfection	60 min	22
EXP21BV2256	Mock transfection	60 min	51
EXP21BV2256	Mock transfection	60 min	13
EXP21BV2256	Mock transfection	60 min	3
EXP21BV2256	Mock transfection	60 min	38
EXP21BV2256	Mock transfection	60 min	10
EXP21BV2256	Mock transfection	60 min	9
EXP21BV2256	Mock transfection	60 min	38
EXP21BV2256	Mock transfection	60 min	16
EXP21BV2256	Mock transfection	60 min	22
EXP21BV2256	Mock transfection	60 min	48
EXP21BV2256	Mock transfection	60 min	73
EXP21BV2256	Mock transfection	60 min	5
EXP21BV2256	Mock transfection	60 min	4
EXP21BV2256	Mock transfection	60 min	13
EXP21BV2256	Mock transfection	60 min	6
EXP21BV2256	Mock transfection	60 min	0
EXP21BV2256	Mock transfection	60 min	21
EXP21BV2256	Mock transfection	60 min	3
EXP21BV2256	Mock transfection	60 min	19
EXP21BV2256	Mock transfection	60 min	43
EXP21BV2256	Mock transfection	60 min	86
EXP21BV2256	Mock transfection	60 min	13
EXP21BV2256	Mock transfection	60 min	4
EXP21BV2256	Mock transfection	60 min	34
EXP21BV2256	Mock transfection	60 min	46
EXP21BV2256	Mock transfection	60 min	10
EXP21BV2256	Mock transfection	60 min	32
EXP21BV2256	Mock transfection	60 min	27
EXP21BV2256	Mock transfection	60 min	42
EXP21BV2256	Mock transfection	60 min	48
EXP21BV2256	Mock transfection	60 min	35
EXP21BV2256	Mock transfection	60 min	26
EXP21BV2256	Mock transfection	60 min	46
EXP21BV2256	Mock transfection	60 min	46
EXP21BV2256	Mock transfection	60 min	50
EXP21BV2256	Mock transfection	60 min	51
EXP21BV2256	Mock transfection	60 min	35
EXP21BV2256	Mock transfection	60 min	28
EXP21BV2256	Mock transfection	60 min	49
EXP21BV2256	Mock transfection	60 min	42
EXP21BV2256	Mock transfection	60 min	48
EXP21BV2256	Mock transfection	60 min	146
EXP21BV2256	Mock transfection	60 min	136
EXP21BV2256	Mock transfection	60 min	92
EXP21BV2256	Mock transfection	60 min	29
EXP21BV2256	Mock transfection	60 min	100
EXP21BV2256	Mock transfection	60 min	49
EXP21BV2256	Mock transfection	60 min	28
EXP21BV2256	Mock transfection	60 min	16
EXP21BV2256	Mock transfection	60 min	65
EXP21BV2256	Mock transfection	60 min	3
EXP21BV2256	Mock transfection	60 min	27
EXP21BV2256	Mock transfection	60 min	39
EXP21BV2256	Mock transfection	60 min	40
EXP21BV2256	Mock transfection	60 min	35
EXP21BV2256	Mock transfection	60 min	53
EXP21BV2256	Mock transfection	60 min	68
EXP21BV2256	Mock transfection	60 min	38
EXP21BV2256	Mock transfection	60 min	174
EXP21BV2256	Mock transfection	60 min	8
EXP21BV2256	Mock transfection	60 min	167
EXP21BV2256	Mock transfection	60 min	32
EXP21BV2256	Mock transfection	60 min	32
EXP21BV2256	Mock transfection	60 min	22
EXP21BV2256	Mock transfection	60 min	23
EXP21BV2256	Mock transfection	60 min	22
EXP21BV2256	Mock transfection	60 min	225
EXP21BV2256	Mock transfection	60 min	243
EXP21BV2256	Mock transfection	60 min	18
EXP21BV2256	Mock transfection	60 min	29
EXP21BV2256	Mock transfection	60 min	24
EXP21BV2256	Mock transfection	60 min	33
EXP21BV2256	Mock transfection	60 min	13
EXP21BV2256	Mock transfection	60 min	10
EXP21BV2256	Mock transfection	60 min	34
EXP21BV2256	Mock transfection	60 min	13
EXP21BV2256	Mock transfection	60 min	149
EXP21BV2256	Mock transfection	60 min	31
EXP21BV2256	Mock transfection	60 min	5
EXP21BV2256	Mock transfection	60 min	0
EXP21BV2256	Mock transfection	60 min	20
EXP21BV2256	Mock transfection	60 min	13
EXP21BV2256	Mock transfection	60 min	4
EXP21BV2256	Mock transfection	60 min	1
EXP21BV2256	Mock transfection	60 min	57
EXP21BV2256	Mock transfection	60 min	0
EXP21BV2256	Mock transfection	60 min	90
EXP21BV2256	Mock transfection	60 min	36
EXP21BV2256	Mock transfection	60 min	8
EXP21BV2256	Mock transfection	60 min	60
EXP21BV2256	Mock transfection	60 min	32
EXP21BV2256	Mock transfection	60 min	0
EXP21BV2256	Mock transfection	60 min	144
EXP21BV2256	Mock transfection	60 min	72
EXP21BV2256	Mock transfection	60 min	15
EXP21BV2256	Mock transfection	60 min	58
EXP21BV2256	Mock transfection	60 min	13
EXP21BV2256	Mock transfection	60 min	46
EXP21BV2256	Mock transfection	60 min	0
EXP21BV2256	Mock transfection	60 min	60
EXP21BV2256	Mock transfection	60 min	94
EXP21BV2256	Mock transfection	60 min	70
EXP21BV2256	Mock transfection	60 min	65
EXP21BV2256	Mock transfection	60 min	35
EXP21BV2256	Mock transfection	60 min	121
EXP21BV2256	Mock transfection	60 min	1
EXP21BV2256	Mock transfection	60 min	74
EXP21BV2256	Mock transfection	60 min	47
EXP21BV2256	Mock transfection	60 min	43
EXP21BV2256	Mock transfection	60 min	49
EXP21BV2256	Mock transfection	60 min	32
EXP21BV2256	Mock transfection	60 min	98
EXP21BV2256	Mock transfection	60 min	100
EXP21BV2256	Mock transfection	60 min	57
EXP21BV2256	Mock transfection	60 min	24
EXP21BV2256	Mock transfection	60 min	62
EXP21BV2256	Mock transfection	60 min	40
EXP21BV2256	Mock transfection	60 min	97
EXP21BV2256	Mock transfection	60 min	63
EXP21BV2256	Mock transfection	60 min	53
EXP21BV2256	Mock transfection	60 min	55
EXP21BV2256	Mock transfection	60 min	4
EXP21BV2256	Mock transfection	60 min	42
EXP21BV2256	Mock transfection	60 min	64
EXP21BV2256	Mock transfection	60 min	24
EXP21BV2256	Mock transfection	60 min	37
EXP21BV2256	Mock transfection	60 min	35
EXP21BV2256	Mock transfection	60 min	128
EXP21BV2256	Mock transfection	60 min	27
EXP21BV2256	Mock transfection	60 min	21
EXP21BV2256	Mock transfection	60 min	9
EXP21BV2256	Mock transfection	60 min	18
EXP21BV2256	Mock transfection	60 min	53
EXP21BV2256	Mock transfection	60 min	22
EXP21BV2256	Mock transfection	60 min	66
EXP21BV2256	Mock transfection	60 min	137
EXP21BV2256	Mock transfection	60 min	108
EXP21BV2256	Mock transfection	60 min	35
EXP21BV2256	Mock transfection	60 min	8
EXP21BV2256	Mock transfection	60 min	38
EXP21BV2256	Mock transfection	60 min	17
EXP21BV2256	Mock transfection	60 min	20
EXP21BV2256	Mock transfection	60 min	161
EXP21BV2256	Mock transfection	60 min	19
EXP21BV2256	Mock transfection	60 min	152
EXP21BV2256	Mock transfection	60 min	120
EXP21BV2256	Mock transfection	60 min	277
EXP21BV2256	Mock transfection	60 min	98
EXP21BV2256	Mock transfection	60 min	45
EXP21BV2256	Mock transfection	60 min	34
EXP21BV2256	Mock transfection	60 min	39
EXP21BV2256	Mock transfection	60 min	448
EXP21BV2256	Mock transfection	60 min	88
EXP21BV2256	Mock transfection	60 min	26
EXP21BV2256	Mock transfection	60 min	30
EXP21BV2256	Mock transfection	60 min	10
EXP21BV2256	Mock transfection	60 min	55
EXP21BV2256	Mock transfection	60 min	26
EXP21BV2256	Mock transfection	60 min	13
EXP21BV2256	Mock transfection	60 min	10
EXP21BV2256	Mock transfection	60 min	68
EXP21BV2256	Mock transfection	60 min	119
EXP21BV2256	Mock transfection	60 min	56
EXP21BV2256	Mock transfection	60 min	42
EXP21BV2256	Mock transfection	60 min	23
EXP21BV2256	Mock transfection	60 min	24
EXP21BV2256	Mock transfection	60 min	38
EXP21BV2256	Mock transfection	60 min	17
EXP21BV2256	Mock transfection	60 min	6
EXP21BV2256	Mock transfection	60 min	29
EXP21BV2256	Mock transfection	60 min	30
EXP21BV2256	Mock transfection	60 min	21
EXP21BV2256	Mock transfection	60 min	22
EXP21BV2256	Mock transfection	60 min	15
EXP21BV2256	Mock transfection	60 min	19
EXP21BV2256	Mock transfection	60 min	4
EXP21BV2256	Mock transfection	60 min	60
EXP21BV2256	Mock transfection	60 min	73
EXP21BV2256	Mock transfection	60 min	40
EXP21BV2256	Mock transfection	60 min	10
EXP21BV2256	Mock transfection	60 min	8
EXP21BV2256	Mock transfection	60 min	14
EXP21BV2256	Mock transfection	60 min	41
EXP21BV2256	Mock transfection	60 min	31
EXP21BV2256	Mock transfection	60 min	20
EXP21BV2256	Mock transfection	60 min	37
EXP21BV2256	Mock transfection	60 min	37
EXP21BV2256	Mock transfection	60 min	19
EXP21BV2256	Mock transfection	60 min	122
EXP21BV2256	Mock transfection	60 min	77
EXP21BV2256	Mock transfection	60 min	79
EXP21BV2256	Mock transfection	60 min	19
EXP21BV2256	Mock transfection	60 min	21
EXP21BV2256	Mock transfection	60 min	223
EXP21BV2256	Mock transfection	60 min	38
EXP21BV2256	Mock transfection	60 min	27
EXP21BV2256	Mock transfection	60 min	28
EXP21BV2256	Mock transfection	60 min	20
EXP21BV2256	Mock transfection	60 min	73
EXP21BV2256	Mock transfection	60 min	20
EXP21BV2256	Mock transfection	60 min	16
EXP21BV2256	Mock transfection	60 min	22
EXP21BV2256	Mock transfection	60 min	60
EXP21BV2256	Mock transfection	60 min	22
EXP21BV2256	Mock transfection	60 min	20
EXP21BV2256	Mock transfection	60 min	86
EXP21BV2256	Mock transfection	60 min	37
EXP21BV2256	Mock transfection	60 min	32
EXP21BV2256	Mock transfection	60 min	81
EXP21BV2256	Mock transfection	60 min	25
EXP21BV2256	Mock transfection	60 min	63
EXP21BV2256	Mock transfection	60 min	106
EXP21BV2256	Mock transfection	60 min	60
EXP21BV2256	Mock transfection	60 min	37
EXP21BV2256	Mock transfection	60 min	54
EXP21BV2256	Mock transfection	60 min	74
EXP21BV2256	Mock transfection	60 min	96
EXP21BV2256	Mock transfection	60 min	142
EXP21BV2256	Mock transfection	60 min	39
EXP21BV2256	Mock transfection	60 min	48
EXP21BV2256	Mock transfection	60 min	97
EXP21BV2256	Mock transfection	60 min	47
EXP21BV2256	Mock transfection	60 min	29
EXP21BV2256	Mock transfection	60 min	19
EXP21BV2256	Mock transfection	60 min	149
EXP21BV2256	Mock transfection	60 min	4
EXP21BV2256	Mock transfection	60 min	34
EXP21BV2256	Mock transfection	60 min	19
EXP21BV2256	Mock transfection	60 min	22
EXP21BV2256	Mock transfection	60 min	70
EXP21BV2256	Mock transfection	60 min	26
EXP21BV2256	Mock transfection	60 min	108
EXP21BV2256	Mock transfection	60 min	177
EXP21BV2256	Mock transfection	60 min	104
EXP21BV2256	Mock transfection	60 min	51
EXP21BV2256	Mock transfection	60 min	48
EXP21BV2256	Mock transfection	60 min	65
EXP21BV2256	Mock transfection	60 min	92
EXP21BV2256	Mock transfection	60 min	82
EXP21BV2256	Mock transfection	60 min	85
EXP21BV2256	Mock transfection	60 min	40
EXP21BV2256	Mock transfection	60 min	44
EXP21BV2256	Mock transfection	60 min	37
EXP21BV2256	Mock transfection	60 min	41
EXP21BV2256	Mock transfection	60 min	43
EXP21BV2256	Mock transfection	60 min	39
EXP21BV2256	Mock transfection	60 min	69
EXP21BV2256	Mock transfection	60 min	66
EXP21BV2256	Mock transfection	60 min	61
EXP21BV2256	Mock transfection	60 min	16
EXP21BV2256	Mock transfection	60 min	131
EXP21BV2256	Mock transfection	60 min	43
EXP21BV2256	Mock transfection	60 min	150
EXP21BV2256	Mock transfection	60 min	53
EXP21BV2256	Mock transfection	60 min	75
EXP21BV2256	Mock transfection	60 min	70
EXP21BV2256	Mock transfection	60 min	32
EXP21BV2256	Mock transfection	60 min	16
EXP21BV2256	Mock transfection	60 min	84
EXP21BV2256	Mock transfection	60 min	44
EXP21BV2256	Mock transfection	60 min	9
EXP21BV2256	Mock transfection	60 min	55
EXP21BV2256	Mock transfection	60 min	54
EXP21BV2256	Mock transfection	60 min	13
EXP21BV2256	Mock transfection	60 min	12
EXP21BV2256	Mock transfection	60 min	48
EXP21BV2256	Mock transfection	60 min	19
EXP21BV2256	Mock transfection	60 min	72
EXP21BV2256	Mock transfection	60 min	51
EXP21BV2256	Mock transfection	60 min	54
EXP21BV2256	Mock transfection	60 min	161
EXP21BV2256	Mock transfection	60 min	13
EXP21BV2256	Mock transfection	60 min	101
EXP21BV2256	Mock transfection	60 min	31
EXP21BV2256	Mock transfection	60 min	117
EXP21BV2256	Mock transfection	60 min	63
EXP21BV2256	Mock transfection	60 min	65
EXP21BV2256	Mock transfection	60 min	225
EXP21BV2256	Mock transfection	60 min	28
EXP21BV2256	Mock transfection	60 min	144
EXP21BV2256	Mock transfection	60 min	83
EXP21BV2256	Mock transfection	60 min	70
EXP21BV2256	Mock transfection	60 min	45
EXP21BV2256	Mock transfection	60 min	23
EXP21BV2256	Mock transfection	60 min	52
EXP21BV2256	Mock transfection	60 min	110
EXP21BV2256	Mock transfection	60 min	4
EXP21BV2256	Mock transfection	60 min	52
EXP21BV2256	Mock transfection	60 min	80
EXP21BV2256	Mock transfection	60 min	18
EXP21BV2256	Mock transfection	60 min	55
EXP21BV2256	Mock transfection	60 min	57
EXP21BV2256	Mock transfection	60 min	38
EXP21BV2256	Mock transfection	60 min	74
EXP21BV2256	Mock transfection	60 min	36
EXP21BV2256	Mock transfection	60 min	17
EXP21BV2256	Mock transfection	60 min	33
EXP21BV2256	Mock transfection	60 min	37
EXP21BV2256	Mock transfection	60 min	18
EXP21BV2256	Mock transfection	60 min	75
EXP21BV2256	Mock transfection	60 min	29
EXP21BV2256	Mock transfection	60 min	50
EXP21BV2256	Mock transfection	60 min	26
EXP21BV2256	Mock transfection	60 min	85
EXP21BV2256	Mock transfection	60 min	65
EXP21BV2256	Mock transfection	60 min	31
EXP21BV2256	Mock transfection	60 min	170
EXP21BV2256	Mock transfection	60 min	42
EXP21BV2256	Mock transfection	60 min	41
EXP21BV2256	Mock transfection	60 min	31
EXP21BV2256	Mock transfection	60 min	31
EXP21BV2256	Mock transfection	60 min	33
EXP21BV2256	No transfection	0 min	9
EXP21BV2256	No transfection	0 min	4
EXP21BV2256	No transfection	0 min	11
EXP21BV2256	No transfection	0 min	5
EXP21BV2256	No transfection	0 min	11
EXP21BV2256	No transfection	0 min	7
EXP21BV2256	No transfection	0 min	7
EXP21BV2256	No transfection	0 min	4
EXP21BV2256	No transfection	0 min	11
EXP21BV2256	No transfection	0 min	0
EXP21BV2256	No transfection	0 min	2
EXP21BV2256	No transfection	0 min	0
EXP21BV2256	No transfection	0 min	7
EXP21BV2256	No transfection	0 min	1
EXP21BV2256	No transfection	0 min	3
EXP21BV2256	No transfection	0 min	1
EXP21BV2256	No transfection	0 min	8
EXP21BV2256	No transfection	0 min	8
EXP21BV2256	No transfection	0 min	5
EXP21BV2256	No transfection	0 min	2
EXP21BV2256	No transfection	0 min	1
EXP21BV2256	No transfection	0 min	4
EXP21BV2256	No transfection	0 min	2
EXP21BV2256	No transfection	0 min	10
EXP21BV2256	No transfection	0 min	3
EXP21BV2256	No transfection	0 min	7
EXP21BV2256	No transfection	0 min	6
EXP21BV2256	No transfection	0 min	6
EXP21BV2256	No transfection	0 min	1
EXP21BV2256	No transfection	0 min	7
EXP21BV2256	No transfection	0 min	7
EXP21BV2256	No transfection	0 min	11
EXP21BV2256	No transfection	0 min	2
EXP21BV2256	No transfection	0 min	5
EXP21BV2256	No transfection	0 min	8
EXP21BV2256	No transfection	0 min	1
EXP21BV2256	No transfection	0 min	11
EXP21BV2256	No transfection	0 min	0
EXP21BV2256	No transfection	0 min	5
EXP21BV2256	No transfection	0 min	4
EXP21BV2256	No transfection	0 min	4
EXP21BV2256	No transfection	0 min	3
EXP21BV2256	No transfection	0 min	2
EXP21BV2256	No transfection	0 min	3
EXP21BV2256	No transfection	0 min	2
EXP21BV2256	No transfection	0 min	4
EXP21BV2256	No transfection	0 min	8
EXP21BV2256	No transfection	0 min	4
EXP21BV2256	No transfection	0 min	4
EXP21BV2256	No transfection	0 min	4
EXP21BV2256	No transfection	0 min	3
EXP21BV2256	No transfection	0 min	7
EXP21BV2256	No transfection	0 min	6
EXP21BV2256	No transfection	0 min	1
EXP21BV2256	No transfection	0 min	3
EXP21BV2256	No transfection	0 min	1
EXP21BV2256	No transfection	0 min	2
EXP21BV2256	No transfection	0 min	4
EXP21BV2256	No transfection	0 min	1
EXP21BV2256	No transfection	0 min	4
EXP21BV2256	No transfection	0 min	4
EXP21BV2256	No transfection	0 min	16
EXP21BV2256	No transfection	0 min	1
EXP21BV2256	No transfection	0 min	10
EXP21BV2256	No transfection	0 min	7
EXP21BV2256	No transfection	0 min	11
EXP21BV2256	No transfection	0 min	7
EXP21BV2256	No transfection	0 min	2
EXP21BV2256	No transfection	0 min	2
[truncated: 17,451 more rows]

## Sheet: Fgure 5J
Experiment	Condition	PDGF stimulation	Integrated Intensity_PDGFRb
EXP21BV2279	NSP3(EEEV)wt	0 min	560.435
EXP21BV2279	NSP3(EEEV)wt	0 min	1722.39
EXP21BV2279	NSP3(EEEV)wt	0 min	1159.91
EXP21BV2279	NSP3(EEEV)wt	0 min	881.723
EXP21BV2279	NSP3(EEEV)wt	0 min	634.87
EXP21BV2279	NSP3(EEEV)wt	0 min	1610.1
EXP21BV2279	NSP3(EEEV)wt	0 min	1887.1
EXP21BV2279	NSP3(EEEV)wt	0 min	1581.43
EXP21BV2279	NSP3(EEEV)wt	0 min	1208.18
EXP21BV2279	NSP3(EEEV)wt	0 min	159.502
EXP21BV2279	NSP3(EEEV)wt	0 min	348.517
EXP21BV2279	NSP3(EEEV)wt	0 min	951.181
EXP21BV2279	NSP3(EEEV)wt	0 min	1858.1
EXP21BV2279	NSP3(EEEV)wt	0 min	1619.72
EXP21BV2279	NSP3(EEEV)wt	0 min	3238.37
EXP21BV2279	NSP3(EEEV)wt	0 min	1376.92
EXP21BV2279	NSP3(EEEV)wt	0 min	1859.61
EXP21BV2279	NSP3(EEEV)wt	0 min	494.408
EXP21BV2279	NSP3(EEEV)wt	0 min	641.401
EXP21BV2279	NSP3(EEEV)wt	0 min	1266.43
EXP21BV2279	NSP3(EEEV)wt	0 min	4859.2
EXP21BV2279	NSP3(EEEV)wt	0 min	1164.57
EXP21BV2279	NSP3(EEEV)wt	0 min	2674.18
EXP21BV2279	NSP3(EEEV)wt	0 min	556.169
EXP21BV2279	NSP3(EEEV)wt	0 min	691.486
EXP21BV2279	NSP3(EEEV)wt	0 min	1244.66
EXP21BV2279	NSP3(EEEV)wt	0 min	3868.82
EXP21BV2279	NSP3(EEEV)wt	0 min	1231.79
EXP21BV2279	NSP3(EEEV)wt	0 min	1267.74
EXP21BV2279	NSP3(EEEV)wt	0 min	238.59
EXP21BV2279	NSP3(EEEV)wt	0 min	867.402
EXP21BV2279	NSP3(EEEV)wt	0 min	1535.17
EXP21BV2279	NSP3(EEEV)wt	0 min	1203.93
EXP21BV2279	NSP3(EEEV)wt	0 min	2309.4
EXP21BV2279	NSP3(EEEV)wt	0 min	2098.09
EXP21BV2279	NSP3(EEEV)wt	0 min	169.362
EXP21BV2279	NSP3(EEEV)wt	0 min	680.638
EXP21BV2279	NSP3(EEEV)wt	0 min	1219.97
EXP21BV2279	NSP3(EEEV)wt	0 min	1156.7
EXP21BV2279	NSP3(EEEV)wt	0 min	797.187
EXP21BV2279	NSP3(EEEV)wt	0 min	1340.22
EXP21BV2279	NSP3(EEEV)wt	0 min	715.791
EXP21BV2279	NSP3(EEEV)wt	0 min	706.331
EXP21BV2279	NSP3(EEEV)wt	0 min	620.313
EXP21BV2279	NSP3(EEEV)wt	0 min	516.183
EXP21BV2279	NSP3(EEEV)wt	0 min	472.868
EXP21BV2279	NSP3(EEEV)wt	0 min	697.129
EXP21BV2279	NSP3(EEEV)wt	0 min	581.114
EXP21BV2279	NSP3(EEEV)wt	0 min	535.652
EXP21BV2279	NSP3(EEEV)wt	0 min	1879.6
EXP21BV2279	NSP3(EEEV)wt	0 min	2066.09
EXP21BV2279	NSP3(EEEV)wt	0 min	556.199
EXP21BV2279	NSP3(EEEV)wt	0 min	1810.07
EXP21BV2279	NSP3(EEEV)wt	0 min	668.937
EXP21BV2279	NSP3(EEEV)wt	0 min	2858.85
EXP21BV2279	NSP3(EEEV)wt	0 min	1807.85
EXP21BV2279	NSP3(EEEV)wt	0 min	1819.44
EXP21BV2279	NSP3(EEEV)wt	0 min	1429.19
EXP21BV2279	NSP3(EEEV)wt	0 min	1846.01
EXP21BV2279	NSP3(EEEV)wt	0 min	1142.32
EXP21BV2279	NSP3(EEEV)wt	0 min	516.594
EXP21BV2279	NSP3(EEEV)wt	0 min	389.646
EXP21BV2279	NSP3(EEEV)wt	0 min	1827.77
EXP21BV2279	NSP3(EEEV)wt	0 min	1321.27
EXP21BV2279	NSP3(EEEV)wt	0 min	2693.14
EXP21BV2279	NSP3(EEEV)wt	0 min	924.559
EXP21BV2279	NSP3(EEEV)wt	0 min	1223.91
EXP21BV2279	NSP3(EEEV)wt	0 min	463.622
EXP21BV2279	NSP3(EEEV)wt	0 min	1277.83
EXP21BV2279	NSP3(EEEV)wt	0 min	1046.84
EXP21BV2279	NSP3(EEEV)wt	0 min	1078.12
EXP21BV2279	NSP3(EEEV)wt	0 min	561.637
EXP21BV2279	NSP3(EEEV)wt	0 min	878.939
EXP21BV2279	NSP3(EEEV)wt	0 min	444.66
EXP21BV2279	NSP3(EEEV)wt	0 min	838.062
EXP21BV2279	NSP3(EEEV)wt	0 min	1105.58
EXP21BV2279	NSP3(EEEV)wt	0 min	1250.3
EXP21BV2279	NSP3(EEEV)wt	0 min	376.402
EXP21BV2279	NSP3(EEEV)wt	0 min	910.597
EXP21BV2279	NSP3(EEEV)wt	0 min	891.786
EXP21BV2279	NSP3(EEEV)wt	0 min	708.256
EXP21BV2279	NSP3(EEEV)wt	0 min	553.104
EXP21BV2279	NSP3(EEEV)wt	0 min	665.572
EXP21BV2279	NSP3(EEEV)wt	0 min	1123.94
EXP21BV2279	NSP3(EEEV)wt	0 min	1119.39
EXP21BV2279	NSP3(EEEV)wt	0 min	1919.19
EXP21BV2279	NSP3(EEEV)wt	0 min	249.896
EXP21BV2279	NSP3(EEEV)wt	0 min	6026.47
EXP21BV2279	NSP3(EEEV)wt	0 min	250.19
EXP21BV2279	NSP3(EEEV)wt	0 min	1237.2
EXP21BV2279	NSP3(EEEV)wt	0 min	254.597
EXP21BV2279	NSP3(EEEV)wt	0 min	412.976
EXP21BV2279	NSP3(EEEV)wt	0 min	657.294
EXP21BV2279	NSP3(EEEV)wt	0 min	895.857
EXP21BV2279	NSP3(EEEV)wt	0 min	428.971
EXP21BV2279	NSP3(EEEV)wt	0 min	2027.79
EXP21BV2279	NSP3(EEEV)wt	0 min	476.129
EXP21BV2279	NSP3(EEEV)wt	0 min	756.518
EXP21BV2279	NSP3(EEEV)wt	0 min	955.531
EXP21BV2279	NSP3(EEEV)wt	0 min	1245.47
EXP21BV2279	NSP3(EEEV)wt	0 min	172.396
EXP21BV2279	NSP3(EEEV)wt	0 min	175.022
EXP21BV2279	NSP3(EEEV)wt	0 min	1432.03
EXP21BV2279	NSP3(EEEV)wt	0 min	1010.85
EXP21BV2279	NSP3(EEEV)wt	0 min	1490.26
EXP21BV2279	NSP3(EEEV)wt	0 min	1770.73
EXP21BV2279	NSP3(EEEV)wt	0 min	861.205
EXP21BV2279	NSP3(EEEV)wt	0 min	830.312
EXP21BV2279	NSP3(EEEV)wt	0 min	2377.6
EXP21BV2279	NSP3(EEEV)wt	0 min	1298.89
EXP21BV2279	NSP3(EEEV)wt	0 min	174.351
EXP21BV2279	NSP3(EEEV)wt	0 min	211.909
EXP21BV2279	NSP3(EEEV)wt	0 min	153.844
EXP21BV2279	NSP3(EEEV)wt	0 min	1363.95
EXP21BV2279	NSP3(EEEV)wt	0 min	1845.7
EXP21BV2279	NSP3(EEEV)wt	0 min	797.798
EXP21BV2279	NSP3(EEEV)wt	0 min	1126.97
EXP21BV2279	NSP3(EEEV)wt	0 min	2900.31
EXP21BV2279	NSP3(EEEV)wt	0 min	2412.45
EXP21BV2279	NSP3(EEEV)wt	0 min	429.655
EXP21BV2279	NSP3(EEEV)wt	0 min	460.797
EXP21BV2279	NSP3(EEEV)wt	0 min	850.927
EXP21BV2279	NSP3(EEEV)wt	0 min	794.449
EXP21BV2279	NSP3(EEEV)wt	0 min	2793.48
EXP21BV2279	NSP3(EEEV)wt	0 min	429.447
EXP21BV2279	NSP3(EEEV)wt	0 min	2121.12
EXP21BV2279	NSP3(EEEV)wt	0 min	1162.27
EXP21BV2279	NSP3(EEEV)wt	0 min	1671.67
EXP21BV2279	NSP3(EEEV)wt	0 min	906.746
EXP21BV2279	NSP3(EEEV)wt	0 min	672.479
EXP21BV2279	NSP3(EEEV)wt	0 min	950.416
EXP21BV2279	NSP3(EEEV)wt	0 min	1077.3
EXP21BV2279	NSP3(EEEV)wt	0 min	463.913
EXP21BV2279	NSP3(EEEV)wt	0 min	2611.08
EXP21BV2279	NSP3(EEEV)wt	0 min	357.465
EXP21BV2279	NSP3(EEEV)wt	0 min	392.043
EXP21BV2279	NSP3(EEEV)wt	0 min	1266.32
EXP21BV2279	NSP3(EEEV)wt	0 min	607.848
EXP21BV2279	NSP3(EEEV)wt	0 min	332.821
EXP21BV2279	NSP3(EEEV)wt	0 min	920.005
EXP21BV2279	NSP3(EEEV)wt	0 min	772.221
EXP21BV2279	NSP3(EEEV)wt	0 min	3394.74
EXP21BV2279	NSP3(EEEV)wt	0 min	1114.2
EXP21BV2279	NSP3(EEEV)wt	0 min	899.245
EXP21BV2279	NSP3(EEEV)wt	0 min	637.735
EXP21BV2279	NSP3(EEEV)wt	0 min	1349.03
EXP21BV2279	NSP3(EEEV)wt	0 min	1253.37
EXP21BV2279	NSP3(EEEV)wt	0 min	854.499
EXP21BV2279	NSP3(EEEV)wt	0 min	2523.81
EXP21BV2279	NSP3(EEEV)wt	0 min	545.209
EXP21BV2279	NSP3(EEEV)wt	0 min	3373.73
EXP21BV2279	NSP3(EEEV)wt	0 min	308.52
EXP21BV2279	NSP3(EEEV)wt	0 min	103.162
EXP21BV2279	NSP3(EEEV)wt	0 min	2549.46
EXP21BV2279	NSP3(EEEV)wt	0 min	1015.25
EXP21BV2279	NSP3(EEEV)wt	0 min	769.57
EXP21BV2279	NSP3(EEEV)wt	0 min	1107.93
EXP21BV2279	NSP3(EEEV)wt	0 min	356.946
EXP21BV2279	NSP3(EEEV)wt	0 min	478.23
EXP21BV2279	NSP3(EEEV)wt	0 min	386.273
EXP21BV2279	NSP3(EEEV)wt	0 min	353.955
EXP21BV2279	NSP3(EEEV)wt	0 min	483.612
EXP21BV2279	NSP3(EEEV)wt	0 min	296.262
EXP21BV2279	NSP3(EEEV)wt	0 min	417.844
EXP21BV2279	NSP3(EEEV)wt	0 min	290.265
EXP21BV2279	NSP3(EEEV)wt	0 min	675.263
EXP21BV2279	NSP3(EEEV)wt	0 min	1231.48
EXP21BV2279	NSP3(EEEV)wt	0 min	545.35
EXP21BV2279	NSP3(EEEV)wt	0 min	490.614
EXP21BV2279	NSP3(EEEV)wt	0 min	487.039
EXP21BV2279	NSP3(EEEV)wt	0 min	1860.22
EXP21BV2279	NSP3(EEEV)wt	0 min	864.508
EXP21BV2279	NSP3(EEEV)wt	0 min	734.242
EXP21BV2279	NSP3(EEEV)wt	0 min	1198.98
EXP21BV2279	NSP3(EEEV)wt	0 min	467.059
EXP21BV2279	NSP3(EEEV)wt	0 min	281.742
EXP21BV2279	NSP3(EEEV)wt	0 min	402.366
EXP21BV2279	NSP3(EEEV)wt	0 min	969.393
EXP21BV2279	NSP3(EEEV)wt	0 min	469.994
EXP21BV2279	NSP3(EEEV)wt	0 min	430.799
EXP21BV2279	NSP3(EEEV)wt	0 min	712.7
EXP21BV2279	NSP3(EEEV)wt	0 min	259.61
EXP21BV2279	NSP3(EEEV)wt	0 min	685.22
EXP21BV2279	NSP3(EEEV)wt	0 min	618.683
EXP21BV2279	NSP3(EEEV)wt	0 min	410.448
EXP21BV2279	NSP3(EEEV)wt	0 min	403.607
EXP21BV2279	NSP3(EEEV)wt	0 min	371.787
EXP21BV2279	NSP3(EEEV)wt	0 min	442.983
EXP21BV2279	NSP3(EEEV)wt	0 min	1455.61
EXP21BV2279	NSP3(EEEV)wt	0 min	834.33
EXP21BV2279	NSP3(EEEV)wt	0 min	1623.94
EXP21BV2279	NSP3(EEEV)wt	0 min	415.848
EXP21BV2279	NSP3(EEEV)wt	0 min	1005.23
EXP21BV2279	NSP3(EEEV)wt	0 min	881.918
EXP21BV2279	NSP3(EEEV)wt	0 min	427.971
EXP21BV2279	NSP3(EEEV)wt	0 min	815.479
EXP21BV2279	NSP3(EEEV)wt	0 min	543.285
EXP21BV2279	NSP3(EEEV)wt	0 min	576.334
EXP21BV2279	NSP3(EEEV)wt	0 min	405.132
EXP21BV2279	NSP3(EEEV)wt	0 min	762.815
EXP21BV2279	NSP3(EEEV)wt	0 min	468.493
EXP21BV2279	NSP3(EEEV)wt	0 min	1625.97
EXP21BV2279	NSP3(EEEV)wt	0 min	341.312
EXP21BV2279	NSP3(EEEV)wt	0 min	339.712
EXP21BV2279	NSP3(EEEV)wt	0 min	373.054
EXP21BV2279	NSP3(EEEV)wt	0 min	395.451
EXP21BV2279	NSP3(EEEV)wt	0 min	460.875
EXP21BV2279	NSP3(EEEV)wt	0 min	494.477
EXP21BV2279	NSP3(EEEV)wt	0 min	346.447
EXP21BV2279	NSP3(EEEV)wt	0 min	212.875
EXP21BV2279	NSP3(EEEV)wt	0 min	753.417
EXP21BV2279	NSP3(EEEV)wt	0 min	577.073
EXP21BV2279	NSP3(EEEV)wt	0 min	804.514
EXP21BV2279	NSP3(EEEV)wt	0 min	596.655
EXP21BV2279	NSP3(EEEV)wt	0 min	1395.98
EXP21BV2279	NSP3(EEEV)wt	0 min	668.641
EXP21BV2279	NSP3(EEEV)wt	0 min	632.926
EXP21BV2279	NSP3(EEEV)wt	0 min	803.292
EXP21BV2279	NSP3(EEEV)wt	0 min	146.638
EXP21BV2279	NSP3(EEEV)wt	0 min	603.925
EXP21BV2279	NSP3(EEEV)wt	0 min	289.475
EXP21BV2279	NSP3(EEEV)wt	0 min	802.542
EXP21BV2279	NSP3(EEEV)wt	0 min	808.395
EXP21BV2279	NSP3(EEEV)wt	0 min	529.356
EXP21BV2279	NSP3(EEEV)wt	0 min	712.312
EXP21BV2279	NSP3(EEEV)wt	0 min	621.345
EXP21BV2279	NSP3(EEEV)wt	0 min	471.857
EXP21BV2279	NSP3(EEEV)wt	0 min	335.444
EXP21BV2279	NSP3(EEEV)wt	0 min	727.744
EXP21BV2279	NSP3(EEEV)wt	0 min	162.974
EXP21BV2279	NSP3(EEEV)wt	0 min	311.901
EXP21BV2279	NSP3(EEEV)wt	0 min	359.35
EXP21BV2279	NSP3(EEEV)wt	0 min	456.853
EXP21BV2279	NSP3(EEEV)wt	0 min	151.959
EXP21BV2279	NSP3(EEEV)wt	0 min	894.536
EXP21BV2279	NSP3(EEEV)wt	0 min	419.562
EXP21BV2279	NSP3(EEEV)wt	0 min	222.406
EXP21BV2279	NSP3(EEEV)wt	0 min	408.787
EXP21BV2279	NSP3(EEEV)wt	0 min	352.889
EXP21BV2279	NSP3(EEEV)wt	0 min	462.178
EXP21BV2279	NSP3(EEEV)wt	0 min	563.931
EXP21BV2279	NSP3(EEEV)wt	0 min	311.126
EXP21BV2279	NSP3(EEEV)wt	0 min	547.778
EXP21BV2279	NSP3(EEEV)wt	0 min	440.761
EXP21BV2279	NSP3(EEEV)wt	0 min	3609.23
EXP21BV2279	NSP3(EEEV)wt	0 min	616.56
EXP21BV2279	NSP3(EEEV)wt	0 min	406.215
EXP21BV2279	NSP3(EEEV)wt	0 min	514.359
EXP21BV2279	NSP3(EEEV)wt	0 min	248.242
EXP21BV2279	NSP3(EEEV)wt	0 min	623.631
EXP21BV2279	NSP3(EEEV)wt	0 min	3199.06
EXP21BV2279	NSP3(EEEV)wt	0 min	447.897
EXP21BV2279	NSP3(EEEV)wt	0 min	736.084
EXP21BV2279	NSP3(EEEV)wt	0 min	649.684
EXP21BV2279	NSP3(EEEV)wt	0 min	726.154
EXP21BV2279	NSP3(EEEV)wt	0 min	345.049
EXP21BV2279	NSP3(EEEV)wt	0 min	865.987
EXP21BV2279	NSP3(EEEV)wt	0 min	169.948
EXP21BV2279	NSP3(EEEV)wt	0 min	524.698
EXP21BV2279	NSP3(EEEV)wt	0 min	664.756
EXP21BV2279	NSP3(EEEV)wt	0 min	473.455
EXP21BV2279	NSP3(EEEV)wt	0 min	567.407
EXP21BV2279	NSP3(EEEV)wt	0 min	570.337
EXP21BV2279	NSP3(EEEV)wt	0 min	798.027
EXP21BV2279	NSP3(EEEV)wt	0 min	344.925
EXP21BV2279	NSP3(EEEV)wt	0 min	265.902
EXP21BV2279	NSP3(EEEV)wt	60 min	1003.99
EXP21BV2279	NSP3(EEEV)wt	60 min	970.384
EXP21BV2279	NSP3(EEEV)wt	60 min	1054.7
EXP21BV2279	NSP3(EEEV)wt	60 min	438.797
EXP21BV2279	NSP3(EEEV)wt	60 min	1026.26
EXP21BV2279	NSP3(EEEV)wt	60 min	1197.5
EXP21BV2279	NSP3(EEEV)wt	60 min	1492.01
EXP21BV2279	NSP3(EEEV)wt	60 min	500.07
EXP21BV2279	NSP3(EEEV)wt	60 min	449.561
EXP21BV2279	NSP3(EEEV)wt	60 min	438.152
EXP21BV2279	NSP3(EEEV)wt	60 min	542.808
EXP21BV2279	NSP3(EEEV)wt	60 min	1332.65
EXP21BV2279	NSP3(EEEV)wt	60 min	4473.75
EXP21BV2279	NSP3(EEEV)wt	60 min	117.592
EXP21BV2279	NSP3(EEEV)wt	60 min	423.177
EXP21BV2279	NSP3(EEEV)wt	60 min	1048.6
EXP21BV2279	NSP3(EEEV)wt	60 min	822.245
EXP21BV2279	NSP3(EEEV)wt	60 min	2505.61
EXP21BV2279	NSP3(EEEV)wt	60 min	497.162
EXP21BV2279	NSP3(EEEV)wt	60 min	564.96
EXP21BV2279	NSP3(EEEV)wt	60 min	1208.91
EXP21BV2279	NSP3(EEEV)wt	60 min	4537.7
EXP21BV2279	NSP3(EEEV)wt	60 min	1556.06
EXP21BV2279	NSP3(EEEV)wt	60 min	1811.61
EXP21BV2279	NSP3(EEEV)wt	60 min	1375.88
EXP21BV2279	NSP3(EEEV)wt	60 min	1290.14
EXP21BV2279	NSP3(EEEV)wt	60 min	1125.22
EXP21BV2279	NSP3(EEEV)wt	60 min	900.827
EXP21BV2279	NSP3(EEEV)wt	60 min	1823.73
EXP21BV2279	NSP3(EEEV)wt	60 min	2724.78
EXP21BV2279	NSP3(EEEV)wt	60 min	684.749
EXP21BV2279	NSP3(EEEV)wt	60 min	829.665
EXP21BV2279	NSP3(EEEV)wt	60 min	4880.26
EXP21BV2279	NSP3(EEEV)wt	60 min	704.295
EXP21BV2279	NSP3(EEEV)wt	60 min	524.427
EXP21BV2279	NSP3(EEEV)wt	60 min	2381.48
EXP21BV2279	NSP3(EEEV)wt	60 min	1669
EXP21BV2279	NSP3(EEEV)wt	60 min	762.848
EXP21BV2279	NSP3(EEEV)wt	60 min	648.78
EXP21BV2279	NSP3(EEEV)wt	60 min	480.719
EXP21BV2279	NSP3(EEEV)wt	60 min	1236.34
EXP21BV2279	NSP3(EEEV)wt	60 min	500.169
EXP21BV2279	NSP3(EEEV)wt	60 min	760.495
EXP21BV2279	NSP3(EEEV)wt	60 min	402.284
EXP21BV2279	NSP3(EEEV)wt	60 min	1066.34
EXP21BV2279	NSP3(EEEV)wt	60 min	322.795
EXP21BV2279	NSP3(EEEV)wt	60 min	321.002
EXP21BV2279	NSP3(EEEV)wt	60 min	438.564
EXP21BV2279	NSP3(EEEV)wt	60 min	157.613
EXP21BV2279	NSP3(EEEV)wt	60 min	402.014
EXP21BV2279	NSP3(EEEV)wt	60 min	3176.83
EXP21BV2279	NSP3(EEEV)wt	60 min	1316.05
EXP21BV2279	NSP3(EEEV)wt	60 min	1708.31
EXP21BV2279	NSP3(EEEV)wt	60 min	611.913
EXP21BV2279	NSP3(EEEV)wt	60 min	694.683
EXP21BV2279	NSP3(EEEV)wt	60 min	612.784
EXP21BV2279	NSP3(EEEV)wt	60 min	292.493
EXP21BV2279	NSP3(EEEV)wt	60 min	354.8
EXP21BV2279	NSP3(EEEV)wt	60 min	531.255
EXP21BV2279	NSP3(EEEV)wt	60 min	530.501
EXP21BV2279	NSP3(EEEV)wt	60 min	307.585
EXP21BV2279	NSP3(EEEV)wt	60 min	408.174
EXP21BV2279	NSP3(EEEV)wt	60 min	2225.02
EXP21BV2279	NSP3(EEEV)wt	60 min	356.42
EXP21BV2279	NSP3(EEEV)wt	60 min	791.742
EXP21BV2279	NSP3(EEEV)wt	60 min	3585.96
EXP21BV2279	NSP3(EEEV)wt	60 min	236.845
EXP21BV2279	NSP3(EEEV)wt	60 min	1458.34
EXP21BV2279	NSP3(EEEV)wt	60 min	1627.15
EXP21BV2279	NSP3(EEEV)wt	60 min	1578.87
EXP21BV2279	NSP3(EEEV)wt	60 min	1379.96
EXP21BV2279	NSP3(EEEV)wt	60 min	2903.84
EXP21BV2279	NSP3(EEEV)wt	60 min	398.889
EXP21BV2279	NSP3(EEEV)wt	60 min	1765.85
EXP21BV2279	NSP3(EEEV)wt	60 min	518.887
EXP21BV2279	NSP3(EEEV)wt	60 min	985.208
EXP21BV2279	NSP3(EEEV)wt	60 min	753.416
EXP21BV2279	NSP3(EEEV)wt	60 min	643.66
EXP21BV2279	NSP3(EEEV)wt	60 min	544.693
EXP21BV2279	NSP3(EEEV)wt	60 min	203.356
EXP21BV2279	NSP3(EEEV)wt	60 min	1473.26
EXP21BV2279	NSP3(EEEV)wt	60 min	399.487
EXP21BV2279	NSP3(EEEV)wt	60 min	1150.61
EXP21BV2279	NSP3(EEEV)wt	60 min	942.592
EXP21BV2279	NSP3(EEEV)wt	60 min	862.34
EXP21BV2279	NSP3(EEEV)wt	60 min	269.876
EXP21BV2279	NSP3(EEEV)wt	60 min	978.676
EXP21BV2279	NSP3(EEEV)wt	60 min	1959.15
EXP21BV2279	NSP3(EEEV)wt	60 min	230.404
EXP21BV2279	NSP3(EEEV)wt	60 min	443.216
EXP21BV2279	NSP3(EEEV)wt	60 min	471.482
EXP21BV2279	NSP3(EEEV)wt	60 min	799.119
EXP21BV2279	NSP3(EEEV)wt	60 min	557.679
EXP21BV2279	NSP3(EEEV)wt	60 min	580.044
EXP21BV2279	NSP3(EEEV)wt	60 min	1091.19
EXP21BV2279	NSP3(EEEV)wt	60 min	302.039
EXP21BV2279	NSP3(EEEV)wt	60 min	1410
EXP21BV2279	NSP3(EEEV)wt	60 min	703.168
EXP21BV2279	NSP3(EEEV)wt	60 min	869.024
EXP21BV2279	NSP3(EEEV)wt	60 min	1581.23
EXP21BV2279	NSP3(EEEV)wt	60 min	536.889
EXP21BV2279	NSP3(EEEV)wt	60 min	475.887
EXP21BV2279	NSP3(EEEV)wt	60 min	514.042
EXP21BV2279	NSP3(EEEV)wt	60 min	1657.97
EXP21BV2279	NSP3(EEEV)wt	60 min	390.771
EXP21BV2279	NSP3(EEEV)wt	60 min	2062.34
EXP21BV2279	NSP3(EEEV)wt	60 min	1527.1
EXP21BV2279	NSP3(EEEV)wt	60 min	507.475
EXP21BV2279	NSP3(EEEV)wt	60 min	1032.59
EXP21BV2279	NSP3(EEEV)wt	60 min	929.083
EXP21BV2279	NSP3(EEEV)wt	60 min	1396.75
EXP21BV2279	NSP3(EEEV)wt	60 min	999.245
EXP21BV2279	NSP3(EEEV)wt	60 min	790.219
EXP21BV2279	NSP3(EEEV)wt	60 min	2747.03
EXP21BV2279	NSP3(EEEV)wt	60 min	2015.7
EXP21BV2279	NSP3(EEEV)wt	60 min	1592.84
EXP21BV2279	NSP3(EEEV)wt	60 min	1366.37
EXP21BV2279	NSP3(EEEV)wt	60 min	1909.59
EXP21BV2279	NSP3(EEEV)wt	60 min	764.185
EXP21BV2279	NSP3(EEEV)wt	60 min	534.781
EXP21BV2279	NSP3(EEEV)wt	60 min	528.032
EXP21BV2279	NSP3(EEEV)wt	60 min	439.519
EXP21BV2279	NSP3(EEEV)wt	60 min	2848.07
EXP21BV2279	NSP3(EEEV)wt	60 min	1272.49
EXP21BV2279	NSP3(EEEV)wt	60 min	1397.31
EXP21BV2279	NSP3(EEEV)wt	60 min	314.419
EXP21BV2279	NSP3(EEEV)wt	60 min	173.38
EXP21BV2279	NSP3(EEEV)wt	60 min	579.416
EXP21BV2279	NSP3(EEEV)wt	60 min	340.557
EXP21BV2279	NSP3(EEEV)wt	60 min	305.782
EXP21BV2279	NSP3(EEEV)wt	60 min	305.946
EXP21BV2279	NSP3(EEEV)wt	60 min	2630.39
EXP21BV2279	NSP3(EEEV)wt	60 min	285.458
EXP21BV2279	NSP3(EEEV)wt	60 min	509.104
EXP21BV2279	NSP3(EEEV)wt	60 min	820.433
EXP21BV2279	NSP3(EEEV)wt	60 min	1703.81
EXP21BV2279	NSP3(EEEV)wt	60 min	568.409
EXP21BV2279	NSP3(EEEV)wt	60 min	626.436
EXP21BV2279	NSP3(EEEV)wt	60 min	733.621
EXP21BV2279	NSP3(EEEV)wt	60 min	696.005
EXP21BV2279	NSP3(EEEV)wt	60 min	590.03
EXP21BV2279	NSP3(EEEV)wt	60 min	1198.64
EXP21BV2279	NSP3(EEEV)wt	60 min	1592.72
EXP21BV2279	NSP3(EEEV)wt	60 min	583.191
EXP21BV2279	NSP3(EEEV)wt	60 min	277.596
EXP21BV2279	NSP3(EEEV)wt	60 min	233.488
EXP21BV2279	NSP3(EEEV)wt	60 min	434.361
EXP21BV2279	NSP3(EEEV)wt	60 min	548.299
EXP21BV2279	NSP3(EEEV)wt	60 min	2370.63
EXP21BV2279	NSP3(EEEV)wt	60 min	1401.9
EXP21BV2279	NSP3(EEEV)wt	60 min	678.83
EXP21BV2279	NSP3(EEEV)wt	60 min	995.372
EXP21BV2279	NSP3(EEEV)wt	60 min	351.481
EXP21BV2279	NSP3(EEEV)wt	60 min	656.93
EXP21BV2279	NSP3(EEEV)wt	60 min	857.497
EXP21BV2279	NSP3(EEEV)wt	60 min	751.733
EXP21BV2279	NSP3(EEEV)wt	60 min	714.633
EXP21BV2279	NSP3(EEEV)wt	60 min	799.768
EXP21BV2279	NSP3(EEEV)wt	60 min	633.966
EXP21BV2279	NSP3(EEEV)wt	60 min	610.566
EXP21BV2279	NSP3(EEEV)wt	60 min	699.332
EXP21BV2279	NSP3(EEEV)wt	60 min	796.404
EXP21BV2279	NSP3(EEEV)wt	60 min	930.967
EXP21BV2279	NSP3(EEEV)wt	60 min	693.853
EXP21BV2279	NSP3(EEEV)wt	60 min	1203.9
EXP21BV2279	NSP3(EEEV)wt	60 min	1116.1
EXP21BV2279	NSP3(EEEV)wt	60 min	874.952
EXP21BV2279	NSP3(EEEV)wt	60 min	488.573
EXP21BV2279	NSP3(EEEV)wt	60 min	413.25
EXP21BV2279	NSP3(EEEV)wt	60 min	581.335
EXP21BV2279	NSP3(EEEV)wt	60 min	1368.95
EXP21BV2279	NSP3(EEEV)wt	60 min	533.471
EXP21BV2279	NSP3(EEEV)wt	60 min	395.736
EXP21BV2279	NSP3(EEEV)wt	60 min	529.098
EXP21BV2279	NSP3(EEEV)wt	60 min	807.858
EXP21BV2279	NSP3(EEEV)wt	60 min	1728.12
EXP21BV2279	NSP3(EEEV)wt	60 min	488.421
EXP21BV2279	NSP3(EEEV)wt	60 min	831.818
EXP21BV2279	NSP3(EEEV)wt	60 min	604.612
EXP21BV2279	NSP3(EEEV)wt	60 min	988.982
EXP21BV2279	NSP3(EEEV)wt	60 min	1384.96
EXP21BV2279	NSP3(EEEV)wt	60 min	1355.04
EXP21BV2279	NSP3(EEEV)wt	60 min	519.182
EXP21BV2279	NSP3(EEEV)wt	60 min	391.913
EXP21BV2279	NSP3(EEEV)wt	60 min	581.898
EXP21BV2279	NSP3(EEEV)wt	60 min	714.343
EXP21BV2279	NSP3(EEEV)wt	60 min	1273.09
EXP21BV2279	NSP3(EEEV)wt	60 min	389.239
EXP21BV2279	NSP3(EEEV)wt	60 min	1404.39
EXP21BV2279	NSP3(EEEV)wt	60 min	471.599
EXP21BV2279	NSP3(EEEV)wt	60 min	458.198
EXP21BV2279	NSP3(EEEV)wt	60 min	537.182
EXP21BV2279	NSP3(EEEV)wt	60 min	528.818
EXP21BV2279	NSP3(EEEV)wt	60 min	805.153
EXP21BV2279	NSP3(EEEV)wt	60 min	177.528
EXP21BV2279	NSP3(EEEV)wt	60 min	603.855
EXP21BV2279	NSP3(EEEV)wt	60 min	657.332
EXP21BV2279	NSP3(EEEV)wt	60 min	871.603
EXP21BV2279	NSP3(EEEV)wt	60 min	1020.42
EXP21BV2279	NSP3(EEEV)wt	60 min	411.988
EXP21BV2279	NSP3(EEEV)wt	60 min	377.534
EXP21BV2279	NSP3(EEEV)wt	60 min	1404.02
EXP21BV2279	NSP3(EEEV)wt	60 min	770.518
EXP21BV2279	NSP3(EEEV)wt	60 min	1027.15
EXP21BV2279	NSP3(EEEV)wt	60 min	582.834
EXP21BV2279	NSP3(EEEV)wt	60 min	490.242
EXP21BV2279	NSP3(EEEV)wt	60 min	944.947
EXP21BV2279	NSP3(EEEV)wt	60 min	613.943
EXP21BV2279	NSP3(EEEV)wt	60 min	276.845
EXP21BV2279	NSP3(EEEV)wt	60 min	1014.34
EXP21BV2279	NSP3(EEEV)wt	60 min	835.671
EXP21BV2279	NSP3(EEEV)wt	60 min	325.964
EXP21BV2279	NSP3(EEEV)wt	60 min	721.609
EXP21BV2279	NSP3(EEEV)wt	60 min	1370.39
EXP21BV2279	NSP3(EEEV)wt	60 min	415.381
EXP21BV2279	NSP3(EEEV)wt	60 min	394.146
EXP21BV2279	NSP3(EEEV)wt	60 min	298.37
EXP21BV2279	NSP3(EEEV)wt	60 min	354.495
EXP21BV2279	NSP3(EEEV)wt	60 min	401.565
EXP21BV2279	NSP3(EEEV)wt	60 min	504.997
EXP21BV2279	NSP3(EEEV)wt	60 min	1654.59
EXP21BV2279	NSP3(EEEV)wt	60 min	941.357
EXP21BV2279	NSP3(EEEV)wt	60 min	2098.74
EXP21BV2279	NSP3(EEEV)wt	60 min	316.553
EXP21BV2279	NSP3(EEEV)wt	60 min	990.178
EXP21BV2279	NSP3(EEEV)wt	60 min	880.735
EXP21BV2279	NSP3(EEEV)wt	60 min	1059.51
EXP21BV2279	NSP3(EEEV)wt	60 min	507.981
EXP21BV2279	NSP3(EEEV)wt	60 min	595.337
EXP21BV2279	NSP3(EEEV)wt	60 min	650.673
EXP21BV2279	NSP3(EEEV)wt	60 min	558.218
EXP21BV2279	NSP3(EEEV)wt	60 min	1161.62
EXP21BV2279	NSP3(EEEV)wt	60 min	665.481
EXP21BV2279	NSP3(EEEV)wt	60 min	1507.32
EXP21BV2279	NSP3(EEEV)wt	60 min	750.021
EXP21BV2279	NSP3(EEEV)wt	60 min	301.196
EXP21BV2279	NSP3(EEEV)wt	60 min	471.437
EXP21BV2279	NSP3(EEEV)wt	60 min	563.442
EXP21BV2279	NSP3(EEEV)wt	60 min	304.553
EXP21BV2279	NSP3(EEEV)wt	60 min	492.993
EXP21BV2279	NSP3(EEEV)wt	60 min	391.078
EXP21BV2279	NSP3(EEEV)wt	60 min	363.595
EXP21BV2279	NSP3(EEEV)wt	60 min	703.269
EXP21BV2279	NSP3(EEEV)wt	60 min	369.716
EXP21BV2279	NSP3(EEEV)wt	60 min	1606.37
EXP21BV2279	NSP3(EEEV)wt	60 min	421.124
EXP21BV2279	NSP3(EEEV)wt	60 min	523.324
EXP21BV2279	NSP3(EEEV)wt	60 min	691.202
EXP21BV2279	NSP3(EEEV)wt	60 min	833.332
EXP21BV2279	NSP3(EEEV)wt	60 min	961.923
EXP21BV2279	NSP3(EEEV)wt	60 min	341.106
EXP21BV2279	NSP3(EEEV)wt	60 min	1154.79
EXP21BV2279	NSP3(EEEV)wt	60 min	773.681
EXP21BV2279	NSP3(EEEV)wt	60 min	912.235
EXP21BV2279	NSP3(EEEV)wt	60 min	448.116
EXP21BV2279	NSP3(EEEV)mut	0 min	638.907
EXP21BV2279	NSP3(EEEV)mut	0 min	1508.27
EXP21BV2279	NSP3(EEEV)mut	0 min	1465.58
EXP21BV2279	NSP3(EEEV)mut	0 min	328.299
EXP21BV2279	NSP3(EEEV)mut	0 min	1191.84
EXP21BV2279	NSP3(EEEV)mut	0 min	1900.83
EXP21BV2279	NSP3(EEEV)mut	0 min	390.588
EXP21BV2279	NSP3(EEEV)mut	0 min	616.476
EXP21BV2279	NSP3(EEEV)mut	0 min	1533.36
EXP21BV2279	NSP3(EEEV)mut	0 min	544.758
EXP21BV2279	NSP3(EEEV)mut	0 min	510.397
EXP21BV2279	NSP3(EEEV)mut	0 min	1110.47
EXP21BV2279	NSP3(EEEV)mut	0 min	702.385
EXP21BV2279	NSP3(EEEV)mut	0 min	555.146
EXP21BV2279	NSP3(EEEV)mut	0 min	1426.03
EXP21BV2279	NSP3(EEEV)mut	0 min	226.351
EXP21BV2279	NSP3(EEEV)mut	0 min	2077.68
EXP21BV2279	NSP3(EEEV)mut	0 min	380.583
EXP21BV2279	NSP3(EEEV)mut	0 min	1251.82
EXP21BV2279	NSP3(EEEV)mut	0 min	700.923
EXP21BV2279	NSP3(EEEV)mut	0 min	1264.15
EXP21BV2279	NSP3(EEEV)mut	0 min	940.507
EXP21BV2279	NSP3(EEEV)mut	0 min	1688.59
EXP21BV2279	NSP3(EEEV)mut	0 min	1022.77
EXP21BV2279	NSP3(EEEV)mut	0 min	957.51
EXP21BV2279	NSP3(EEEV)mut	0 min	685.385
EXP21BV2279	NSP3(EEEV)mut	0 min	1386.84
EXP21BV2279	NSP3(EEEV)mut	0 min	1365.92
EXP21BV2279	NSP3(EEEV)mut	0 min	901.995
EXP21BV2279	NSP3(EEEV)mut	0 min	439.756
EXP21BV2279	NSP3(EEEV)mut	0 min	1202.92
EXP21BV2279	NSP3(EEEV)mut	0 min	876.332
EXP21BV2279	NSP3(EEEV)mut	0 min	1266.96
EXP21BV2279	NSP3(EEEV)mut	0 min	373.094
EXP21BV2279	NSP3(EEEV)mut	0 min	573.828
EXP21BV2279	NSP3(EEEV)mut	0 min	1041.83
EXP21BV2279	NSP3(EEEV)mut	0 min	693.632
EXP21BV2279	NSP3(EEEV)mut	0 min	1078.55
EXP21BV2279	NSP3(EEEV)mut	0 min	770.121
EXP21BV2279	NSP3(EEEV)mut	0 min	726.285
EXP21BV2279	NSP3(EEEV)mut	0 min	518.132
EXP21BV2279	NSP3(EEEV)mut	0 min	714.606
EXP21BV2279	NSP3(EEEV)mut	0 min	1255.29
EXP21BV2279	NSP3(EEEV)mut	0 min	1079.61
EXP21BV2279	NSP3(EEEV)mut	0 min	914.706
EXP21BV2279	NSP3(EEEV)mut	0 min	397.238
EXP21BV2279	NSP3(EEEV)mut	0 min	696.503
EXP21BV2279	NSP3(EEEV)mut	0 min	497.803
EXP21BV2279	NSP3(EEEV)mut	0 min	281.594
EXP21BV2279	NSP3(EEEV)mut	0 min	521.983
EXP21BV2279	NSP3(EEEV)mut	0 min	1159.1
EXP21BV2279	NSP3(EEEV)mut	0 min	596.234
EXP21BV2279	NSP3(EEEV)mut	0 min	684.651
EXP21BV2279	NSP3(EEEV)mut	0 min	795.696
EXP21BV2279	NSP3(EEEV)mut	0 min	1200.24
EXP21BV2279	NSP3(EEEV)mut	0 min	737.512
EXP21BV2279	NSP3(EEEV)mut	0 min	1830.8
EXP21BV2279	NSP3(EEEV)mut	0 min	887.86
EXP21BV2279	NSP3(EEEV)mut	0 min	1107.39
EXP21BV2279	NSP3(EEEV)mut	0 min	794.203
EXP21BV2279	NSP3(EEEV)mut	0 min	1356.69
EXP21BV2279	NSP3(EEEV)mut	0 min	1201.71
EXP21BV2279	NSP3(EEEV)mut	0 min	460.264
EXP21BV2279	NSP3(EEEV)mut	0 min	566.043
EXP21BV2279	NSP3(EEEV)mut	0 min	733.366
EXP21BV2279	NSP3(EEEV)mut	0 min	1058.64
EXP21BV2279	NSP3(EEEV)mut	0 min	2299.59
EXP21BV2279	NSP3(EEEV)mut	0 min	218.402
EXP21BV2279	NSP3(EEEV)mut	0 min	341.602
EXP21BV2279	NSP3(EEEV)mut	0 min	479.397
EXP21BV2279	NSP3(EEEV)mut	0 min	473.98
EXP21BV2279	NSP3(EEEV)mut	0 min	1076.16
EXP21BV2279	NSP3(EEEV)mut	0 min	792.22
EXP21BV2279	NSP3(EEEV)mut	0 min	941.821
EXP21BV2279	NSP3(EEEV)mut	0 min	913.94
EXP21BV2279	NSP3(EEEV)mut	0 min	342.007
EXP21BV2279	NSP3(EEEV)mut	0 min	1190.72
EXP21BV2279	NSP3(EEEV)mut	0 min	674.458
EXP21BV2279	NSP3(EEEV)mut	0 min	1011.34
EXP21BV2279	NSP3(EEEV)mut	0 min	1101.93
EXP21BV2279	NSP3(EEEV)mut	0 min	1138.28
EXP21BV2279	NSP3(EEEV)mut	0 min	1012.87
EXP21BV2279	NSP3(EEEV)mut	0 min	890.404
EXP21BV2279	NSP3(EEEV)mut	0 min	301.144
EXP21BV2279	NSP3(EEEV)mut	0 min	919.295
EXP21BV2279	NSP3(EEEV)mut	0 min	846.146
EXP21BV2279	NSP3(EEEV)mut	0 min	559.343
EXP21BV2279	NSP3(EEEV)mut	0 min	749.491
EXP21BV2279	NSP3(EEEV)mut	0 min	612.814
EXP21BV2279	NSP3(EEEV)mut	0 min	733.659
EXP21BV2279	NSP3(EEEV)mut	0 min	1093.5
EXP21BV2279	NSP3(EEEV)mut	0 min	987.156
EXP21BV2279	NSP3(EEEV)mut	0 min	489.709
EXP21BV2279	NSP3(EEEV)mut	0 min	630.628
EXP21BV2279	NSP3(EEEV)mut	0 min	947.511
EXP21BV2279	NSP3(EEEV)mut	0 min	1026.53
EXP21BV2279	NSP3(EEEV)mut	0 min	460.025
EXP21BV2279	NSP3(EEEV)mut	0 min	1526.7
EXP21BV2279	NSP3(EEEV)mut	0 min	1530.52
EXP21BV2279	NSP3(EEEV)mut	0 min	628.971
EXP21BV2279	NSP3(EEEV)mut	0 min	529.926
EXP21BV2279	NSP3(EEEV)mut	0 min	1017.57
EXP21BV2279	NSP3(EEEV)mut	0 min	910.425
EXP21BV2279	NSP3(EEEV)mut	0 min	742.067
EXP21BV2279	NSP3(EEEV)mut	0 min	1929.9
EXP21BV2279	NSP3(EEEV)mut	0 min	1170.02
EXP21BV2279	NSP3(EEEV)mut	0 min	663.336
EXP21BV2279	NSP3(EEEV)mut	0 min	804.611
EXP21BV2279	NSP3(EEEV)mut	0 min	576.516
EXP21BV2279	NSP3(EEEV)mut	0 min	1093.32
EXP21BV2279	NSP3(EEEV)mut	0 min	699.267
EXP21BV2279	NSP3(EEEV)mut	0 min	616.156
EXP21BV2279	NSP3(EEEV)mut	0 min	1306.72
EXP21BV2279	NSP3(EEEV)mut	0 min	619.95
EXP21BV2279	NSP3(EEEV)mut	0 min	1417.51
EXP21BV2279	NSP3(EEEV)mut	0 min	799.225
EXP21BV2279	NSP3(EEEV)mut	0 min	684.314
EXP21BV2279	NSP3(EEEV)mut	0 min	1450.06
EXP21BV2279	NSP3(EEEV)mut	0 min	881.589
EXP21BV2279	NSP3(EEEV)mut	0 min	564.053
EXP21BV2279	NSP3(EEEV)mut	0 min	1788.41
EXP21BV2279	NSP3(EEEV)mut	0 min	769.584
EXP21BV2279	NSP3(EEEV)mut	0 min	856.539
EXP21BV2279	NSP3(EEEV)mut	0 min	1508.81
EXP21BV2279	NSP3(EEEV)mut	0 min	242.345
EXP21BV2279	NSP3(EEEV)mut	0 min	344.068
EXP21BV2279	NSP3(EEEV)mut	0 min	1312.18
EXP21BV2279	NSP3(EEEV)mut	0 min	898.39
EXP21BV2279	NSP3(EEEV)mut	0 min	676.715
EXP21BV2279	NSP3(EEEV)mut	0 min	478.441
EXP21BV2279	NSP3(EEEV)mut	0 min	437.237
EXP21BV2279	NSP3(EEEV)mut	0 min	700.588
EXP21BV2279	NSP3(EEEV)mut	0 min	981.48
EXP21BV2279	NSP3(EEEV)mut	0 min	695.457
EXP21BV2279	NSP3(EEEV)mut	0 min	608.646
EXP21BV2279	NSP3(EEEV)mut	0 min	542.415
EXP21BV2279	NSP3(EEEV)mut	0 min	1910.41
EXP21BV2279	NSP3(EEEV)mut	0 min	320.98
EXP21BV2279	NSP3(EEEV)mut	0 min	293.52
EXP21BV2279	NSP3(EEEV)mut	0 min	718.801
EXP21BV2279	NSP3(EEEV)mut	0 min	406.712
EXP21BV2279	NSP3(EEEV)mut	0 min	469.848
EXP21BV2279	NSP3(EEEV)mut	0 min	1319.68
EXP21BV2279	NSP3(EEEV)mut	0 min	1179.79
EXP21BV2279	NSP3(EEEV)mut	0 min	607.491
EXP21BV2279	NSP3(EEEV)mut	0 min	1871.35
EXP21BV2279	NSP3(EEEV)mut	0 min	873.028
EXP21BV2279	NSP3(EEEV)mut	0 min	1246.63
EXP21BV2279	NSP3(EEEV)mut	0 min	1143.36
EXP21BV2279	NSP3(EEEV)mut	0 min	839.813
EXP21BV2279	NSP3(EEEV)mut	0 min	2005.66
EXP21BV2279	NSP3(EEEV)mut	0 min	783.946
EXP21BV2279	NSP3(EEEV)mut	0 min	898.726
EXP21BV2279	NSP3(EEEV)mut	0 min	1023.81
EXP21BV2279	NSP3(EEEV)mut	0 min	2075.05
EXP21BV2279	NSP3(EEEV)mut	0 min	2319.06
EXP21BV2279	NSP3(EEEV)mut	0 min	1336.02
EXP21BV2279	NSP3(EEEV)mut	0 min	905.993
EXP21BV2279	NSP3(EEEV)mut	0 min	1500.55
EXP21BV2279	NSP3(EEEV)mut	0 min	1544.57
EXP21BV2279	NSP3(EEEV)mut	0 min	214.908
EXP21BV2279	NSP3(EEEV)mut	0 min	535.551
EXP21BV2279	NSP3(EEEV)mut	0 min	596.603
EXP21BV2279	NSP3(EEEV)mut	0 min	1518.42
EXP21BV2279	NSP3(EEEV)mut	0 min	352.086
EXP21BV2279	NSP3(EEEV)mut	0 min	151.38
EXP21BV2279	NSP3(EEEV)mut	0 min	570.622
EXP21BV2279	NSP3(EEEV)mut	0 min	164.271
EXP21BV2279	NSP3(EEEV)mut	0 min	1221.89
EXP21BV2279	NSP3(EEEV)mut	0 min	650.347
EXP21BV2279	NSP3(EEEV)mut	0 min	370.764
EXP21BV2279	NSP3(EEEV)mut	0 min	258.061
EXP21BV2279	NSP3(EEEV)mut	0 min	846.241
EXP21BV2279	NSP3(EEEV)mut	0 min	886.311
EXP21BV2279	NSP3(EEEV)mut	0 min	1008.66
EXP21BV2279	NSP3(EEEV)mut	0 min	1665.13
EXP21BV2279	NSP3(EEEV)mut	0 min	1963.18
EXP21BV2279	NSP3(EEEV)mut	0 min	1812.53
EXP21BV2279	NSP3(EEEV)mut	0 min	1060.15
EXP21BV2279	NSP3(EEEV)mut	0 min	576.994
EXP21BV2279	NSP3(EEEV)mut	0 min	458.765
EXP21BV2279	NSP3(EEEV)mut	0 min	527.772
EXP21BV2279	NSP3(EEEV)mut	0 min	2006.2
EXP21BV2279	NSP3(EEEV)mut	0 min	474.6
EXP21BV2279	NSP3(EEEV)mut	0 min	1185.58
EXP21BV2279	NSP3(EEEV)mut	0 min	1317.36
EXP21BV2279	NSP3(EEEV)mut	0 min	789.562
EXP21BV2279	NSP3(EEEV)mut	0 min	1202.41
EXP21BV2279	NSP3(EEEV)mut	0 min	786.815
EXP21BV2279	NSP3(EEEV)mut	0 min	1171.7
EXP21BV2279	NSP3(EEEV)mut	0 min	956.256
EXP21BV2279	NSP3(EEEV)mut	0 min	1209.99
EXP21BV2279	NSP3(EEEV)mut	0 min	1234.16
EXP21BV2279	NSP3(EEEV)mut	0 min	884.173
EXP21BV2279	NSP3(EEEV)mut	0 min	104.149
EXP21BV2279	NSP3(EEEV)mut	0 min	527.903
EXP21BV2279	NSP3(EEEV)mut	0 min	580.236
EXP21BV2279	NSP3(EEEV)mut	0 min	234.511
EXP21BV2279	NSP3(EEEV)mut	0 min	420.125
EXP21BV2279	NSP3(EEEV)mut	0 min	700.354
EXP21BV2279	NSP3(EEEV)mut	0 min	830.125
EXP21BV2279	NSP3(EEEV)mut	0 min	248.898
EXP21BV2279	NSP3(EEEV)mut	0 min	781.991
EXP21BV2279	NSP3(EEEV)mut	0 min	314.034
EXP21BV2279	NSP3(EEEV)mut	0 min	179.196
EXP21BV2279	NSP3(EEEV)mut	0 min	583.122
EXP21BV2279	NSP3(EEEV)mut	0 min	1214.86
EXP21BV2279	NSP3(EEEV)mut	0 min	724.25
EXP21BV2279	NSP3(EEEV)mut	0 min	581.716
EXP21BV2279	NSP3(EEEV)mut	0 min	1819.65
EXP21BV2279	NSP3(EEEV)mut	0 min	2190.61
EXP21BV2279	NSP3(EEEV)mut	0 min	217.77
EXP21BV2279	NSP3(EEEV)mut	0 min	806.195
EXP21BV2279	NSP3(EEEV)mut	0 min	728.214
EXP21BV2279	NSP3(EEEV)mut	0 min	522.357
EXP21BV2279	NSP3(EEEV)mut	0 min	576.726
EXP21BV2279	NSP3(EEEV)mut	0 min	552.667
EXP21BV2279	NSP3(EEEV)mut	0 min	882.121
EXP21BV2279	NSP3(EEEV)mut	0 min	254.454
EXP21BV2279	NSP3(EEEV)mut	0 min	1147.46
EXP21BV2279	NSP3(EEEV)mut	0 min	363.961
EXP21BV2279	NSP3(EEEV)mut	0 min	629.588
EXP21BV2279	NSP3(EEEV)mut	0 min	499.238
EXP21BV2279	NSP3(EEEV)mut	0 min	483.113
EXP21BV2279	NSP3(EEEV)mut	0 min	372.567
EXP21BV2279	NSP3(EEEV)mut	0 min	315.663
EXP21BV2279	NSP3(EEEV)mut	0 min	514.102
EXP21BV2279	NSP3(EEEV)mut	0 min	462.98
EXP21BV2279	NSP3(EEEV)mut	0 min	712.678
EXP21BV2279	NSP3(EEEV)mut	0 min	330.115
EXP21BV2279	NSP3(EEEV)mut	0 min	60.8986
EXP21BV2279	NSP3(EEEV)mut	0 min	566.355
EXP21BV2279	NSP3(EEEV)mut	0 min	948.381
EXP21BV2279	NSP3(EEEV)mut	0 min	548.13
EXP21BV2279	NSP3(EEEV)mut	0 min	439.575
EXP21BV2279	NSP3(EEEV)mut	0 min	306.157
EXP21BV2279	NSP3(EEEV)mut	0 min	728.167
EXP21BV2279	NSP3(EEEV)mut	0 min	259.04
EXP21BV2279	NSP3(EEEV)mut	0 min	4530.06
EXP21BV2279	NSP3(EEEV)mut	0 min	389.467
EXP21BV2279	NSP3(EEEV)mut	0 min	484.845
EXP21BV2279	NSP3(EEEV)mut	0 min	560.568
EXP21BV2279	NSP3(EEEV)mut	0 min	449.147
EXP21BV2279	NSP3(EEEV)mut	0 min	438.703
EXP21BV2279	NSP3(EEEV)mut	0 min	623.502
EXP21BV2279	NSP3(EEEV)mut	0 min	678.051
EXP21BV2279	NSP3(EEEV)mut	0 min	751.492
EXP21BV2279	NSP3(EEEV)mut	0 min	492.135
EXP21BV2279	NSP3(EEEV)mut	0 min	264.194
EXP21BV2279	NSP3(EEEV)mut	0 min	314.504
EXP21BV2279	NSP3(EEEV)mut	0 min	249.738
EXP21BV2279	NSP3(EEEV)mut	0 min	675.499
EXP21BV2279	NSP3(EEEV)mut	0 min	541.166
EXP21BV2279	NSP3(EEEV)mut	0 min	493.482
EXP21BV2279	NSP3(EEEV)mut	0 min	577.862
EXP21BV2279	NSP3(EEEV)mut	0 min	369.832
EXP21BV2279	NSP3(EEEV)mut	0 min	351.04
EXP21BV2279	NSP3(EEEV)mut	0 min	453.115
EXP21BV2279	NSP3(EEEV)mut	0 min	337.958
EXP21BV2279	NSP3(EEEV)mut	0 min	805.773
EXP21BV2279	NSP3(EEEV)mut	0 min	440.021
EXP21BV2279	NSP3(EEEV)mut	0 min	361.235
EXP21BV2279	NSP3(EEEV)mut	0 min	356.767
EXP21BV2279	NSP3(EEEV)mut	0 min	557.932
EXP21BV2279	NSP3(EEEV)mut	0 min	561.658
EXP21BV2279	NSP3(EEEV)mut	0 min	292.402
EXP21BV2279	NSP3(EEEV)mut	0 min	279.97
EXP21BV2279	NSP3(EEEV)mut	0 min	110.147
EXP21BV2279	NSP3(EEEV)mut	0 min	386.106
EXP21BV2279	NSP3(EEEV)mut	0 min	627.83
EXP21BV2279	NSP3(EEEV)mut	0 min	639.3
EXP21BV2279	NSP3(EEEV)mut	0 min	157.97
EXP21BV2279	NSP3(EEEV)mut	0 min	831.416
EXP21BV2279	NSP3(EEEV)mut	0 min	384.47
EXP21BV2279	NSP3(EEEV)mut	0 min	345.726
EXP21BV2279	NSP3(EEEV)mut	0 min	201.752
EXP21BV2279	NSP3(EEEV)mut	0 min	448.195
EXP21BV2279	NSP3(EEEV)mut	0 min	279.59
EXP21BV2279	NSP3(EEEV)mut	0 min	543.942
EXP21BV2279	NSP3(EEEV)mut	0 min	697.996
EXP21BV2279	NSP3(EEEV)mut	0 min	468.645
EXP21BV2279	NSP3(EEEV)mut	0 min	469.844
EXP21BV2279	NSP3(EEEV)mut	0 min	378.144
EXP21BV2279	NSP3(EEEV)mut	0 min	304.14
EXP21BV2279	NSP3(EEEV)mut	0 min	1483.55
EXP21BV2279	NSP3(EEEV)mut	0 min	373.934
EXP21BV2279	NSP3(EEEV)mut	0 min	288.44
EXP21BV2279	NSP3(EEEV)mut	0 min	446.894
EXP21BV2279	NSP3(EEEV)mut	0 min	341.148
EXP21BV2279	NSP3(EEEV)mut	0 min	183.083
EXP21BV2279	NSP3(EEEV)mut	0 min	336.652
EXP21BV2279	NSP3(EEEV)mut	0 min	585.805
EXP21BV2279	NSP3(EEEV)mut	0 min	708.73
EXP21BV2279	NSP3(EEEV)mut	0 min	318.184
EXP21BV2279	NSP3(EEEV)mut	0 min	283.628
EXP21BV2279	NSP3(EEEV)mut	0 min	396.535
EXP21BV2279	NSP3(EEEV)mut	0 min	292.815
EXP21BV2279	NSP3(EEEV)mut	0 min	483.196
EXP21BV2279	NSP3(EEEV)mut	0 min	1017.05
EXP21BV2279	NSP3(EEEV)mut	0 min	254.728
EXP21BV2279	NSP3(EEEV)mut	0 min	680.471
EXP21BV2279	NSP3(EEEV)mut	0 min	320.729
EXP21BV2279	NSP3(EEEV)mut	0 min	210.611
EXP21BV2279	NSP3(EEEV)mut	0 min	368.928
EXP21BV2279	NSP3(EEEV)mut	0 min	554.478
EXP21BV2279	NSP3(EEEV)mut	0 min	223.209
EXP21BV2279	NSP3(EEEV)mut	0 min	277.522
EXP21BV2279	NSP3(EEEV)mut	0 min	627.913
EXP21BV2279	NSP3(EEEV)mut	0 min	667.622
EXP21BV2279	NSP3(EEEV)mut	0 min	304.783
EXP21BV2279	NSP3(EEEV)mut	0 min	435.096
EXP21BV2279	NSP3(EEEV)mut	0 min	380.182
EXP21BV2279	NSP3(EEEV)mut	0 min	720.256
EXP21BV2279	NSP3(EEEV)mut	0 min	425.953
EXP21BV2279	NSP3(EEEV)mut	0 min	462.931
EXP21BV2279	NSP3(EEEV)mut	0 min	225.673
EXP21BV2279	NSP3(EEEV)mut	0 min	309.115
EXP21BV2279	NSP3(EEEV)mut	0 min	564.524
EXP21BV2279	NSP3(EEEV)mut	0 min	417.701
EXP21BV2279	NSP3(EEEV)mut	0 min	438.761
EXP21BV2279	NSP3(EEEV)mut	0 min	683.583
EXP21BV2279	NSP3(EEEV)mut	0 min	490.908
EXP21BV2279	NSP3(EEEV)mut	0 min	356.093
EXP21BV2279	NSP3(EEEV)mut	0 min	1413.87
EXP21BV2279	NSP3(EEEV)mut	0 min	488.099
EXP21BV2279	NSP3(EEEV)mut	0 min	261.767
EXP21BV2279	NSP3(EEEV)mut	0 min	1289.5
EXP21BV2279	NSP3(EEEV)mut	0 min	299.326
EXP21BV2279	NSP3(EEEV)mut	0 min	507.241
EXP21BV2279	NSP3(EEEV)mut	0 min	218.996
EXP21BV2279	NSP3(EEEV)mut	0 min	302.133
EXP21BV2279	NSP3(EEEV)mut	0 min	427.175
EXP21BV2279	NSP3(EEEV)mut	0 min	148.459
EXP21BV2279	NSP3(EEEV)mut	0 min	140.027
EXP21BV2279	NSP3(EEEV)mut	0 min	350.555
EXP21BV2279	NSP3(EEEV)mut	0 min	324.794
EXP21BV2279	NSP3(EEEV)mut	0 min	281.932
EXP21BV2279	NSP3(EEEV)mut	0 min	490.174
EXP21BV2279	NSP3(EEEV)mut	0 min	224.851
EXP21BV2279	NSP3(EEEV)mut	0 min	253.731
EXP21BV2279	NSP3(EEEV)mut	0 min	359.728
EXP21BV2279	NSP3(EEEV)mut	0 min	387.095
EXP21BV2279	NSP3(EEEV)mut	60 min	416.67
EXP21BV2279	NSP3(EEEV)mut	60 min	1058.36
EXP21BV2279	NSP3(EEEV)mut	60 min	278.207
EXP21BV2279	NSP3(EEEV)mut	60 min	711.431
EXP21BV2279	NSP3(EEEV)mut	60 min	721.401
EXP21BV2279	NSP3(EEEV)mut	60 min	676.423
EXP21BV2279	NSP3(EEEV)mut	60 min	347.879
EXP21BV2279	NSP3(EEEV)mut	60 min	191.135
EXP21BV2279	NSP3(EEEV)mut	60 min	235.141
EXP21BV2279	NSP3(EEEV)mut	60 min	141.775
EXP21BV2279	NSP3(EEEV)mut	60 min	353.736
EXP21BV2279	NSP3(EEEV)mut	60 min	503.804
EXP21BV2279	NSP3(EEEV)mut	60 min	249.544
EXP21BV2279	NSP3(EEEV)mut	60 min	435.336
EXP21BV2279	NSP3(EEEV)mut	60 min	413.559
EXP21BV2279	NSP3(EEEV)mut	60 min	356.687
EXP21BV2279	NSP3(EEEV)mut	60 min	368.33
EXP21BV2279	NSP3(EEEV)mut	60 min	56.0694
EXP21BV2279	NSP3(EEEV)mut	60 min	309.791
EXP21BV2279	NSP3(EEEV)mut	60 min	191.148
EXP21BV2279	NSP3(EEEV)mut	60 min	178.72
EXP21BV2279	NSP3(EEEV)mut	60 min	276.146
EXP21BV2279	NSP3(EEEV)mut	60 min	557.573
EXP21BV2279	NSP3(EEEV)mut	60 min	245.368
EXP21BV2279	NSP3(EEEV)mut	60 min	1723.64
EXP21BV2279	NSP3(EEEV)mut	60 min	231.753
EXP21BV2279	NSP3(EEEV)mut	60 min	806.605
EXP21BV2279	NSP3(EEEV)mut	60 min	519.935
EXP21BV2279	NSP3(EEEV)mut	60 min	786.562
EXP21BV2279	NSP3(EEEV)mut	60 min	402.779
EXP21BV2279	NSP3(EEEV)mut	60 min	1462.04
EXP21BV2279	NSP3(EEEV)mut	60 min	445.064
EXP21BV2279	NSP3(EEEV)mut	60 min	524.509
EXP21BV2279	NSP3(EEEV)mut	60 min	261.238
EXP21BV2279	NSP3(EEEV)mut	60 min	469.81
EXP21BV2279	NSP3(EEEV)mut	60 min	951.184
EXP21BV2279	NSP3(EEEV)mut	60 min	2275.39
EXP21BV2279	NSP3(EEEV)mut	60 min	1243.35
EXP21BV2279	NSP3(EEEV)mut	60 min	652.468
EXP21BV2279	NSP3(EEEV)mut	60 min	319.228
EXP21BV2279	NSP3(EEEV)mut	60 min	775.978
EXP21BV2279	NSP3(EEEV)mut	60 min	787.924
EXP21BV2279	NSP3(EEEV)mut	60 min	445.957
EXP21BV2279	NSP3(EEEV)mut	60 min	552.571
EXP21BV2279	NSP3(EEEV)mut	60 min	679.436
EXP21BV2279	NSP3(EEEV)mut	60 min	563.064
EXP21BV2279	NSP3(EEEV)mut	60 min	465.299
EXP21BV2279	NSP3(EEEV)mut	60 min	507.763
EXP21BV2279	NSP3(EEEV)mut	60 min	498.368
EXP21BV2279	NSP3(EEEV)mut	60 min	344.717
EXP21BV2279	NSP3(EEEV)mut	60 min	303.513
EXP21BV2279	NSP3(EEEV)mut	60 min	568.307
EXP21BV2279	NSP3(EEEV)mut	60 min	717.966
EXP21BV2279	NSP3(EEEV)mut	60 min	890.989
EXP21BV2279	NSP3(EEEV)mut	60 min	612
EXP21BV2279	NSP3(EEEV)mut	60 min	440.318
EXP21BV2279	NSP3(EEEV)mut	60 min	433.524
EXP21BV2279	NSP3(EEEV)mut	60 min	1050.48
EXP21BV2279	NSP3(EEEV)mut	60 min	328.21
EXP21BV2279	NSP3(EEEV)mut	60 min	247.09
EXP21BV2279	NSP3(EEEV)mut	60 min	387.612
EXP21BV2279	NSP3(EEEV)mut	60 min	283.002
EXP21BV2279	NSP3(EEEV)mut	60 min	640.732
EXP21BV2279	NSP3(EEEV)mut	60 min	596.465
EXP21BV2279	NSP3(EEEV)mut	60 min	422.922
EXP21BV2279	NSP3(EEEV)mut	60 min	414.16
EXP21BV2279	NSP3(EEEV)mut	60 min	131.021
EXP21BV2279	NSP3(EEEV)mut	60 min	254.337
EXP21BV2279	NSP3(EEEV)mut	60 min	272.079
EXP21BV2279	NSP3(EEEV)mut	60 min	266.07
EXP21BV2279	NSP3(EEEV)mut	60 min	167.247
EXP21BV2279	NSP3(EEEV)mut	60 min	466.658
EXP21BV2279	NSP3(EEEV)mut	60 min	397.012
EXP21BV2279	NSP3(EEEV)mut	60 min	683.396
EXP21BV2279	NSP3(EEEV)mut	60 min	281.458
EXP21BV2279	NSP3(EEEV)mut	60 min	244.387
EXP21BV2279	NSP3(EEEV)mut	60 min	500.223
EXP21BV2279	NSP3(EEEV)mut	60 min	316.059
EXP21BV2279	NSP3(EEEV)mut	60 min	350.126
EXP21BV2279	NSP3(EEEV)mut	60 min	283.995
EXP21BV2279	NSP3(EEEV)mut	60 min	122.619
EXP21BV2279	NSP3(EEEV)mut	60 min	201.537
EXP21BV2279	NSP3(EEEV)mut	60 min	459.052
EXP21BV2279	NSP3(EEEV)mut	60 min	526.268
EXP21BV2279	NSP3(EEEV)mut	60 min	264.834
EXP21BV2279	NSP3(EEEV)mut	60 min	150.695
EXP21BV2279	NSP3(EEEV)mut	60 min	411.601
EXP21BV2279	NSP3(EEEV)mut	60 min	241.171
EXP21BV2279	NSP3(EEEV)mut	60 min	917.879
EXP21BV2279	NSP3(EEEV)mut	60 min	189.301
EXP21BV2279	NSP3(EEEV)mut	60 min	222.412
EXP21BV2279	NSP3(EEEV)mut	60 min	134.423
EXP21BV2279	NSP3(EEEV)mut	60 min	95.0799
EXP21BV2279	NSP3(EEEV)mut	60 min	178.24
EXP21BV2279	NSP3(EEEV)mut	60 min	519.376
EXP21BV2279	NSP3(EEEV)mut	60 min	349.747
EXP21BV2279	NSP3(EEEV)mut	60 min	974.002
EXP21BV2279	NSP3(EEEV)mut	60 min	354.661
EXP21BV2279	NSP3(EEEV)mut	60 min	275.328
EXP21BV2279	NSP3(EEEV)mut	60 min	332.851
EXP21BV2279	NSP3(EEEV)mut	60 min	214.373
EXP21BV2279	NSP3(EEEV)mut	60 min	278.771
EXP21BV2279	NSP3(EEEV)mut	60 min	355.309
EXP21BV2279	NSP3(EEEV)mut	60 min	220.934
EXP21BV2279	NSP3(EEEV)mut	60 min	379.768
EXP21BV2279	NSP3(EEEV)mut	60 min	702.773
EXP21BV2279	NSP3(EEEV)mut	60 min	236.079
EXP21BV2279	NSP3(EEEV)mut	60 min	617.637
EXP21BV2279	NSP3(EEEV)mut	60 min	607.889
EXP21BV2279	NSP3(EEEV)mut	60 min	175.491
EXP21BV2279	NSP3(EEEV)mut	60 min	286.197
EXP21BV2279	NSP3(EEEV)mut	60 min	960.608
EXP21BV2279	NSP3(EEEV)mut	60 min	555.256
EXP21BV2279	NSP3(EEEV)mut	60 min	687.487
EXP21BV2279	NSP3(EEEV)mut	60 min	500.153
EXP21BV2279	NSP3(EEEV)mut	60 min	327.267
EXP21BV2279	NSP3(EEEV)mut	60 min	292.947
EXP21BV2279	NSP3(EEEV)mut	60 min	768.666
EXP21BV2279	NSP3(EEEV)mut	60 min	388.611
EXP21BV2279	NSP3(EEEV)mut	60 min	61.7958
EXP21BV2279	NSP3(EEEV)mut	60 min	203.782
EXP21BV2279	NSP3(EEEV)mut	60 min	688.224
EXP21BV2279	NSP3(EEEV)mut	60 min	777.443
EXP21BV2279	NSP3(EEEV)mut	60 min	874.192
EXP21BV2279	NSP3(EEEV)mut	60 min	480.529
EXP21BV2279	NSP3(EEEV)mut	60 min	490.254
EXP21BV2279	NSP3(EEEV)mut	60 min	325.957
EXP21BV2279	NSP3(EEEV)mut	60 min	1064.14
EXP21BV2279	NSP3(EEEV)mut	60 min	473.116
EXP21BV2279	NSP3(EEEV)mut	60 min	625.09
EXP21BV2279	NSP3(EEEV)mut	60 min	303.734
EXP21BV2279	NSP3(EEEV)mut	60 min	321.711
EXP21BV2279	NSP3(EEEV)mut	60 min	264.129
EXP21BV2279	NSP3(EEEV)mut	60 min	334.872
EXP21BV2279	NSP3(EEEV)mut	60 min	361.914
EXP21BV2279	NSP3(EEEV)mut	60 min	610.085
EXP21BV2279	NSP3(EEEV)mut	60 min	266.817
EXP21BV2279	NSP3(EEEV)mut	60 min	727.438
EXP21BV2279	NSP3(EEEV)mut	60 min	330.2
EXP21BV2279	NSP3(EEEV)mut	60 min	295.463
EXP21BV2279	NSP3(EEEV)mut	60 min	956.735
EXP21BV2279	NSP3(EEEV)mut	60 min	235.83
EXP21BV2279	NSP3(EEEV)mut	60 min	211.746
EXP21BV2279	NSP3(EEEV)mut	60 min	575.681
EXP21BV2279	NSP3(EEEV)mut	60 min	550.954
EXP21BV2279	NSP3(EEEV)mut	60 min	523.301
EXP21BV2279	NSP3(EEEV)mut	60 min	368.145
EXP21BV2279	NSP3(EEEV)mut	60 min	461.809
EXP21BV2279	NSP3(EEEV)mut	60 min	507.491
EXP21BV2279	NSP3(EEEV)mut	60 min	352.958
EXP21BV2279	NSP3(EEEV)mut	60 min	497.787
EXP21BV2279	NSP3(EEEV)mut	60 min	528.089
EXP21BV2279	NSP3(EEEV)mut	60 min	875.564
EXP21BV2279	NSP3(EEEV)mut	60 min	410.874
EXP21BV2279	NSP3(EEEV)mut	60 min	473.314
EXP21BV2279	NSP3(EEEV)mut	60 min	871.186
EXP21BV2279	NSP3(EEEV)mut	60 min	537.751
EXP21BV2279	NSP3(EEEV)mut	60 min	1464.09
EXP21BV2279	NSP3(EEEV)mut	60 min	392.12
EXP21BV2279	NSP3(EEEV)mut	60 min	360.165
EXP21BV2279	NSP3(EEEV)mut	60 min	575.61
EXP21BV2279	NSP3(EEEV)mut	60 min	587.231
EXP21BV2279	NSP3(EEEV)mut	60 min	588.396
EXP21BV2279	NSP3(EEEV)mut	60 min	439.13
EXP21BV2279	NSP3(EEEV)mut	60 min	534.848
EXP21BV2279	NSP3(EEEV)mut	60 min	506.206
EXP21BV2279	NSP3(EEEV)mut	60 min	1759.75
EXP21BV2279	NSP3(EEEV)mut	60 min	1050.04
EXP21BV2279	NSP3(EEEV)mut	60 min	732.946
EXP21BV2279	NSP3(EEEV)mut	60 min	525.612
EXP21BV2279	NSP3(EEEV)mut	60 min	450.214
EXP21BV2279	NSP3(EEEV)mut	60 min	970.072
EXP21BV2279	NSP3(EEEV)mut	60 min	310.463
EXP21BV2279	NSP3(EEEV)mut	60 min	2125.39
EXP21BV2279	NSP3(EEEV)mut	60 min	3192.25
EXP21BV2279	NSP3(EEEV)mut	60 min	1209.91
EXP21BV2279	NSP3(EEEV)mut	60 min	529.634
EXP21BV2279	NSP3(EEEV)mut	60 min	271.016
EXP21BV2279	NSP3(EEEV)mut	60 min	272.521
EXP21BV2279	NSP3(EEEV)mut	60 min	932.501
EXP21BV2279	NSP3(EEEV)mut	60 min	1941.53
EXP21BV2279	NSP3(EEEV)mut	60 min	314.007
EXP21BV2279	NSP3(EEEV)mut	60 min	254.841
EXP21BV2279	NSP3(EEEV)mut	60 min	200.155
EXP21BV2279	NSP3(EEEV)mut	60 min	478.049
EXP21BV2279	NSP3(EEEV)mut	60 min	655.763
EXP21BV2279	NSP3(EEEV)mut	60 min	743.849
EXP21BV2279	NSP3(EEEV)mut	60 min	906.615
EXP21BV2279	NSP3(EEEV)mut	60 min	316.254
EXP21BV2279	NSP3(EEEV)mut	60 min	196.053
EXP21BV2279	NSP3(EEEV)mut	60 min	326.021
EXP21BV2279	NSP3(EEEV)mut	60 min	184.875
EXP21BV2279	NSP3(EEEV)mut	60 min	227.865
EXP21BV2279	NSP3(EEEV)mut	60 min	316.303
EXP21BV2279	NSP3(EEEV)mut	60 min	456.266
EXP21BV2279	NSP3(EEEV)mut	60 min	736.425
EXP21BV2279	NSP3(EEEV)mut	60 min	401.45
EXP21BV2279	NSP3(EEEV)mut	60 min	351.473
EXP21BV2279	NSP3(EEEV)mut	60 min	299.09
EXP21BV2279	NSP3(EEEV)mut	60 min	607.866
EXP21BV2279	NSP3(EEEV)mut	60 min	368.484
EXP21BV2279	NSP3(EEEV)mut	60 min	334.3
EXP21BV2279	NSP3(EEEV)mut	60 min	412.51
EXP21BV2279	NSP3(EEEV)mut	60 min	303.51
EXP21BV2279	NSP3(EEEV)mut	60 min	635.656
EXP21BV2279	NSP3(EEEV)mut	60 min	285.129
EXP21BV2279	NSP3(EEEV)mut	60 min	288.333
EXP21BV2279	NSP3(EEEV)mut	60 min	340.567
EXP21BV2279	NSP3(EEEV)mut	60 min	644.766
EXP21BV2279	NSP3(EEEV)mut	60 min	395.92
EXP21BV2279	NSP3(EEEV)mut	60 min	2567.16
EXP21BV2279	NSP3(EEEV)mut	60 min	934.082
EXP21BV2279	NSP3(EEEV)mut	60 min	454.374
EXP21BV2279	NSP3(EEEV)mut	60 min	299.319
EXP21BV2279	NSP3(EEEV)mut	60 min	902.177
EXP21BV2279	NSP3(EEEV)mut	60 min	208.391
EXP21BV2279	NSP3(EEEV)mut	60 min	445.534
EXP21BV2279	NSP3(EEEV)mut	60 min	484.247
EXP21BV2279	NSP3(EEEV)mut	60 min	329.258
EXP21BV2279	NSP3(EEEV)mut	60 min	158.182
EXP21BV2279	NSP3(EEEV)mut	60 min	95.6299
EXP21BV2279	NSP3(EEEV)mut	60 min	338.593
EXP21BV2279	NSP3(EEEV)mut	60 min	367.145
EXP21BV2279	NSP3(EEEV)mut	60 min	237.918
EXP21BV2279	NSP3(EEEV)mut	60 min	748.466
EXP21BV2279	NSP3(EEEV)mut	60 min	981.374
EXP21BV2279	NSP3(EEEV)mut	60 min	306.13
EXP21BV2279	NSP3(EEEV)mut	60 min	306.977
EXP21BV2279	NSP3(EEEV)mut	60 min	464.544
EXP21BV2279	NSP3(EEEV)mut	60 min	175.421
EXP21BV2279	NSP3(EEEV)mut	60 min	217.965
EXP21BV2279	NSP3(EEEV)mut	60 min	173.366
EXP21BV2279	NSP3(EEEV)mut	60 min	515.403
EXP21BV2279	Mock transfection	0 min	714.661
EXP21BV2279	Mock transfection	0 min	705.387
EXP21BV2279	Mock transfection	0 min	451.727
EXP21BV2279	Mock transfection	0 min	520.941
EXP21BV2279	Mock transfection	0 min	373.595
EXP21BV2279	Mock transfection	0 min	563.012
EXP21BV2279	Mock transfection	0 min	1175.88
EXP21BV2279	Mock transfection	0 min	379.423
EXP21BV2279	Mock transfection	0 min	396.709
EXP21BV2279	Mock transfection	0 min	671.843
EXP21BV2279	Mock transfection	0 min	2052.88
EXP21BV2279	Mock transfection	0 min	769.301
EXP21BV2279	Mock transfection	0 min	795.436
EXP21BV2279	Mock transfection	0 min	1598.25
EXP21BV2279	Mock transfection	0 min	1200.35
EXP21BV2279	Mock transfection	0 min	936.903
EXP21BV2279	Mock transfection	0 min	582.613
EXP21BV2279	Mock transfection	0 min	597.23
EXP21BV2279	Mock transfection	0 min	1492.15
EXP21BV2279	Mock transfection	0 min	846.157
EXP21BV2279	Mock transfection	0 min	886.733
EXP21BV2279	Mock transfection	0 min	1037.67
EXP21BV2279	Mock transfection	0 min	930.995
EXP21BV2279	Mock transfection	0 min	795.799
EXP21BV2279	Mock transfection	0 min	1046.38
EXP21BV2279	Mock transfection	0 min	857.68
EXP21BV2279	Mock transfection	0 min	611.934
EXP21BV2279	Mock transfection	0 min	832.979
EXP21BV2279	Mock transfection	0 min	878.875
EXP21BV2279	Mock transfection	0 min	384.32
EXP21BV2279	Mock transfection	0 min	935.426
EXP21BV2279	Mock transfection	0 min	459.403
EXP21BV2279	Mock transfection	0 min	696.304
EXP21BV2279	Mock transfection	0 min	556.184
EXP21BV2279	Mock transfection	0 min	443.715
EXP21BV2279	Mock transfection	0 min	287.753
EXP21BV2279	Mock transfection	0 min	947.365
EXP21BV2279	Mock transfection	0 min	675.985
EXP21BV2279	Mock transfection	0 min	351.163
EXP21BV2279	Mock transfection	0 min	365.033
EXP21BV2279	Mock transfection	0 min	860.726
EXP21BV2279	Mock transfection	0 min	1009.18
EXP21BV2279	Mock transfection	0 min	820.829
EXP21BV2279	Mock transfection	0 min	333.379
EXP21BV2279	Mock transfection	0 min	816.531
EXP21BV2279	Mock transfection	0 min	285.341
EXP21BV2279	Mock transfection	0 min	1016.61
EXP21BV2279	Mock transfection	0 min	833.573
EXP21BV2279	Mock transfection	0 min	726.312
EXP21BV2279	Mock transfection	0 min	304.579
EXP21BV2279	Mock transfection	0 min	270.658
EXP21BV2279	Mock transfection	0 min	810.906
EXP21BV2279	Mock transfection	0 min	472.48
EXP21BV2279	Mock transfection	0 min	338.45
EXP21BV2279	Mock transfection	0 min	965.657
EXP21BV2279	Mock transfection	0 min	566.798
EXP21BV2279	Mock transfection	0 min	781.787
EXP21BV2279	Mock transfection	0 min	1298.31
EXP21BV2279	Mock transfection	0 min	869.373
EXP21BV2279	Mock transfection	0 min	437.35
EXP21BV2279	Mock transfection	0 min	670.94
EXP21BV2279	Mock transfection	0 min	388.406
EXP21BV2279	Mock transfection	0 min	477.648
EXP21BV2279	Mock transfection	0 min	780.991
EXP21BV2279	Mock transfection	0 min	730.514
EXP21BV2279	Mock transfection	0 min	543.75
EXP21BV2279	Mock transfection	0 min	787.842
EXP21BV2279	Mock transfection	0 min	886.865
EXP21BV2279	Mock transfection	0 min	581.017
EXP21BV2279	Mock transfection	0 min	1087.37
EXP21BV2279	Mock transfection	0 min	1039.8
EXP21BV2279	Mock transfection	0 min	343.899
EXP21BV2279	Mock transfection	0 min	225.843
EXP21BV2279	Mock transfection	0 min	484.803
EXP21BV2279	Mock transfection	0 min	733.998
EXP21BV2279	Mock transfection	0 min	344.926
EXP21BV2279	Mock transfection	0 min	670.495
EXP21BV2279	Mock transfection	0 min	626.683
EXP21BV2279	Mock transfection	0 min	507.081
EXP21BV2279	Mock transfection	0 min	925.69
EXP21BV2279	Mock transfection	0 min	576.326
EXP21BV2279	Mock transfection	0 min	424.878
EXP21BV2279	Mock transfection	0 min	851.486
EXP21BV2279	Mock transfection	0 min	410.23
EXP21BV2279	Mock transfection	0 min	410.441
EXP21BV2279	Mock transfection	0 min	585.737
EXP21BV2279	Mock transfection	0 min	598.344
EXP21BV2279	Mock transfection	0 min	478.68
EXP21BV2279	Mock transfection	0 min	1009.14
EXP21BV2279	Mock transfection	0 min	784.044
EXP21BV2279	Mock transfection	0 min	2626.78
EXP21BV2279	Mock transfection	0 min	393.574
EXP21BV2279	Mock transfection	0 min	529.048
EXP21BV2279	Mock transfection	0 min	1057.16
EXP21BV2279	Mock transfection	0 min	570.584
EXP21BV2279	Mock transfection	0 min	631.957
EXP21BV2279	Mock transfection	0 min	439.941
EXP21BV2279	Mock transfection	0 min	767.795
EXP21BV2279	Mock transfection	0 min	1372.98
EXP21BV2279	Mock transfection	0 min	674.333
EXP21BV2279	Mock transfection	0 min	1028.57
EXP21BV2279	Mock transfection	0 min	434.666
EXP21BV2279	Mock transfection	0 min	1075.32
EXP21BV2279	Mock transfection	0 min	461.431
EXP21BV2279	Mock transfection	0 min	491.187
EXP21BV2279	Mock transfection	0 min	743.14
EXP21BV2279	Mock transfection	0 min	505.839
EXP21BV2279	Mock transfection	0 min	1560.57
EXP21BV2279	Mock transfection	0 min	734.764
EXP21BV2279	Mock transfection	0 min	805.012
EXP21BV2279	Mock transfection	0 min	1014.25
EXP21BV2279	Mock transfection	0 min	540.259
EXP21BV2279	Mock transfection	0 min	545.562
EXP21BV2279	Mock transfection	0 min	383.68
EXP21BV2279	Mock transfection	0 min	617.009
EXP21BV2279	Mock transfection	0 min	436.311
EXP21BV2279	Mock transfection	0 min	434.321
EXP21BV2279	Mock transfection	0 min	704.268
EXP21BV2279	Mock transfection	0 min	1092.91
EXP21BV2279	Mock transfection	0 min	463.531
EXP21BV2279	Mock transfection	0 min	470.906
EXP21BV2279	Mock transfection	0 min	287.205
EXP21BV2279	Mock transfection	0 min	533.893
EXP21BV2279	Mock transfection	0 min	668.292
EXP21BV2279	Mock transfection	0 min	672.78
EXP21BV2279	Mock transfection	0 min	249.718
EXP21BV2279	Mock transfection	0 min	480.632
EXP21BV2279	Mock transfection	0 min	603.356
EXP21BV2279	Mock transfection	0 min	1055.17
EXP21BV2279	Mock transfection	0 min	247.926
EXP21BV2279	Mock transfection	0 min	896.935
EXP21BV2279	Mock transfection	0 min	412.119
EXP21BV2279	Mock transfection	0 min	395.699
EXP21BV2279	Mock transfection	0 min	1684.06
EXP21BV2279	Mock transfection	0 min	604.621
EXP21BV2279	Mock transfection	0 min	570.604
EXP21BV2279	Mock transfection	0 min	579.138
EXP21BV2279	Mock transfection	0 min	603.483
EXP21BV2279	Mock transfection	0 min	233.878
EXP21BV2279	Mock transfection	0 min	859.132
EXP21BV2279	Mock transfection	0 min	594.345
EXP21BV2279	Mock transfection	0 min	881.291
EXP21BV2279	Mock transfection	0 min	1238.99
EXP21BV2279	Mock transfection	0 min	1083.49
EXP21BV2279	Mock transfection	0 min	781.027
EXP21BV2279	Mock transfection	0 min	3052.13
EXP21BV2279	Mock transfection	0 min	1318.88
EXP21BV2279	Mock transfection	0 min	729.619
EXP21BV2279	Mock transfection	0 min	624.081
EXP21BV2279	Mock transfection	0 min	1414.5
EXP21BV2279	Mock transfection	0 min	966.778
EXP21BV2279	Mock transfection	0 min	516.512
EXP21BV2279	Mock transfection	0 min	556.955
EXP21BV2279	Mock transfection	0 min	955.935
EXP21BV2279	Mock transfection	0 min	899.351
EXP21BV2279	Mock transfection	0 min	336.529
EXP21BV2279	Mock transfection	0 min	817.204
EXP21BV2279	Mock transfection	0 min	748.79
EXP21BV2279	Mock transfection	0 min	499.32
EXP21BV2279	Mock transfection	0 min	313.638
EXP21BV2279	Mock transfection	0 min	354.632
EXP21BV2279	Mock transfection	0 min	593.598
EXP21BV2279	Mock transfection	0 min	2539.11
EXP21BV2279	Mock transfection	0 min	690.81
EXP21BV2279	Mock transfection	0 min	872.11
EXP21BV2279	Mock transfection	0 min	1051.7
EXP21BV2279	Mock transfection	0 min	407.653
EXP21BV2279	Mock transfection	0 min	681.802
EXP21BV2279	Mock transfection	0 min	241.653
EXP21BV2279	Mock transfection	0 min	907.366
EXP21BV2279	Mock transfection	0 min	265.567
EXP21BV2279	Mock transfection	0 min	1052.91
EXP21BV2279	Mock transfection	0 min	468.557
EXP21BV2279	Mock transfection	0 min	706.029
EXP21BV2279	Mock transfection	0 min	431.467
EXP21BV2279	Mock transfection	0 min	473.724
EXP21BV2279	Mock transfection	0 min	707.334
EXP21BV2279	Mock transfection	0 min	418.156
EXP21BV2279	Mock transfection	0 min	561.15
EXP21BV2279	Mock transfection	0 min	277.483
EXP21BV2279	Mock transfection	0 min	574.935
EXP21BV2279	Mock transfection	0 min	489.253
EXP21BV2279	Mock transfection	0 min	1063.68
EXP21BV2279	Mock transfection	0 min	390.3
EXP21BV2279	Mock transfection	0 min	574.319
EXP21BV2279	Mock transfection	0 min	366.583
EXP21BV2279	Mock transfection	0 min	581.895
EXP21BV2279	Mock transfection	0 min	511.694
EXP21BV2279	Mock transfection	0 min	1070.08
EXP21BV2279	Mock transfection	0 min	301.952
EXP21BV2279	Mock transfection	0 min	798.205
EXP21BV2279	Mock transfection	0 min	395.259
EXP21BV2279	Mock transfection	0 min	426.444
EXP21BV2279	Mock transfection	0 min	562.538
EXP21BV2279	Mock transfection	0 min	193.641
EXP21BV2279	Mock transfection	0 min	538.983
EXP21BV2279	Mock transfection	0 min	581.519
EXP21BV2279	Mock transfection	0 min	1067.05
EXP21BV2279	Mock transfection	0 min	377.602
EXP21BV2279	Mock transfection	0 min	801.807
EXP21BV2279	Mock transfection	0 min	440.956
EXP21BV2279	Mock transfection	0 min	810.568
EXP21BV2279	Mock transfection	0 min	1118.83
EXP21BV2279	Mock transfection	0 min	509.126
EXP21BV2279	Mock transfection	0 min	546.862
EXP21BV2279	Mock transfection	0 min	1016.08
EXP21BV2279	Mock transfection	0 min	395.854
EXP21BV2279	Mock transfection	0 min	437.76
EXP21BV2279	Mock transfection	0 min	673.423
EXP21BV2279	Mock transfection	0 min	1055.85
EXP21BV2279	Mock transfection	0 min	814.487
EXP21BV2279	Mock transfection	0 min	455.678
EXP21BV2279	Mock transfection	0 min	697.81
EXP21BV2279	Mock transfection	0 min	743.988
EXP21BV2279	Mock transfection	0 min	650.809
EXP21BV2279	Mock transfection	0 min	681.388
EXP21BV2279	Mock transfection	0 min	257.107
EXP21BV2279	Mock transfection	0 min	731.151
EXP21BV2279	Mock transfection	0 min	949.453
EXP21BV2279	Mock transfection	0 min	1148.77
EXP21BV2279	Mock transfection	0 min	429.427
EXP21BV2279	Mock transfection	0 min	486.938
EXP21BV2279	Mock transfection	0 min	582.584
EXP21BV2279	Mock transfection	0 min	441.45
EXP21BV2279	Mock transfection	0 min	554.753
EXP21BV2279	Mock transfection	0 min	485.281
EXP21BV2279	Mock transfection	0 min	423.009
EXP21BV2279	Mock transfection	0 min	790.677
EXP21BV2279	Mock transfection	0 min	313.082
EXP21BV2279	Mock transfection	0 min	891.812
EXP21BV2279	Mock transfection	0 min	809.125
EXP21BV2279	Mock transfection	0 min	596.068
EXP21BV2279	Mock transfection	0 min	694.79
EXP21BV2279	Mock transfection	0 min	770.846
EXP21BV2279	Mock transfection	0 min	1116.72
EXP21BV2279	Mock transfection	0 min	448.977
EXP21BV2279	Mock transfection	0 min	436.243
EXP21BV2279	Mock transfection	0 min	602.666
EXP21BV2279	Mock transfection	0 min	556.297
EXP21BV2279	Mock transfection	0 min	784.203
EXP21BV2279	Mock transfection	0 min	423.4
EXP21BV2279	Mock transfection	0 min	1394.67
EXP21BV2279	Mock transfection	0 min	547.969
EXP21BV2279	Mock transfection	0 min	689.805
EXP21BV2279	Mock transfection	0 min	852.111
EXP21BV2279	Mock transfection	0 min	449.957
EXP21BV2279	Mock transfection	0 min	628.387
EXP21BV2279	Mock transfection	0 min	770.78
EXP21BV2279	Mock transfection	0 min	498.129
EXP21BV2279	Mock transfection	0 min	427.226
EXP21BV2279	Mock transfection	0 min	529.26
EXP21BV2279	Mock transfection	0 min	999.104
EXP21BV2279	Mock transfection	0 min	482.617
EXP21BV2279	Mock transfection	0 min	303.394
EXP21BV2279	Mock transfection	0 min	519.766
EXP21BV2279	Mock transfection	0 min	587.723
EXP21BV2279	Mock transfection	0 min	598.932
EXP21BV2279	Mock transfection	0 min	275.505
EXP21BV2279	Mock transfection	0 min	702.062
EXP21BV2279	Mock transfection	0 min	621.849
EXP21BV2279	Mock transfection	0 min	1392.24
EXP21BV2279	Mock transfection	0 min	722.281
EXP21BV2279	Mock transfection	0 min	623.287
EXP21BV2279	Mock transfection	0 min	1275.11
EXP21BV2279	Mock transfection	0 min	1264.75
EXP21BV2279	Mock transfection	0 min	254.372
EXP21BV2279	Mock transfection	0 min	1036.75
EXP21BV2279	Mock transfection	0 min	868.299
EXP21BV2279	Mock transfection	0 min	666.11
EXP21BV2279	Mock transfection	0 min	718.674
EXP21BV2279	Mock transfection	0 min	566.082
EXP21BV2279	Mock transfection	0 min	1041.99
EXP21BV2279	Mock transfection	0 min	563.754
EXP21BV2279	Mock transfection	0 min	1168.42
EXP21BV2279	Mock transfection	0 min	430.399
EXP21BV2279	Mock transfection	0 min	1180.63
EXP21BV2279	Mock transfection	0 min	849.031
EXP21BV2279	Mock transfection	0 min	559.975
EXP21BV2279	Mock transfection	0 min	633.647
EXP21BV2279	Mock transfection	0 min	554.14
EXP21BV2279	Mock transfection	0 min	458.158
EXP21BV2279	Mock transfection	0 min	461.693
EXP21BV2279	Mock transfection	0 min	1090.75
EXP21BV2279	Mock transfection	0 min	909.191
EXP21BV2279	Mock transfection	0 min	175.411
EXP21BV2279	Mock transfection	0 min	838.982
EXP21BV2279	Mock transfection	0 min	416.355
EXP21BV2279	Mock transfection	0 min	318.249
EXP21BV2279	Mock transfection	0 min	383.105
EXP21BV2279	Mock transfection	0 min	765.798
EXP21BV2279	Mock transfection	0 min	1162.03
EXP21BV2279	Mock transfection	0 min	367.641
EXP21BV2279	Mock transfection	0 min	831.516
EXP21BV2279	Mock transfection	0 min	1004.7
EXP21BV2279	Mock transfection	0 min	1091.48
EXP21BV2279	Mock transfection	0 min	455.298
EXP21BV2279	Mock transfection	0 min	543.495
EXP21BV2279	Mock transfection	0 min	953.207
EXP21BV2279	Mock transfection	0 min	362.704
EXP21BV2279	Mock transfection	0 min	436.867
EXP21BV2279	Mock transfection	0 min	650.419
EXP21BV2279	Mock transfection	0 min	516.586
EXP21BV2279	Mock transfection	0 min	894.046
EXP21BV2279	Mock transfection	0 min	653.712
EXP21BV2279	Mock transfection	60 min	1163.63
EXP21BV2279	Mock transfection	60 min	1790.36
EXP21BV2279	Mock transfection	60 min	833.389
EXP21BV2279	Mock transfection	60 min	1440.43
EXP21BV2279	Mock transfection	60 min	1030.35
EXP21BV2279	Mock transfection	60 min	1088.88
EXP21BV2279	Mock transfection	60 min	1841.19
EXP21BV2279	Mock transfection	60 min	289.88
EXP21BV2279	Mock transfection	60 min	1209.91
EXP21BV2279	Mock transfection	60 min	381.453
EXP21BV2279	Mock transfection	60 min	1067.17
EXP21BV2279	Mock transfection	60 min	949.821
EXP21BV2279	Mock transfection	60 min	656.82
EXP21BV2279	Mock transfection	60 min	575.236
EXP21BV2279	Mock transfection	60 min	967.698
EXP21BV2279	Mock transfection	60 min	457.327
EXP21BV2279	Mock transfection	60 min	959.841
EXP21BV2279	Mock transfection	60 min	846.583
EXP21BV2279	Mock transfection	60 min	566.63
EXP21BV2279	Mock transfection	60 min	416.892
EXP21BV2279	Mock transfection	60 min	512.285
EXP21BV2279	Mock transfection	60 min	1906.68
EXP21BV2279	Mock transfection	60 min	547.567
EXP21BV2279	Mock transfection	60 min	1131.72
EXP21BV2279	Mock transfection	60 min	709.206
EXP21BV2279	Mock transfection	60 min	910.712
EXP21BV2279	Mock transfection	60 min	885.956
EXP21BV2279	Mock transfection	60 min	692.018
EXP21BV2279	Mock transfection	60 min	1082.44
EXP21BV2279	Mock transfection	60 min	565.297
EXP21BV2279	Mock transfection	60 min	760.59
EXP21BV2279	Mock transfection	60 min	732.22
EXP21BV2279	Mock transfection	60 min	989.761
EXP21BV2279	Mock transfection	60 min	999.699
EXP21BV2279	Mock transfection	60 min	1350.73
EXP21BV2279	Mock transfection	60 min	438.088
EXP21BV2279	Mock transfection	60 min	548.988
EXP21BV2279	Mock transfection	60 min	474.991
EXP21BV2279	Mock transfection	60 min	696.339
EXP21BV2279	Mock transfection	60 min	1151.9
EXP21BV2279	Mock transfection	60 min	508.22
EXP21BV2279	Mock transfection	60 min	571.226
EXP21BV2279	Mock transfection	60 min	662.759
EXP21BV2279	Mock transfection	60 min	365.98
EXP21BV2279	Mock transfection	60 min	946.274
EXP21BV2279	Mock transfection	60 min	545.538
EXP21BV2279	Mock transfection	60 min	262.554
EXP21BV2279	Mock transfection	60 min	448.059
EXP21BV2279	Mock transfection	60 min	487.55
EXP21BV2279	Mock transfection	60 min	761.78
EXP21BV2279	Mock transfection	60 min	615.063
EXP21BV2279	Mock transfection	60 min	512.137
EXP21BV2279	Mock transfection	60 min	868.15
EXP21BV2279	Mock transfection	60 min	830.534
EXP21BV2279	Mock transfection	60 min	905.546
EXP21BV2279	Mock transfection	60 min	265.364
EXP21BV2279	Mock transfection	60 min	642.655
EXP21BV2279	Mock transfection	60 min	767.715
EXP21BV2279	Mock transfection	60 min	953.637
EXP21BV2279	Mock transfection	60 min	338.151
EXP21BV2279	Mock transfection	60 min	570.698
EXP21BV2279	Mock transfection	60 min	473.761
EXP21BV2279	Mock transfection	60 min	771.831
EXP21BV2279	Mock transfection	60 min	620.623
EXP21BV2279	Mock transfection	60 min	775.33
EXP21BV2279	Mock transfection	60 min	762.397
EXP21BV2279	Mock transfection	60 min	648.302
EXP21BV2279	Mock transfection	60 min	655.649
EXP21BV2279	Mock transfection	60 min	3008.27
EXP21BV2279	Mock transfection	60 min	1105.94
EXP21BV2279	Mock transfection	60 min	447.52
EXP21BV2279	Mock transfection	60 min	884.726
EXP21BV2279	Mock transfection	60 min	689.191
EXP21BV2279	Mock transfection	60 min	474.547
EXP21BV2279	Mock transfection	60 min	410.306
EXP21BV2279	Mock transfection	60 min	438.725
EXP21BV2279	Mock transfection	60 min	511.008
EXP21BV2279	Mock transfection	60 min	592.819
EXP21BV2279	Mock transfection	60 min	1253.87
EXP21BV2279	Mock transfection	60 min	915.302
EXP21BV2279	Mock transfection	60 min	7529.97
EXP21BV2279	Mock transfection	60 min	423.895
EXP21BV2279	Mock transfection	60 min	750.703
EXP21BV2279	Mock transfection	60 min	833.481
EXP21BV2279	Mock transfection	60 min	786.024
EXP21BV2279	Mock transfection	60 min	406.802
EXP21BV2279	Mock transfection	60 min	1211.69
EXP21BV2279	Mock transfection	60 min	822.048
EXP21BV2279	Mock transfection	60 min	1173.33
EXP21BV2279	Mock transfection	60 min	705.887
EXP21BV2279	Mock transfection	60 min	369.982
EXP21BV2279	Mock transfection	60 min	853.527
EXP21BV2279	Mock transfection	60 min	720.423
EXP21BV2279	Mock transfection	60 min	846.07
EXP21BV2279	Mock transfection	60 min	598.998
EXP21BV2279	Mock transfection	60 min	490.309
EXP21BV2279	Mock transfection	60 min	1015.2
EXP21BV2279	Mock transfection	60 min	709.506
EXP21BV2279	Mock transfection	60 min	776.188
EXP21BV2279	Mock transfection	60 min	531.893
EXP21BV2279	Mock transfection	60 min	833.085
EXP21BV2279	Mock transfection	60 min	621.644
EXP21BV2279	Mock transfection	60 min	1179.97
EXP21BV2279	Mock transfection	60 min	585.487
EXP21BV2279	Mock transfection	60 min	767.201
EXP21BV2279	Mock transfection	60 min	458.75
EXP21BV2279	Mock transfection	60 min	449.381
EXP21BV2279	Mock transfection	60 min	657.317
EXP21BV2279	Mock transfection	60 min	757.734
EXP21BV2279	Mock transfection	60 min	607.241
EXP21BV2279	Mock transfection	60 min	657.348
EXP21BV2279	Mock transfection	60 min	595.718
EXP21BV2279	Mock transfection	60 min	1429.99
EXP21BV2279	Mock transfection	60 min	453.463
EXP21BV2279	Mock transfection	60 min	591.016
EXP21BV2279	Mock transfection	60 min	212.993
EXP21BV2279	Mock transfection	60 min	1262.42
EXP21BV2279	Mock transfection	60 min	524.503
EXP21BV2279	Mock transfection	60 min	696.549
EXP21BV2279	Mock transfection	60 min	541.792
EXP21BV2279	Mock transfection	60 min	352.165
EXP21BV2279	Mock transfection	60 min	900.672
EXP21BV2279	Mock transfection	60 min	306.947
EXP21BV2279	Mock transfection	60 min	715.644
EXP21BV2279	Mock transfection	60 min	849.328
EXP21BV2279	Mock transfection	60 min	380.278
EXP21BV2279	Mock transfection	60 min	538.141
EXP21BV2279	Mock transfection	60 min	896.32
EXP21BV2279	Mock transfection	60 min	931
EXP21BV2279	Mock transfection	60 min	414.806
EXP21BV2279	Mock transfection	60 min	530.175
EXP21BV2279	Mock transfection	60 min	620.835
EXP21BV2279	Mock transfection	60 min	887.198
EXP21BV2279	Mock transfection	60 min	273.948
EXP21BV2279	Mock transfection	60 min	694.273
EXP21BV2279	Mock transfection	60 min	1199.83
EXP21BV2279	Mock transfection	60 min	1674.39
EXP21BV2279	Mock transfection	60 min	318.377
EXP21BV2279	Mock transfection	60 min	404.5
EXP21BV2279	Mock transfection	60 min	314.12
EXP21BV2279	Mock transfection	60 min	603.071
EXP21BV2279	Mock transfection	60 min	260.879
EXP21BV2279	Mock transfection	60 min	516.712
EXP21BV2279	Mock transfection	60 min	541.194
EXP21BV2279	Mock transfection	60 min	500.777
EXP21BV2279	Mock transfection	60 min	583.454
EXP21BV2279	Mock transfection	60 min	909.419
EXP21BV2279	Mock transfection	60 min	443.03
EXP21BV2279	Mock transfection	60 min	469.049
EXP21BV2279	Mock transfection	60 min	582.338
EXP21BV2279	Mock transfection	60 min	298.79
EXP21BV2279	Mock transfection	60 min	384.855
EXP21BV2279	Mock transfection	60 min	1135.83
EXP21BV2279	Mock transfection	60 min	327.668
EXP21BV2279	Mock transfection	60 min	292.084
EXP21BV2279	Mock transfection	60 min	435.907
EXP21BV2279	Mock transfection	60 min	419.459
EXP21BV2279	Mock transfection	60 min	186.079
EXP21BV2279	Mock transfection	60 min	191.146
EXP21BV2279	Mock transfection	60 min	403.723
EXP21BV2279	Mock transfection	60 min	462.899
EXP21BV2279	Mock transfection	60 min	548.392
EXP21BV2279	Mock transfection	60 min	373.081
EXP21BV2279	Mock transfection	60 min	314.606
EXP21BV2279	Mock transfection	60 min	347.25
EXP21BV2279	Mock transfection	60 min	230.261
EXP21BV2279	Mock transfection	60 min	506.706
EXP21BV2279	Mock transfection	60 min	237.492
EXP21BV2279	Mock transfection	60 min	470.956
EXP21BV2279	Mock transfection	60 min	258.895
EXP21BV2279	Mock transfection	60 min	249.022
EXP21BV2279	Mock transfection	60 min	441.112
EXP21BV2279	Mock transfection	60 min	339.237
EXP21BV2279	Mock transfection	60 min	615.623
EXP21BV2279	Mock transfection	60 min	216.993
EXP21BV2279	Mock transfection	60 min	260.333
EXP21BV2279	Mock transfection	60 min	323.795
EXP21BV2279	Mock transfection	60 min	340.5
EXP21BV2279	Mock transfection	60 min	572.28
EXP21BV2279	Mock transfection	60 min	350.49
EXP21BV2279	Mock transfection	60 min	658.285
EXP21BV2279	Mock transfection	60 min	800.188
EXP21BV2279	Mock transfection	60 min	687.291
EXP21BV2279	Mock transfection	60 min	440.485
EXP21BV2279	Mock transfection	60 min	229.718
EXP21BV2279	Mock transfection	60 min	239.155
EXP21BV2279	Mock transfection	60 min	556.978
EXP21BV2279	Mock transfection	60 min	340.017
EXP21BV2279	Mock transfection	60 min	174.301
EXP21BV2279	Mock transfection	60 min	259.595
EXP21BV2279	Mock transfection	60 min	339.036
EXP21BV2279	Mock transfection	60 min	490.727
EXP21BV2279	Mock transfection	60 min	247.346
EXP21BV2279	Mock transfection	60 min	189.041
EXP21BV2279	Mock transfection	60 min	363.06
EXP21BV2279	Mock transfection	60 min	313.848
EXP21BV2279	Mock transfection	60 min	286.778
EXP21BV2279	Mock transfection	60 min	438.705
EXP21BV2279	Mock transfection	60 min	284.25
EXP21BV2279	Mock transfection	60 min	292.106
EXP21BV2279	Mock transfection	60 min	242.795
EXP21BV2279	Mock transfection	60 min	519.081
EXP21BV2279	Mock transfection	60 min	539.972
EXP21BV2279	Mock transfection	60 min	148.529
EXP21BV2279	Mock transfection	60 min	157.687
EXP21BV2279	Mock transfection	60 min	208.144
EXP21BV2279	Mock transfection	60 min	329.72
EXP21BV2279	Mock transfection	60 min	144.01
EXP21BV2279	Mock transfection	60 min	465.606
EXP21BV2279	Mock transfection	60 min	284.672
EXP21BV2279	Mock transfection	60 min	284.545
EXP21BV2279	Mock transfection	60 min	276.375
EXP21BV2279	Mock transfection	60 min	200.162
EXP21BV2279	Mock transfection	60 min	545.782
EXP21BV2279	Mock transfection	60 min	320.81
EXP21BV2279	Mock transfection	60 min	237.811
EXP21BV2279	Mock transfection	60 min	141.81
EXP21BV2279	Mock transfection	60 min	240.911
EXP21BV2279	Mock transfection	60 min	560.333
EXP21BV2279	Mock transfection	60 min	148.895
EXP21BV2279	Mock transfection	60 min	339.603
EXP21BV2279	Mock transfection	60 min	194.451
EXP21BV2279	Mock transfection	60 min	326.598
EXP21BV2279	Mock transfection	60 min	232.881
EXP21BV2279	Mock transfection	60 min	187.233
EXP21BV2279	Mock transfection	60 min	376.615
EXP21BV2279	Mock transfection	60 min	434.552
EXP21BV2279	Mock transfection	60 min	303.501
EXP21BV2279	Mock transfection	60 min	146.152
EXP21BV2279	Mock transfection	60 min	451.991
EXP21BV2279	Mock transfection	60 min	329.057
EXP21BV2279	Mock transfection	60 min	353.174
EXP21BV2279	Mock transfection	60 min	252.492
EXP21BV2279	Mock transfection	60 min	238.546
EXP21BV2279	Mock transfection	60 min	317.062
EXP21BV2279	Mock transfection	60 min	232.379
EXP21BV2279	Mock transfection	60 min	165.505
EXP21BV2279	Mock transfection	60 min	261.087
EXP21BV2279	Mock transfection	60 min	233.037
EXP21BV2279	Mock transfection	60 min	236.133
EXP21BV2279	Mock transfection	60 min	240.858
EXP21BV2279	Mock transfection	60 min	267.77
EXP21BV2279	Mock transfection	60 min	153.808
EXP21BV2279	Mock transfection	60 min	251.863
EXP21BV2279	Mock transfection	60 min	567.059
EXP21BV2279	Mock transfection	60 min	346.999
EXP21BV2279	Mock transfection	60 min	571.322
EXP21BV2279	Mock transfection	60 min	176.723
EXP21BV2279	Mock transfection	60 min	185.281
EXP21BV2279	Mock transfection	60 min	189.595
EXP21BV2279	Mock transfection	60 min	279.707
EXP21BV2279	Mock transfection	60 min	288.733
EXP21BV2279	Mock transfection	60 min	235.707
EXP21BV2279	Mock transfection	60 min	384.437
EXP21BV2279	Mock transfection	60 min	276.561
EXP21BV2279	Mock transfection	60 min	331.019
EXP21BV2279	Mock transfection	60 min	214.523
EXP21BV2279	Mock transfection	60 min	167.153
EXP21BV2279	Mock transfection	60 min	232.976
EXP21BV2279	Mock transfection	60 min	301.717
EXP21BV2279	Mock transfection	60 min	213.699
EXP21BV2279	Mock transfection	60 min	97.942
EXP21BV2279	Mock transfection	60 min	388.636
EXP21BV2279	Mock transfection	60 min	411.272
EXP21BV2279	Mock transfection	60 min	231.815
EXP21BV2279	Mock transfection	60 min	182.216
EXP21BV2279	Mock transfection	60 min	241.612
EXP21BV2279	Mock transfection	60 min	161.898
EXP21BV2279	Mock transfection	60 min	446.871
EXP21BV2279	Mock transfection	60 min	367.865
EXP21BV2279	Mock transfection	60 min	500.122
EXP21BV2279	Mock transfection	60 min	367.827
EXP21BV2279	Mock transfection	60 min	172.633
EXP21BV2279	Mock transfection	60 min	522.288
EXP21BV2279	Mock transfection	60 min	255.366
EXP21BV2279	Mock transfection	60 min	226.915
EXP21BV2279	Mock transfection	60 min	230.294
EXP21BV2279	Mock transfection	60 min	230.411
EXP21BV2279	Mock transfection	60 min	332.238
EXP21BV2279	Mock transfection	60 min	199.31
EXP21BV2279	Mock transfection	60 min	289.979
EXP21BV2279	Mock transfection	60 min	411.108
EXP21BV2279	Mock transfection	60 min	239.707
EXP21BV2279	Mock transfection	60 min	755.615
EXP21BV2279	Mock transfection	60 min	411.276
EXP21BV2279	Mock transfection	60 min	120.614
EXP21BV2279	Mock transfection	60 min	426.153
EXP21BV2279	Mock transfection	60 min	540.566
EXP21BV2279	Mock transfection	60 min	620.148
EXP21BV2279	Mock transfection	60 min	324.38
EXP21BV2279	Mock transfection	60 min	559.19
EXP21BV2279	Mock transfection	60 min	410.816
EXP21BV2279	Mock transfection	60 min	86.4741
EXP21BV2279	Mock transfection	60 min	247.502
EXP21BV2279	Mock transfection	60 min	213.218
EXP21BV2279	Mock transfection	60 min	290.385
EXP21BV2279	Mock transfection	60 min	214.032
EXP21BV2279	Mock transfection	60 min	148.049
EXP21BV2279	Mock transfection	60 min	382.129
EXP21BV2279	Mock transfection	60 min	803.731
EXP21BV2279	Mock transfection	60 min	541.33
EXP21BV2279	Mock transfection	60 min	425.973
EXP21BV2279	Mock transfection	60 min	411.163
EXP21BV2279	Mock transfection	60 min	184.951
EXP21BV2279	Mock transfection	60 min	310.196
EXP21BV2279	Mock transfection	60 min	109.963
EXP21BV2279	Mock transfection	60 min	306.897
EXP21BV2279	Mock transfection	60 min	352.801
EXP21BV2279	Mock transfection	60 min	355.766
EXP21BV2279	Mock transfection	60 min	333.454
EXP21BV2279	Mock transfection	60 min	245.632
EXP21BV2279	Mock transfection	60 min	153.995
EXP21BV2279	Mock transfection	60 min	291.05
EXP21BV2279	Mock transfection	60 min	651.745
EXP21BV2279	Mock transfection	60 min	117.547
EXP21BV2279	Mock transfection	60 min	311.405
EXP21BV2279	Mock transfection	60 min	172.142
EXP21BV2279	Mock transfection	60 min	149.576
EXP21BV2279	Mock transfection	60 min	225.461
EXP21BV2279	Mock transfection	60 min	265.206
EXP21BV2279	Mock transfection	60 min	209.612
EXP21BV2279	Mock transfection	60 min	368.075
EXP21BV2279	Mock transfection	60 min	131.646
EXP21BV2279	Mock transfection	60 min	464.579
EXP21BV2279	Mock transfection	60 min	363.592
EXP21BV2279	Mock transfection	60 min	140.199
EXP21BV2279	Mock transfection	60 min	177.313
EXP21BV2279	Mock transfection	60 min	287.239
EXP21BV2279	Mock transfection	60 min	116.267
EXP21BV2279	Mock transfection	60 min	641.825
EXP21BV2279	Mock transfection	60 min	241.616
EXP21BV2279	Mock transfection	60 min	274.242
EXP21BV2279	Mock transfection	60 min	331.816
EXP21BV2279	Mock transfection	60 min	387.434
EXP21BV2279	Mock transfection	60 min	507.886
EXP21BV2279	Mock transfection	60 min	170.388
EXP21BV2279	Mock transfection	60 min	268.07
EXP21BV2279	Mock transfection	60 min	242.651
EXP21BV2279	Mock transfection	60 min	442.124
EXP21BV2279	Mock transfection	60 min	232.678
EXP21BV2279	Mock transfection	60 min	321.71
EXP21BV2279	Mock transfection	60 min	221.52
EXP21BV2279	Mock transfection	60 min	291.939
EXP21BV2279	Mock transfection	60 min	208.96
EXP21BV2279	Mock transfection	60 min	374.879
EXP21BV2279	Mock transfection	60 min	192.698
EXP21BV2279	Mock transfection	60 min	324.125
EXP21BV2279	Mock transfection	60 min	137.777
EXP21BV2279	Mock transfection	60 min	293.795
EXP21BV2279	Mock transfection	60 min	314.84
EXP21BV2279	Mock transfection	60 min	256.812
EXP21BV2279	Mock transfection	60 min	223.502
EXP21BV2279	Mock transfection	60 min	459.475
EXP21BV2279	Mock transfection	60 min	218.131
EXP21BV2279	Mock transfection	60 min	408.754
EXP21BV2279	Mock transfection	60 min	136.881
EXP21BV2279	Mock transfection	60 min	421.604
EXP21BV2279	Mock transfection	60 min	504.088
EXP21BV2279	Mock transfection	60 min	241.709
EXP21BV2279	Mock transfection	60 min	336.113
EXP21BV2279	Mock transfection	60 min	171.392
EXP21BV2279	Mock transfection	60 min	581.444
EXP21BV2279	Mock transfection	60 min	588.007
EXP21BV2279	Mock transfection	60 min	289.918
EXP21BV2279	Mock transfection	60 min	363.779
EXP21BV2279	Mock transfection	60 min	787.651
EXP21BV2279	Mock transfection	60 min	463.858
EXP21BV2279	Mock transfection	60 min	158.704
EXP21BV2279	Mock transfection	60 min	446.167
EXP21BV2279	Mock transfection	60 min	444.044
EXP21BV2279	Mock transfection	60 min	188.35
EXP21BV2279	Mock transfection	60 min	473.723
EXP21BV2279	Mock transfection	60 min	451.598
EXP21BV2279	Mock transfection	60 min	96.951
EXP21BV2279	Mock transfection	60 min	224.445
EXP21BV2279	Mock transfection	60 min	259.977
EXP21BV2279	Mock transfection	60 min	152.047
EXP21BV2279	Mock transfection	60 min	288.53
EXP21BV2279	Mock transfection	60 min	184.2
EXP21BV2279	Mock transfection	60 min	560.71
EXP21BV2279	Mock transfection	60 min	330.26
EXP21BV2279	Mock transfection	60 min	482.644
EXP21BV2279	Mock transfection	60 min	438.594
EXP21BV2279	Mock transfection	60 min	708.23
EXP21BV2279	Mock transfection	60 min	267.065
EXP21BV2279	Mock transfection	60 min	565.592
EXP21BV2279	Mock transfection	60 min	224.021
EXP21BV2279	Mock transfection	60 min	271.449
EXP21BV2279	Mock transfection	60 min	550.682
EXP21BV2279	Mock transfection	60 min	410.696
EXP21BV2279	Mock transfection	60 min	397.551
EXP21BV2279	Mock transfection	60 min	249.899
EXP21BV2279	Mock transfection	60 min	356.059
EXP21BV2279	Mock transfection	60 min	210.839
EXP21BV2279	Mock transfection	60 min	591.39
EXP21BV2279	Mock transfection	60 min	549.558
EXP21BV2279	Mock transfection	60 min	209.311
EXP21BV2279	Mock transfection	60 min	702.93
EXP21BV2279	Mock transfection	60 min	239.957
EXP21BV2279	Mock transfection	60 min	154.053
EXP21BV2279	Mock transfection	60 min	597.407
EXP21BV2279	Mock transfection	60 min	414.956
EXP21BV2279	Mock transfection	60 min	241.976
EXP21BV2279	Mock transfection	60 min	302.8
EXP21BV2279	Mock transfection	60 min	197.543
EXP21BV2279	Mock transfection	60 min	481.992
EXP21BV2279	Mock transfection	60 min	358.566
EXP21BV2279	Mock transfection	60 min	186.951
EXP21BV2279	Mock transfection	60 min	783.282
EXP21BV2279	Mock transfection	60 min	367.094
EXP21BV2279	Mock transfection	60 min	289.027
EXP21BV2279	Mock transfection	60 min	327.32
EXP21BV2279	Mock transfection	60 min	168.895
EXP21BV2279	Mock transfection	60 min	268.019
EXP21BV2279	Mock transfection	60 min	730.34
EXP21BV2279	Mock transfection	60 min	248.207
EXP21BV2279	Mock transfection	60 min	147.35
EXP21BV2279	Mock transfection	60 min	462.658
EXP21BV2279	Mock transfection	60 min	445.118
EXP21BV2279	Mock transfection	60 min	416.987
EXP21BV2279	Mock transfection	60 min	343.05
EXP21BV2279	Mock transfection	60 min	323.758
EXP21BV2279	Mock transfection	60 min	386.563
EXP21BV2279	Mock transfection	60 min	338.54
EXP21BV2279	Mock transfection	60 min	269.075
EXP21BV2279	Mock transfection	60 min	272.067
EXP21BV2279	Mock transfection	60 min	241.332
EXP21BV2279	Mock transfection	60 min	397.042
EXP21BV2279	Mock transfection	60 min	255.866
EXP21BV2279	Mock transfection	60 min	285.134
EXP21BV2279	Mock transfection	60 min	476.079
EXP21BV2279	Mock transfection	60 min	296.127
EXP21BV2279	Mock transfection	60 min	339.688
EXP21BV2279	Mock transfection	60 min	140.269
EXP21BV2279	Mock transfection	60 min	110.876
EXP21BV2279	Mock transfection	60 min	251.65
EXP21BV2279	Mock transfection	60 min	386.341
EXP21BV2279	Mock transfection	60 min	439.833
EXP21BV2279	Mock transfection	60 min	426.782
EXP21BV2279	Mock transfection	60 min	421.229
EXP21BV2279	Mock transfection	60 min	606.159
EXP21BV2279	Mock transfection	60 min	342.458
EXP21BV2279	Mock transfection	60 min	161.136
EXP21BV2279	Mock transfection	60 min	331.774
EXP21BV2279	Mock transfection	60 min	172.767
EXP21BV2279	Mock transfection	60 min	345.842
EXP21BV2279	Mock transfection	60 min	254.544
EXP21BV2279	Mock transfection	60 min	213.01
EXP21BV2279	Mock transfection	60 min	344.404
EXP21BV2279	Mock transfection	60 min	359.972
EXP21BV2279	Mock transfection	60 min	447.133
EXP21BV2279	Mock transfection	60 min	378.593
EXP21BV2279	Mock transfection	60 min	283.37
EXP21BV2279	Mock transfection	60 min	448.993
EXP21BV2279	Mock transfection	60 min	242.627
EXP21BV2279	Mock transfection	60 min	344.804
EXP21BV2279	Mock transfection	60 min	318.048
EXP21BV2279	Mock transfection	60 min	421.29
EXP21BV2279	Mock transfection	60 min	611.117
EXP21BV2279	Mock transfection	60 min	479.589
EXP21BV2279	Mock transfection	60 min	233.758
EXP21BV2279	Mock transfection	60 min	257.689
EXP21BV2279	Mock transfection	60 min	624.881
EXP21BV2279	Mock transfection	60 min	97.7295
EXP21BV2279	Mock transfection	60 min	348.367
EXP21BV2279	Mock transfection	60 min	141.977
EXP21BV2279	Mock transfection	60 min	187.019
EXP21BV2279	Mock transfection	60 min	161.081
EXP21BV2279	Mock transfection	60 min	286.577
EXP21BV2279	Mock transfection	60 min	197.941
EXP21BV2279	Mock transfection	60 min	120.761
EXP21BV2279	No transfection	0 min	698.08
EXP21BV2279	No transfection	0 min	1337.46
EXP21BV2279	No transfection	0 min	1099.73
EXP21BV2279	No transfection	0 min	1012.47
EXP21BV2279	No transfection	0 min	1052.59
EXP21BV2279	No transfection	0 min	581.633
EXP21BV2279	No transfection	0 min	691.624
EXP21BV2279	No transfection	0 min	845.298
EXP21BV2279	No transfection	0 min	995.939
EXP21BV2279	No transfection	0 min	1029.36
EXP21BV2279	No transfection	0 min	629.495
EXP21BV2279	No transfection	0 min	358.13
EXP21BV2279	No transfection	0 min	889.318
EXP21BV2279	No transfection	0 min	279.589
EXP21BV2279	No transfection	0 min	567.344
EXP21BV2279	No transfection	0 min	551.537
EXP21BV2279	No transfection	0 min	149.828
EXP21BV2279	No transfection	0 min	128.953
EXP21BV2279	No transfection	0 min	170.113
EXP21BV2279	No transfection	0 min	2348.58
EXP21BV2279	No transfection	0 min	240.357
EXP21BV2279	No transfection	0 min	540.268
EXP21BV2279	No transfection	0 min	388.492
EXP21BV2279	No transfection	0 min	567.392
EXP21BV2279	No transfection	0 min	511.349
EXP21BV2279	No transfection	0 min	793.585
EXP21BV2279	No transfection	0 min	297.746
EXP21BV2279	No transfection	0 min	399.522
EXP21BV2279	No transfection	0 min	664.422
EXP21BV2279	No transfection	0 min	420.057
EXP21BV2279	No transfection	0 min	849.333
EXP21BV2279	No transfection	0 min	1145.6
EXP21BV2279	No transfection	0 min	469.854
EXP21BV2279	No transfection	0 min	1142.64
EXP21BV2279	No transfection	0 min	412.974
EXP21BV2279	No transfection	0 min	506.892
EXP21BV2279	No transfection	0 min	836.216
EXP21BV2279	No transfection	0 min	108.35
EXP21BV2279	No transfection	0 min	868.391
EXP21BV2279	No transfection	0 min	807.979
EXP21BV2279	No transfection	0 min	1683.99
EXP21BV2279	No transfection	0 min	953.09
EXP21BV2279	No transfection	0 min	40.9816
EXP21BV2279	No transfection	0 min	386.209
EXP21BV2279	No transfection	0 min	346.594
EXP21BV2279	No transfection	0 min	806.836
EXP21BV2279	No transfection	0 min	848.282
EXP21BV2279	No transfection	0 min	2840.64
EXP21BV2279	No transfection	0 min	1357.35
EXP21BV2279	No transfection	0 min	533.846
EXP21BV2279	No transfection	0 min	773.818
EXP21BV2279	No transfection	0 min	650.911
EXP21BV2279	No transfection	0 min	444.61
EXP21BV2279	No transfection	0 min	375.18
EXP21BV2279	No transfection	0 min	1062.13
EXP21BV2279	No transfection	0 min	587.757
EXP21BV2279	No transfection	0 min	624.038
EXP21BV2279	No transfection	0 min	461.586
EXP21BV2279	No transfection	0 min	1014.08
EXP21BV2279	No transfection	0 min	437.208
EXP21BV2279	No transfection	0 min	517.99
EXP21BV2279	No transfection	0 min	606.089
EXP21BV2279	No transfection	0 min	707.052
EXP21BV2279	No transfection	0 min	107.251
EXP21BV2279	No transfection	0 min	306.73
EXP21BV2279	No transfection	0 min	833.016
EXP21BV2279	No transfection	0 min	182.492
EXP21BV2279	No transfection	0 min	454.167
EXP21BV2279	No transfection	0 min	291.095
EXP21BV2279	No transfection	0 min	619.188
EXP21BV2279	No transfection	0 min	1510.27
EXP21BV2279	No transfection	0 min	107.921
EXP21BV2279	No transfection	0 min	876.464
EXP21BV2279	No transfection	0 min	484.72
EXP21BV2279	No transfection	0 min	786.932
EXP21BV2279	No transfection	0 min	709.815
EXP21BV2279	No transfection	0 min	739.685
EXP21BV2279	No transfection	0 min	815.778
EXP21BV2279	No transfection	0 min	621.217
EXP21BV2279	No transfection	0 min	571.754
EXP21BV2279	No transfection	0 min	356.678
EXP21BV2279	No transfection	0 min	652.675
EXP21BV2279	No transfection	0 min	536.032
EXP21BV2279	No transfection	0 min	524.286
EXP21BV2279	No transfection	0 min	587.991
EXP21BV2279	No transfection	0 min	842.803
EXP21BV2279	No transfection	0 min	1072.18
EXP21BV2279	No transfection	0 min	694.622
EXP21BV2279	No transfection	0 min	535.176
EXP21BV2279	No transfection	0 min	334.262
EXP21BV2279	No transfection	0 min	511.277
EXP21BV2279	No transfection	0 min	849.467
EXP21BV2279	No transfection	0 min	535.629
EXP21BV2279	No transfection	0 min	486.603
EXP21BV2279	No transfection	0 min	512.012
EXP21BV2279	No transfection	0 min	1569.06
EXP21BV2279	No transfection	0 min	953.858
EXP21BV2279	No transfection	0 min	484.048
EXP21BV2279	No transfection	0 min	435.532
EXP21BV2279	No transfection	0 min	200.393
EXP21BV2279	No transfection	0 min	825.079
EXP21BV2279	No transfection	0 min	319.712
EXP21BV2279	No transfection	0 min	206.623
EXP21BV2279	No transfection	0 min	337.352
EXP21BV2279	No transfection	0 min	614.645
EXP21BV2279	No transfection	0 min	591.7
EXP21BV2279	No transfection	0 min	462.589
EXP21BV2279	No transfection	0 min	1222.18
EXP21BV2279	No transfection	0 min	374.496
EXP21BV2279	No transfection	0 min	300.251
EXP21BV2279	No transfection	0 min	335.101
EXP21BV2279	No transfection	0 min	726.228
EXP21BV2279	No transfection	0 min	275.756
EXP21BV2279	No transfection	0 min	392.295
EXP21BV2279	No transfection	0 min	306.333
EXP21BV2279	No transfection	0 min	217.26
EXP21BV2279	No transfection	0 min	640.208
EXP21BV2279	No transfection	0 min	936.383
EXP21BV2279	No transfection	0 min	683.938
EXP21BV2279	No transfection	0 min	215.881
EXP21BV2279	No transfection	0 min	1565.98
EXP21BV2279	No transfection	0 min	170.15
EXP21BV2279	No transfection	0 min	669.772
EXP21BV2279	No transfection	0 min	1025.11
EXP21BV2279	No transfection	0 min	216.429
EXP21BV2279	No transfection	0 min	414.639
EXP21BV2279	No transfection	0 min	810.28
EXP21BV2279	No transfection	0 min	1306.32
[truncated: 5,271 more rows]
