# Supplementary material for: Large-scale phage-based screening reveals extensive pan-viral mimicry of host short linear motifs
Source: Nat Commun. 2023 Apr 26;14:2409. doi: 10.1038/s41467-023-38015-5 (PMC10132805; doi:10.1038/s41467-023-38015-5)
Supplement: Supplementary file 14 — Source data [file 41467_2023_38015_MOESM14_ESM.zip › Source Data Fig 6.xlsx]

## Sheet: General layout for FP
FP experimental layout
96 well plate	1	2	3	4	5	6	7	8	9	10	11	12
Measurements	Raw values A row vertical
	Raw values A row horizontal
	Raw values B row vertical
	Raw values B row horizontal
	Raw values C row vertical
	Raw values C row horizontal
	Raw values D row vertical
	Raw values D row horizontal
	Raw values E row vertical
	Raw values E row horizontal
	Raw values F row vertical
	Raw values F row horizontal
	Raw values G row vertical
	Raw values G row horizontal
	Raw values H row vertical
	Raw values H row horizontal													All protein and peptide concentrations are given in µM
	1	2	3	4	5	6	7	8	9	10	11	12			1	2	3	4	5	6	7	8	9	10	11	12	Name	Comments
	Reduced values A row													A	Protein/Peptide concentration in µM
	Reduced values B row													B	Protein/Peptide concentration in µM
	Reduced values C row													C	Protein/Peptide concentration in µM
	Reduced values D row													D	Protein/Peptide concentration in µM
	Reduced values E row													E	Protein/Peptide concentration in µM
	Reduced values F row													F	Protein/Peptide concentration in µM
	Reduced values G row													G	Protein/Peptide concentration in µM
	Reduced values H row													H	Protein/Peptide concentration in µM
384 well plate used for NEDD4 W2 experiment	1	2	3	4	5	6	7	8	9	10	11	12	13	14	15	16	17	18	19	20	21	22	23	24
Measurements	Raw values A row vertical												Raw values A row vertical
	Raw values A row horizontal												Raw values A row horizontal
	Raw values B row vertical												Raw values B row vertical
	Raw values B row horizontal												Raw values B row horizontal
	Raw values C row vertical												Raw values C row vertical
	Raw values C row horizontal												Raw values C row horizontal
	Raw values D row vertical												Raw values D row vertical
	Raw values D row horizontal												Raw values D row horizontal
	Raw values E row vertical												Raw values E row vertical
	Raw values E row horizontal												Raw values E row horizontal
	Raw values F row vertical												Raw values F row vertical
	Raw values F row horizontal												Raw values F row horizontal
	Raw values G row vertical												Raw values G row vertical
	Raw values G row horizontal												Raw values G row horizontal
	Raw values H row vertical												Raw values H row vertical
	Raw values H row horizontal												Raw values H row horizontal
	Raw values I row vertical												Raw values I row vertical
	Raw values I row horizontal												Raw values I row horizontal
	Raw values J row vertical												Raw values J row vertical
	Raw values J row horizontal												Raw values J row horizontal
	Raw values K row vertical												Raw values K row vertical
	Raw values K row horizontal												Raw values K row horizontal
	Raw values L row vertical												Raw values L row vertical
	Raw values L row horizontal												Raw values L row horizontal
	Raw values M row vertical												Raw values M row vertical
	Raw values M row horizontal												Raw values M row horizontal
	Raw values N row vertical												Raw values N row vertical
	Raw values N row horizontal												Raw values N row horizontal
	Raw values O row vertical												Raw values O row vertical
	Raw values L row horizontal												Raw values L row horizontal
	Raw values P row vertical												Raw values P row vertical
	Raw values P row horizontal												Raw values P row horizontal													when 384 well plates were used there were up to two peptides tested at the same time in the same row.
	1	2	3	4	5	6	7	8	9	10	11	12	13	14	15	16	17	18	19	20	21	22	23	24			1	2	3	4	5	6	7	8	9	10	11	12	13	14	15	16	17	18	19	20	21	22	23
	Reduced values A row												Reduced values A row													A	Protein/Peptide concentration in µM												Protein/Peptide concentration in µM
	Reduced values B row												Reduced values B row													B	Protein/Peptide concentration in µM												Protein/Peptide concentration in µM
	Reduced values C row												Reduced values C row													C	Protein/Peptide concentration in µM												Protein/Peptide concentration in µM
	Reduced values D row												Reduced values D row													D	Protein/Peptide concentration in µM												Protein/Peptide concentration in µM
	Reduced values E row												Reduced values E row													E	Protein/Peptide concentration in µM												Protein/Peptide concentration in µM
	Reduced values F row												Reduced values F row													F	Protein/Peptide concentration in µM												Protein/Peptide concentration in µM
	Reduced values G row												Reduced values G row													G	Protein/Peptide concentration in µM												Protein/Peptide concentration in µM
	Reduced values H row												Reduced values H row													H	Protein/Peptide concentration in µM												Protein/Peptide concentration in µM
	Reduced values I row												Reduced values I row													I	Protein/Peptide concentration in µM												Protein/Peptide concentration in µM
	Reduced values J row												Reduced values J row													J	Protein/Peptide concentration in µM												Protein/Peptide concentration in µM
	Reduced values K row												Reduced values K row													K	Protein/Peptide concentration in µM												Protein/Peptide concentration in µM
	Reduced values L row												Reduced values L row													L	Protein/Peptide concentration in µM												Protein/Peptide concentration in µM
	Reduced values M row												Reduced values M row													M	Protein/Peptide concentration in µM												Protein/Peptide concentration in µM
	Reduced values N row												Reduced values N row													N	Protein/Peptide concentration in µM												Protein/Peptide concentration in µM
	Reduced values O row												Reduced values O row													O	Protein/Peptide concentration in µM												Protein/Peptide concentration in µM
	Reduced values P row												Reduced values P row													P	Protein/Peptide concentration in µM												Protein/Peptide concentration in µM
[truncated: 3 more columns]

## Sheet: Figure 6B
Figure 6B
Plate:	Plate 4	1.3	PlateFormat	Endpoint	Fluor Polarization	Raw	FALSE	1
	Temperature(¡C)	1	2	3	4	5	6	7	8	9	10	11	12
	26.5	59461	60441	62452	59562	60032	61869	60752	63946	66973	69037	69428	74701
		88986.6666666667	90094.6666666667	92870.6666666667	88304.6666666667	88955.6666666667	90919.6666666667	88018.6666666667	87135.6666666667	86372.6666666667	86620.6666666667	87100.6666666667	93951.6666666667
		60506	63578	61319	60872	59613	60534	61245	64823	70274	70557	70949	74172
		89759.6666666667	93984.6666666667	90823.6666666667	90108.6666666667	88150.6666666667	89271.6666666667	89217.6666666667	88388.6666666667	91153.6666666667	88385.6666666667	89729.6666666667	93461.6666666667
		59383	61234	60462	60737	60534	60488	61544	64404	70756	70765	71827	74470
		88461.6666666667	90491.6666666667	89618.6666666667	90140.6666666667	89296.6666666667	88948.6666666667	89163.6666666667	87996.6666666667	90370.6666666667	88698.6666666667	89548.6666666667	93249.6666666667
		59659	60521	59913	60597	60535	61677	62396	64978	66071	67475	69136	72073
		88831.6666666667	89275.6666666667	89041.6666666667	88589.6666666667	89145.6666666667	88670.6666666667	87714.6666666667	88580.6666666667	87023.6666666667	87646.6666666667	88476.6666666667	91083.6666666667
		59869	63186	61378	60407	60325	63323	63986	66011	66743	71033	71877	70642
		88795.6666666667	93533.6666666667	90616.6666666667	88712.6666666667	88692.6666666667	91241.6666666667	89387.6666666667	89359.6666666667	86981.6666666667	92226.6666666667	91742.6666666667	89909.6666666667
		60338	60861	63002	64469	61806	61908	63764	65195	66376	70087	68712	69054
		89457.6666666667	90139.6666666667	93318.6666666667	94883.6666666667	89666.6666666667	90479.6666666667	88971.6666666667	88610.6666666667	87699.6666666667	91053.6666666667	88318.6666666667	87290.6666666667
		46	-5	-41	70861	71077	70244	62302	61818	61396	-242	-183	-155
		8.66666666666652	-16.3333333333335	7.66666666666652	87287.6666666667	88423.6666666667	88478.6666666667	92500.6666666667	90320.6666666667	90533.6666666667	-507.333333333333	-472.333333333333	-374.333333333333
		1	2	3	4	5	6	7	8	9	10	11	12				1	2	3	4	5	6	7	8	9	10	11	12	Name	Comments
		109.97556024744111	108.01284600292377	106.83474787024936	105.33461621589152	105.08006299196956	100.97249697974158	93.935908950806592	63.467453844755035	36.014495998567121	22.283451928735822	22.222709053310954	23.47839948756183			A	0.0218201	0.0436401	0.0872803	0.174561	0.349121	0.698242	1.39648	2.79297	5.58594	11.1719	22.3438	44.6875	PAIP2 108-123 (Human)	protein concentration was kept constant at 2 uM
		105.64019013731461	103.89503612518185	104.86732679209294	104.57699546362036	104.04818782162032	102.7151707898136	96.63515216077522	63.794107782740014	38.892014662813423	21.480377423471957	26.253256256988596	24.416692455045162			B	0.0218201	0.0436401	0.0872803	0.174561	0.349121	0.698242	1.39648	2.79297	5.58594	11.1719	22.3438	44.6875	PAIP2 108-123 (Human)	protein concentration was kept constant at 2 uM
		107.70053998236102	103.74221363180079	105.2225688112618	105.85038865188838	102.85369414201861	101.29780513030474	93.922209085626122	64.80984760541817	31.170316997620585	21.775943169818593	19.097793875535128	21.278071557258425			C	0.0218201	0.0436401	0.0872803	0.174561	0.349121	0.698242	1.39648	2.79297	5.58594	11.1719	22.3438	44.6875	PAIP2 108-123 (Human)	protein concentration was kept constant at 2 uM
		107.47164673942179	102.84359194288855	106.53882113071809	98.404647727653227	102.00818768632963	90.1032109057858	78.96843099692974	63.6853493996352	46.530692089778384	39.596718394781085	32.159769917382157	25.882941271654765			D	0.108398	0.216797	0.433594	0.867188	1.73438	3.46875	6.9375	13.875	27.75	55.5	111	222	PAIP1 125-140 (Human)	protein concentration was kept constant at 2 uM
		105.53429087346038	104.57483664671804	103.26315900544395	100.64614957055709	101.20683375823596	91.216489617646758	75.852445855932274	60.190390466160473	41.23979140488872	39.371238252227542	30.845049638079917	29.42102533355272			E	0.108398	0.216797	0.433594	0.867188	1.73438	3.46875	6.9375	13.875	27.75	55.5	111	222	PAIP1 125-140 (Human)	protein concentration was kept constant at 2 uM
		105.34858845881861	104.83646586666988	104.87896516558432	101.71974500105857	94.604778499195177	98.2590199871417	75.261236734725117	62.193577259486894	48.093367109342772	39.674259935121526	34.33952894992035	26.010722742966049			F	0.108398	0.216797	0.433594	0.867188	1.73438	3.46875	6.9375	13.875	27.75	55.5	111	222	PAIP1 125-140 (Human)	protein concentration was kept constant at 2 uM
		-728.6012526096074	462.68656716418275	-1369.1813804173269	13.082958032167168	18.025198974111458	24.227766004571755	106.05011028535496	98.1084759115782	102.66477693246776	271.93715527327447	365.256768474805	336.10945865556238			G	buffer	buffer	buffer	FITC-peptide	FITC-peptide	FITC-peptide	2 um prot + FITC-peptide	2 um prot + FITC-peptide	2 um prot + FITC-peptide
																H
Plate:	Plate 4	1.3	PlateFormat	Endpoint	Fluor Polarization	Raw	FALSE	1
	Temperature(¡C)	1	2	3	4	5	6	7	8	9	10	11	12
	22	49066.6666666667	48839.6666666667	49427.6666666667	48666.6666666667	49848.6666666667	48934.6666666667	50790.6666666667	52562.6666666667	62953.6666666667	57782.6666666667	60507.6666666667	64033.6666666667
		73167	72986	74499	72311	73798	71869	72851	68727	80483	72844	75639	80823
		45764.6666666667	48419.6666666667	46447.6666666667	47160.6666666667	48578.6666666667	46840.6666666667	50765.6666666667	54552.6666666667	56676.6666666667	56628.6666666667	58303.6666666667	62975.6666666667
		68914	71950	69200	69552	71153	68774	71110	70188	71958	71710	73810	78722
		45736.6666666667	46966.6666666667	46537.6666666667	47287.6666666667	48125.6666666667	46319.6666666667	50057.6666666667	53310.6666666667	57785.6666666667	56224.6666666667	57333.6666666667	61317.6666666667
		68196	70704	69005	69883	71186	68172	70255	69248	72716	70871	71655	77256
		50265.6666666667	49256.6666666667	50666.6666666667	51966.6666666667	54172.6666666667	54828.6666666667	59489.6666666667	57124.6666666667	59003.6666666667	59678.6666666667	61433.6666666667	68564.6666666667
		74935	73538	74327	75212	75010	74065	77878	74283	74849	76118	78666	87264
		45196.6666666667	49645.6666666667	47435.6666666667	48303.6666666667	50341.6666666667	51286.6666666667	53940.6666666667	57634.6666666667	54752.6666666667	59309.6666666667	66909.6666666667	65537.6666666667
		67692	73415	69175	69305	70173	69856	71165	74624	70307	75733	85492	84102
		45113.6666666667	47255.6666666667	46769.6666666667	50301.6666666667	50917.6666666667	50917.6666666667	54286.6666666667	55468.6666666667	55721.6666666667	60193.6666666667	59991.6666666667	64214.6666666667
		67870	69863	68952	72232	70454	69193	71781	72321	71435	76572	76643	82520
		-14.3333333333333	30.6666666666667	-16.3333333333333	106622.666666667	107647.666666667	110429.666666667	93409.6666666667	96143.6666666667	92436.6666666667	-133.333333333333	-93.3333333333333	-147.333333333333
		-39	43	-4	135070	136199	138781	142400	145705	140505	-253	-309	-335
		1	2	3	4	5	6	7	8	9	10	11	12				1	2	3	4	5	6	7	8	9	10	11	12	Name	Comments
		108.19632403613871	109.26367239744182	113.4859153350741	106.42562599934212	104.62488137683702	100.676465227972	88.955289918221141	42.880923080191394	31.652132894607014	24.649888313105929	20.437347637273188	25.2601428105699			A	0.0349121	0.0698242	0.139648	0.279297	0.558594	1.11719	2.23438	4.46875	8.9375	17.875	35.75	71.5	PAIP2 108-123 (Human)	protein concentration was kept constant at 2 uM
		113.02769244683911	106.46687212041806	107.75653688413061	102.73273254228478	99.334555966361677	100.53543367567382	77.189219321844973	34.830506475431122	28.191755376152031	26.890173873943581	26.747459909413678	20.423506475998956			B	0.0349121	0.0698242	0.139648	0.279297	0.558594	1.11719	2.23438	4.46875	8.9375	17.875	35.75	71.5	PAIP2 108-123 (Human)	protein concentration was kept constant at 2 uM
		108.15729606759837	112.88799345211866	105.40471701286825	103.75098121903338	104.19988707645921	101.71984136475442	78.157395172961	39.597420222667971	23.745097100637288	24.58714216939936	20.323889291547395	24.3626903708104			C	0.0349121	0.0698242	0.139648	0.279297	0.558594	1.11719	2.23438	4.46875	8.9375	17.875	35.75	71.5	PAIP2 108-123 (Human)	protein concentration was kept constant at 2 uM
		108.06498597451609	108.78579075132312	100.10582637074757	93.420172709563047	71.439794539528023	59.135102824693988	43.482222293683272	40.14069617160235	27.768661768280083	30.484849633526608	32.454339757353715	29.411070793244807			D	0.541992	1.08398	2.16797	4.33594	8.67188	17.3438	34.6875	69.375	138.75	277.5	555	1110	PAIP1 125-140 (Human)	protein concentration was kept constant at 2 uM
		110.36021258447615	104.06963541564845	97.1642645629028	89.10704379843078	74.764709035632563	63.257229832572357	47.361984137613383	37.989896067478313	33.848931918341435	31.050082842879046	31.368603408298494	33.529301886606973			E	0.541992	1.08398	2.16797	4.33594	8.67188	17.3438	34.6875	69.375	138.75	277.5	555	1110	PAIP1 125-140 (Human)	protein concentration was kept constant at 2 uM
		112.56458677577574	103.94422682188015	102.56516858603918	89.521396141605265	71.094111065165052	62.104069099008264	48.471791126529176	41.463558639837494	33.036637479121623	29.163116144415124	31.305295593845241	34.230368171974071			F	0.541992	1.08398	2.16797	4.33594	8.67188	17.3438	34.6875	69.375	138.75	277.5	555	1110	PAIP1 125-140 (Human)	protein concentration was kept constant at 2 uM
		387.90035587188845	77.694235588971225	-661.01694915254109	27.081118649274661	26.45979556569128	23.094281314251617	119.0939111546314	116.18240414528408	117.65150400311818	225.18159806295427	467.9334916864612	309.10511918718277			G	buffer	buffer	buffer	FITC-peptide	FITC-peptide	FITC-peptide	2 um prot + FITC-peptide	2 um prot + FITC-peptide	2 um prot + FITC-peptide
																H
Plate:	PABP(PAIP2;PAIP1)	1.3	PlateFormat	Endpoint	Fluor Polarization	Raw	FALSE	1
	Temperature(¡C)	1	2	3	4	5	6	7	8	9	10	11	12
	24.5	52449	53179	54896	53809	53196	53800	54268	57886	61571	60270	62441	64566
		77743.3333333333	78448.3333333333	80725.3333333333	78763.3333333333	78026.3333333333	78255.3333333333	76307.3333333333	75324.3333333333	78128.3333333333	74815.3333333333	77848.3333333333	80169.3333333333
		52624	52525	55634	53248	53480	53592	54891	58518	59959	61562	61990	64223
		77146.3333333333	76743.3333333333	82179.3333333333	77725.3333333333	78673.3333333333	78922.3333333333	79104.3333333333	76510.3333333333	75393.3333333333	77714.3333333333	77277.3333333333	80715.3333333333
		51287	52883	52364	53187	53433	53140	54007	60290	60030	61031	62547	64771
		75251.3333333333	77695.3333333333	77191.3333333333	76915.3333333333	78508.3333333333	76837.3333333333	76487.3333333333	79547.3333333333	75944.3333333333	77041.3333333333	78423.3333333333	81378.3333333333
		51704	52374	53990	55307	57465	54984	57673	59264	58801	60386	61301	63229
		75523.3333333333	77434.3333333333	81659.3333333333	79736.3333333333	82489.3333333333	75431.3333333333	77191.3333333333	76871.3333333333	74698.3333333333	76017.3333333333	75648.3333333333	78695.3333333333
		51971	54857	53625	57708	55980	56513	60982	62030	59920	61199	61817	64176
		76712.3333333333	80048.3333333333	77593.3333333333	83741.3333333333	78572.3333333333	77137.3333333333	79570.3333333333	80608.3333333333	75868.3333333333	77633.3333333333	77733.3333333333	80451.3333333333
		51283	50190	51941	52399	55658	58256	57359	60654	60021	65234	61376	63312
		75839.3333333333	73688.3333333333	75066.3333333333	74676.3333333333	78357.3333333333	82814.3333333333	75706.3333333333	78863.3333333333	76009.3333333333	83923.3333333333	77280.3333333333	79567.3333333333
		-10	21	-11	59423	61060	61012	53787	55512	53573	-143	-179	-59
		-58.6666666666665	-10.6666666666665	69.3333333333335	74091.3333333333	76782.3333333333	76921.3333333333	79080.3333333333	82108.3333333333	79715.3333333333	-452.666666666667	-489.666666666667	-237.666666666667
		1	2	3	4	5	6	7	8	9	10	11	12				1	2	3	4	5	6	7	8	9	10	11	12	Name	Comments
		105.23392688576422	102.86244222560353	101.29658464180213	99.017121764901773	100.03510465369283	95.895398720025383	79.090841383705538	40.480925383538995	27.91286565275108	16.931797072162862	19.107085116790721	17.064119002270015			A	0.0218201	0.0436401	0.0872803	0.174561	0.349121	0.698242	1.39648	2.79297	5.58594	11.1719	22.3438	44.6875	PAIP2 108-123 (Human)	protein concentration was kept constant at 1.756 uM
		99.772051964739092	98.111227701993684	103.52168343253794	97.637670735059842	101.48688128284344	102.01532145119528	91.293445286335015	42.858655171176132	23.363898211986218	25.331258127802819	19.050716929379568	23.118681192389232			B	0.0218201	0.0436401	0.0872803	0.174561	0.349121	0.698242	1.39648	2.79297	5.58594	11.1719	22.3438	44.6875	PAIP2 108-123 (Human)	protein concentration was kept constant at 1.756 uM
		100.20000623801133	100.85182995139145	102.51178096592017	93.01519210874352	100.88299673883422	92.950480778348833	82.655951866439935	47.39667226994024	26.411167249702071	25.313883819290215	21.93731550224221	22.960730392327331			C	0.0218201	0.0436401	0.0872803	0.174561	0.349121	0.698242	1.39648	2.79297	5.58594	11.1719	22.3438	44.6875	PAIP2 108-123 (Human)	protein concentration was kept constant at 1.756 uM
		97.977147808455641	103.97210973806783	115.20410067783183	91.495552733632636	89.346791623930841	66.8297204106012	54.534094966083572	38.885099796289921	28.480976348999228	23.936695629685225	13.98793553405657	18.247595913311361			D	0.270996	0.541992	1.08398	2.16797	4.33594	8.67188	17.3438	34.6875	69.375	138.75	277.5	555	PAIP1 125-140 (Human)	protein concentration was kept constant at 1.756 uM
		103.15924498708873	97.479104504213836	93.300143249653587	94.722824533392867	78.191860398632329	64.308690545068913	41.846064408171863	39.81011882622817	26.827304163837585	27.765102939787653	23.387835025668082	21.847313519660538			E	0.270996	0.541992	1.08398	2.16797	4.33594	8.67188	17.3438	34.6875	69.375	138.75	277.5	555	PAIP1 125-140 (Human)	protein concentration was kept constant at 1.756 uM
		104.08971001861517	100.51300687742842	92.704129634490769	85.765852916188265	79.696711929612519	84.514168052267678	47.569321286294539	40.0831398298341	26.913539993821253	34.786618672273818	24.044898061946839	23.099481125322853			F	0.270996	0.541992	1.08398	2.16797	4.33594	8.67188	17.3438	34.6875	69.375	138.75	277.5	555	PAIP1 125-140 (Human)	protein concentration was kept constant at 1.756 uM
		660.37735849056537	-2467.889908256845	1470.3087885985738	19.145486624386084	23.393748486659245	24.690546687530755	101.20773070190789	104.17999310573906	107.134854660368	450.2349423323364	390.17696602630832	540.95526258915038			G	buffer	buffer	buffer	FITC-peptide	FITC-peptide	FITC-peptide	1.756 um prot + FITC-peptide	1.756 um prot + FITC-peptide	1.756 um prot + FITC-peptide
																H
Plate:	Plate 2	1.3	PlateFormat	Endpoint	Fluor Polarization	Raw	FALSE	1
	Temperature(¡C)	1	2	3	4	5	6	7	8	9	10	11	12
	26.5	60207	61193	64904	61945	64977	67821	71095	77735	88053	107563	149518	223384
		88260	88720	94453	88843	90304	90633	92878	99243	113087	136428	188010	283413
		61652	60406	62671	61873	63736	68638	72193	76856	87762	107030	147285	225358
		91086	88120	90849	88441	88470	91058	93574	97837	111399	135700	186409	284416
		61550	65571	63636	63343	67945	68990	73233	78445	89319	111090	152830	225285
		90558	97032	92762	90415	94346	91912	94807	100905	112742	139543	193647	283919
		65031	62114	62751	60450	62417	62070	63764	64302	69833	70322	75504	77346
		95456	91926	92953	89659	91793	90156	91613	90710	95756	93634	98384	100984
		61481	61709	61264	62073	63481	62919	64126	65888	66940	70504	77787	85998
		89718	91095	90851	91187	93389	90940	92387	92507	92602	94478	102064	112115
		60825	61567	63742	63330	62318	62448	62841	63721	66009	69949	73847	82949
		89921	91229	93719	93571	91455	90981	91234	89728	91494	92993	97066	107459
		22	50	-72	65594	68363	69221	63467	63025	62641	-283	-328	-248
		-40	34	6	82224	85776	86393	94132	93105	92538	-547	-486	-416
		1	2	3	4	5	6	7	8	9	10	11	12				1	2	3	4	5	6	7	8	9	10	11	12	Name	Comments
		99.755526813549992	94.2846077374507	96.137933755682155	88.915717288588468	73.281814918788413	53.760590449150158	42.448594774176165	30.962212699649395	33.935449777052085	27.692279878690947	23.374146371732849	27.838493868611728			A	0.585938	1.17188	2.34375	4.6875	9.375	18.75	37.5	75	150	300	600	1200	P/V/C 183-198 (HeV)	protein concentration was kept constant at 2 uM
		103.61522859614564	97.335611354908139	94.208999230371774	87.242744728272356	72.66788398163844	50.122359355935465	38.524884909237059	29.5152900967147	28.076713299685235	27.500984341399882	26.619780752359212	25.207733466751872			B	0.585938	1.17188	2.34375	4.6875	9.375	18.75	37.5	75	150	300	600	1200	P/V/C 183-198 (HeV)	protein concentration was kept constant at 2 uM
		101.55822355216581	104.41095123300396	96.962486962321421	86.545059503709211	72.845121673868547	52.226674298797938	37.919584687656396	34.716133696337657	25.27773129724341	22.851299793660274	27.187880427431356	24.4956798331472			C	0.585938	1.17188	2.34375	4.6875	9.375	18.75	37.5	75	150	300	600	1200	P/V/C 183-198 (HeV)	protein concentration was kept constant at 2 uM
		100.40047679102121	104.46297911605474	104.91149700869281	105.54319077182967	101.33934516903493	95.18950437317784	89.788960672052184	80.701771107102815	66.588844903751323	51.946855528916942	41.162227602905553	42.150844791928982			D	0.419922	0.839844	1.67969	3.35938	6.71875	13.4375	26.875	53.75	107.5	215	430	860	P/V/C 183-198 (NiV)	protein concentration was kept constant at 2 uM
		97.500110094975284	103.20698437380786	105.45982850655662	100.79638037454149	101.5048989716111	92.747778816506326	91.153679441496379	78.342346038936341	70.976695772856061	55.132039481178531	44.622442023986721	41.416062041887052			E	0.419922	0.839844	1.67969	3.35938	6.71875	13.4375	26.875	53.75	107.5	215	430	860	P/V/C 183-198 (NiV)	protein concentration was kept constant at 2 uM
		103.92791155907213	105.07336347900245	101.22002662602657	103.64634628200064	100.29921208686902	96.69440315913954	94.962170673630851	79.803505799274589	71.955797376523677	51.173389972859582	45.505659125474494	38.262242400643864			F	0.419922	0.839844	1.67969	3.35938	6.71875	13.4375	26.875	53.75	107.5	215	430	860	P/V/C 183-198 (NiV)	protein concentration was kept constant at 2 uM
		4882.35294117647	-276.59574468085106	-1149.2537313432836	21.81725994303352	22.289281551454184	19.637881200201598	105.53377602288774	103.56476131211663	103.56621540398982	233.92736295962106	105.04774897680768	165.91928251121084			G	buffer	buffer	buffer	FITC-peptide	FITC-peptide	FITC-peptide	2 um prot + FITC-peptide	2 um prot + FITC-peptide	2 um prot + FITC-peptide
																H
Plate:	Plate 2	1.3	PlateFormat	Endpoint	Fluor Polarization	Raw	FALSE	1
	Temperature(¡C)	1	2	3	4	5	6	7	8	9	10	11	12
	21.5	45990.6666666667	46955.6666666667	47789.6666666667	47203.6666666667	45717.6666666667	52905.6666666667	49324.6666666667	49728.6666666667	53917.6666666667	60273.6666666667	63614.6666666667	82791.6666666667
		69222.6666666667	69825.6666666667	71233.6666666667	69525.6666666667	67600.6666666667	75308.6666666667	68843.6666666667	66360.6666666667	70199.6666666667	76975.6666666667	80417.6666666667	104425.666666667
		49082.6666666667	51702.6666666667	49749.6666666667	50059.6666666667	50682.6666666667	52045.6666666667	52749.6666666667	52919.6666666667	58984.6666666667	62945.6666666667	68333.6666666667	79583.6666666667
		72751.6666666667	76469.6666666667	73687.6666666667	74090.6666666667	74428.6666666667	74569.6666666667	73633.6666666667	70945.6666666667	76891.6666666667	81297.6666666667	86611.6666666667	100780.666666667
		48043.6666666667	50316.6666666667	49156.6666666667	50771.6666666667	50532.6666666667	51763.6666666667	52772.6666666667	56118.6666666667	60732.6666666667	63453.6666666667	69659.6666666667	80976.6666666667
		71326.6666666667	74503.6666666667	72889.6666666667	75751.6666666667	74166.6666666667	74619.6666666667	73122.6666666667	75327.6666666667	79744.6666666667	81452.6666666667	88128.6666666667	103076.666666667
		46384.6666666667	48138.6666666667	50562.6666666667	49309.6666666667	50637.6666666667	47838.6666666667	50890.6666666667	50273.6666666667	52105.6666666667	58243.6666666667	59559.6666666667	71069.6666666667
		69076.6666666667	71640.6666666667	75139.6666666667	72643.6666666667	74097.6666666667	69362.6666666667	73225.6666666667	71502.6666666667	72228.6666666667	77981.6666666667	78281.6666666667	92701.6666666667
		47263.6666666667	49462.6666666667	48941.6666666667	48605.6666666667	46166.6666666667	48909.6666666667	42501.6666666667	35129.6666666667	51542.6666666667	61061.6666666667	62868.6666666667	68697.6666666667
		69843.6666666667	74043.6666666667	72601.6666666667	71833.6666666667	67390.6666666667	71678.6666666667	61139.6666666667	48594.6666666667	70917.6666666667	81609.6666666667	82869.6666666667	89807.6666666667
		45535.6666666667	46709.6666666667	48272.6666666667	49743.6666666667	47694.6666666667	49981.6666666667	48200.6666666667	50649.6666666667	51018.6666666667	57664.6666666667	60410.6666666667	69140.6666666667
		67998.6666666667	69750.6666666667	72245.6666666667	74091.6666666667	70663.6666666667	73283.6666666667	70190.6666666667	71921.6666666667	71003.6666666667	76884.6666666667	79480.6666666667	90979.6666666667
		-50.3333333333333	66.6666666666667	-16.3333333333333	107878.666666667	112953.666666667	112827.666666667	97545.6666666667	96901.6666666667	95987.6666666667	-139.333333333333	-117.333333333333	-167.333333333333
		5.66666666666652	41.6666666666665	-47.3333333333335	136435.666666667	142146.666666667	141902.666666667	147770.666666667	147029.666666667	146411.666666667	-311.333333333333	-220.333333333333	-331.333333333333
		1	2	3	4	5	6	7	8	9	10	11	12				1	2	3	4	5	6	7	8	9	10	11	12	Name	Comments
		112.80203539652301	106.82890667641705	107.99447716334007	102.09447460068456	104.02802940561639	85.1747319316866	75.402798960062057	53.050844050809225	40.759313135126938	31.1261894630243	26.028258912300323	24.908109735051802			A	0.117188	0.234375	0.46875	0.9375	1.875	3.75	7.5	15	30	60	120	240	P/V/C 183-198 (HeV)	protein concentration was kept constant at 2 uM
		105.22123414303393	104.1525384164071	104.8680808612917	104.49336475134102	100.62610969094773	88.413893966381735	75.467904317382931	55.352229515073695	41.375577344398693	36.7453677746148	27.348378783487593	26.901558853018916			B	0.117188	0.234375	0.46875	0.9375	1.875	3.75	7.5	15	30	60	120	240	P/V/C 183-198 (HeV)	protein concentration was kept constant at 2 uM
		106.01927134429059	104.70998465344219	105.41335025136942	108.47175715125377	100.34775934578521	91.44088294675737	71.788026664738467	55.970161458769056	44.982916608062226	33.682522009715989	26.421264972024264	29.486671571679235			C	0.117188	0.234375	0.46875	0.9375	1.875	3.75	7.5	15	30	60	120	240	P/V/C 183-198 (HeV)	protein concentration was kept constant at 2 uM
		107.54571973102085	107.21413462222061	106.50135012220072	102.2041452962708	98.859434002836522	94.315332447032389	90.523958048408119	84.76201360731369	71.996089707183245	54.703754681348308	45.475246171591678	41.677981585741733			D	0.419922	0.839844	1.67969	3.35938	6.71875	13.4375	26.875	53.75	107.5	215	430	860	P/V/C 183-198 (NiV)	protein concentration was kept constant at 2 uM
		103.7236073938015	110.10938123912104	105.62316780669816	103.77088383723277	97.65128728567872	99.616783786078059	90.400535037526993	70.953694167289854	68.287595535700447	53.818887724335063	46.915354104403988	42.790631786607712			E	0.419922	0.839844	1.67969	3.35938	6.71875	13.4375	26.875	53.75	107.5	215	430	860	P/V/C 183-198 (NiV)	protein concentration was kept constant at 2 uM
		108.90172002726655	108.89363943627942	109.99578509192654	107.6306545722187	105.00667462791756	99.846167314931876	96.459620343332332	83.96352910974484	73.973815551245409	52.62149090421206	45.980833496373592	46.053103083786894			F	0.419922	0.839844	1.67969	3.35938	6.71875	13.4375	26.875	53.75	107.5	215	430	860	P/V/C 183-198 (NiV)	protein concentration was kept constant at 2 uM
		-1207.0645554202135	-315.068493150687	414.34262948207493	26.256214661146913	23.775581785610186	23.474805971383553	115.98532064640304	116.7728990359966	119.36865706597402	301.19810532181714	220.23260107070402	245.30192934101771			G	buffer	buffer	buffer	FITC-peptide	FITC-peptide	FITC-peptide	2 um prot + FITC-peptide	2 um prot + FITC-peptide	2 um prot + FITC-peptide
																H
Plate:	PABP(nedra;np_HCoV)	1.3	PlateFormat	Endpoint	Fluor Polarization	Raw	FALSE	1
	Temperature(¡C)	1	2	3	4	5	6	7	8	9	10	11	12
	24.5	53671	54066	55401	53542	54200	56501	58674	61078	64634	67094	71737	83192
		79008.3333333333	79923.3333333333	80512.3333333333	78222.3333333333	77339.3333333333	77446.3333333333	77652.3333333333	79152.3333333333	81690.3333333333	84260.3333333333	91238.3333333333	103669.333333333
		52257	54214	55921	54293	55154	56454	58527	61416	61895	67016	71566	93353
		77006.3333333333	78272.3333333333	82470.3333333333	78387.3333333333	78435.3333333333	77973.3333333333	78296.3333333333	79963.3333333333	79653.3333333333	85172.3333333333	90313.3333333333	118527.333333333
		53545	53786	54767	54754	57052	59331	60286	64952	64865	69593	77831	107514
		79216.3333333333	79388.3333333333	79767.3333333333	78437.3333333333	79271.3333333333	80516.3333333333	79328.3333333333	83257.3333333333	82041.3333333333	87967.3333333333	97750.3333333333	139080.333333333
		53267	53890	53822	55932	56655	54724	54843	57329	56462	58528	59518	61077
		78235.3333333333	79587.3333333333	79820.3333333333	82272.3333333333	82881.3333333333	79565.3333333333	78781.3333333333	81448.3333333333	78395.3333333333	78483.3333333333	77706.3333333333	78379.3333333333
		53653	53693	53546	56109	54466	55302	56005	57058	56967	58889	59850	60600
		78933.3333333333	79389.3333333333	78567.3333333333	82668.3333333333	79493.3333333333	80246.3333333333	81055.3333333333	81336.3333333333	79293.3333333333	79316.3333333333	78025.3333333333	78274.3333333333
		55223	54039	54350	54623	55026	55343	55555	57504	56307	60982	59101	60343
		80917.3333333333	80257.3333333333	80173.3333333333	81094.3333333333	81147.3333333333	81986.3333333333	80651.3333333333	81754.3333333333	78637.3333333333	82547.3333333333	78586.3333333333	77912.3333333333
		0	-22	22	60076	59824	60407	53344	53024	53240	-226	-272	-213
		-28.6666666666665	26.3333333333335	2.33333333333348	74755.3333333333	75875.3333333333	75572.3333333333	79270.3333333333	78326.3333333333	78335.3333333333	-399.666666666667	-448.666666666667	-452.666666666667
		1	2	3	4	5	6	7	8	9	10	11	12				1	2	3	4	5	6	7	8	9	10	11	12	Name	Comments
		101.82535074560606	103.894130765668	95.454085735290832	98.067419684047152	86.38425988790506	66.40479953073212	48.922584680111811	38.431548846388843	25.930950988522483	22.743594526130224	29.065271194781946	18.864561984684013			A	0.454102	0.908203	1.81641	3.63281	7.26562	14.5312	29.0625	58.125	116.25	232.5	465	930	P/V/C 183-198 (HeV)	protein concentration was kept constant at 1.756 uM
		102.33661828077307	92.204097143311643	102.72491089228942	92.210057759009857	84.708353193792234	70.1939635058002	54.292076370408246	40.765521675637252	34.947226180318829	28.703963527925936	25.166408867874829	28.209529405505211			B	0.454102	0.908203	1.81641	3.63281	7.26562	14.5312	29.0625	58.125	116.25	232.5	465	930	P/V/C 183-198 (HeV)	protein concentration was kept constant at 1.756 uM
		104.28869150649028	103.14024306927414	96.550637029651071	88.3331822478923	73.16496435478966	61.425853900970367	46.054346388005996	32.971104997692315	26.290660873408669	25.984144213633265	22.773683015527613	37.536892723209604			C	0.454102	0.908203	1.81641	3.63281	7.26562	14.5312	29.0625	58.125	116.25	232.5	465	930	P/V/C 183-198 (HeV)	protein concentration was kept constant at 1.756 uM
		100.69895175994778	103.42309700854501	105.49323415667138	101.4382418186581	98.731335698914265	95.6836593050669	89.6982517356773	84.220377015566271	72.808434819814934	55.47272357238856	42.143233617310266	33.539099353164474			D	0.3125	0.625	1.25	2.5	5	10	20	40	80	160	320	640	N 351-366 (HCoV 229E)	protein concentration was kept constant at 1.756 uM
		101.52138337688869	104.0024771544615	100.20921068477523	102.25081300469731	97.57601754059759	94.700588550659319	93.411633511996811	85.8893439467685	74.044408404167228	57.670040231190391	41.411588838268763	36.785044913385242			E	0.3125	0.625	1.25	2.5	5	10	20	40	80	160	320	640	N 351-366 (HCoV 229E)	protein concentration was kept constant at 1.756 uM
		99.532832617831389	106.20326919242365	102.84744830116004	106.01833309162595	102.70610116149184	104.95249484606482	94.933386431105617	84.568895107294722	75.70792937440666	60.163038778433545	51.26921140651551	36.592531949891352			F	0.3125	0.625	1.25	2.5	5	10	20	40	80	160	320	640	N 351-366 (HCoV 229E)	protein concentration was kept constant at 1.756 uM
		1000	-791000.00000181759	-837.58700696054711	18.142296401957953	27.674515409293651	20.828840057075681	106.485201561291	103.53646950421424	101.5820188904774	191.49359038060203	157.74987097884042	278.23795180722874			G	buffer	buffer	buffer	FITC-peptide	FITC-peptide	FITC-peptide	1.756 um prot + FITC-peptide	1.756 um prot + FITC-peptide	1.756 um prot + FITC-peptide
																H
Plate:	disp(CLTC_RdRp_SSV;PABP_N_BeV)	1.3	PlateFormat	Endpoint	Fluor Polarization	Raw	FALSE	1
	Temperature(¡C)	1	2	3	4	5	6	7	8	9	10	11	12
	22.5	74954.3333333333	71053.3333333333	77060.3333333333	74598.3333333333	74723.3333333333	75349.3333333333	74957.3333333333	75931.3333333333	77330.3333333333	75284.3333333333	76390.3333333333	79212.3333333333
		103057.666666667	97093.6666666667	106736.666666667	102568.666666667	103659.666666667	103182.666666667	103505.666666667	104313.666666667	106203.666666667	102919.666666667	103844.666666667	105777.666666667
		75531.3333333333	75004.3333333333	79044.3333333333	74265.3333333333	74490.3333333333	74389.3333333333	73155.3333333333	73887.3333333333	73542.3333333333	73489.3333333333	73783.3333333333	77752.3333333333
		104172.666666667	104106.666666667	108750.666666667	103317.666666667	103476.666666667	102835.666666667	101292.666666667	102386.666666667	100580.666666667	100075.666666667	100152.666666667	103582.666666667
		73025.3333333333	73977.3333333333	74506.3333333333	73638.3333333333	73383.3333333333	73979.3333333333	73429.3333333333	76384.3333333333	72908.3333333333	73813.3333333333	74509.3333333333	78225.3333333333
		100850.666666667	101760.666666667	102807.666666667	101799.666666667	100477.666666667	101629.666666667	101177.666666667	105131.666666667	100004.666666667	100548.666666667	100792.666666667	104028.666666667
		37896.3333333333	38247.3333333333	38634.3333333333	40179.3333333333	40615.3333333333	40570.3333333333	40358.3333333333	41740.3333333333	41566.3333333333	41731.3333333333	41247.3333333333	41220.3333333333
		55915.6666666667	55850.6666666667	56145.6666666667	57278.6666666667	56385.6666666667	54020.6666666667	52920.6666666667	53595.6666666667	52925.6666666667	52781.6666666667	52125.6666666667	52125.6666666667
		38690.3333333333	38331.3333333333	38747.3333333333	40592.3333333333	40263.3333333333	40375.3333333333	41622.3333333333	42162.3333333333	42391.3333333333	43093.3333333333	42933.3333333333	41757.3333333333
		56439.6666666667	55512.6666666667	56232.6666666667	58180.6666666667	55928.6666666667	55151.6666666667	54480.6666666667	54020.6666666667	53983.6666666667	53586.6666666667	54223.6666666667	53633.6666666667
		37163.3333333333	37420.3333333333	37759.3333333333	37935.3333333333	38836.3333333333	39653.3333333333	40279.3333333333	42201.3333333333	40983.3333333333	42895.3333333333	40999.3333333333	40530.3333333333
		55219.6666666667	54691.6666666667	55172.6666666667	54590.6666666667	53890.6666666667	53542.6666666667	52650.6666666667	54268.6666666667	52027.6666666667	54194.6666666667	51529.6666666667	51615.6666666667
		68296.3333333333	71281.3333333333	70828.3333333333	46937.3333333333	47173.3333333333	44918.3333333333	37138.3333333333	35420.3333333333	36868.3333333333	44470.3333333333	44049.3333333333	41679.3333333333
		93167.6666666667	97520.6666666667	97211.6666666667	56606.6666666667	57083.6666666667	54102.6666666667	55103.6666666667	52583.6666666667	55145.6666666667	55139.6666666667	54792.6666666667	52223.6666666667
		49.3333333333333	-35.6666666666667	-13.6666666666667	97.3333333333333	152.333333333333	66.3333333333333	212.333333333333	102.333333333333	23.3333333333333	217.333333333333	237.333333333333	123.333333333333
		42.6666666666665	-89.3333333333335	46.6666666666665	184.666666666667	173.666666666667	333.666666666667	225.666666666667	60.6666666666665	113.666666666667	214.666666666667	283.666666666667	111.666666666667
		1	2	3	4	5	6	7	8	9	10	11	12				1	2	3	4	5	6	7	8	9	10	11	12	Name	Comments
		67.939232681518064	64.870684533874012	71.604505283561451	67.941554159580846	72.372810927216932	65.926361591554951	70.077816761015683	67.522801707949213	67.373176759404828	65.085430297494312	62.278531426373611	53.39209762564959			A
		69.478199985353342	72.646082430818282	68.257380835596479	73.786930447203133	73.047270354126738	70.631255546073788	71.431845443140958	71.822880536204636	65.295614572712552	63.148229266667244	61.54275559198566	52.212419944996867			B
		70.141085788988235	68.165802543175346	69.7138520734913	70.641913980266438	65.863054774200847	67.511229579916247	69.006650365060452	68.44997430462422	66.746787464176862	63.305685491404361	59.838250747093163	51.330543583496834			C
		102.96810573428742	97.829135139810134	95.4518168864134	85.914631371934348	72.745156358106357	51.957190038011717	44.308210437688267	33.82647671355479	29.629480720507825	26.28899421798975	25.868951550739709	26.196130724066816			D	0.748291	1.49658	2.99316	5.98633	11.9727	23.9453	47.8906	95.7812	191.562	383.125	766.25	1532.5	N 2-17 (BeV)	protein concentration was kept constant at 2 uM
		97.321423363648279	93.73501793578842	94.771899266812071	88.593289642079256	73.026917444217759	64.682750858895318	43.4164191796283	32.747229217859385	29.699281344914375	17.803327677463447	25.56811913085415	33.977085565088366			E	0.748291	1.49658	2.99316	5.98633	11.9727	23.9453	47.8906	95.7812	191.562	383.125	766.25	1532.5	N 2-17 (BeV)	protein concentration was kept constant at 2 uM
		106.43285790139822	98.269610379526341	98.1398008834585	90.580250596658672	72.512262722782182	58.922803085239615	42.733372590751905	34.57303829177188	28.13686710163589	25.743263875394593	23.136035813632965	29.71775810440479			F	0.748291	1.49658	2.99316	5.98633	11.9727	23.9453	47.8906	95.7812	191.562	383.125	766.25	1532.5	N 2-17 (BeV)	protein concentration was kept constant at 2 uM
		64.0238551968538	65.460396216286767	67.05426285680845	2.495909023289594	4.1838305358058872	1.8579444098094304	105.7259146045771	105.99928066683442	109.70844806364302	16.361291527629344	17.9603635917754	21.601048003270705			G							FITC-peptide	FITC-peptide	FITC-peptide	2 um prot + FITC-peptide	2 um prot + FITC-peptide	2 um prot + FITC-peptide
		-162.30366492146692	352.16952573158403	2083.7004405286489	225.12162759840783	-25.621844024686897	614.77657686723683	-60.63549327043166	-338.66279069767512	604.70588235294179	-97.027481772294053	-1.9936671748564259	-139.92297817715061			H	buffer	buffer	buffer

## Sheet: Figure 6D
Figure 6D

## Sheet: Figure 6G
Figure 6G
		replicate 1	replicate 2	replicate 3	replicate 4	replicate 5	replicate 6	replicate 7	replicate 8	replicate 9	replicate 10	replicate 11	replicate 12	replicate 13	replicate 14	replicate 15	replicate 16	replicate 17	replicate 19
	SARS-CoV-2	33.1127	54.9287	56.5364	71.0905	60.4567	38.4047	69.2768	59.5964	63.0175	71.8346	73.584	58.0903	71.7493	60.0242	57.5313	52.5038	58.4472	64.738
	JEV	17.4578	16.8454	19.2804	35.662	28.3095	42.3097	17.4578	16.8454	19.2804
	WNV	53.8652	46.6994	33.0999	43.9509	47.3944	54.7451	24.9065	28.2629	30.0758
	YFV	11.662	10.5806	9.10528	43.4181	34.1323	41.2135	17.4578	16.8454	19.2804
	DENV	9.74678	8.39496	10.865	13.1242	7.83555	15.9909	21.9985	26.1116	28.408
	ZIKV	63.3676	51.8862	69.0536	85.9802	81.2903	85.8596	67.1609	79.4203	75.2949
	TBEV	45.4309	25.0048	30.0382	54.8676	66.9001	64.6023	13.4821	11.4063	14.6339	9.51026	10.4496	11.0429
	LGTV	6.56562	1.99179	2.93596	32.0338	36.6979	35.9435	21.6819	29.8206	24.3054
	RVFV	203.25	184.587	148.316	66.3336	134.866	118.056	223.781	189.539	212.961
	VSV	59.1693	38.029	52.4265	67.5665	64.0903	63.7033	88.3117	76.4287	81.7683
	SINV	220.4072789*	86.2032	61.674	70.6738	52.4597	76.1584	74.523	94.9393	44.092
	CHIKV	92.0712	57.1383	63.4717	65.5581	47.2483	57.3728	53.98	48.06	38.17	36.73	51	78.89	62.08	37.47	80.7	82.81	99.05	74.24
		this datapoint was ommited from the analysis

## Sheet: Figure 6H
Figure 6H
					SARS CoV-2
		replicate 1	replicate 2	replicate 3	replicate 4	replicate 5	replicate 6	replicate 7	replicate 8
	wt	80000	20000	40000	20000	20000	16000	100000	60000
	mut	60000	220000	160000	140000	120000	100000	80000	100000
					TBEV
		replicate 1	replicate 2	replicate 3	replicate 4	replicate 5	replicate 6	replicate 7	replicate 8
	wt	6000	8000	22000	24000	6000	4000	2000	2000
	mut	100000	140000	80000	180000	80000	20000	120000	20000

## Sheet: Figure 6J
Figure 6J
	Radial 2			Radial 3			Radial 4
	EGFP PABPi mut	EGFP PABPi		EGFP PABPi mut	EGFP PABPi		EGFP PABPi mut	EGFP PABPi
	0.0966244	0.176253		0.136895	0.222997		0.0958602	0.069325
	0	0.0595279		0	0.120866		0.787251	0.0978412
	0.34286	0.255927		0.963066	0.459946		0.635285	0.429051
	0.796217	0.0423805		0.69528	0.0621943		0.315547	0.036775
	0.996151	0.678803		1.00915	0.731461		0.782739	0.289574
	0.200125	0.100057		0.145972	0.106805		0.0741985	0.0424597
	0.796929	0.593438		0.750276	0.718856		0.650998	0.739366
	0.579955	0.495997		0.950867	0.61236		0.414469	0.508526
	0.101232	0.331593		0.334287	0.721233		0.893911	0.30493
	0.677155	0.0326781		0.843018	0.0365481		0.440845	0.0193092
	0.720472	0.378585		0.604235	0.36118		0.214227	0.292076
	0.824454	0.425974		0.934448	0.707915		0.446297	0.161225
	0.379341	0.0652455		0.4503	0.0670454		0.645746	0.100343
	0.746615	0.628913		0.634479	0.608743		1.05584	0.19466
	0.840043	0.372272		0.497226	0.262217		0.245412	0.12693
	0.50976	0.34223		0.78304	0.394144		0.798394	0.11853
	0.738921	0.0583644		0.922478	0.0370503		0.844868	0.0168087
	0.0764641	0.18733		0.85172	0.296742		0.367348	0.214878
	0.444218	1.52792		0.413912	1.52919		0.131755	1.80262
	0.666206	0.0229349		0.377325	0.0241916		0.380727	0.0653964
	1.16691	0.0931534		0.35324	0.174869		0.513233	0.110919
	0.096396	0.0421903		0.0438443	0.0932759		0.0570393	0.107065
	0.549855	0.0506212		1.34639	0.049201		0.620423	0.00901458
	0.0944222	0.0579788		0.0750323	0.0450302		0.0684836	0.0278108
	0.202446	0.0224176		0.202299	0.0462643		0.0688204	0.0207008
	0.15359	0.0234844		0.86438	0.0398537		0.725928	0.0399846
	0.989912	0.0336234		0.591732	0.0357179		0.287243	0.0161102
	0.189801	0.653599		0.182121	0.749077		0.513733	0.354974
	0.106162	0.166564		0.0909458	0.148282		0.0693733	0.136772
	0.88128	0.0192123		0.69555	0.0285784		0.435408	0.027137
	0.260592	0.490066		0.138055	0.628346		0.258126	0.910844
	0.170502	0.108385		0.163944	0.196574		0.0761277	0.0941177
	0.132318	0.553178		0.199509	0.744225		0.203884	0.312503
	0.885583	0.0167259		0.646247	0.0117944		0.218273	0.0128928
	0.812614	0.0425513		0.745405	0.101378		0.664792	0.0448888
	0.72162	0.248253		0.458504	0.173814		0.192396	0.112314
	0.830633	0.0498392		0.83437	0.0519249		1.21413	0.126183
	0.111124	0.317639		0.349753	0.978298		0.277019	0.856559
	0.119669	0.0170744		0.0923914	0.0426859		0.112435	0.0207979
	0.843717	0.128752		0.436435	0.290825		0.164845	0.0842611
	0.280378	0.426053		0.229381	0.487633		0.165757	0.0734157
	1.17297	0.0519978		0.99589	0.0704245		0.189881	0.0230654
	0.532405	0.0258083		0.777236	0.026539		0.120673	0.017511
	0.197951	0.0792932		0.150885	0.0774276		0.111333	0.0481646
	0.663906	0.0382852		0.500713	0.0165624		0.109549	0.0138168
	1.03885	0.0204396		0.722176	0.0345849		0.349826	0.0283007
	0.105683	0.444292		0.113689	0.684273		0.188084	0.174296
	0.281733	0.550871		0.247127	0.642695		0.205192	0.445259
	0.547493	0.0887448		0.152925	0.175558		0.065065	0.38637
	0.112804	0.594248		0.183922	0.349118		0.0674695	0.42939
	0.675734	0.422817		0.810869	0.717889		0.67234	0.612872
	1.38314	0.0537306		1.06948	0.0470134		1.12738	0.107723
	0.834199	0.034474		1.09575	0.0379437		0.865898	0.0154949
	1.17235	0.724928		0.37624	0.332984		0.538163	0.145108
	0.570155	0.0302921		0.372671	0.0422223		0.459372	0.0491999
	0.537556	0.0894495		0.874133	0.0454774		0.116309	0.0372173
	0.885522	0.0241385		0.822511	0.105357		0.278217	0.0333381
	0.129241	0.0874288		0.143318	0.108367		0.0769149	0.0589861
	0.169177	0.30738		0.0645995	0.41619		0.206907	0.239041
	0.146108	0.166715		0.0549359	0.131894		0.123309	0.214989
	0.841354	0.100952		0.65953	0.0336323		0.523232	0.0932161
	0.336309	0.379018		0.541563	0.315671		0.255691	0.145902
	0.0658822	0.134409		0.0743651	0.191115		0.0565157	0.167444
	0.680882	0.457287		0.890544	0.617652		0.072521	0.315535
	0.205686	0.515379		0.509673	0.529321		0.414346	0.403448
	0.166545	0.015797		0.250434	0.0355543		0.353211	0.0302385
	0.171988	0.435682		0.169416	0.479565		0.107724	0.26677
	0.137733	0.755049		0.160402	0.302407		0.408509	0.108515
	0.137499	0.609678		0.153297	0.605829		0.0607744	0.258727
	0.374465	0.0262751		0.469379	0.0269681		0.477062	0.0569651
	0.181693	0.728961		0.111912	0.86752		0.121231	0.255696
	0.932164	0.0642192		0.998021	0.0967359		0.597558	0.106155
	0.109845	0.0830622		0.0758397	0.101275		0.0675192	0.099083
	0.223506	0.44459		0.130948	0.836513		0.0748349	0.315436
	0.697541	0.0295585		0.79739	0.0648655		0.341817	0.0506897
	1.13704	0.0553899		0.587914	0.0585435		0.348021	0.028459
	0.55595	0.785478		1.18786	0.606178		0.60677	0.177823
	0.0795704	0.675547		0.156436	0.290043		0.118925	0.101345
	0.782686	0.0455094		0.649174	0.0610944		0.418544	0.0486875
	0.773123	0.0686194		0.767146	0.0429453		0.166359	0.0297382
	0.662624	0.398311		0.715914	0.464614		0.694199	0.310438
	0.904518	0.0568786		0.829619	0.0577824		0.16546	0.0352191
	0.166801	0.335711		0.147282	0.645339		0.149142	0.553142
	0.0727341	0.189045		0.381578	0.627952		0.0920053	0.574545
	0.0571455	0.066172		0.10598	0.0699475		0.115892	0.023559
	0.152908	0.0399873		0.192715	0.0416774		0.0466306	0.0593898
	0.157327	0.092331		0.0390666	0.0525722		0.0896737	0.0404647
	0.837612	0.0666864		0.569674	0.108915		0.240945	0.0966101
	0.269512	0.429094		0.106614	0.0244462		0.122022	0.0411661
	0.118394	0.0971487		0.0767152	0.0693766		0.250709	0.023337
	0.166379	0.0937603		0.137317	0.105165		0.207301	0.0300316
	0.13954	0.0188224		0.272116	0.0501362		0.114372	0.0348915
	0.353409	0.578705		0.391764	0.561205		0.299252	0.245862
	0.330061	0.687217		0.204556	0.52754		0.220666	0.570888
	0.140827	0.0568863		0.205532	0.0642106		0.0858794	0.0431159
	0.113856	0.0254151		0.219665	0.0299924		0.23127	0.0545617
	0.164753	0.558757		0.0725373	0.20937		0.0444955	0.0472799
	0.14016	0.616872		0.164059	0.445235		0.0778092	0.2317
	0.239601	0.0529887		0.560597	0.447915		0.137252	0.229473
	1.46086	0.0492722		0.466155	0.0534359		0.130505	0.0571903
	0.117577	0.0196399		0.242962	0.298904		0.0871161	0.0985863
	0.10466	0.404176		0.107128	0.647302		0.107563	0.123182
	1.04712	0.537861		1.0571	0.308158		0.45611	0.268124
	0.511544	0.0168737		0.266199	0.00963853		0.163049	0.0170906
	0.727079	0.0688414		1.05044	0.0327553		0.11475	0.0176767
	0.678943	0.207624		0.754671	0.11579		0.327123	0.0684186
	0.0900006	0.0289007		0.0803752	0.0272222		0.0552526	0.0223708
	0.377361	0		0.243138	0.40018		0.445794	0.210134
	0.0950551	0.0669201		0.310827	0.133738		0.115239	0.124191
	0.957013	0.128911		0.773419	0.0708668		0.404708	0.0815886
	0.479335	0.119086		0.440467	0.0528776		0.352258	0.00954903
	0.125286	0.0278203		0.140568	0.0349939		0.108215	0.0135772
	0.316417	0.178834		0.222892	0.271974		0.129917	0.130805
	0.165246	0.215296		0.112032	0.355212		0.550966	0.355273
	0.187138	0.0695754		0.181148	0.0513682		0.232676	0.0288795
	0.100966	0.375041		0.164788	0.304542		0.0595905	0.0615107
	0.142505	0.0932245		0.12452	0.141352		0.110576	0.0815909
	0.340296	0.0489493		0.22821	0.102103		0.193097	0.0947827
	0.531753	0.0773681		0.631392	0.0709658		0.17824	0.0362924
	0.10718	0.473813		0.107809	0.388206		0.0714129	0.542883
	0.529732	0.135768		0.759265	0.197746		0.268237	0.301249
	0.0745006	0.0196554		0.0749691	0.0205166		0.0596306	0.00819101
	0.0767848	0.0916771		0.112884	0.0832921		0.266406	0.0413683
	0.144065	0.0611164		0.115552	0.117241		0.159161	0.0755162
	0.143368	0.203709		0.100867	0.0892253		0.059381	0.0454704
	0	0.256499		0.502267	0.153355		0.383249	0.729263
	0.27804	0.734902		0.0714696	0.40639		0.0656377	0.534558
	0.712921	0.110322		0.658515	0.0647981		0.42999	0.0173122
	0.257132	0.497206		0.181781	0.312234		0.115685	0.19284
	0.171855	0.0474894		0.12656	0.0234002		0.0303381	0.00856019
	0.88541	0.122917		1.30584	0.0551121		0.607165	0.136174
	0.0670447	0.573806		0.0882968	0.507826		0.0447306	0.514475
	0.632623	0.382374		0.896853	0.470166		0.541158	0.136541
	0.0855268	0.0522094		0.832009	0.0543824		0.709583	0.0443104
	0.589103	0.336542		0.0890066	0.437834		0.0972859	0.122407
	0.15552	0.597504		0.0538173	0.44155		0.0998449	0.668235
	0.0973677	0.481839		0.104114	0.78619		0.0465258	0.615036
	0.0940845	0.0893745		0.199523	0.0377656		0.344226	0.0449702
	0.487874	0.714625		0.817145	0.717798		0.214219	0.181012
	0.938615	0.0378372		0.260532	0.0585976		0.0264872	0.0397353
	0.902586	0.050746		0.645049	0.114335		0.741633	0.0875888
	0.110085	0.0864051		0.0662201	0.112143		0.0521081	0.0661608
	0.680989	0.933648		0.341168	0.951897		0.483288	0.200261
	0.0677483	0.133243		0.0454764	0.162239		0.188981	0.214239
	0.221407	0.422096		0.13161	0.624189		0.140854	0.383838
	0.204919	0.0967648		0.0668485	0.177406		0.0777309	0.155724
	0.388252	0.481566		0.348163	0.564478		0.267696	0.0696172
	0.206438	0.63969		0.132767	0.699218		0.306651	0.333105
	0.193987	0.0740569		1.69854	0.112161		0.915351	0.0548319
	0.312181	0.346505		0.45486	0.465201		0.477127	0.198164
	0.0387017	0.73172		0.343191	0.25399		0.214851	0.23568
	0.111525	0.0622541		0.0703071	0.302414		0.0326008	0.251133
	0.0887622	0.367899		0.0614705	0.322962		0.0218738	0.472836
	0.798202	0.0316402		1.11125	0.028411		0.363484	0.0764766
	0.127767	0.776297		0.089446	0.541525		0.0670625	0.0692705
	0.357351	0.0689247		0.663585	0.0729738		0.142559	0.082805
	0.546198	0.0450372		0.898973	0.0563454		0.204181	0.0247219
	0.218391	0.139161		0.0589496	0.0639086		0.0517338	0.0488825
	0.0997492			0.0422814			0.0459846
	0.165155			0.0640625			0.0610002
	0.65102			0.352353			0.192409
	0.753301			0.431899			0.139152
	0.10361			0.20662			0.130146
	0.151746			0.0988203			0.0365935
	1.10404			1.10358			0.450527
	0.342831			0.928616			0.459653
	0.108441			0.0739272			0.0595264
	0.244704			0.141545			0.0555966
	0.738158			0.990228			0.0917502
	0.156393			1.08219			0.478985
	0.0672218			0.091588			0.120626
	0.11991			0.0648409			0.0518916
	0.667803			0.188429			0.159619
	0.109667			0.15759			0.233029
	0.207736			0.0436062			0.101668
	0.10449			0.0585181			0.0539257
	1.04308			0.773585			0.148213
	0.429891			1.03002			0.556307
	0.118467			0.0327599			0.279527
	0.142481			0.336464			0.364925
	0.0636739			0.434662			0.196508
	0.564282			0.647724			0.248757
	0.114591			0.078796			0.0714191
	0.302278			0.173435			0.0749735
	0.186242			0.194455			0.0853272

## Sheet: Figure 6K
Figure 6K source data is available at PRIDE database under accession number PXD033874

## Sheet: Figure 6L
Figure 6L source data is available at PRIDE database under accession number PXD033874

## Sheet: Figure S6
ALIX-V
Plate:	medium-400ms-1.76mm	1.3	PlateFormat	Endpoint	Fluor Polarization	Raw	FALSE	1						1
	Temperature(¡C)	1	2	3	4	5	6	7	8	9	10	11	12
	26	33794.6666666667	35463.6666666667	34295.6666666667	34061.6666666667	35061.6666666667	34923.6666666667	31198.6666666667	29761.6666666667	28702.6666666667	29528.6666666667	29422.6666666667	28838.6666666667
		42854	45113	44922	45788	50057	54269	52581	55188	56028	59602	59686	58950
		33212.6666666667	32661.6666666667	31908.6666666667	33488.6666666667	33716.6666666667	32390.6666666667	32274.6666666667	28884.6666666667	29059.6666666667	29174.6666666667	26972.6666666667	28402.6666666667
		42458	41803	41200	45728	49738	51655	55976	53928	56817	58514	55797	58323
		31326.6666666667	33578.6666666667	32054.6666666667	32380.6666666667	32742.6666666667	31029.6666666667	29331.6666666667	29763.6666666667	28345.6666666667	27659.6666666667	27061.6666666667	27899.6666666667
		39891	43313	41879	44570	47603	49248	50800	55616	54840	56172	55433	57666
		46789.6666666667	48466.6666666667	49938.6666666667	48247.6666666667	48155.6666666667	50231.6666666667	48208.6666666667	49765.6666666667	52195.6666666667	52359.6666666667	53662.6666666667	53569.6666666667
		78889	80631	83239	81009	80071	82110	75683	74537	74476	71446	70270	69544
		47162.6666666667	47146.6666666667	46988.6666666667	46648.6666666667	48980.6666666667	47601.6666666667	48171.6666666667	48588.6666666667	50767.6666666667	52003.6666666667	57153.6666666667	51911.6666666667
		79608	79567	78633	78804	80026	77715	75775	73008	71612	70280	75059	67366
		46823.6666666667	46459.6666666667	48349.6666666667	47139.6666666667	47103.6666666667	47898.6666666667	46391.6666666667	50122.6666666667	48772.6666666667	50322.6666666667	46009.6666666667	47979.6666666667
		78541	77743	80766	78356	78138	77932	73978	74546	69246	68268	59359	61692
		23.6666666666667	9.66666666666674	-33.3333333333333	26857.6666666667	26434.6666666667	27896.6666666667	72637.6666666667	291.666666666667	101.666666666667	81608.6666666667	85397.6666666667	82960.6666666667
		8	-16	8	33310	33450	35411	133486	634	195	136914	142102	138816
		17256.6666666667	121.666666666667	49.6666666666667	60.6666666666667	119.666666666667	99.6666666666667	45.6666666666667	73.6666666666667	81.6666666666667	108.666666666667	24.6666666666667	23515.6666666667
		21618	99	155	97	152	207	102	105	86	62	177	29573				Measured agains ALIX V
		1	2	3	4	5	6	7	8	9	10	11	12				1	2	3	4	5	6	7	8	9	10	11	12	Name	Comments
		19.320161452220049	20.902403226841841	35.513950040136386	48.461300379308184	78.440067692005	120.38215775912839	160.17306210875054	206.33155756622142	230.77256526205136	246.55205372319637	248.90076533516054	252.48088240376609			A	0.0720215	0.144043	0.288086	0.576172	1.15234	2.30469	4.60938	9.21875	18.4375	36.875	73.75	147.5	ALIX V domain	FITC - gag 493-502 (HIV1) labeled peptide kept at 10 nM
		23.362330232999867	23.952983192128002	28.347274538604037	56.266942087799578	94.6786150533533	133.13778513809342	174.10295033149072	209.591498945727	231.54063637583377	243.56194474607091	258.0541590620694	254.60539684893413			B	0.0720215	0.144043	0.288086	0.576172	1.15234	2.30469	4.60938	9.21875	18.4375	36.875	73.75	147.5	ALIX V domain	FITC - gag 493-502 (HIV1) labeled peptide kept at 10 nM
		21.411812301187318	27.848306331211507	34.232054484685079	60.251228237334466	87.45893159476762	130.78367677514797	173.41837793388282	209.99472701401268	226.54773557235205	249.42178023993887	253.45635318888969	257.66064128784785			C	0.0720215	0.144043	0.288086	0.576172	1.15234	2.30469	4.60938	9.21875	18.4375	36.875	73.75	147.5	ALIX V domain	FITC - gag 493-502 (HIV1) labeled peptide kept at 10 nM
		160.36789624795904	153.84670423892337	154.78066533959938	158.33748517028033	153.58699316054063	145.24711752974758	125.41807445745246	102.20164792728512	78.153588872610371	55.918848869231645	35.373518327010075	31.052912724972654			D
		160.91955810936514	160.83391001945742	156.714888332164	161.31279846164327	145.00813216273943	144.64324684050339	126.39368456467796	103.78882630515278	72.4489065974158	51.116497199640037	36.823375443313779	30.86320728130222			E
		157.85935062716098	156.68510867297354	155.84259402413477	153.42724683597263	152.43985805581346	142.96296267326113	133.10400724993781	98.723476674369579	75.677270514363485	53.017576823535848	27.943410669560492	26.25701040790609			F
		-566.08208280600365	6606.9730586372507	-1489.7959183673484	8.2275525092032531	18.260293916495936	19.829620399472375	202.01372372390307	281.023741370601	222.44279594608682	157.94979663383711	153.9538142915182	156.66499149182641			G	buffer	buffer	buffer	FITC-peptide	FITC-peptide	FITC-peptide				4um prot+FITC-peptide	4um prot+FITC-peptide	4um prot+FITC-peptide
		13.237676680722448	-199.78445372490936	437.89232814867438	134.41447060657978	20.157050493299309	259.91600559962637	293.486071775795	77.623071396804292	-73.442269707308768	-362.70814774206838	709.37419520988851	15.170865183171616			H
Plate:	med-400-1.78_synth_ns4	1.3	PlateFormat	Endpoint	Fluor Polarization	Raw	FALSE	1						1
	Temperature(¡C)	1	2	3	4	5	6	7	8	9	10	11	12
	26	49574	49542	49724	50648	51981	51845	54291	56303	58341	58947	61127	57544
		84098.6666666667	82860.6666666667	82706.6666666667	84022.6666666667	83917.6666666667	81348.6666666667	80561.6666666667	78989.6666666667	77748.6666666667	76415.6666666667	77750.6666666667	73380.6666666667
		49865	51010	53427	52187	52247	53001	57546	56700	57078	61622	58716	56854
		83961.6666666667	85804.6666666667	89928.6666666667	86150.6666666667	84479.6666666667	82414.6666666667	84622.6666666667	78950.6666666667	76292.6666666667	79777.6666666667	75744.6666666667	72501.6666666667
		49410	50670	49838	50569	52799	52137	53615	57641	57534	60506	60236	57057
		83030.6666666667	84559.6666666667	83391.6666666667	84750.6666666667	85820.6666666667	81898.6666666667	79027.6666666667	79579.6666666667	77171.6666666667	77993.6666666667	77173.6666666667	72556.6666666667
		51023	51204	50621	51051	51668	52737	52422	52154	54471	53462	53903	53125
		85754.6666666667	85633.6666666667	85608.6666666667	85919.6666666667	87030.6666666667	88391.6666666667	87820.6666666667	86967.6666666667	90349.6666666667	86914.6666666667	85889.6666666667	81727.6666666667
		48822	49957	49847	50696	51030	50224	51235	51205	50823	52318	52437	51763
		81723.6666666667	83415.6666666667	83623.6666666667	84838.6666666667	86019.6666666667	84369.6666666667	85845.6666666667	85911.6666666667	84565.6666666667	84701.6666666667	83900.6666666667	80057.6666666667
		49052	50633	52283	51084	52739	51961	51941	52742	50831	53284	52866	52142
		82660.6666666667	84169.6666666667	88151.6666666667	86181.6666666667	88359.6666666667	88103.6666666667	86617.6666666667	87304.6666666667	84377.6666666667	86256.6666666667	83689.6666666667	81040.6666666667
		-28	33	-5	9143	9010	8472	50930	47036	47692	176	115	90
		-6.33333333333348	-40.3333333333335	46.6666666666665	11411.6666666667	11011.6666666667	10492.6666666667	83887.6666666667	78221.6666666667	78721.6666666667	184.666666666667	180.666666666667	135.666666666667
																	Measured agains ALIX V
		1	2	3	4	5	6	7	8	9	10	11	12				1	2	3	4	5	6	7	8	9	10	11	12	Name	Comments
		171.39286065821906	164.50067598397135	161.81064902567488	160.53193272203922	147.24007176373931	133.28441934764842	105.77431195934602	77.965281337980059	52.379388260433338	38.594542335117353	29.107726028944555	30.385181010829864			A	0.0488281	0.0976563	0.195313	0.390625	0.78125	1.5625	3.125	6.25	12.5	25	50	100	SDCBP2 1-16 (Human)	protein concentration was kept constant at 4 µM
		167.75884969598911	167.27808638476364	167.59340366378498	158.13312804206447	148.00821329192573	128.84535835831545	101.29934130614346	74.226935043494848	53.866066486968933	37.933335964310153	36.151346658410361	30.391345480144235			B	0.0488281	0.0976563	0.195313	0.390625	0.78125	1.5625	3.125	6.25	12.5	25	50	100	SDCBP2 1-16 (Human)	protein concentration was kept constant at 4 µM
		166.7947012422477	163.42231323278858	164.71031337190334	165.4905656744757	150.56942599785856	133.8353609180848	102.46293278027981	69.986863765460683	55.60994114956911	35.7665051064337	32.721592361319018	28.98964533964655			C	0.0488281	0.0976563	0.195313	0.390625	0.78125	1.5625	3.125	6.25	12.5	25	50	100	SDCBP2 1-16 (Human)	protein concentration was kept constant at 4 µM
		166.87092411148015	164.46232555230162	169.8859567769079	167.53853422070719	167.94394413021973	165.532158226677	165.29391314809206	163.03888000064197	160.45010474272854	150.66133106446685	140.83553565728141	123.57681476881906			D
		164.90097408073834	163.69001809379486	165.97361685554162	164.77537952357511	168.30365328329188	166.6283335415153	165.37061380188831	166.02913998366788	161.989264869356	148.62748271103303	142.86570503855845	126.19859617302647			E
		168.15821778876094	161.52753136127561	168.41310453576065	168.70389564951682	165.33762518700297	171.14849748743055	163.06799337392354	159.46250563320808	160.82880901467155	148.57685127401177	137.63761745372429	128.6131152381015			F
		-682.80467445742261	108999.99999997787	1295.0819672131158	19.660520210037809	9.1490889095935337	15.792904487456665	157.04200583433521	161.72344877877089	158.07973496541183	-67.025934658134432	133.89121338912094	113.5430916552662			G	buffer	buffer	buffer	FITC-peptide	FITC-peptide	FITC-peptide	4um prot+FITC-peptide	4um prot+FITC-peptide	4um prot+FITC-peptide
																H
Plate:	ALIX disp(SDY...;gag)	1.3	PlateFormat	Endpoint	Fluor Polarization	Raw	FALSE	1						1
	Temperature(¡C)	1	2	3	4	5	6	7	8	9	10	11	12
	27	66132	67112	70861	71504	74199	77048	77251	79380	85468	86349	99603	115233
		118772.333333333	117542.333333333	116698.333333333	108999.333333333	104543.333333333	103242.333333333	101000.333333333	101194.333333333	107547.333333333	108323.333333333	125579.333333333	144561.333333333
		65510	66784	72018	71928	74243	76798	76912	79058	82313	86379	98009	114992
		117887.333333333	116285.333333333	117534.333333333	107688.333333333	104728.333333333	101620.333333333	100085.333333333	99981.3333333333	103447.333333333	109338.333333333	124689.333333333	145077.333333333
		65234	66430	68143	70735	73819	77879	78155	83692	82854	88048	98391	114904
		116543.333333333	115847.333333333	113175.333333333	107500.333333333	104426.333333333	103757.333333333	101956.333333333	106156.333333333	104415.333333333	111542.333333333	124866.333333333	145289.333333333
		65752	66365	67495	70401	73220	72297	75813	78041	80023	81129	84893	91843
		120053.333333333	119174.333333333	118162.333333333	117901.333333333	115358.333333333	105337.333333333	104215.333333333	103504.333333333	102448.333333333	103480.333333333	107776.333333333	117303.333333333
		66514	66874	68873	72273	72908	75711	75296	77640	77303	81236	85015	91678
		121999.333333333	121447.333333333	120209.333333333	122339.333333333	115736.333333333	111657.333333333	104938.333333333	103019.333333333	100288.333333333	104196.333333333	108683.333333333	116035.333333333
		65446	64770	65828	67220	69794	73914	68066	76185	77558	82916	83315	89106
		119455.333333333	116666.333333333	116105.333333333	113340.333333333	110947.333333333	108609.333333333	94048.3333333333	100577.333333333	98966.3333333333	106692.333333333	105699.333333333	113564.333333333
		-12	36	-24	33372	30791	36033	65085	63380	64791	24	28	172
		-1.66666666666652	-43.6666666666665	45.3333333333335	41465.3333333333	38185.3333333333	45671.3333333333	120101.333333333	117357.333333333	117964.333333333	8.33333333333348	-3.66666666666652	264.333333333333
																	Measured agains ALIX V
		1	2	3	4	5	6	7	8	9	10	11	12				1	2	3	4	5	6	7	8	9	10	11	12	Name	Comments
		190.97843619658346	178.84804408112819	148.89539235173911	110.91059486330821	71.875904501027776	46.865399852511985	34.59274039937808	21.969191760905087	15.467848795181192	13.9353474485955	16.445793896970603	13.947518132199084			A	1.01807	2.03613	4.07227	8.14453	16.2891	32.5781	65.1562	130.312	260.625	521.25	1042.5	2085	SDCBP2 39-54 (Human)	protein concentration was kept constant at 4 µM
		191.92772306558868	176.01402791883785	144.46401564403436	102.00636006035455	72.460450620788663	40.584789940186532	32.2440113510537	17.973505619278647	14.840267349204508	18.423715494983874	20.954502446529244	16.775183239693547			B	1.01807	2.03613	4.07227	8.14453	16.2891	32.5781	65.1562	130.312	260.625	521.25	1042.5	2085	SDCBP2 39-54 (Human)	protein concentration was kept constant at 4 µM
		188.43663358387389	176.76058507898924	153.02788935406824	109.41154757958971	73.872614402436923	43.995401445632666	33.487335962871796	19.456843263596149	16.221404072892167	18.833378283013936	19.719261772460246	17.8877421158001			C	1.01807	2.03613	4.07227	8.14453	16.2891	32.5781	65.1562	130.312	260.625	521.25	1042.5	2085	SDCBP2 39-54 (Human)	protein concentration was kept constant at 4 µM
		198.91016881944097	190.9118783569271	178.63999905572345	157.08340160876932	127.16961626889351	88.534784823273611	59.598600003748352	41.739880356906234	24.092164262990337	22.241451111914451	19.905167105447333	22.911847589942557			D
		201.09758603663261	196.32736017898117	177.17032250428341	162.30053153798482	130.87765100391781	94.546926381122432	66.449439324323336	41.966864254836786	30.723201359493245	25.028563101385174	23.375683394776118	18.378653279026164			E
		198.75224277250069	192.38466030226698	182.24210690236109	160.38974401676865	131.56133515819906	92.73490322614829	62.159831780114253	39.435271357018479	22.447639760006041	26.628901798920317	19.557067020303936	21.842504770695886			F
		-795.58462796403967	-345736.84210505337	4647.8405315614282	9.144571584885	8.1889166985624477	19.090069357240779	203.99301538089847	205.63766902014717	197.55058668449681	-556.89471818503455	-1240.489724529941	114.92281303602086			G	buffer	buffer	buffer	FITC-peptide	FITC-peptide	FITC-peptide	4um prot+FITC-peptide	4um prot+FITC-peptide	4um prot+FITC-peptide
																H
Plate:	ALIX_TSG101 disp (full leingNS4)	1.3	PlateFormat	Endpoint	Fluor Polarization	Raw	FALSE	1						1
	Temperature(¡C)	1	2	3	4	5	6	7	8	9	10	11	12
	21.5	49105.6666666667	49321.6666666667	50963.6666666667	48870.6666666667	46611.6666666667	47193.6666666667	47628.6666666667	48134.6666666667	52353.6666666667	53604.6666666667	59491.6666666667	70958.6666666667
		92308	92237	95587	91615	87046	87490	86939	87700	91394	89341	93717	101410
		48768.6666666667	49063.6666666667	51480.6666666667	48791.6666666667	47311.6666666667	46623.6666666667	47163.6666666667	47597.6666666667	49616.6666666667	53187.6666666667	59007.6666666667	67911.6666666667
		91135	91327	97253	91440	87203	86323	86480	85139	87461	88774	91773	97775
		44956.6666666667	45582.6666666667	27364.6666666667	41637.6666666667	46563.6666666667	47003.6666666667	47045.6666666667	48970.6666666667	50536.6666666667	54110.6666666667	59207.6666666667	69787.6666666667
		83865	85797	49037	77674	86396	86545	85630	88362	88439	90403	92004	100261
		61387.6666666667	61002.6666666667	64119.6666666667	66173.6666666667	65269.6666666667	61984.6666666667	59759.6666666667	64367.6666666667	65931.6666666667	68155.6666666667	74648.6666666667	86127.6666666667
		93456	93137	97611	100753	98646	93605	90445	95376	97207	97669	103794	114035
		63167.6666666667	61507.6666666667	63532.6666666667	66925.6666666667	62420.6666666667	62824.6666666667	62338.6666666667	64380.6666666667	65664.6666666667	67689.6666666667	74402.6666666667	83790.6666666667
		96327	93797	96289	102259	94693	94579	94544	96263	96597	96150	102396	110876
		54846.6666666667	44222.6666666667	45480.6666666667	56171.6666666667	57279.6666666667	55295.6666666667	56644.6666666667	61544.6666666667	62046.6666666667	67625.6666666667	69044.6666666667	83371.6666666667
		83244	66785	68602	85339	86695	83938	85041	91229	91587	96003	95045	109759
		55.6666666666667	-35.3333333333333	-20.3333333333333	61702.6666666667	42896.6666666667	55071.6666666667	64666.6666666667	68540.6666666667	56353.6666666667	-111.333333333333	-73.3333333333333	135.666666666667
		-24	-8	32	77565	53368	69327	78213	83143	68376	-151	-138	232
																	Measured agains ALIX V
		1	2	3	4	5	6	7	8	9	10	11	12				1	2	3	4	5	6	7	8	9	10	11	12	Name	Comments
		220.72433064347629	218.26935141953342	219.66219949292926	219.42129564926884	217.59686669464264	214.10689802556721	206.70342985868891	205.81651789888193	185.25415903679462	162.79009231674297	135.22745855717807	87.1546158777532			A	0.444336	0.888672	1.77734	3.55469	7.10938	14.2188	28.4375	56.875	113.75	227.5	455	910	Nsp4 118-142 (BAV)	protein concentration was kept constant at 6 µM
		217.91505131052662	216.04437715790726	223.07894495245552	219.28128541902797	211.34625669377752	213.49758278895132	208.86463455887909	196.98122120512147	189.93748341848018	163.49233809875807	128.94277479330458	90.818825340689131			B	0.444336	0.888672	1.77734	3.55469	7.10938	14.2188	28.4375	56.875	113.75	227.5	455	910	Nsp4 118-142 (BAV)	protein concentration was kept constant at 6 µM
		217.08401964981539	221.34264129563647	197.85623380144759	217.0869137380993	214.51525383700567	210.84803433942363	205.336531423488	201.16797211656891	186.4397684511313	163.96864084132574	128.51511040568357	89.756758196191228			C	0.444336	0.888672	1.77734	3.55469	7.10938	14.2188	28.4375	56.875	113.75	227.5	455	910	Nsp4 118-142 (BAV)	protein concentration was kept constant at 6 µM
		118.42183995806637	119.83753776898189	118.40077545936923	118.47487863660022	114.83554237563973	114.43412748397795	115.52659589557263	105.0578968955585	102.58896923295052	88.502015538087932	73.51411059696207	49.136981676098344			D
		119.2471657752768	119.25453831660167	116.21172654673266	120.21813027127158	116.67722104885803	112.89967676382585	116.54888326215944	109.53332126938835	101.48202966339895	84.1278718395107	68.410135267676424	48.845736167185677			E
		116.91936133100765	114.45597160502688	113.86050196949479	117.40482503518938	115.54610224756264	116.9929630694219	111.54099020616341	105.25276437371359	103.17206988551159	83.837885498363562	68.5300502645889	46.295369509782894			F
		-2121.4953271028016	-682.539682539682	7421.0526315788466	23.229614229309515	18.045858608981032	23.934186525665925	3.9342031794522923	5.4065558268305756	5.5264543339578838	61.138439915671455	221.23893805309788	175.27862208713248			G	buffer	buffer	buffer	FITC-peptide	FITC-peptide	FITC-peptide
																H
Plate:	ALIXdis(FPV;NS4)	1.3	PlateFormat	Endpoint	Fluor Polarization	Raw	FALSE	1						1
	Temperature(¡C)	1	2	3	4	5	6	7	8	9	10	11	12
	27	63864	64733	66621	64365	65514	67249	67438	69820	73375	75255	75997	76747
		112900.666666667	114718.666666667	117342.666666667	110531.666666667	109367.666666667	105995.666666667	102254.666666667	98762.6666666667	98708.6666666667	97010.6666666667	96415.6666666667	96943.6666666667
		65528	65315	68190	65559	66584	67152	69441	72118	74278	75843	77810	79769
		115878.666666667	115399.666666667	118814.666666667	113481.666666667	111595.666666667	107456.666666667	105413.666666667	101855.666666667	100225.666666667	98775.6666666667	98590.6666666667	100521.666666667
		64642	64339	66409	65050	66242	70063	68123	73363	72119	75074	78108	78875
		114005.666666667	113301.666666667	115149.666666667	112301.666666667	112110.666666667	112324.666666667	102874.666666667	104155.666666667	97681.6666666667	97214.6666666667	98984.6666666667	98974.6666666667
		65545	65650	66156	66903	68702	66039	66321	67362	68013	69699	69410	67401
		115519.666666667	115625.666666667	115844.666666667	118189.666666667	118656.666666667	112733.666666667	109907.666666667	109326.666666667	104425.666666667	100384.666666667	95250.6666666667	87154.6666666667
		65594	66781	67275	68609	67100	67581	67924	67802	69194	71179	71861	66634
		116906.666666667	117995.666666667	118572.666666667	120171.666666667	116732.666666667	116574.666666667	114016.666666667	110162.666666667	105876.666666667	102791.666666667	98188.6666666667	88427.6666666667
		64561	65019	64481	63839	63726	64095	65897	67357	66639	71760	67870	66017
		115045.666666667	115057.666666667	113915.666666667	110524.666666667	111191.666666667	109507.666666667	111023.666666667	108376.666666667	101622.666666667	103419.666666667	92618.6666666667	86975.6666666667
		10	13	-23	21307	16605	22922	64210	63986	63485	-63	-134	53
		-58.3333333333335	87.6666666666665	-29.3333333333335	26856.6666666667	20619.6666666667	29208.6666666667	113666.666666667	112337.666666667	111442.666666667	-165.333333333333	-141.333333333333	257.666666666667
																	Measured agains ALIX V
		1	2	3	4	5	6	7	8	9	10	11	12				1	2	3	4	5	6	7	8	9	10	11	12	Name	Comments
		183.35368349588077	184.54162101737742	181.5778603078578	169.29482806681372	155.52775333226364	127.37692591238928	108.27731022913325	73.83951411052557	48.830440684389458	27.536902966518941	19.559495676406094	17.380698154507957			A
		183.505198440604	183.07689389816591	176.3451797087684	173.15752723500478	157.46242025109618	134.81329950355041	108.84901422533358	73.070659220287908	50.336741291109675	32.655890782491987	18.925631023745186	16.192322834055361			B
		182.2088758319295	181.48565864701479	173.98645118178422	171.86793463515761	162.21474454821791	135.73103867853533	106.27005249785925	75.663111347984724	52.225191738593352	29.789403116627415	19.008516524770393	14.073443515398161			C
		181.8801722966366	181.54970740314329	178.75072651425657	183.0126813965401	172.0733545320883	166.40392765875248	151.95553433400323	141.74333813057234	114.45908178122635	82.7963438320098	58.747378159685816	29.078602242488024			D	0.732422	1.46484	2.92969	5.85938	11.7188	23.4375	46.875	93.75	187.5	375	750	1500	Nsp4 119-134 (BAV)	protein concentration was kept constant at 4 µM
		187.28347361120981	183.10083601175705	181.89633761916591	178.87798832727185	175.58712553542895	171.4664296069848	158.21191719304562	142.28571756431924	112.77318436286551	84.12847513933005	56.592587724972894	42.034754105675823			E	0.732422	1.46484	2.92969	5.85938	11.7188	23.4375	46.875	93.75	187.5	375	750	1500	Nsp4 119-134 (BAV)	protein concentration was kept constant at 4 µM
		187.19999196464255	183.83748851524368	183.03246196876407	173.24659214315355	177.02132572455753	166.81497971890792	160.01277622749603	137.50104039729311	111.10232373047975	83.116338157090468	55.964330952635279	38.413710004365335			F	0.732422	1.46484	2.92969	5.85938	11.7188	23.4375	46.875	93.75	187.5	375	750	1500	Nsp4 119-134 (BAV)	protein concentration was kept constant at 4 µM
		1528.9017341040446	693.60551226737027	22.186084330354561	16.3123	8.84507	21.7553	184.0100998492037	180.01387110571932	179.94695800880604	365.30044867736558	-72.65648921744399	598.79211565906212			G	buffer	buffer	buffer	FITC-peptide	FITC-peptide	FITC-peptide	4um prot+FITC-peptide	4um prot+FITC-peptide	4um prot+FITC-peptide
																H
TSG101 UEV
Plate:	plate1	1.3	PlateFormat	Endpoint	Fluor Polarization	Raw	FALSE	1						1
	Temperature(¡C)	1	2	3	4	5	6	7	8	9	10	11	12
	21.5	56246.6666666667	59401.6666666667	61236.6666666667	60511.6666666667	60823.6666666667	59219.6666666667	57684.6666666667	53568.6666666667	52091.6666666667	52561.6666666667	53620.6666666667	47468.6666666667
		69888.3333333333	73712.3333333333	76717.3333333333	76912.3333333333	79484.3333333333	80768.3333333333	82658.3333333333	78522.3333333333	79513.3333333333	81643.3333333333	82862.3333333333	74836.3333333333
		56575.6666666667	57450.6666666667	62322.6666666667	61362.6666666667	61193.6666666667	59402.6666666667	60024.6666666667	55691.6666666667	54794.6666666667	54400.6666666667	51670.6666666667	47479.6666666667
		70202.3333333333	71921.3333333333	77974.3333333333	78193.3333333333	80201.3333333333	81184.3333333333	84792.3333333333	81631.3333333333	82945.3333333333	83868.3333333333	80312.3333333333	74122.3333333333
		57271.6666666667	58656.6666666667	60278.6666666667	60798.6666666667	63529.6666666667	60279.6666666667	58205.6666666667	56906.6666666667	53972.6666666667	50906.6666666667	49521.6666666667	48706.6666666667
		71191.3333333333	72632.3333333333	75807.3333333333	77442.3333333333	82329.3333333333	81081.3333333333	81391.3333333333	83786.3333333333	82042.3333333333	78489.3333333333	77614.3333333333	76811.3333333333
		124597.666666667	88088.6666666667	92185.6666666667	92602.6666666667	93140.6666666667	97147.6666666667	95108.6666666667	97352.6666666667	101908.666666667	101375.666666667	103574.666666667	101384.666666667
		177603.333333333	127666.333333333	133688.333333333	133109.333333333	134337.333333333	137456.333333333	132691.333333333	131897.333333333	134283.333333333	130122.333333333	129270.333333333	125478.333333333
		123279.666666667	89908.6666666667	89887.6666666667	90677.6666666667	90959.6666666667	93019.6666666667	95159.6666666667	95040.6666666667	97051.6666666667	98842.6666666667	99740.6666666667	102618.666666667
		176978.333333333	130143.333333333	130238.333333333	130672.333333333	131207.333333333	132237.333333333	132307.333333333	128462.333333333	127538.333333333	125809.333333333	124850.333333333	127043.333333333
		14.6666666666667	-21.3333333333333	6.66666666666674	39504.6666666667	40481.6666666667	41780.6666666667	169778.666666667	59.6666666666667	109.666666666667	54.6666666666667	16.6666666666667	12.6666666666667
		-18.6666666666665	10.3333333333335	8.33333333333348	48721.3333333333	50418.3333333333	51456.3333333333	254862.333333333	177.333333333333	178.333333333333	233.333333333333	152.333333333333	104.333333333333
		123917.666666667	95287.6666666667	90702.6666666667	90587.6666666667	92906.6666666667	92554.6666666667	96553.6666666667	96178.6666666667	98929.6666666667	101798.666666667	106532.666666667	102372.666666667
		176539.333333333	138178.333333333	130695.333333333	130342.333333333	132516.333333333	131246.333333333	133471.333333333	130511.333333333	129618.333333333	129386.333333333	133330.333333333	127343.333333333
																	Measured agains TSG101 UEV
		1	2	3	4	5	6	7	8	9	10	11	12				1	2	3	4	5	6	7	8	9	10	11	12	Name	Comments
		17.413436272452188	16.761574590271312	21.526661991460323	28.746330077868084	42.603901637494971	63.917603631032414	88.469444504189525	99.716115852369043	119.72211139014721	128.31450736147713	125.79236422872623	135.61536504397361			A	0.0796875	0.159375	0.31875	0.6375	1.275	2.55	5.1	10.2	20.4	40.8	81.6	163.2	TSG101 UEV domain	FITC - gag 453-462 (HIV2) labeled peptide kept at 10 nM
		16.738944779779111	21.159223297294997	20.86345471787617	30.021585753753786	44.058900258884123	64.939289807272615	81.3835989778641	99.698237925026476	115.6143688993062	124.62381053057857	128.63899731913281	130.79331532813382			B	0.0796875	0.159375	0.31875	0.6375	1.275	2.55	5.1	10.2	20.4	40.8	81.6	163.2	TSG101 UEV domain	FITC - gag 453-462 (HIV2) labeled peptide kept at 10 nM
		17.619927957460561	15.692407373310523	23.443315095543642	29.813241158841876	38.43052310010539	57.006310472464179	76.33348203186857	101.91288032387669	117.67037835417591	124.67162767593595	132.72248316189155	135.763890600279			C	0.0796875	0.159375	0.31875	0.6375	1.275	2.55	5.1	10.2	20.4	40.8	81.6	163.2	TSG101 UEV domain	FITC - gag 453-462 (HIV2) labeled peptide kept at 10 nM
		85.858668201405052	94.098110861851552	94.410488047072235	90.021313021907048	91.702441656607789	82.190461469260157	75.19975280404806	60.606710396246655	46.742638763230175	33.64748740731401	19.64321913109822	15.443612377225382			D
		89.3859276374523	93.48646942478176	93.963886298201359	91.275381143412133	91.761654237107621	84.530691536214363	73.4921368151965	59.4345221813871	45.394746728488059	29.449789815803793	21.107187479468148	15.592149405801452			E
		34000.000000007654	-2353.7117903930548	20.40816326530955	13.6875	18.5899	12.9884	111.48778352978532	424.74558114622374	150.78511507851164	561.1061552185547	767.89168278529917	745.67763524818645			F	buffer	buffer	buffer	FITC-peptide	FITC-peptide	FITC-peptide	8um prot+FITC-peptide
		85.592447681797765	94.379850538022524	91.225962809602237	90.513936837666591	86.180163467042277	83.284108445340024	70.61536306067643	61.388180605201626	43.903518085459616	28.73418670926921	21.025168070905714	17.970837159306313			G
																H
Plate:	Sat disp (T_A_dm_NS4)	1.3	PlateFormat	Endpoint	Fluor Polarization	Raw	FALSE	1						1
	Temperature(¡C)	1	2	3	4	5	6	7	8	9	10	11	12
	21	69777	76694	70561	53938	56857	53121	52433	47317	45598	44455	44613	40763
		86619.3333333333	94771.3333333333	87629.3333333333	66785.3333333333	71175.3333333333	72593.3333333333	75207.3333333333	70785.3333333333	70634.3333333333	71956.3333333333	71442.3333333333	63934.3333333333
		76772	93994	92350	59113	61873	56512	55018	52288	48518	47072	45634	39181
		94049.3333333333	114771.333333333	115188.333333333	73282.3333333333	78903.3333333333	75912.3333333333	78996.3333333333	78477.3333333333	77053.3333333333	72670.3333333333	71320.3333333333	64557.3333333333
		87940	101341	80256	59542	57819	53919	51313	48131	49230	44473	29523	25501
		107477.333333333	124470.333333333	98427.3333333333	74233.3333333333	73620.3333333333	72458.3333333333	72015.3333333333	71927.3333333333	76128.3333333333	70809.3333333333	46128.3333333333	40635.3333333333
		85559	95365	91852	91399	57647	56189	95088	101063	95633	94404	95570	89687
		131647.333333333	147600.333333333	140851.333333333	139033.333333333	86989.3333333333	85929.3333333333	141459.333333333	149564.333333333	139924.333333333	135452.333333333	132731.333333333	117030.333333333
		89256	88477	87179	94474	89208	89350	93282	93983	90261	94824	96842	101330
		136195.333333333	135824.333333333	135200.333333333	144219.333333333	134574.333333333	136271.333333333	141320.333333333	139622.333333333	132652.333333333	135743.333333333	132278.333333333	134628.333333333
		86769	84269	90998	88803	90665	91455	94917	89939	95538	94078	93193	102135
		132540.333333333	129524.333333333	138787.333333333	135146.333333333	139223.333333333	138051.333333333	142083.333333333	134982.333333333	140788.333333333	134878.333333333	127803.333333333	136305.333333333
		12	-28	16	80607	101654	72608	91316	91686	84721	-16	-113	79
		1.33333333333348	-23.6666666666665	22.3333333333335	97043.3333333333	123033.333333333	88729.3333333333	142557.333333333	141756.333333333	131956.333333333	-112.666666666667	-104.666666666667	295.333333333333
																	Measured agains TSG101-UEV
		1	2	3	4	5	6	7	8	9	10	11	12				1	2	3	4	5	6	7	8	9	10	11	12	Name	Comments
		29.598775708643561	27.313077701910828	29.808398907616823	28.314683509000389	33.788744534628584	77.492825888207349	101.5036475328932	122.27431726255668	139.41052283146874	160.87920591773107	155.65508262553431	145.49900139192675			A	0.0541992	0.108398	0.216797	0.433594	0.867188	1.73438	3.46875	6.9375	13.875	27.75	55.5	111	TSG101 UEV domain	FITC - gag 453-462 (HIV2) labeled peptide kept at 10 nM
		22.98381567582712	21.35027695324408	31.978599804244631	28.924402696787542	43.041305929487834	68.95162036030915	102.01254966901121	123.87999624214915	151.60189287960208	137.74435088853869	143.75951825476241	169.52640708343921			B	0.0541992	0.108398	0.216797	0.433594	0.867188	1.73438	3.46875	6.9375	13.875	27.75	55.5	111	TSG101 UEV domain	FITC - gag 453-462 (HIV2) labeled peptide kept at 10 nM
		21.807272175279632	24.281518472094625	23.542283642970602	31.753117184684385	42.274821746730204	69.151961943649653	90.715511768725221	121.75600338332781	138.55970216033956	152.8451972322446	143.62697885337573	153.24156322099185			C	0.0541992	0.108398	0.216797	0.433594	0.867188	1.73438	3.46875	6.9375	13.875	27.75	55.5	111	TSG101 UEV domain	FITC - gag 453-462 (HIV2) labeled peptide kept at 10 nM
		136.1083830517272	138.99084430142221	134.44240864529562	130.4894174901892	126.53981208263681	133.10570093640959	119.52870568702588	116.95176494138912	111.32668682106153	101.66386197033485	85.522733279474451	54.497741128945513			D	0.249023	0.498047	0.996094	1.99219	3.98438	7.96875	15.9375	31.875	63.75	127.5	255	510	Nsp4 118-142 (BAV)	protein concentration was kept constant at 8 µM
		132.01385016255466	134.97917704434826	139.97022116196891	132.22467475605944	126.39156675684171	131.77078827433709	128.48502041880715	118.84739542243177	113.51978532040754	100.52905820461814	77.257614593555346	63.480337719551805			E	0.249023	0.498047	0.996094	1.99219	3.98438	7.96875	15.9375	31.875	63.75	127.5	255	510	Nsp4 118-142 (BAV)	protein concentration was kept constant at 8 µM
		132.53266230709249	135.58535126956144	131.77987894993325	130.71477377568016	135.12065396016595	126.70278165580187	122.58397049904636	123.86488493468576	114.85578960991312	101.2741968490443	79.2416450642175	65.704329961362944			F	0.249023	0.498047	0.996094	1.99219	3.98438	7.96875	15.9375	31.875	63.75	127.5	255	510	Nsp4 118-142 (BAV)	protein concentration was kept constant at 8 µM
		-826.539462272315	-161.1531190926307	88.01558947710636	14.283214051785551	16.936721546442541	21.752408174019234	143.2158594335705	138.4727071762446	142.08402747153659	715.03957783641124	-116.27710622968415	523.26590961841			G	buffer	buffer	buffer	FITC-peptide	FITC-peptide	FITC-peptide	8um prot+FITC-peptide	8um prot+FITC-peptide	8um prot+FITC-peptide
																H
Plate:	TSG101 disp(ALIX,VPS37B)	1.3	PlateFormat	Endpoint	Fluor Polarization	Raw	FALSE	1
	Temperature(¡C)	1	2	3	4	5	6	7	8	9	10	11	12
	22.5	99162.6666666667	98568.6666666667	101358.666666667	98460.6666666667	100643.666666667	99422.6666666667	101725.666666667	104333.666666667	115390.666666667	126728.666666667	150930.666666667	199733.666666667
		152275.666666667	151465.666666667	155802.666666667	151293.666666667	153754.666666667	151813.666666667	153146.666666667	155571.666666667	167121.666666667	175679.666666667	203210.666666667	259049.666666667
		100418.666666667	100012.666666667	104279.666666667	99347.6666666667	101147.666666667	101396.666666667	102883.666666667	105160.666666667	112555.666666667	126844.666666667	153019.666666667	202415.666666667
		153545.666666667	153248.666666667	159548.666666667	151928.666666667	153648.666666667	153856.666666667	154948.666666667	155487.666666667	162253.666666667	176095.666666667	204829.666666667	262465.666666667
		96122.6666666667	98105.6666666667	96373.6666666667	98125.6666666667	100196.666666667	102092.666666667	103787.666666667	114580.666666667	120663.666666667	144905.666666667	187322.666666667	313346.666666667
		147779.666666667	149650.666666667	146791.666666667	150722.666666667	152458.666666667	153751.666666667	154205.666666667	167279.666666667	171407.666666667	197977.666666667	246583.666666667	419687.666666667
		97930.6666666667	101681.666666667	98586.6666666667	102058.666666667	103593.666666667	99399.6666666667	100158.666666667	100180.666666667	100612.666666667	102293.666666667	102450.666666667	101917.666666667
		149713.666666667	156217.666666667	150284.666666667	155869.666666667	158619.666666667	150966.666666667	151843.666666667	151091.666666667	149600.666666667	148031.666666667	144091.666666667	138682.666666667
		97264.6666666667	97756.6666666667	97688.6666666667	102430.666666667	98035.6666666667	99114.6666666667	98890.6666666667	98571.6666666667	99419.6666666667	100714.666666667	102360.666666667	100464.666666667
		148985.666666667	149862.666666667	150172.666666667	155622.666666667	150318.666666667	150893.666666667	150785.666666667	148788.666666667	147716.666666667	145549.666666667	142743.666666667	135291.666666667
		98235.6666666667	98190.6666666667	98259.6666666667	97999.6666666667	99632.6666666667	97888.6666666667	97990.6666666667	102180.666666667	98400.6666666667	103425.666666667	99857.6666666667	99789.6666666667
		150789.666666667	150329.666666667	151350.666666667	149983.666666667	152297.666666667	148558.666666667	149841.666666667	153199.666666667	146078.666666667	150040.666666667	140196.666666667	135977.666666667
		99098.6666666667	104644.666666667	101376.666666667	86127.6666666667	82706.6666666667	84563.6666666667	80159.6666666667	77138.6666666667	66757.6666666667	73028.6666666667	70951.6666666667	64828.6666666667
		120977.666666667	130097.666666667	127391.666666667	113949.666666667	114968.666666667	123316.666666667	121242.666666667	120606.666666667	106771.666666667	118029.666666667	115923.666666667	106850.666666667
		283.666666666667	-112.333333333333	-171.333333333333	89352.6666666667	84764.6666666667	84351.6666666667	91504.6666666667	89184.6666666667	90542.6666666667	-331.333333333333	-281.333333333333	-16.3333333333333
		601.666666666667	-290.333333333333	-311.333333333333	108471.666666667	103557.666666667	103077.666666667	140552.666666667	136312.666666667	138438.666666667	-537.333333333333	-490.333333333333	-192.333333333333				Measured agains TSG101-UEV
		1	2	3	4	5	6	7	8	9	10	11	12				1	2	3	4	5	6	7	8	9	10	11	12	Name	Comments
		135.13190084244769	135.46306196078422	135.61978875695397	135.44346201722587	132.59870402474812	132.35394446366058	125.39286576024414	120.66355172872042	106.29437622530547	84.602376840320275	70.0943086960329	51.470099221143315			A
		133.02990117457182	134.06859769908985	133.33572401726821	133.0965582676196	129.8051773223105	129.2615052522269	125.57916461790808	116.50520178309371	103.9774848568273	85.322254652121373	67.202825996723874	51.351387240007824			B
		135.70440448034267	131.85519846019969	131.12936463587064	135.26033855171173	130.62674838885263	125.56089233061002	118.90300839977222	110.24222394721406	96.713720199531991	77.378770807784875	58.86436245687576	67.4956710934857			C
		132.93899926349286	135.36380012661769	131.52929401330067	132.45150737873857	133.70919702374621	129.7182590171079	128.82621263864286	126.27619062693211	119.27332949387049	105.8889098052524	91.773311617498464	75.366466712504874			D
		133.89639030834772	134.30078619789558	135.65675809392829	129.88432569985142	134.39319054172418	130.89182019869054	131.65178176297385	126.68533722772767	118.90597229539326	105.2201897778655	87.547399297848727	70.195913287328281			E
		134.92852815887537	133.65340509526035	136.6311629848436	133.4780052287492	132.88104841974058	129.34407524000608	133.05791264984896	123.36629713391625	118.48776542026607	107.11225334675098	90.896721176962856	76.063928853739156			F
		21.239915082434912	30.346288359737208	35.694643046117065	61.3839223167156	85.965128814823032	109.68054623218761	127.6841533183288	143.9561038540906	155.04914309229392	160.14947225975476	165.43024860368359	169.68304104454404			G	0.110352	0.220703	0.441406	0.882812	1.76562	3.53125	7.0625	14.125	28.25	56.5	113	226	TSG101 UEV domain	FITC - gag 453-462 (HIV2) labeled peptide kept at 10 nM
		288.9772804364668	376.75947806431788	216.63692375828833	18.444991310911487	21.619673284138972	21.73879104557383	135.26022274155679	132.82961773060157	133.00842824311778	161.81017520847024	196.67436790211866	819.2423501962711			H	buffer	buffer	buffer	FITC-peptide	FITC-peptide	FITC-peptide	8um prot+FITC-peptide	8um prot+FITC-peptide	8um prot+FITC-peptide
Plate:	TSG101 disp(ALIX,VPS37B)	1.3	PlateFormat	Endpoint	Fluor Polarization	Raw	FALSE	1						1
	Temperature(¡C)	1	2	3	4	5	6	7	8	9	10	11	12
	27	55932	55970	58447	55955	56394	56295	56828	60503	69350	79649	102643	147480
		85162.3333333333	86464.3333333333	89214.3333333333	85748.3333333333	85660.3333333333	85180.3333333333	85689.3333333333	89141.3333333333	99507.3333333333	109783.333333333	135709.333333333	189130.333333333
		55418	55407	57979	54908	55967	57260	58752	61325	68300	80955	103528	150056
		85495.3333333333	84519.3333333333	88705.3333333333	84706.3333333333	85823.3333333333	86839.3333333333	88126.3333333333	91285.3333333333	97518.3333333333	110745.333333333	137854.333333333	192852.333333333
		54793	55697	54879	55172	56613	58016	58460	63941	67837	80149	105091	149890
		83282.3333333333	84718.3333333333	84640.3333333333	84457.3333333333	86596.3333333333	87860.3333333333	87973.3333333333	94522.3333333333	96694.3333333333	110375.333333333	138276.333333333	193954.333333333
		53135	54282	54290	56589	56193	55619	55010	55734	56050	56803	57883	59164
		82165.3333333333	83760.3333333333	83743.3333333333	86678.3333333333	86002.3333333333	84662.3333333333	83104.3333333333	84740.3333333333	83897.3333333333	83163.3333333333	81807.3333333333	80077.3333333333
		54321	54282	54249	57043	55290	54866	55090	55038	56067	56250	58193	57573
		82809.3333333333	83740.3333333333	83304.3333333333	87299.3333333333	84724.3333333333	83912.3333333333	84323.3333333333	83691.3333333333	82880.3333333333	82607.3333333333	81700.3333333333	78837.3333333333
		54745	54293	54308	54371	55351	55696	54883	57274	55607	59157	57886	58668
		84132.3333333333	83920.3333333333	82541.3333333333	83229.3333333333	84730.3333333333	84825.3333333333	83167.3333333333	86648.3333333333	82851.3333333333	86390.3333333333	81614.3333333333	79729.3333333333
		0	39	-39	26927	32801	29512	52520	51330	51012	-74	-63	100
		111.333333333333	-37.6666666666665	-73.6666666666665	32543.3333333333	40156.3333333333	36006.3333333333	80923.3333333333	79109.3333333333	78364.3333333333	-254.666666666667	-292.666666666667	-29.6666666666665
																	Measured agains TSG101-UEV
		1	2	3	4	5	6	7	8	9	10	11	12				1	2	3	4	5	6	7	8	9	10	11	12	Name	Comments
		130.95305549043454	138.06870145445507	132.18081939928044	134.11957600076977	129.77567195078811	127.87660317328259	126.17173019296601	114.75546371343286	101.67813625296503	81.75486817198491	61.051301820539564	45.837880760425129			A	0.915527	1.83105	3.66211	7.32422	14.6484	29.2969	58.5938	117.188	234.375	468.75	937.5	1875	PDCD6IP 711-727 (Human)	protein concentration was kept constant at 8 µM
		137.40217973629365	131.86296377547933	133.3192894229957	137.38941158440957	134.44354469039814	129.00394929064012	123.5861940237296	119.82097977588735	99.235752074065147	78.0092183811805	64.585829537661269	46.921757935798965			B	0.915527	1.83105	3.66211	7.32422	14.6484	29.2969	58.5938	117.188	234.375	468.75	937.5	1875	PDCD6IP 711-727 (Human)	protein concentration was kept constant at 8 µM
		130.09366094426531	130.4533264396978	137.26619473201762	133.59025516473636	133.21109286153	128.30188000800308	125.18348395040357	116.40570959943669	98.402174198883841	81.317809014592427	58.644485446895409	50.3161212115524			C	0.915527	1.83105	3.66211	7.32422	14.6484	29.2969	58.5938	117.188	234.375	468.75	937.5	1875	PDCD6IP 711-727 (Human)	protein concentration was kept constant at 8 µM
		138.55004799655239	137.50496196539507	137.3330958136246	133.88411899218514	133.4877836945748	130.81710236482212	127.09796900122311	130.25454368586458	122.55381304670208	111.63952616593551	94.189671476709066	72.709380652240142			D	0.59082	1.18164	2.36328	4.72656	9.45312	18.9062	37.8125	75.625	151.25	302.5	605	1210	VPS37B 179-194	protein concentration was kept constant at 8 µM
		131.54631263947587	137.38781514882078	135.124603649665	133.4657941841941	134.09106576396755	133.14229540706398	133.54090495521422	130.30874129766846	116.39339930567378	113.15760809146124	90.893076157489688	78.5027393149685			E	0.59082	1.18164	2.36328	4.72656	9.45312	18.9062	37.8125	75.625	151.25	302.5	605	1210	VPS37B 179-194	protein concentration was kept constant at 8 µM
		135.51183388128206	138.34162018113966	130.07087267243253	133.57946552632564	133.58438225747406	131.08246399929453	128.60745228228271	127.80093850288407	120.28233454968363	110.38688438368783	92.993335206154455	74.7301110361538			F	0.59082	1.18164	2.36328	4.72656	9.45312	18.9062	37.8125	75.625	151.25	302.5	605	1210	VPS37B 179-194	protein concentration was kept constant at 8 µM
		1000	-10460.025115110711	235.01634580457591	16.2182	22.6548	20.944	136.78932522186051	136.91067441795292	135.31701158279981	492.56647195576988	597.62721425127143	-1679.3893129770945			G	buffer	buffer	buffer	FITC-peptide	FITC-peptide	FITC-peptide	8um prot+FITC-peptide	8um prot+FITC-peptide	8um prot+FITC-peptide
																H
Plate:	Plate 2	1.3	PlateFormat	Endpoint	Fluor Polarization	Raw	FALSE	1						1
	Temperature(¡C)	1	2	3	4	5	6	7	8	9	10	11	12
	22	91547	90016	92016	90752	92100	91804	93316	92911	94414	96071	99863	100950
		132495.333333333	129323.333333333	131409.333333333	130033.333333333	132346.333333333	130658.333333333	132211.333333333	131300.333333333	131203.333333333	129961.333333333	131648.333333333	129129.333333333
		91022	90329	95506	92177	93230	92106	96230	91653	93919	100690	99304	106527
		131574.333333333	129742.333333333	138076.333333333	132559.333333333	134278.333333333	130732.333333333	136508.333333333	129333.333333333	130552.333333333	137150.333333333	131625.333333333	135836.333333333
		91096	91573	92834	92535	96384	92108	94972	95498	95760	97369	102013	110565
		131642.333333333	132068.333333333	133202.333333333	133091.333333333	138955.333333333	131490.333333333	134197.333333333	134156.333333333	132774.333333333	132252.333333333	134582.333333333	141499.333333333
		93924	92913	94271	93746	95477	97209	96709	95814	100511	98650	103079	108623
		135002.333333333	133600.333333333	135635.333333333	135471.333333333	138028.333333333	139427.333333333	137654.333333333	137148.333333333	142560.333333333	137251.333333333	141716.333333333	144487.333333333
		92681	90912	92732	93127	95061	94436	96037	95600	96401	96779	101542	110135
		133748.333333333	130929.333333333	133172.333333333	133286.333333333	137260.333333333	134031.333333333	138093.333333333	134500.333333333	135559.333333333	135979.333333333	139609.333333333	146025.333333333
		91900	92097	95753	92437	93981	96416	94165	95117	95444	97097	101256	115399
		132408.333333333	132253.333333333	138155.333333333	132576.333333333	135745.333333333	138448.333333333	136182.333333333	135058.333333333	135143.333333333	136067.333333333	139603.333333333	152334.333333333
		-16	0	16	20706	22543	23601	179756	170858	198	167	127	132
		-35.6666666666665	-49.6666666666665	85.3333333333335	25653.3333333333	27772.3333333333	29504.3333333333	266497.333333333	255958.333333333	181.333333333333	193.333333333333	221.333333333333	154.333333333333
																	Measured agains TSG101-UEV
		1	2	3	4	5	6	7	8	9	10	11	12				1	2	3	4	5	6	7	8	9	10	11	12	Name	Comments
		93.413539989811014	89.7611272372026	86.797587712285448	88.437727746038263	89.869736302136062	85.097860200030581	82.853880767422652	81.580151915084016	73.237315208008084	59.84236814220683	46.972119358718551	31.922941684158914			A	0.146484	0.292969	0.585938	1.17188	2.34375	4.6875	9.375	18.75	37.5	75	150	300	MDC1 1280-1295 (Human)	protein concentration was kept constant at 8 µM
		92.8067494811063	89.643866265291933	92.87955183994319	90.252814471857533	91.00929904409567	83.748538572430846	83.466829287005964	80.854008380518579	73.377827997874363	63.270171267612945	49.685101912568683	30.356019965456714			B	0.146484	0.292969	0.585938	1.17188	2.34375	4.6875	9.375	18.75	37.5	75	150	300	MDC1 1280-1295 (Human)	protein concentration was kept constant at 8 µM
		92.660034423769886	91.67261586751755	89.130229184853732	90.316766794101625	91.488834695471	86.60746676788888	81.52252168998109	78.626830423318	72.116749813944821	61.862040928405683	47.341755536815022	32.173824240272751			C	0.146484	0.292969	0.585938	1.17188	2.34375	4.6875	9.375	18.75	37.5	75	150	300	MDC1 1280-1295 (Human)	protein concentration was kept constant at 8 µM
		89.998108011293823	90.188086896042691	90.489166555895309	92.6582028004855	92.857740449948608	88.94368697887	85.152133303307252	87.938608262510925	83.394150830263371	73.822457862494716	67.900442257257822	51.448093449546988			D	0.146484	0.292969	0.585938	1.17188	2.34375	4.6875	9.375	18.75	37.5	75	150	300	TSG101_HPeV2_gag	protein concentration was kept constant at 8 µM
		91.976748837863781	90.969892977250026	89.563786677124639	87.87971207817219	92.25642526013911	83.718430603522449	90.191591409201891	79.368858346229146	79.119929692873384	78.712498466303117	67.922249850582531	49.834523977847091			E	0.146484	0.292969	0.585938	1.17188	2.34375	4.6875	9.375	18.75	37.5	75	150	300	TSG101_HPeV2_gag	protein concentration was kept constant at 8 µM
		91.180045737674561	89.5372459938719	91.882681346426878	88.919376286614948	92.41871562015308	89.511525195470512	93.042388310473967	83.940769094332	82.549072905646852	77.403770525206752	69.3044937801565	47.644111442009688			F	0.146484	0.292969	0.585938	1.17188	2.34375	4.6875	9.375	18.75	37.5	75	150	300	TSG101_HPeV2_gag	protein concentration was kept constant at 8 µM
		300.12150668286563	1000	632.65306122449033	15.962867718888738	13.146326604317583	20.460396387754859	105.32902497252894	110.47736752039353	-134.30935709738975	-17.94784964442902	184.44523724580839	-13.003623960775482			G	buffer	buffer	buffer	FITC-peptide	FITC-peptide	FITC-peptide	8um prot+FITC-peptide	8um prot+FITC-peptide	8um prot+FITC-peptide
																H
Plate 5	1.3	PlateFormat	Endpoint	Fluor Polarization	Raw	FALSE	1						1
Temperature(¡C)	1	2	3	4	5	6	7	8	9	10	11	12
22.5	93163.3333333333	97344.3333333333	101086.333333333	110227.333333333	127178.333333333	162353.333333333	226199.333333333	367082.333333333	665767.333333333	#SAT	#SAT	#SAT
	135312.333333333	139002.333333333	144634.333333333	156214.333333333	177586.333333333	223216.333333333	303327.333333333	481400.333333333	#SAT	#SAT	#SAT	#SAT
	92595.3333333333	96836.3333333333	102679.333333333	109743.333333333	124378.333333333	158346.333333333	217233.333333333	370377.333333333	638069.333333333	#SAT	#SAT	#SAT
	134797.333333333	138687.333333333	147064.333333333	154708.333333333	173097.333333333	217251.333333333	291678.333333333	483776.333333333	#SAT	#SAT	#SAT	#SAT
	94374.3333333333	94872.3333333333	106835.333333333	109241.333333333	126347.333333333	160509.333333333	248818.333333333	394276.333333333	660495.333333333	#SAT	#SAT	#SAT
	137921.333333333	136400.333333333	154347.333333333	155319.333333333	177138.333333333	219825.333333333	333497.333333333	518097.333333333	#SAT	#SAT	#SAT	#SAT
	91616.3333333333	93324.3333333333	94745.3333333333	95806.3333333333	94220.3333333333	94934.3333333333	93092.3333333333	96479.3333333333	96969.3333333333	98809.3333333333	100882.333333333	101443.333333333
	132648.333333333	133776.333333333	137086.333333333	138299.333333333	135649.333333333	135688.333333333	132144.333333333	134721.333333333	132259.333333333	129806.333333333	129090.333333333	126983.333333333
	90110.3333333333	92700.3333333333	93262.3333333333	94079.3333333333	95357.3333333333	92339.3333333333	92703.3333333333	97799.3333333333	95698.3333333333	97412.3333333333	97437.3333333333	97441.3333333333
	130338.333333333	133873.333333333	134036.333333333	136823.333333333	136813.333333333	132953.333333333	131438.333333333	135031.333333333	130520.333333333	129168.333333333	125188.333333333	122091.333333333
	91616.3333333333	91096.3333333333	92292.3333333333	96133.3333333333	92862.3333333333	93686.3333333333	95730.3333333333	95196.3333333333	97306.3333333333	103915.333333333	99559.3333333333	102006.333333333
	131806.333333333	131174.333333333	132537.333333333	138588.333333333	133216.333333333	134256.333333333	135345.333333333	131774.333333333	132236.333333333	137119.333333333	127398.333333333	128406.333333333
	23.3333333333333	9.33333333333326	-32.6666666666667	67548.3333333333	65842.3333333333	89049.3333333333	175592.333333333	169439.333333333	168859.333333333	104.333333333333	29.3333333333333	81.3333333333333
	-14.6666666666665	45.3333333333335	-30.6666666666665	83973.3333333333	81844.3333333333	111051.333333333	263079.333333333	254392.333333333	254156.333333333	209.333333333333	266.333333333333	169.333333333333
																	Measured agains TSG101-UEV
	1	2	3	4	5	6	7	8	9	10	11	12					1	2	3	4	5	6	7	8	9	10	11	12	Name	Comments
	95.166087748288646	86.738803716115285	87.729994141490224	82.989951949330234	75.627825935972226	67.9176889630267	55.48014973731938	44.36660351924256	#SAT	#SAT	#SAT	#SAT				A
	96.306642274897612	88.209231451674555	88.238769096587262	80.364198831239747	73.966913946894408	66.8744037489581	56.1199704298236	42.364036983109834	#SAT	#SAT	#SAT	#SAT				B
	98.228613866063966	90.125041725419777	92.53214655307886	84.598385432111854	77.630828375404917	65.983808741159038	55.238846600479455	45.363620674510848	#SAT	#SAT	#SAT	#SAT				C
	93.6103169737215	88.650076509236627	93.276437238267434	92.12309331603764	90.806941099084256	87.204735502890827	83.793738741608152	75.634313502143	63.936816668266644	45.234096588983007	32.1069804492627	21.113830269143076				D	0.146484	0.292969	0.585938	1.17188	2.34375	4.6875	9.375	18.75	37.5	75	150	300	VP40 1-20 (SEBOV)	protein concentration was kept constant at 8 µM
	93.118065361479722	92.3364555120807	89.942798935398358	95.820414343829285	89.095459572598315	90.852005574870248	83.21303432333363	70.01900229749775	63.916041164283577	49.879610842420696	34.130876006451011	21.595319126860314				E	0.146484	0.292969	0.585938	1.17188	2.34375	4.6875	9.375	18.75	37.5	75	150	300	VP40 1-20 (SEBOV)	protein concentration was kept constant at 8 µM
	90.453365778783251	90.892508598419568	89.550332911154541	91.468737079064738	89.03099297584842	88.506320876255643	81.803179366780341	71.292785196478576	62.122445723079679	47.441146079741031	32.1106182131831	23.917065745151337				F	0.146484	0.292969	0.585938	1.17188	2.34375	4.6875	9.375	18.75	37.5	75	150	300	VP40 1-20 (SEBOV)	protein concentration was kept constant at 8 µM
	-3199.9999999999673	603.773584905664	-122.13740458015622	17.665332239938337	17.615436166786971	19.237864591523486	110.53107620645532	111.5642431981273	112.79890446513937	251.49461937026774	766.5266416095518	268.73126873126955				G	buffer	buffer	buffer	FITC-peptide	FITC-peptide	FITC-peptide	8um prot+FITC-peptide	8um prot+FITC-peptide	8um prot+FITC-peptide
																H
Plate:	disp(T_A_TSG101_NS4_GC2)	1.3	PlateFormat	Endpoint	Fluor Polarization	Raw	FALSE	1
	Temperature(¡C)	1	2	3	4	5	6	7	8	9	10	11	12
	21.5	72576.3333333333	73699.3333333333	80185.3333333333	77818.3333333333	79575.3333333333	76857.3333333333	78476.3333333333	81481.3333333333	83597.3333333333	79719.3333333333	83918.3333333333	87767.3333333333
		112411.333333333	110499.333333333	122427.333333333	119415.333333333	121906.333333333	117551.333333333	117630.333333333	120438.333333333	121359.333333333	110103.333333333	113519.333333333	114662.333333333
		78337.3333333333	75296.3333333333	77771.3333333333	81703.3333333333	79420.3333333333	78480.3333333333	79876.3333333333	81798.3333333333	85379.3333333333	84495.3333333333	91131.3333333333	93723.3333333333
		119102.333333333	115235.333333333	118901.333333333	123015.333333333	121262.333333333	119333.333333333	121049.333333333	123210.333333333	124406.333333333	118987.333333333	123311.333333333	123057.333333333
		74651.3333333333	75185.3333333333	75804.3333333333	76120.3333333333	75530.3333333333	80085.3333333333	80985.3333333333	83580.3333333333	80758.3333333333	83895.3333333333	91087.3333333333	98048.3333333333
		115392.333333333	116459.333333333	115587.333333333	115831.333333333	115623.333333333	121647.333333333	121966.333333333	125076.333333333	117963.333333333	117953.333333333	123923.333333333	128001.333333333
		-60.6666666666667	30.3333333333333	30.3333333333333	60369.3333333333	42939.3333333333	38097.3333333333	89647.3333333333	87422.3333333333	86566.3333333333	-67.6666666666667	-138.666666666667	-16.6666666666667
		27.3333333333335	-103.666666666667	76.3333333333335	75416.3333333333	53192.3333333333	47908.3333333333	139254.333333333	134034.333333333	131310.333333333	-174.666666666667	-148.666666666667	-52.6666666666665
		1.33333333333326	-31.6666666666667	12.3333333333333	52.3333333333333	56.3333333333333	10.3333333333333	92.3333333333333	1.33333333333326	87.3333333333333	61.3333333333333	60.3333333333333	-13.6666666666667
		-120.666666666667	-127.666666666667	-107.666666666667	-120.666666666667	-163.666666666667	-69.6666666666665	-41.6666666666665	-123.666666666667	-136.666666666667	-83.6666666666665	-166.666666666667	-175.666666666667
		44.3333333333333	32.3333333333333	-21.6666666666667	44.3333333333333	27.3333333333333	72.3333333333333	6.33333333333326	43.3333333333333	2.33333333333326	48.3333333333333	69.3333333333333	79.3333333333333
		-80.6666666666665	-106.666666666667	-97.6666666666665	-51.6666666666665	-81.6666666666665	-96.6666666666665	-24.6666666666665	-95.6666666666665	-101.666666666667	-25.6666666666665	-188.666666666667	-19.6666666666665
		14.3333333333333	7.33333333333326	-24.6666666666667	-6.66666666666674	40.3333333333333	90.3333333333333	64.3333333333333	9.33333333333326	23.3333333333333	38.3333333333333	-24.6666666666667	25.3333333333333
		-163.666666666667	-152.666666666667	-153.666666666667	-153.666666666667	-63.6666666666665	-125.666666666667	-74.6666666666665	-40.6666666666665	-96.6666666666665	-164.666666666667	-182.666666666667	-131.666666666667
																	Measured agains TSG101-UEV
		1	2	3	4	5	6	7	8	9	10	11	12				1	2	3	4	5	6	7	8	9	10	11	12	Name	Comments
		139.34845400140856	123.37424484819671	132.30642422550369	134.78812208049141	133.96243843023231	133.16462926416443	123.24332192295066	116.35074191450194	107.4537816189404	82.761977605698618	72.4355658263705	55.093384354343			A	0.339355	0.678711	1.35742	2.71484	5.42969	10.8594	21.7188	43.4375	86.875	173.75	347.5	695	Nsp4 127-142 (BAV)	protein concentration was kept constant at 8 µM
		130.2336415724497	133.46948610969059	132.96664417804448	125.44099055738522	132.31859996096506	130.28960340205808	128.64068070756454	125.64858879761445	109.2844252179587	92.394226391008431	72.575614052539933	57.585940030157275			B	0.339355	0.678711	1.35742	2.71484	5.42969	10.8594	21.7188	43.4375	86.875	173.75	347.5	695	Nsp4 127-142 (BAV)	protein concentration was kept constant at 8 µM
		138.3597172247604	139.377912665195	131.66474230486858	130.65677146495807	133.59641428358938	129.77877954345729	125.57030794629593	122.43871287468279	110.50138326285294	91.6001727631721	75.277618563623832	54.733434351390017			C	0.339355	0.678711	1.35742	2.71484	5.42969	10.8594	21.7188	43.4375	86.875	173.75	347.5	695	Nsp4 127-142 (BAV)	protein concentration was kept constant at 8 µM
		-2252.4820528486416	2041.1186622989274	365.24875547739191	32.7577	28.5534	36.0551	140.76641334293913	134.35346051886293	129.09988971720463	376.2130503867308	-43.657260485462587	459.58429561200637			D	buffer	buffer	buffer	FITC-peptide	FITC-peptide	FITC-peptide	8um prot+FITC-peptide	8um prot+FITC-peptide	8um prot+FITC-peptide
		1026.1950072763896	550.13659819892609	1309.5348754066692	3060.34434411979	2348.4502335731568	1419.9617900769963	-2255.713496408654	1025.5514304433268	6925.7684129132076	13053.751399776078	2469.451479721055	833.13912030192773			E
		4602.5002893853462	2099.1235291269168	587.86072347920185	-509196.72131133237	2287.2668724003734	15062.03267792861	1858.7985319683141	3255.0037064492208	1055.1868198510813	-2662.1694549379254	2508.5544259856174	-1537.6834047206735			F
		1228.3237650048777	1119.0949891269131	683.77223419408926	903.38563170932991	6728.1003439207052	11581.344902386134	-248513.8121546701	1734.1999103540968	1787.1215761653034	1748.643761301988	727.12660342273523	1581.0245687401969			G
																H
ALIX V & TSG101 UEV competition
Plate:	ALIX+ns4 disp with tsg101	1.3	PlateFormat	Endpoint	Fluor Polarization	Raw	FALSE	1						1
	Temperature(¡C)	1	2	3	4	5	6	7	8	9	10	11	12
	25	66247.6666666667	67075.6666666667	66458.6666666667	70099.6666666667	67657.6666666667	67774.6666666667	67402.6666666667	67359.6666666667	66846.6666666667	66818.6666666667	65742.6666666667	64483.6666666667
		106527	107105	107535	112824	109009	109428	108462	109320	109393	111158	112970	112850
		65089.6666666667	65291.6666666667	65472.6666666667	65728.6666666667	66944.6666666667	66290.6666666667	65889.6666666667	68936.6666666667	65674.6666666667	67879.6666666667	65453.6666666667	64179.6666666667
		104416	104968	104783	105540	106999	107275	105691	111811	106786	113120	109986	112548
		65335.6666666667	66251.6666666667	66284.6666666667	66058.6666666667	66908.6666666667	65207.6666666667	66831.6666666667	66441.6666666667	65205.6666666667	65784.6666666667	64082.6666666667	64404.6666666667
		105174	106242	105467	105923	106787	104357	107155	108126	106772	109422	109613	112406
		53.6666666666667	22.6666666666667	-76.3333333333333	32741.6666666667	32837.6666666667	32853.6666666667	63599.6666666667	65639.6666666667	63678.6666666667	-131.333333333333	-120.333333333333	133.666666666667
		16	-38	22	41030	41283	41306	101125	104753	101538	-306	-278	184				Measured agains TSG101-UEV
		1	2	3	4	5	6	7	8	9	10	11	12				1	2	3	4	5	6	7	8	9	10	11	12	Name	Comments
																A
																B
																C
																D
		145.30260041435469	141.86991393197502	148.35432980894393	145.7493414358222	146.2674199860987	147.2989804862296	145.65354706641625	149.81940725189793	153.87982637954951	161.88740067440011	177.62215601695391	186.45600282604676			E	0.312744	0.625488	1.25098	2.50195	5.00391	10.0078	20.0156	40.0312	80.0625	160.125	320.25	640.5	TSG101 UEV concentration was varied	concentration of ALIX V was kept constant at 6 µM and NSP4 118-142 (BAV) was kept constant at 350 µM
		144.13697735525713	145.20123501238285	142.98211837238247	144.59608360301576	142.3425500953918	148.40828631041654	144.09829907782367	149.52065181072817	150.73848733482902	162.73571814759916	166.77204312938395	187.44315891869542			F	0.312744	0.625488	1.25098	2.50195	5.00391	10.0078	20.0156	40.0312	80.0625	160.125	320.25	640.5	TSG101 UEV concentration was varied	concentration of ALIX V was kept constant at 6 µM and NSP4 118-142 (BAV) was kept constant at 350 µM
		145.83106362023969	143.96158153157032	140.13078310954191	143.9176558127881	141.63442510960698	142.97323968189471	143.88347130817229	151.15833404309683	154.17460279712122	161.81682660556496	175.39764154838127	185.1447296559258			G	0.312744	0.625488	1.25098	2.50195	5.00391	10.0078	20.0156	40.0312	80.0625	160.125	320.25	640.5	TSG101 UEV concentration was varied	concentration of ALIX V was kept constant at 6 µM and NSP4 118-142 (BAV) was kept constant at 350 µM
		-601.99004975124421	6037.0370370370965	-1632.1839080459779	21.663346613545819	23.272300038915269	23.307205216374577	139.79236336298771	141.59391370777991	141.18157439854707	320.10353753235574	316.28787878787915	68.524970963995074			H	buffer	buffer	buffer	FITC-peptide	FITC-peptide	FITC-peptide	6um ALIX V + 10 nM FITC-peptide + 350uM NSP4 118-142 (BAV)	6um ALIX V + 10 nM FITC-peptide + 350uM NSP4 118-142 (BAV)	6um ALIX V + 10 nM FITC-peptide + 350uM NSP4 118-142 (BAV)
NEDD4 WW2
384 well plate used
Plate:	Auto ww2 384 good	1.3	PlateFormat	Endpoint	Fluor Polarization	Raw	FALSE	1						1	535	1	24	384	485	Manual				6
	Temperature(¡C)	1	2	3	4	5	6	7	8	9	10	11	12	13	14	15	16	17	18	19	20	21	22	23	24
	25.5	117140.166666667	125415.166666667	122008.166666667	122504.166666667	118273.166666667	116526.166666667	109431.166666667	105373.166666667	108989.166666667	106164.166666667	104278.166666667	98740.1666666667	268220.166666667	285943.166666667	312343.166666667	414090.166666667	552655.166666667	924965.166666667	1472940.16666667	2892616.16666667	5088276.16666667	12035047.1666667	21611970.1666667	40547120.1666667
		144237	154787	151874	153211	149482	149766	143958	139585	149486	143937	142092	137423	349922	372152	404288	528687	693358	1149070	1813596	3546624	6207705	14638465	26327709	49423155
		115383.166666667	120038.166666667	115476.166666667	122934.166666667	117742.166666667	123912.166666667	112182.166666667	114463.166666667	102897.166666667	107736.166666667	95414.1666666667	102862.166666667	256255.166666667	289304.166666667	307548.166666667	442152.166666667	571106.166666667	1093142.16666667	1742110.16666667	3080303.16666667	5254448.16666667	11988381.1666667	21747024.1666667	41829884.1666667
		141946	149058	144096	153753	148236	157087	145216	150869	138663	147004	131247	143902	333580	377607	397413	562965	713463	1347809	2145037	3766021	6419927	14563654	26446319	50789607
		113773.166666667	126364.166666667	118614.166666667	125571.166666667	114485.166666667	115208.166666667	107684.166666667	106379.166666667	106050.166666667	105198.166666667	97417.1666666667	97276.1666666667	252424.166666667	279625.166666667	310567.166666667	422362.166666667	562951.166666667	919975.166666667	1489407.16666667	3090767.16666667	4986498.16666667	12414050.1666667	22389994.1666667	36667080.1666667
		140326	156151	147442	157964	145111	148775	140902	140794	143988	143839	134130	136193	328068	363720	399333	534367	704571	1137464	1826305	3788200	6098139	15240774	27201069	44474615
		211496.166666667	223639.166666667	212414.166666667	226027.166666667	214692.166666667	236932.166666667	227047.166666667	255171.166666667	243143.166666667	244592.166666667	245812.166666667	243958.166666667	224368.166666667	235196.166666667	215639.166666667	230739.166666667	199985.166666667	231768.166666667	213125.166666667	244861.166666667	224097.166666667	271905.166666667	242567.166666667	264034.166666667
		280587	292792	278514	296997	280541	305181	288503	322946	300700	284372	301180	289233	295165	307547	281810	302417	261890	300282	275202	311822	284561	340232	301309	325890
		206614.166666667	225462.166666667	210725.166666667	226400.166666667	199699.166666667	237319.166666667	227439.166666667	230969.166666667	250566.166666667	253533.166666667	238766.166666667	239991.166666667	221059.166666667	229495.166666667	221719.166666667	225682.166666667	221198.166666667	230940.166666667	226087.166666667	235563.166666667	240438.166666667	257019.166666667	251905.166666667	235967.166666667
		272860	297743	277849	294369	260968	303242	289109	291255	305234	303374	281283	286206	288446	298085	289108	296466	287461	299004	291931	302285	303845	317268	313087	289923
		203805.166666667	224101.166666667	223049.166666667	222020.166666667	221746.166666667	234214.166666667	230798.166666667	242906.166666667	245714.166666667	250208.166666667	253630.166666667	236690.166666667	217523.166666667	230372.166666667	221077.166666667	227699.166666667	223966.166666667	231388.166666667	229406.166666667	234953.166666667	243252.166666667	253490.166666667	255680.166666667	228960.166666667
		270745	293632	293812	289396	289063	300747	292339	304327	304721	297187	301525	283255	284698	299485	289290	298900	292156	299384	295089	301860	308295	313128	317806	282591
		211669.166666667	192209.166666667	212119.166666667	198257.166666667	212178.166666667	225581.166666667	228051.166666667	212984.166666667	242476.166666667	236657.166666667	252883.166666667	229146.166666667	222786.166666667	220525.166666667	221747.166666667	215644.166666667	225904.166666667	222682.166666667	227523.166666667	231742.166666667	220780.166666667	248486.166666667	245105.166666667	216239.166666667
		278467	253943	278555	261111	278673	293678	294452	275245	307607	287514	309111	280929	291955	287835	288085	281199	293690	287397	290785	293791	274606	307776	302709	267219
		206378.166666667	212850.166666667	218827.166666667	211945.166666667	220762.166666667	218750.166666667	224296.166666667	217215.166666667	222931.166666667	223790.166666667	215753.166666667	222611.166666667	203526.166666667	223235.166666667	218158.166666667	215482.166666667	210574.166666667	220631.166666667	222533.166666667	229983.166666667	237155.166666667	229960.166666667	233362.166666667	220345.166666667
		272360	278388	287805	276021	287967	284961	287210	281163	269279	271434	267620	275757	265224	291174	283295	282018	274723	285781	285026	291851	297521	284449	274883	267888
		210154.166666667	214028.166666667	214451.166666667	214713.166666667	218283.166666667	226464.166666667	222861.166666667	197300.166666667	227982.166666667	232901.166666667	230423.166666667	227103.166666667	232483.166666667	199778.166666667	215663.166666667	221090.166666667	227896.166666667	210084.166666667	215938.166666667	230646.166666667	228104.166666667	243670.166666667	245373.166666667	212123.166666667
		276798	279292	280389	279977	285049	292864	287855	256167	288975	286812	283656	278889	301648	263099	280786	289641	295965	271940	277188	291955	283913	301851	302343	260526
		213231.166666667	204547.166666667	213943.166666667	207273.166666667	218781.166666667	210783.166666667	223744.166666667	220221.166666667	232939.166666667	244859.166666667	259437.166666667	338158.166666667	216724.166666667	213938.166666667	210771.166666667	213580.166666667	213213.166666667	211703.166666667	215135.166666667	212272.166666667	208588.166666667	213570.166666667	211676.166666667	203745.166666667
		280600	268737	280494	271113	285841	273468	287643	282171	292542	306485	318558	421184	281681	280027	273917	278244	277763	274740	279733	277296	272694	279008	269410	267418
		210886.166666667	212848.166666667	216215.166666667	213695.166666667	215009.166666667	220217.166666667	215698.166666667	219244.166666667	242670.166666667	247666.166666667	284727.166666667	324233.166666667	219841.166666667	218979.166666667	217682.166666667	216948.166666667	218383.166666667	213095.166666667	220524.166666667	214193.166666667	217777.166666667	218338.166666667	212523.166666667	168681.166666667
		278741	279785	282399	279740	280830	286351	278737	283496	307921	299456	358046	400689	286557	283517	284248	282173	284628	278415	285574	280557	285626	284892	276831	221597
		186122.166666667	209370.166666667	220623.166666667	206433.166666667	214496.166666667	219588.166666667	223958.166666667	223119.166666667	238645.166666667	225009.166666667	273478.166666667	305966.166666667	227362.166666667	203271.166666667	219255.166666667	213566.166666667	223083.166666667	204895.166666667	218346.166666667	211792.166666667	213664.166666667	217359.166666667	222472.166666667	201487.166666667
		244195	274604	290124	270135	280003	284024	286866	287014	299819	281614	343497	378034	295757	266827	286212	280547	291081	273248	285098	277841	280160	279551	287941	261230
		221397.166666667	208502.166666667	219640.166666667	211507.166666667	201483.166666667	215861.166666667	238080.166666667	217216.166666667	248602.166666667	230604.166666667	227320.166666667	223468.166666667	231603.166666667	214830.166666667	228774.166666667	215787.166666667	234935.166666667	215204.166666667	230405.166666667	221486.166666667	236379.166666667	239230.166666667	246380.166666667	225880.166666667
		290797	273719	285794	275905	262095	278174	304143	277049	305813	277842	269470	271847	299495	277194	296455	281197	304385	278948	296639	284426	302121	301349	309321	283376
		212436.166666667	199667.166666667	222318.166666667	206768.166666667	224045.166666667	212958.166666667	230178.166666667	231605.166666667	241260.166666667	223487.166666667	231872.166666667	211620.166666667	231266.166666667	219904.166666667	221966.166666667	221762.166666667	226174.166666667	219855.166666667	227780.166666667	228165.166666667	242262.166666667	236220.166666667	247620.166666667	220237.166666667
		280754	263366	290540	270610	291764	274667	293415	292244	302599	269297	275321	255872	300843	284806	286378	287931	293988	284278	294911	293099	308575	296448	311709	277800
		204349.166666667	211356.166666667	221290.166666667	213057.166666667	225372.166666667	220449.166666667	237730.166666667	218772.166666667	253872.166666667	231230.166666667	231076.166666667	210682.166666667	213895.166666667	216846.166666667	223787.166666667	216219.166666667	226887.166666667	207545.166666667	232489.166666667	221037.166666667	240049.166666667	227966.166666667	229982.166666667	214312.166666667
		270111	276845	287882	278216	292357	284766	301968	277137	307358	273498	269539	254906	277200	281300	290856	281979	293714	269232	298545	284789	305423	286514	287943	270521
		-26.8333333333333	-23.8333333333333	43.1666666666667	119975.166666667	122436.166666667	115816.166666667	206475.166666667	213815.166666667	203778.166666667	-216.833333333333	-250.833333333333	-121.833333333333	8.16666666666674	-12.8333333333333	12.1666666666667	119233.166666667	122308.166666667	116587.166666667	217832.166666667	212529.166666667	215694.166666667	-248.833333333333	-225.833333333333	335334.166666667
		-83	78	99	147436	150626	142937	269200	280077	266750	-396	-369	-254	-39	-52	-3	146177	149385	144111	285404	278579	281604	-376	-372	453061				Measured agains NEDD4 WW2
		1	2	3	4	5	6	7	8	9	10	11	12	13	14	15	16	17	18	19	20	21	22	23	24				1	2	3	4	5	6	7	8	9	10	11	12	13	14	15	16	17	18	19	20	21
		29.824428085347108	30.990276283529212	35.257001388372586	37.607758924766948	42.853268271297608	51.224234801629272	62.820091083185176	66.275561884863407	83.5717434562507	77.826824000080862	80.322947313284786	90.824979965861971	58.673584257318531	57.481213861239084	54.747709582020832	47.909705688171428	39.176047840244635	34.25265212264398	29.806714593453481	27.700321527157772	25.210734156216958	23.700389853281528	24.472421744894252	24.762074713064926			A	0.212402	0.424805	0.849609	1.69922	3.39844	6.79688	13.5938	27.1875	54.375	108.75	217.5	435
		29.375658153625871	34.039713087243378	36.4815923024228	37.621451361698348	40.921329180427662	44.37424295715379	54.784215920077884	63.7827053183448	74.808188818407572	80.999383945164425	85.011304353936438	93.388379704775076	57.580745313422739	58.909389350670565	53.909844471526874	46.538040487701707	37.050757068628208	30.492561629722207	29.811003622905467	26.279437104328139	25.950049724278642	23.081411338219961	23.605637478559377	22.826397045975916			B	0.212402	0.424805	0.849609	1.69922	3.39844	6.79688	13.5938	27.1875	54.375	108.75	217.5	435
		30.661177256276275	31.607234659578992	34.555708064744969	40.51505552336085	44.2878581845128	53.585849607309285	60.148330879460453	65.838655078373662	78.536780008273979	82.029635110099733	85.484369108710226	93.77316875064902	56.7838628621815	57.194671601662776	51.4422776533653	43.37262339425844	37.969844630025591	31.884098956247968	27.741194815451284	27.518866785149957	26.408730268257433	28.355108114331394	23.10693558518058	22.305908191047671			C	0.212402	0.424805	0.849609	1.69922	3.39844	6.79688	13.5938	27.1875	54.375	108.75	217.5	435
		67.027828419299752	60.4305593676552	61.178669564747551	62.242849838224558	59.477045796972725	52.30779225079705	45.5323454083554	43.537739400954287	32.010385861487507	1.1355182196734175	27.353371639846248	10.907479420284851	62.8302331502619	59.822482683395485	59.532815746399983	60.973733663902323	60.556497685996632	55.225971111782577	53.551589625649846	46.626728117095539	45.193144018399217	37.859086085181481	34.205481898758286	31.02073499365066			D													0.29541	0.59082	1.18164	2.36328	4.72656	9.45312	18.9062	37.8125	75.625
		64.75212983269418	64.738492469121041	63.964070344597388	56.993168043382127	59.512452184991439	48.314968563837539	45.718592057837981	41.723235191674178	24.46295161507966	15.524609217422141	7.7281381400170126	13.843969991839535	58.760978595749215	56.478187010632894	58.417785466372237	62.112373342008659	56.743088155567293	54.883936154197954	53.53718674957215	50.442738583698734	42.791225391200747	31.078077078883027	34.490517707180935	28.743427437063602			E													0.29541	0.59082	1.18164	2.36328	4.72656	9.45312	18.9062	37.8125	75.625
		67.692788884653424	60.829650107794158	63.478468969661947	58.237909089963928	58.279541960748666	50.763046755258586	43.946920863251023	38.484759827998346	33.391412612915964	11.823612545123375	12.277261653677339	15.586524956592903	60.278635635139061	56.912538324409418	60.176120409679747	61.753197618295893	58.619169837617662	54.550966998716149	51.635493138318594	51.034187208759207	44.240345280299806	31.423159054802849	34.533169861225836	31.006344709622908			F													0.29541	0.59082	1.18164	2.36328	4.72656	9.45312	18.9062	37.8125	75.625
		62.844586773224158	64.9612093070265	61.944237395968656	63.395162186180549	62.016667159764914	57.628023002293773	53.511823551999377	53.959427026231587	44.7199354462001	23.115386601295242	26.170443069314086	27.653887903984621	60.908141923858388	58.909498270002125	56.588343716365209	58.439798230745645	56.935317038908913	53.298962020577449	48.4181571691856	44.382434987423608	34.860794102763982	32.770793255210187	31.322037295271109	31.621201113675411			G													0.458984	0.917969	1.83594	3.67188	7.34375	14.6875	29.375	58.75	117.5
		64.4079492624395	59.93176217481895	62.708078510091	57.800178838940361	58.602741333115233	57.936064913644145	49.372972155207364	54.758247820001429	20.229718486199566	22.291383613817985	33.493992222419038	32.824920875259515	58.114527288021193	58.570509666383749	56.364405839969962	60.263259096124195	58.685183521218988	55.100834238558285	49.501629776449242	44.878471520896895	39.155055311803821	32.102897301476048	7.6668184268216351	23.472548433070045			H													0.458984	0.917969	1.83594	3.67188	7.34375	14.6875	29.375	58.75	117.5
		63.42803703968135	58.797202001180288	59.766618191234791	58.42559540795083	59.154825049588176	54.29734779883433	53.692249580516275	56.282115281284334	44.297373827453519	29.887474898291202	29.703638333864355	28.487017976958498	55.952973042209429	63.366382332848843	57.66347601080426	60.750900689670125	56.405607212191626	54.7717327846966	50.598687142031977	43.619746293872971	35.208167038023696	32.8371788764391	30.171813648990366	28.550028293159986			I													0.458984	0.917969	1.83594	3.67188	7.34375	14.6875	29.375	58.75	117.5
		62.983166920317494	62.176992819810515	61.13462926347075	59.967030129001124	59.401841565348533	55.908961425030562	51.3532047315762	49.6895043809325	39.684602017598962	38.014469579974239	28.427346744418131	35.553035217082368	56.803684192853552	60.316190384689961	56.754997988535088	57.968024633448827	57.962846033039611	56.051216908053718	57.012636643953719	59.32837663053003	59.713110009566158	59.357651024157526	46.345169260503972	61.683061454938077			J													0.490723	0.981445	1.96289	3.92578	7.85156	15.7031	31.4062	62.8125	125.625
		65.179729231932711	62.429886658829695	59.2439939296303	60.371518690390552	59.254920674694993	57.03012277391845	53.931931739937518	54.242698770472934	44.829966226933415	20.729906280272459	40.333134245868543	31.640761239445059	58.240091423604795	54.8825389580854	59.126476016929182	57.158575634614117	58.190134293276117	59.406937338758205	54.981445326870606	60.664741509163136	61.318419219945788	58.754785914749412	57.903259338883821	62.134885191777968			K													0.490723	0.981445	1.96289	3.92578	7.85156	15.7031	31.4062	62.8125	125.625
		61.4942159914292	61.326064442166725	62.634049084260013	60.189714964704045	58.9757043698278	54.388731982071846	49.527406076743723	51.656470513803228	39.869436561168804	37.969832921333833	39.747340299543268	31.534343097649838	57.224400097292225	61.741177752650593	58.969799277397534	62.107241533820734	58.750727658261958	69.617868896157674	59.096684615301115	61.434313858064449	61.191151967767382	51.561038752766493	54.71210612060198	55.570466746836495			L													0.490723	0.981445	1.96289	3.92578	7.85156	15.7031	31.4062	62.8125	125.625
		62.04380508412337	61.787488191165735	57.367276069876532	58.621568218456929	57.227997496541839	52.547234003384482	48.19789043897805	47.40512336004398	29.341527563834767	18.962689219656053	10.838381658767057	23.77073629367008	54.272767811197419	53.174708482694129	55.313527014045881	58.105924782842372	55.225629786211975	55.45215227199423	52.0811106293287	50.802713655601728	48.44726244785533	41.188148591798942	39.521319880868425	39.1549768841777			M													0.395508	0.791016	1.58203	3.16406	6.32812	12.6562	25.3125	50.625	101.25
		65.116373355269118	64.148232708756311	59.535367934116756	60.257144518013	57.77438103107157	52.972220696933682	47.122243701947809	42.042707596195143	39.036458637061557	19.018137652783988	11.665206075941493	20.729186763737506	57.236995152317135	55.042509822128984	53.13373461317714	56.288128192498732	56.845447599206295	54.22856432884695	54.881114849590823	50.966126587598659	46.728168417530618	39.3234814517868	40.8542821702647	41.863732449693579			N													0.395508	0.791016	1.58203	3.16406	6.32812	12.6562	25.3125	50.625	101.25
		65.1988037080765	60.671925802631492	57.265208453719566	59.139542137187007	55.843114751333523	53.738507818658192	45.351254414235612	44.002123286882579	21.377906114479966	9.7300414999006062	2.7728454872010091	21.05896904685936	55.359962711629954	55.848584781920131	56.795234853498521	58.49317280493495	54.811844171530254	55.844074914763119	50.784793288521151	52.450665793762475	46.184087701577525	40.063628697495162	38.151857529389524	42.222906481515849			O													0.395508	0.791016	1.58203	3.16406	6.32812	12.6562	25.3125	50.625	101.25
		454.52421286290195	2098.1067125645386	328.20535754214859	28.836703540285662	29.386602647654726	30.979985532509769	58.360828414508845	60.691628996482066	60.356498943863777	223.11565032070774	118.23829486337709	285.01323799726833	1641.6798374350947	554.86893252267737	-1539.8920215956769	27.651574863718096	25.775811695709713	31.751636172813839	60.80530844216613	61.025297102813191	59.041409397618011	131.42822752941436	173.56327882643689	76.092239961278608			P	buffer	buffer	buffer	FITC-peptide	FITC-peptide	FITC-peptide	30um prot + FITC-peptide	30um prot + FITC-peptide	30um prot + FITC-peptide				buffer	buffer	buffer	FITC-peptide	FITC-peptide	FITC-peptide	30um prot + FITC-peptide	30um prot + FITC-peptide	30um prot + FITC-peptide
NEDD4 WW4
Plate:	plate1	1.3	PlateFormat	Endpoint	Fluor Polarization	Raw	FALSE	1						1
	Temperature(¡C)	1	2	3	4	5	6	7	8	9	10	11	12
	25	37625.3333333333	35703.3333333333	36887.3333333333	36959.3333333333	39667.3333333333	36248.3333333333	37157.3333333333	37362.3333333333	36846.3333333333	34155.3333333333	35406.3333333333	33695.3333333333
		46256	43111	45732	45281	48868	44769	46281	46835	46893	44722	47758	45772
		36062.3333333333	37660.3333333333	38706.3333333333	37705.3333333333	39556.3333333333	37288.3333333333	38250.3333333333	35649.3333333333	35265.3333333333	35205.3333333333	35337.3333333333	33029.3333333333
		44102	46080	47710	46340	48612	46477	47458	44606	45713	46102	47360	44586
		35606.3333333333	37105.3333333333	36596.3333333333	36715.3333333333	40298.3333333333	36909.3333333333	36568.3333333333	37443.3333333333	34643.3333333333	34313.3333333333	34498.3333333333	32799.3333333333
		43499	45583	44627	45012	49386	45632	46065	47994	44076	44722	46425	45521
		50413.3333333333	52135.3333333333	51222.3333333333	51898.3333333333	52350.3333333333	53856.3333333333	52357.3333333333	53665.3333333333	55717.3333333333	54970.3333333333	56359.3333333333	54043.3333333333
		63709	65895	65138	65563	65994	66737	64664	66468	68352	67380	68834	65868
		49720.3333333333	52018.3333333333	51727.3333333333	51583.3333333333	51968.3333333333	51982.3333333333	53067.3333333333	53614.3333333333	54009.3333333333	55603.3333333333	56497.3333333333	54604.3333333333
		63415	66190	65849	65700	65384	65345	65398	65976	66236	67850	69583	66526
		51118.3333333333	52149.3333333333	54388.3333333333	53771.3333333333	52990.3333333333	52671.3333333333	53293.3333333333	54823.3333333333	54492.3333333333	55246.3333333333	56076.3333333333	55203.3333333333
		65048	66873	69208	68441	67187	66658	65817	67275	66620	67907	68078	67340
		-44.6666666666667	42.3333333333333	2.33333333333326	32599.3333333333	33093.3333333333	32989.3333333333	52740.3333333333	50759.3333333333	52376.3333333333	159.333333333333	139.333333333333	108.333333333333
		-25	108	-83	39664	40864	40368	66924	64274	65617	242	266	189
																	Measured agains NEDD4 WW4
		1	2	3	4	5	6	7	8	9	10	11	12				1	2	3	4	5	6	7	8	9	10	11	12	Name	Comments
		12.095433142537051	3.1062765400500263	16.302801877400054	10.373504164797868	13.135853249962652	14.399492449046642	18.62224853581715	21.819617802155097	29.386907492816281	43.584992836174735	58.40063116650564	61.916516639135828			A	0.166	0.332	0.664	1.328	2.655	5.311	10.622	21.244	42.488	84.975	169.95	339.9	NEDD4 WW4 domain	FITC - UL56 46-55 (HHV2) labeled peptide kept at 5 nM
		9.4670438835022228	9.7247360647906547	13.407308597500375	11.940637474559527	11.910957164684298	18.975477675586202	16.684090558535694	20.905141831797554	38.561240648223233	43.640858238519307	55.202039106643106	58.783299216824211			B	0.166	0.332	0.664	1.328	2.655	5.311	10.622	21.244	42.488	84.975	169.95	339.9	NEDD4 WW4 domain	FITC - UL56 46-55 (HHV2) labeled peptide kept at 5 nM
		8.9461952576119366	11.725746703451566	8.03455060050192	10.706138066069071	10.517269602226223	14.910501405643878	24.269847799259566	32.950950218453393	29.235942462170748	41.281519942257091	57.24013071746581	72.594079655797174			C	0.166	0.332	0.664	1.328	2.655	5.311	10.622	21.244	42.488	84.975	169.95	339.9	NEDD4 WW4 domain	FITC - UL56 46-55 (HHV2) labeled peptide kept at 5 nM
		25.868523811440763	25.943230985525151	28.99732079668383	25.695981727301881	24.636997105913615	16.057598470211925	14.394538358244521	15.814601761796752	11.028541676527645	10.616118862134487	8.81396868945345	7.7723378212974294			D
		30.473011730638913	29.297421702484993	29.519597128870895	29.780564263322884	23.656318006043243	23.223549565546882	13.303501427035247	12.575855707633631	10.872418487384721	8.3671437276145468	13.001911489170878	7.5788784956138437			E
		29.321940026900862	33.168999831598093	29.314216874637477	29.446492577835347	27.517407708177522	26.584816684582911	14.371691235965447	11.175157632099081	9.3113593736269848	12.007218936145753	5.8092806656737856	8.2045753982512881			F
		-363.86768447837227	360.20151133501344	1069.8254364089753	6.9151798860671176	14.297061159650516	9.7654686624509157	27.920535985820081	26.862600371289918	21.525882589208582	117.26685133887374	228.07017543859675	184.95297805642667			G	buffer	buffer	buffer	FITC-peptide	FITC-peptide	FITC-peptide	30um prot + FITC-peptide	30um prot + FITC-peptide	30um prot + FITC-peptide
																H
Plate:	Plate4 ww4	1.3	PlateFormat	Endpoint	Fluor Polarization	Raw	FALSE	1						1
	Temperature(¡C)	1	2	3	4	5	6	7	8	9	10	11	12
	25.5	51281	52979	51817	51904	52314	53207	52243	53787	55350	55149	57000	56890
		64880	66799	65915	66194	66832	66536	65787	67244	69111	68188	70644	69931
		52107	52389	53239	52227	52504	52066	53057	55072	55031	55745	57501	55987
		65988	66512	66966	66134	66260	65469	66197	68758	68639	68977	70381	68571
		51805	52254	54104	52141	52886	52386	52468	54289	53976	55497	57617	56785
		65777	66517	68687	66365	66830	66070	65671	68133	67544	68913	70820	69748
		50959	51666	51282	52058	52419	52909	52058	53563	52919	52746	52415	47598
		64898	65380	65482	66038	66237	66729	65568	66650	65502	65027	64417	58343
		50844	52775	51391	53809	54420	53081	52840	54987	53496	53488	52545	48080
		64583	67078	65390	68485	68948	66998	66328	69271	66127	65991	64788	59162
		50893	52319	52473	54735	53133	53232	52772	53143	52826	55558	52371	47026
		64409	66891	66703	69143	67522	67377	66240	66471	65819	68856	64819	57384
		-9	42	-33	16238	16220	16571	52525	52933	52665	157	120	101
		-60	18	42	19877	19737	20340	66181	66825	66661	159	161	78
																	Measured agains NEDD4 WW4
		1	2	3	4	5	6	7	8	9	10	11	12				1	2	3	4	5	6	7	8	9	10	11	12	Name	Comments
		26.442604329157763	24.730428966556197	29.154833038501042	30.4268097149102	31.287998963033406	20.612895407732871	24.092728283153779	20.484352188811808	19.855236071452286	14.953098533268614	16.138776214723396	12.033372166224067			A	0.29541	0.59082	1.18164	2.36328	4.72656	9.45312	18.9062	37.8125	75.625	151.25	302.5	605	RNF11 31-65 (Human)	protein was kept constant at 30 µM
		26.919521555225682	28.17463139246928	23.531785334360475	26.874441021564195	25.182416249435306	23.367268941649847	19.470929131239004	19.812465330410504	19.318929402522514	15.330718107616784	9.8993989189437581	10.213958339778792			B	0.29541	0.59082	1.18164	2.36328	4.72656	9.45312	18.9062	37.8125	75.625	151.25	302.5	605	RNF11 31-65 (Human)	protein was kept constant at 30 µM
		28.22350577991762	29.50121419141356	28.15769265888196	29.439822793331814	25.840181989543606	24.871794076312408	21.063089761071467	22.405495806566371	20.956020170018281	17.095493006389269	12.000537294834867	11.646964972079195			C	0.29541	0.59082	1.18164	2.36328	4.72656	9.45312	18.9062	37.8125	75.625	151.25	302.5	605	RNF11 31-65 (Human)	protein was kept constant at 30 µM
		29.72816877272933	26.541224940963698	31.046981429754638	27.768007495276553	25.818531544883953	24.867186096123667	24.199141502183743	18.135490690896212	15.497097782408131	13.495716251747577	11.931037191218632	10.613144224090309			D	0.458984	0.917969	1.83594	3.67188	7.34375	14.6875	29.375	58.75	117.5	235	470	940	RNF11 31-46 (Human)	protein was kept constant at 30 µM
		28.426109790295573	28.740568063309	29.283987306704297	29.417733011262978	27.14298483449036	25.255709467524461	22.507245483134984	24.299214670911521	14.823261117445862	13.868852005660013	13.563617590463229	12.545140255694946			E	0.458984	0.917969	1.83594	3.67188	7.34375	14.6875	29.375	58.75	117.5	235	470	940	RNF11 31-46 (Human)	protein was kept constant at 30 µM
		26.596940084762117	31.6810334855615	28.806838250150776	25.670313369182271	28.659004765328891	26.654903341119727	22.487311525210284	20.725937596454624	18.789538287225028	16.132745400131114	15.460873134363455	8.37146532273372			F	0.458984	0.917969	1.83594	3.67188	7.34375	14.6875	29.375	58.75	117.5	235	470	940	RNF11 31-46 (Human)	protein was kept constant at 30 µM
		694.9152542372882	-473.68421052631572	34000.000000000022	9.9434488575450164	6.9641080584678967	11.306345276095566	24.386468644310469	25.358933166391253	26.667385394928345	-84.628670120898121	55.73770491803279	-216.867469879518			G	buffer	buffer	buffer	FITC-peptide	FITC-peptide	FITC-peptide	30um prot + FITC-peptide	30um prot + FITC-peptide	30um prot + FITC-peptide
																H
Plate:	Plate5 ww4	1.3	PlateFormat	Endpoint	Fluor Polarization	Raw	FALSE	1						1
	Temperature(¡C)	1	2	3	4	5	6	7	8	9	10	11	12
	25.5	50908.3333333333	51284.3333333333	51387.3333333333	49820.3333333333	51457.3333333333	51448.3333333333	50353.3333333333	50989.3333333333	52942.3333333333	50459.3333333333	50511.3333333333	48564.3333333333
		64286.3333333333	65002.3333333333	65310.3333333333	63849.3333333333	65943.3333333333	65398.3333333333	64395.3333333333	64652.3333333333	67282.3333333333	64625.3333333333	63949.3333333333	61780.3333333333
		50552.3333333333	51378.3333333333	52327.3333333333	50626.3333333333	51175.3333333333	51103.3333333333	50995.3333333333	52972.3333333333	51715.3333333333	51223.3333333333	51031.3333333333	47624.3333333333
		64066.3333333333	65343.3333333333	66870.3333333333	64262.3333333333	65902.3333333333	64858.3333333333	65063.3333333333	67083.3333333333	65721.3333333333	64901.3333333333	65378.3333333333	60743.3333333333
		47747.3333333333	47043.3333333333	48897.3333333333	46619.3333333333	50815.3333333333	50053.3333333333	50248.3333333333	51596.3333333333	51005.3333333333	48381.3333333333	51709.3333333333	46142.3333333333
		60565.3333333333	59621.3333333333	62696.3333333333	59459.3333333333	64385.3333333333	63767.3333333333	63868.3333333333	65428.3333333333	64853.3333333333	61212.3333333333	64612.3333333333	58556.3333333333
		48966.3333333333	50569.3333333333	51085.3333333333	50767.3333333333	51753.3333333333	51840.3333333333	51955.3333333333	52750.3333333333	52757.3333333333	52035.3333333333	52942.3333333333	50580.3333333333
		62395.3333333333	63661.3333333333	63911.3333333333	64409.3333333333	66002.3333333333	65877.3333333333	65667.3333333333	66933.3333333333	65877.3333333333	64521.3333333333	65168.3333333333	62630.3333333333
		51339.3333333333	52369.3333333333	52178.3333333333	53290.3333333333	53633.3333333333	53499.3333333333	53258.3333333333	55219.3333333333	52920.3333333333	52885.3333333333	53636.3333333333	50169.3333333333
		65093.3333333333	66945.3333333333	65294.3333333333	67891.3333333333	68107.3333333333	67871.3333333333	67607.3333333333	69184.3333333333	66117.3333333333	66306.3333333333	66575.3333333333	62220.3333333333
		48899.3333333333	50030.3333333333	50482.3333333333	51666.3333333333	51231.3333333333	51018.3333333333	50876.3333333333	50844.3333333333	51203.3333333333	54012.3333333333	51121.3333333333	48983.3333333333
		61820.3333333333	63766.3333333333	64078.3333333333	65199.3333333333	65240.3333333333	64937.3333333333	64975.3333333333	63848.3333333333	64273.3333333333	66476.3333333333	64004.3333333333	60893.3333333333
		-4.66666666666674	7.33333333333326	-2.66666666666674	14874.3333333333	18668.3333333333	16960.3333333333	49925.3333333333	49359.3333333333	49360.3333333333	144.333333333333	65.3333333333333	84.3333333333333
		25.3333333333335	-1.66666666666652	-23.6666666666665	18250.3333333333	22575.3333333333	20898.3333333333	62546.3333333333	62338.3333333333	62422.3333333333	184.333333333333	160.333333333333	126.333333333333
																	Measured agains NEDD4 WW4
		1	2	3	4	5	6	7	8	9	10	11	12				1	2	3	4	5	6	7	8	9	10	11	12	Name	Comments
		25.493912992616913	27.351325209295609	28.710608428841972	32.878836736036448	32.848799873863221	28.790615848079113	31.816652334841308	27.536126696803858	28.678567952147457	32.547101480149678	26.779502088368751	29.178788169894084			A	0.490723	0.981445	1.96289	3.92578	7.85156	15.7031	31.4062	62.8125	125.625	251.25	502.5	1005	RNF11 40-65 (Human)	protein was kept constant at 30 µM
		27.287396636017135	29.050478750209997	31.447129407639331	28.082736377651802	35.282671385056481	28.00973194874086	30.643139482941248	26.915650551702402	28.665996068234037	27.16903890184329	32.703098451537727	30.486522188569456			B	0.490723	0.981445	1.96289	3.92578	7.85156	15.7031	31.4062	62.8125	125.625	251.25	502.5	1005	RNF11 40-65 (Human)	protein was kept constant at 30 µM
		27.731835839839988	27.30457756590663	33.117158822078693	30.468424147823423	27.176387004003292	29.906270356990976	28.754439609233867	27.584614683908541	28.930200286001984	26.450365529395818	20.219973862511381	27.961147095775246			C	0.490723	0.981445	1.96289	3.92578	7.85156	15.7031	31.4062	62.8125	125.625	251.25	502.5	1005	RNF11 40-65 (Human)	protein was kept constant at 30 µM
		30.008958226491291	23.950657527901015	20.835840158108329	27.834753227741981	30.430449704542283	28.644355915777194	25.942008305358854	27.895486371682452	19.882422881299895	16.374229701290034	12.72373240534642	15.681379706265371			D	0.395508	0.791016	1.58203	3.16406	6.32812	12.6562	25.3125	50.625	101.25	202.5	405	810	VP40 1-20 (SEBOV)	protein was kept constant at 30 µM
		27.5147486882455	31.606284684625439	20.955111082155209	29.907018420344652	28.288735336007335	27.804334855415629	28.1128976662138	21.566530312106078	20.158142204547953	21.915397186070969	16.891334586504421	16.47667959264917			E	0.395508	0.791016	1.58203	3.16406	6.32812	12.6562	25.3125	50.625	101.25	202.5	405	810	VP40 1-20 (SEBOV)	protein was kept constant at 30 µM
		26.067597495536617	30.128037022338233	28.073269774105718	25.155347214651727	29.693771310453851	29.449532073198458	31.134085624025371	22.706219102440453	22.505515017817768	12.655335445348625	21.210488610817002	17.659183332404897			F	0.395508	0.791016	1.58203	3.16406	6.32812	12.6562	25.3125	50.625	101.25	202.5	405	810	VP40 1-20 (SEBOV)	protein was kept constant at 30 µM
		1567.5675675675748	-1467.289719626122	761.78660049627058	11.111870328886932	3.8537930216702287	13.234512194530709	21.525425851089725	25.55848696740361	26.221201969946648	31.139287712102121	343.20022340128548	110.46000585994833			G	buffer	buffer	buffer	FITC-peptide	FITC-peptide	FITC-peptide	30um prot + FITC-peptide	30um prot + FITC-peptide	30um prot + FITC-peptide
																H
CEP55 EABR
Plate:	CEP55_sat_disp(ALIX)	1.3	PlateFormat	Endpoint	Fluor Polarization	Raw	FALSE	1
	Temperature(¡C)	1	2	3	4	5	6	7	8	9	10	11	12
	26.5	89966.6666666667	93577.6666666667	97126.6666666667	97146.6666666667	97010.6666666667	99696.6666666667	100023.666666667	100794.666666667	104208.666666667	101204.666666667	100868.666666667	98828.6666666667
		121312	131074	142516	150620	157298	164524	167024	169704	175873	172225	172149	168701
		96836.6666666667	97738.6666666667	102621.666666667	97686.6666666667	97044.6666666667	98148.6666666667	97889.6666666667	99037.6666666667	98990.6666666667	99223.6666666667	100159.666666667	101630.666666667
		125563	130239	141064	142650	149611	156949	162020	166209	167267	168441	169650	172851
		98296.6666666667	99466.6666666667	101579.666666667	100901.666666667	99996.6666666667	102247.666666667	100869.666666667	103088.666666667	100314.666666667	98931.6666666667	100100.666666667	99199.6666666667
		127756	132340	139222	146161	152598	163646	166624	173244	169445	168277	169167	168684
		96549.6666666667	101883.666666667	102769.666666667	105947.666666667	105531.666666667	101385.666666667	101195.666666667	101224.666666667	97975.6666666667	100022.666666667	99428.6666666667	98826.6666666667
		125616	134622	141515	153744	161255	162272	166479	167526	165063	168526	168629	167178
		103212.666666667	103384.666666667	103041.666666667	109124.666666667	106456.666666667	107193.666666667	106175.666666667	107015.666666667	105822.666666667	105673.666666667	106455.666666667	104602.666666667
		164599	164537	160653	163993	148734	142745	138198	138005	135082	134795	135380	133334
		100218.666666667	100435.666666667	102557.666666667	105213.666666667	101378.666666667	104176.666666667	103386.666666667	105995.666666667	98980.6666666667	103909.666666667	101431.666666667	103855.666666667
		158436	157796	159554	156549	141671	138741	134057	135736	126841	132293	128942	131718
		101295.666666667	101122.666666667	102406.666666667	101674.666666667	101052.666666667	102557.666666667	101596.666666667	101741.666666667	100552.666666667	100607.666666667	100645.666666667	98230.6666666667
		162151	160486	158565	150801	142536	136555	132048	131955	129079	127911	128444	124031
		-64.3333333333333	20.6666666666667	43.6666666666667	98462.6666666667	99176.6666666667	98985.6666666667	101334.666666667	101866.666666667	100932.666666667	-239.333333333333	-129.333333333333	7.66666666666674
		23	22	-45	125075	126262	126580	159428	161785	161557	-460	-407	-31				Measured agains CEP55 EABR
		1	2	3	4	5	6	7	8	9	10	11	12				1	2	3	4	5	6	7	8	9	10	11	12	Name	Comments
		58.23650511183223	77.170629402811883	100.2207914524372	127.41208700729054	149.37371853796049	157.96734234234233	163.71784385011239	167.72449782837262	168.88882685759899	172.91278050986378	174.31138839679471	174.40794387936597			A	0.0799561	0.159912	0.319824	0.639648	1.2793	2.55859	5.11719	10.2344	20.4688	40.9375	81.875	163.75	CEP55 EABR domain	FITC-PDCD6IP 797-809 (Human) labeled peptide kept at 10 nM
		38.710824885116665	52.3283671089916	67.8172665682601	97.839722326973842	124.62161445002454	142.57988100204054	159.40742988239907	166.15717291658922	169.47113115692812	171.72516794233511	170.63941131983816	172.63518807847012			B	0.0319824	0.0639648	0.12793	0.255859	0.511719	1.02344	2.04688	4.09375	8.1875	16.375	32.75	65.5	CEP55 EABR domain	FITC-PDCD6IP 797-809 (Human) labeled peptide kept at 10 nM
		39.884091945041348	51.569328565752876	66.354776545127535	93.8434308849998	119.59911076546072	143.00601515943106	158.44815335477475	166.82112568294235	169.30149684669175	172.68245091377898	169.54119738198432	172.54198126257285			C	0.0319824	0.0639648	0.12793	0.255859	0.511719	1.02344	2.04688	4.09375	8.1875	16.375	32.75	65.5	CEP55 EABR domain	FITC-PDCD6IP 797-809 (Human) labeled peptide kept at 10 nM
		40.4032539933641	48.12163075399485	68.688627715144221	94.726168928358334	120.24259012897153	143.02297569723754	156.45029866578122	159.3671322331551	168.034396452229	168.07576557806326	171.26490831184185	170.01784651992861			D	0.0319824	0.0639648	0.12793	0.255859	0.511719	1.02344	2.04688	4.09375	8.1875	16.375	32.75	65.5	CEP55 EABR domain	FITC-PDCD6IP 797-809 (Human) labeled peptide kept at 10 nM
		141.24876670195823	140.24808159152539	130.15339268315844	112.03332445024896	75.903675465310585	52.003593519578281	40.613112216161504	35.981019713704242	30.888024994925015	30.529419724667211	29.009587772891233	30.174165524466783			E	0.050293	0.100586	0.201172	0.402344	0.804688	1.60938	3.21875	6.4375	12.875	25.75	51.5	103	PDCD6IP 797-812 (Human)	protein concentration was kept constant at 1 µM
		136.971005215674	133.92268147175111	129.09343606611208	107.11464491130651	76.014695126258246	52.052488502500445	38.714401385396769	32.484592904292683	32.83231101328974	29.579204356992577	28.819915423282534	27.66274174471258			F	0.050293	0.100586	0.201172	0.402344	0.804688	1.60938	3.21875	6.4375	12.875	25.75	51.5	103	PDCD6IP 797-812 (Human)	protein concentration was kept constant at 1 µM
		143.0925980364166	138.87221235823174	126.76006295900203	105.53622183302261	80.640123245256248	51.943539931947804	39.895418248255659	38.831703044736166	33.697949325344304	28.884307525492673	30.77295934335611	25.440271045414811			G	0.050293	0.100586	0.201172	0.402344	0.804688	1.60938	3.21875	6.4375	12.875	25.75	51.5	103	PDCD6IP 797-812 (Human)	protein concentration was kept constant at 1 µM
		-1848.7084870848726	-59.829059829061627	-13162.162162162013	28.449592197021595	29.558779161264543	31.778248373429054	134.59934469536304	139.23070152275326	143.05343003761902	231.26338329764477	447.88331554606924	1844.0366972477179			H	buffer	buffer	buffer	FITC-peptide	FITC-peptide	FITC-peptide	1um prot + FITC-peptide	1um prot + FITC-peptide	1um prot + FITC-peptide
Plate:	CEP55_sat_disp(ALIX)	1.3	PlateFormat	Endpoint	Fluor Polarization	Raw	FALSE	1
	Temperature(¡C)	1	2	3	4	5	6	7	8	9	10	11	12
	22.5	88090	89424	93259	90484	91698	91717	92598	95492	99322	95573	96777	95994
		111669.666666667	113212.666666667	118181.666666667	114519.666666667	117398.666666667	121309.666666667	128545.666666667	139524.666666667	152262.666666667	153014.666666667	157285.666666667	157873.666666667
		90192	92605	94295	92256	91803	92212	92399	92308	92878	93199	93727	93555
		113309.666666667	116255.666666667	118681.666666667	116822.666666667	118252.666666667	121949.666666667	129143.666666667	136256.666666667	144013.666666667	148665.666666667	153125.666666667	154119.666666667
		88403	90983	92177	92624	93014	94225	94188	96660	93241	94842	94315	95057
		111447.666666667	113855.666666667	116579.666666667	118674.666666667	119766.666666667	124442.666666667	131787.666666667	141486.666666667	145351.666666667	151610.666666667	154257.666666667	156631.666666667
		95619	97906	97487	102815	102223	99053	98609	101703	101025	101024	101456	104023
		149721.666666667	152347.666666667	151244.666666667	155747.666666667	149595.666666667	135353.666666667	129665.666666667	129668.666666667	127592.666666667	126600.666666667	127130.666666667	131292.666666667
		96784	97261	98202	101886	99324	100013	100390	100272	98641	99663	101273	99955
		151621.666666667	152573.666666667	152265.666666667	155816.666666667	144816.666666667	136202.666666667	130714.666666667	128089.666666667	124958.666666667	125169.666666667	127101.666666667	125383.666666667
		96493	96348	97660	98077	99503	100032	100443	104227	100255	106345	102931	103209
		150381.666666667	149813.666666667	150677.666666667	148316.666666667	145640.666666667	137445.666666667	132979.666666667	133246.666666667	125826.666666667	133311.666666667	128734.666666667	129408.666666667
		-58	11	47	97945	98015	99116	99179	98987	98301	-227	-264	-15
		86.6666666666665	4.66666666666652	-91.3333333333335	121552.666666667	122521.666666667	123617.666666667	155109.666666667	154832.666666667	154250.666666667	-549.333333333333	-490.333333333333	-300.333333333333
																	Measured agains CEP55 EABR
		1	2	3	4	5	6	7	8	9	10	11	12				1	2	3	4	5	6	7	8	9	10	11	12	Name	Comments
		27.425387152620729	26.772299114039395	27.253680911471253	26.619696298259655	32.365404051655261	48.620233501827279	72.718973203792373	98.121953151931692	121.85072902565392	143.17049737345019	150.51407234489014	156.30211643221415			A	0.00333984	0.00667969	0.0133594	0.0267187	0.0534375	0.106875	0.21375	0.4275	0.855	1.71	3.42	6.84	CEP55 EABR domain	FITC-PDCD6IP 797-809 (Human) labeled peptide kept at 10 nM
		22.927079255189707	22.5597197076868	23.843038244043573	26.877643608985579	35.413706671212033	48.560056702935313	76.096487634352	103.17553275036339	127.45298875863809	141.36750566273074	153.06311215618786	157.11681184047689			B	0.00333984	0.00667969	0.0133594	0.0267187	0.0534375	0.106875	0.21375	0.4275	0.855	1.71	3.42	6.84	CEP55 EABR domain	FITC-PDCD6IP 797-809 (Human) labeled peptide kept at 10 nM
		24.658830653922916	20.965593184216967	26.265295061652729	32.746293386924229	35.222337983238219	47.88235855491218	76.638275866857981	99.016617557959464	130.08223421213788	142.41622619254537	153.60578930509141	157.23404574952696			C	0.00333984	0.00667969	0.0133594	0.0267187	0.0534375	0.106875	0.21375	0.4275	0.855	1.71	3.42	6.84	CEP55 EABR domain	FITC-PDCD6IP 797-809 (Human) labeled peptide kept at 10 nM
		132.2630110106789	129.19185388199153	127.72764373535456	115.96807650556438	98.904516192538154	64.866037161388718	45.705758711078474	30.292789333005675	25.571089450585976	21.675657616178071	21.630957942423194	25.242308040701708			D	0.027832	0.0556641	0.111328	0.222656	0.445312	0.890625	1.78125	3.5625	7.125	14.25	28.5	57	PDCD6IP 797-812 (Human)	protein concentration was kept constant at 1 µM
		132.50873846645666	133.16827185284191	127.44257175091153	120.66125846819067	97.073242422757914	63.176864308919946	40.793685339221938	31.251065081405141	27.080608386270626	22.773111326525417	22.4191895885682	22.164733440309586			E	0.027832	0.0556641	0.111328	0.222656	0.445312	0.890625	1.78125	3.5625	7.125	14.25	28.5	57	PDCD6IP 797-812 (Human)	protein concentration was kept constant at 1 µM
		129.95319590071532	128.83209689689912	125.007310769292	115.12489799846421	98.991262843137648	67.6052188083612	49.102617135490881	31.644070149938592	22.429638216788256	21.836359525126532	20.683560187727746	21.945346169356814			F	0.027832	0.0556641	0.111328	0.222656	0.445312	0.890625	1.78125	3.5625	7.125	14.25	28.5	57	PDCD6IP 797-812 (Human)	protein concentration was kept constant at 1 µM
		9156.25000000007	-477.61194029852	4229.0076335877729	16.808409781669148	20.420061103330163	19.288122950137083	131.67327639731539	131.74714247844187	133.31331624533635	337.01119584617896	214.99958701577614	886.910994764398			G	buffer	buffer	buffer	FITC-peptide	FITC-peptide	FITC-peptide	1um prot + FITC-peptide	1um prot + FITC-peptide	1um prot + FITC-peptide
																H
Plate:	CEP55_disp(Tex14_REBOV)	1.3	PlateFormat	Endpoint	Fluor Polarization	Raw	FALSE	1						1
	Temperature(¡C)	1	2	3	4	5	6	7	8	9	10	11	12
	22.5	96373.3333333333	97745.3333333333	100741.333333333	97905.3333333333	99364.3333333333	99980.3333333333	99839.3333333333	100166.333333333	104273.333333333	101468.333333333	102776.333333333	103385.333333333
		152181	152907	155308	146864	132365	125685	125985	125501	129883	127264	129741	129555
		98025.3333333333	97804.3333333333	101038.333333333	99846.3333333333	100755.333333333	101686.333333333	102144.333333333	101073.333333333	101414.333333333	102518.333333333	102926.333333333	103331.333333333
		152857	152587	156627	150201	136076	127776	127783	125693	126762	128539	129643	130307
		98235.3333333333	99154.3333333333	98505.3333333333	99787.3333333333	101348.333333333	104058.333333333	104017.333333333	106347.333333333	102163.333333333	103853.333333333	105594.333333333	105466.333333333
		153234	154288	152764	150573	139614	131844	130011	133324	128304	130553	132374	132584
		98475.3333333333	99169.3333333333	98726.3333333333	104553.333333333	105471.333333333	101694.333333333	101745.333333333	103179.333333333	102142.333333333	100923.333333333	101930.333333333	100755.333333333
		153374	152722	149439	154352	149716	138776	134832	133970	130767	127781	128743	126333
		96828.3333333333	98190.3333333333	98194.3333333333	103987.333333333	100332.333333333	101837.333333333	102242.333333333	102300.333333333	102441.333333333	102039.333333333	102377.333333333	98030.3333333333
		150506	151478	149997	153793	143812	141402	135698	132425	130523	129732	129287	123550
		98912.3333333333	99201.3333333333	98274.3333333333	101046.333333333	102018.333333333	102332.333333333	102648.333333333	105998.333333333	101976.333333333	107836.333333333	100796.333333333	100114.333333333
		153446	154355	150619	149917	146171	140947	136674	137713	130741	136798	127135	126252
		4.33333333333326	4.33333333333326	-8.66666666666674	98527.3333333333	100005.333333333	99896.3333333333	99748.3333333333	98649.3333333333	97271.3333333333	-171.666666666667	-201.666666666667	39.3333333333333
		48	-40	-8	123466	125608	125509	155326	154239	153828	-403	-475	-154
																	Measured agains CEP55 EABR
		1	2	3	4	5	6	7	8	9	10	11	12				1	2	3	4	5	6	7	8	9	10	11	12	Name	Comments
		136.40419820109105	131.80020532832177	124.61513061663104	111.13128635326447	52.176809264783927	23.237675923038807	25.134239410363787	21.576666886446386	18.6462544752972	22.094078529952753	25.326329282585348	21.657031418191362			A	0.0244141	0.0488281	0.0976562	0.195312	0.390625	0.78125	1.5625	3.125	6.25	12.5	25	50	TEX14 792-807 (Human)	protein concentration was kept constant at 1 µM
		130.23379277556	130.47420987863779	127.32795197806196	112.53159990904267	59.029723436313169	23.02805929232877	20.80955055237305	17.83538004947755	20.384835820126675	21.931062446086692	24.219982571914588	24.810404530629839			B	0.0244141	0.0488281	0.0976562	0.195312	0.390625	0.78125	1.5625	3.125	6.25	12.5	25	50	TEX14 792-807 (Human)	protein concentration was kept constant at 1 µM
		130.39270217515431	129.18500606718851	127.53274896446254	114.04428417218553	68.888956942487965	27.166418660454884	20.367159828561476	21.871627587560138	22.75009964129141	23.234852670891243	21.849014540278397	23.247342400121049			C	0.0244141	0.0488281	0.0976562	0.195312	0.390625	0.78125	1.5625	3.125	6.25	12.5	25	50	TEX14 792-807 (Human)	protein concentration was kept constant at 1 µM
		129.6421506022588	124.09154542898496	115.58855827279702	103.23927152128546	83.792767958488767	64.195588192441136	49.5768437965114	39.392486457717581	32.352850620791735	26.81114874502294	25.597926227817027	21.948767065443477			D	0.443115	0.88623	1.77246	3.54492	7.08984	14.1797	28.3594	56.7188	113.438	226.875	453.75	907.5	NP 602-617 (REBOV)	protein concentration was kept constant at 1 µM
		128.65391826021752	124.94912857622397	120.09026614623744	104.12961836872864	88.615605418098014	72.825131976868633	50.339643204349464	37.872856362472177	29.959842589896532	28.887394360835543	25.518383055749279	24.51879542130073			E	0.443115	0.88623	1.77246	3.54492	7.08984	14.1797	28.3594	56.7188	113.438	226.875	453.75	907.5	NP 602-617 (REBOV)	protein concentration was kept constant at 1 µM
		127.69566342128785	129.16546877320351	121.72786859118773	105.69430687318707	88.420025838350284	68.809436965441776	51.937256592214084	39.692575997221766	33.065916117964932	27.777443862095531	24.907836088912717	24.817646228000324			F	0.443115	0.88623	1.77246	3.54492	7.08984	14.1797	28.3594	56.7188	113.438	226.875	453.75	907.5	NP 602-617 (REBOV)	protein concentration was kept constant at 1 µM
		804.51127819549174	1298.8505747126378	-130.43478260869995	21.651741754613642	22.80648040180057	22.95743090642204	129.54505788585729	131.53853998008947	137.13511851256098	323.48111658456469	324.96513249651309	1883.8951310861398			G	buffer	buffer	buffer	FITC-peptide	FITC-peptide	FITC-peptide	1um prot + FITC-peptide	1um prot + FITC-peptide	1um prot + FITC-peptide
																H
Plate:	CEP55_disp(Tex14_REBOV)	1.3	PlateFormat	Endpoint	Fluor Polarization	Raw	FALSE	1						1
	Temperature(¡C)	1	2	3	4	5	6	7	8	9	10	11	12
	26.5	99990.6666666667	103436.666666667	108115.666666667	102797.666666667	103912.666666667	105311.666666667	103993.666666667	105274.666666667	109874.666666667	108518.666666667	109690.666666667	116560.666666667
		148042.333333333	132233.333333333	135746.333333333	129953.333333333	129975.333333333	133470.333333333	131534.333333333	133019.333333333	139431.333333333	137285.333333333	138659.333333333	147136.333333333
		105700.666666667	106522.666666667	113170.666666667	106079.666666667	107510.666666667	107008.666666667	107098.666666667	106554.666666667	107265.666666667	109380.666666667	111714.666666667	115277.666666667
		157004.333333333	136885.333333333	143699.333333333	133571.333333333	135337.333333333	134288.333333333	135260.333333333	133605.333333333	134800.333333333	137193.333333333	139812.333333333	146105.333333333
		102640.666666667	106818.666666667	107467.666666667	104179.666666667	107186.666666667	108479.666666667	107099.666666667	110887.666666667	106847.666666667	110104.666666667	111393.666666667	115631.666666667
		154230.333333333	138988.333333333	136049.333333333	131442.333333333	134286.333333333	137187.333333333	134718.333333333	139326.333333333	134454.333333333	138240.333333333	139560.333333333	145483.333333333
		104021.666666667	104548.666666667	105394.666666667	107925.666666667	109786.666666667	105748.666666667	105641.666666667	106547.666666667	106081.666666667	105121.666666667	104670.666666667	101043.666666667
		161430.333333333	163039.333333333	160994.333333333	161524.333333333	157085.333333333	146000.333333333	141201.333333333	138065.333333333	136198.333333333	133544.333333333	133058.333333333	129059.333333333
		102770.666666667	104191.666666667	104834.666666667	109142.666666667	106973.666666667	109050.666666667	108308.666666667	107801.666666667	108154.666666667	107263.666666667	107182.666666667	102564.666666667
		160769.333333333	161892.333333333	160660.333333333	162992.333333333	153510.333333333	150849.333333333	145375.333333333	141058.333333333	139128.333333333	136855.333333333	135814.333333333	130374.333333333
		101686.666666667	101716.666666667	102591.666666667	102183.666666667	103531.666666667	106312.666666667	106642.666666667	111590.666666667	107200.666666667	112341.666666667	106317.666666667	104622.666666667
		156687.333333333	157119.333333333	155402.333333333	151445.333333333	150117.333333333	146693.333333333	142870.333333333	145474.333333333	137623.333333333	142822.333333333	136043.333333333	132800.333333333
		65.6666666666667	-18.3333333333333	-47.3333333333333	102157.666666667	103294.666666667	104057.666666667	101682.666666667	101490.666666667	100435.666666667	-125.333333333333	-169.333333333333	69.6666666666667
		-42.6666666666665	-19.6666666666665	62.3333333333335	129308.333333333	130047.333333333	130825.333333333	159505.333333333	159164.333333333	157552.333333333	-383.666666666667	-328.666666666667	-104.666666666667
																	Measured agains CEP55 EABR
		1	2	3	4	5	6	7	8	9	10	11	12				1	2	3	4	5	6	7	8	9	10	11	12	Name	Comments
		104.66520431581706	31.632929036553183	22.628511276337655	26.039711995132183	20.733193056231077	27.309940695262455	26.302107648545498	25.794335250784414	27.947903452607811	26.402725802817969	26.011254162841613	25.307673135605288			A
		106.26757266932181	34.21875503691053	28.244782068816235	24.057220488402272	23.924835042009963	22.375187191614483	25.559048101173744	21.95170706036415	23.078147140232979	22.114100893226187	21.012651017551164	27.324474086727111			B
		111.97415420908551	40.445797331594015	26.746609820288953	25.059600417898309	21.53712736027876	26.22552515382338	23.548024613473906	22.985785412321913	23.744991526806785	22.616508144887103	21.549150650812756	23.66064517944848			C
		127.87257108721906	130.26422391302444	120.085509827299	109.9988615349304	87.738087544201434	69.996416253061938	53.854019211010161	38.387620655439058	33.777826130407917	28.489059405368739	28.81559980071895	31.188842925461479			D	0.443115	0.88623	1.77246	3.54492	7.08984	14.1797	28.3594	56.7188	113.438	226.875	453.75	907.5	NP 602-617 (REBOV)	protein concentration was kept constant at 1 µM
		131.80326145418468	128.4749531522468	121.68713981543563	108.92893064060331	89.194147554232	70.9542574731663	55.947601391317541	43.252418149029751	34.742466548776839	30.646835908239286	27.209610077188948	28.789416744108436			E	0.443115	0.88623	1.77246	3.54492	7.08984	14.1797	28.3594	56.7188	113.438	226.875	453.75	907.5	NP 602-617 (REBOV)	protein concentration was kept constant at 1 µM
		124.37001724603952	125.57997368477611	115.94579294513591	105.17525479288915	94.327793882872115	69.705894077531852	55.010519066130477	41.396677012475422	33.735423621957366	28.859510839875789	32.099187531357778	28.075101936332324			F	0.443115	0.88623	1.77246	3.54492	7.08984	14.1797	28.3594	56.7188	113.438	226.875	453.75	907.5	NP 602-617 (REBOV)	protein concentration was kept constant at 1 µM
		-3361.6236162361388	-56.000000000001748	21530.120481926759	26.674073558481314	23.990987959624253	23.293940842953749	133.15405549024982	133.03120306898163	133.16377084658416	436.77443515166664	235.89872148408122	8936.7088607595942			G	buffer	buffer	buffer	FITC-peptide	FITC-peptide	FITC-peptide	1um prot + FITC-peptide	1um prot + FITC-peptide	1um prot + FITC-peptide
																H
Plate:	CEP55_dispTEX14 repeat)	1.3	PlateFormat	Endpoint	Fluor Polarization	Raw	FALSE	1						1
	Temperature(¡C)	1	2	3	4	5	6	7	8	9	10	11	12
	26.5	101965.666666667	103779.666666667	102619.666666667	108115.666666667	107045.666666667	108722.666666667	109242.666666667	106382.666666667	109863.666666667	110988.666666667	110893.666666667	108843.666666667
		162768	164765	163243	167111	150933	138801	140217	136636	140449	140971	140841	138604
		104760.666666667	106402.666666667	106594.666666667	106111.666666667	109014.666666667	110491.666666667	110772.666666667	116210.666666667	111680.666666667	119086.666666667	114888.666666667	111738.666666667
		166212	167910	167549	164282	155987	141403	140278	147019	142264	150988	145340	142329
		107460.666666667	106107.666666667	107324.666666667	105861.666666667	109517.666666667	111213.666666667	113304.666666667	109961.666666667	110022.666666667	109976.666666667	110809.666666667	109307.666666667
		168788	167582	167977	164471	154580	141773	144273	140448	139916	139730	141303	138359
		-2.33333333333348	18.6666666666665	-16.3333333333335	103086.666666667	102560.666666667	103500.666666667	103296.666666667	101476.666666667	103323.666666667	-295.333333333333	-301.333333333333	-235.333333333333
		28	40	-68	130078	129830	131941	163458	160451	162109	-742	-613	-567				Measured agains CEP55 EABR
		1	2	3	4	5	6	7	8	9	10	11	12				1	2	3	4	5	6	7	8	9	10	11	12	Name	Comments
																A
																B
																C
																D
		141.72361209118191	139.05743714323441	140.01842264966308	125.89599184503409	80.455195251904343	30.949811377652477	33.636285228385979	33.965051200324496	31.630781525561062	28.39463753303761	28.361518640563059	29.684670027531777			E	0.0251892	0.0503784	0.100757	0.201514	0.403027	0.806055	1.61211	3.22422	6.44844	12.8969	25.7937	51.5875	TEX14 792-807 (Human)	protein concentration was kept constant at 1 µM
		138.73161855381932	136.08838092351243	134.14692756375931	126.70086689344892	87.758006670743768	32.165055311632052	26.905783638085907	26.411674726796885	29.850789486638273	27.506703142651041	26.389234141601339	29.819612076606461			F	0.0251892	0.0503784	0.100757	0.201514	0.403027	0.806055	1.61211	3.22422	6.44844	12.8969	25.7937	51.5875	TEX14 792-807 (Human)	protein concentration was kept constant at 1 µM
		133.79153948669446	136.49125567289408	132.04787870333115	128.42661360868596	80.974485421739445	30.216975366730463	29.6440247703207	31.181856227193634	29.008998938013484	28.553341528586465	30.37612669930061	26.675501858432579			G	0.0251892	0.0503784	0.100757	0.201514	0.403027	0.806055	1.61211	3.22422	6.44844	12.8969	25.7937	51.5875	TEX14 792-807 (Human)	protein concentration was kept constant at 1 µM
		1222.2222222222383	282.0512820512858	552.51141552511092	25.116044479119871	26.718565393502949	30.21841807936072	137.43937316901753	137.05119710300014	133.24343387951097	353.52061291499439	257.95198029960989	335.06004238285828			H	buffer	buffer	buffer	FITC-peptide	FITC-peptide	FITC-peptide	1um prot + FITC-peptide	1um prot + FITC-peptide	1um prot + FITC-peptide
Plate:	CEP55_disp(P_RABV)	1.3	PlateFormat	Endpoint	Fluor Polarization	Raw	FALSE	1						1
	Temperature(¡C)	1	2	3	4	5	6	7	8	9	10	11	12
	26.5	101900	103203	106151	102850	104194	103525	104886	106744	112388	109833	111958	116564
		159040	162388	166675	160239	159810	158224	156404	153325	155882	148112	146896	150187
		100801	102657	108097	103792	103866	104199	106330	107215	108831	111418	113360	116726
		158571	161886	169128	161139	160272	157547	158086	154590	151006	149580	148410	149360
		100637	103437	103680	103100	103848	106846	106301	110654	107665	110145	112667	115285
		158064	161688	163411	160730	160381	163096	159118	159600	150286	149684	147320	148571
		-2	-38	40	111342	110521	107475	107900	107813	109755	10	-58	176
		-6	3	3	139589	139478	135300	168737	169886	173068	82	27	320
																	Measured agains CEP55 EABR
		1	2	3	4	5	6	7	8	9	10	11	12				1	2	3	4	5	6	7	8	9	10	11	12	Name	Comments
		130.66969998578131	134.66158174010144	133.62683731885267	129.8002178672279	122.09260686947332	120.35234055810858	108.1981895168833	89.660995146717838	72.2840016564195	58.276970300623468	44.610120122768123	35.544593982427351			A	0.467529	0.935059	1.87012	3.74023	7.48047	14.9609	29.9219	59.8438	119.688	239.375	478.75	957.5	P 177-192 (RABV)	protein concentration was kept constant at 1 µM
		134.54550137694335	135.74561588132784	131.88000176680575	128.07125500631105	125.06633645851761	115.038335259592	106.72706015779782	91.5522792746992	72.473608254451662	56.051646135859137	43.516780222330034	32.093291946410822			B	0.467529	0.935059	1.87012	3.74023	7.48047	14.9609	29.9219	59.8438	119.688	239.375	478.75	957.5	P 177-192 (RABV)	protein concentration was kept constant at 1 µM
		133.77259992167225	131.42746780755491	135.48068805219802	130.1107400246089	125.48623045867599	119.7372431955929	110.07704779418947	91.712017861393662	75.453335432439786	62.123480617899794	42.898141160779907	35.651922359739714			C	0.467529	0.935059	1.87012	3.74023	7.48047	14.9609	29.9219	59.8438	119.688	239.375	478.75	957.5	P 177-192 (RABV)	protein concentration was kept constant at 1 µM
		428.57142857142856	-1140.8450704225352	-882.35294117647061	21.883649817678975	25.18456232782275	23.952775570439325	131.63904136920428	135.36785207323629	135.71367636346932	744.68085106382978	-2267.605633802817	204.81927710843374			D	buffer	buffer	buffer	FITC-peptide	FITC-peptide	FITC-peptide	1um prot + FITC-peptide	1um prot + FITC-peptide	1um prot + FITC-peptide
																E
																F
																G
																H
AP2M1 MHD
Plate:	AP2M1_sat	1.3	PlateFormat	Endpoint	Fluor Polarization	Raw	FALSE	1						1
	Temperature(¡C)	1	2	3	4	5	6	7	8	9	10	11	12
	30	97235.3333333333	97439.3333333333	100039.333333333	92777.3333333333	93194.3333333333	90254.3333333333	87764.3333333333	85366.3333333333	87125.3333333333	83270.3333333333	83279.3333333333	83206.3333333333
		122545.666666667	123592.666666667	129197.666666667	124476.666666667	131282.666666667	136741.666666667	144947.666666667	151118.666666667	163618.666666667	161598.666666667	165190.666666667	166243.666666667
		97037.3333333333	94844.3333333333	101813.333333333	95331.3333333333	94426.3333333333	90960.3333333333	87637.3333333333	86007.3333333333	83511.3333333333	83526.3333333333	83712.3333333333	84624.3333333333
		121699.666666667	119360.666666667	131057.666666667	126605.666666667	132215.666666667	137490.666666667	145698.666666667	152910.666666667	156811.666666667	161826.666666667	165513.666666667	168668.666666667
		98404.3333333333	98947.3333333333	98269.3333333333	95895.3333333333	95491.3333333333	94028.3333333333	89050.3333333333	88880.3333333333	85007.3333333333	84871.3333333333	84247.3333333333	84857.3333333333
		122856.666666667	124835.666666667	127496.666666667	127902.666666667	135453.666666667	143029.666666667	147264.666666667	160413.666666667	159728.666666667	164182.666666667	166693.666666667	168047.666666667
		-25.6666666666667	-16.6666666666667	42.3333333333333	103191.333333333	101736.333333333	100007.333333333	-108.666666666667	-144.666666666667	-51.6666666666667	-144.666666666667	-132.666666666667	95.3333333333333
		44.6666666666665	-82.3333333333335	37.6666666666665	128138.666666667	126031.666666667	123451.666666667	-225.333333333333	-267.333333333333	-312.333333333333	-254.333333333333	-211.333333333333	-90.3333333333335
																	Measured agains AP2M1 MHD
		1	2	3	4	5	6	7	8	9	10	11	12				1	2	3	4	5	6	7	8	9	10	11	12	Name	Comments
		24.509108602363035	27.712748884499664	36.712758778315283	55.739351148469652	80.000811684305248	116.04501234185676	158.35409578065691	191.98374916587218	220.26502683879025	235.82725398855831	246.13013994862314	249.52365967666734			A	0.0178955	0.035791	0.071582	0.143164	0.286328	0.572656	1.14531	2.29062	4.58125	9.1625	18.325	36.65	AP2M1 MHD domain	FITC - ATG9A 4-14 (Human) labeled peptide kept at 10 nM
		22.065877659135264	23.79111667173683	35.073008986430267	50.65519167236743	76.993756837326146	114.89585760367342	161.577399871165	194.05735656693545	220.2042911993866	235.04340256136422	244.61120328299572	248.39018786815973			B	0.0178955	0.035791	0.071582	0.143164	0.286328	0.572656	1.14531	2.29062	4.58125	9.1625	18.325	36.65	AP2M1 MHD domain	FITC - ATG9A 4-14 (Human) labeled peptide kept at 10 nM
		19.803393792361625	25.039228571811822	39.00852362400439	52.796203537453245	83.441825668037723	118.01467187603819	158.99362938353713	201.28525572939535	220.52580932242032	234.32497398772662	244.95594441126482	245.36732485258071			C	0.0178955	0.035791	0.071582	0.143164	0.286328	0.572656	1.14531	2.29062	4.58125	9.1625	18.325	36.65	AP2M1 MHD domain	FITC - ATG9A 4-14 (Human) labeled peptide kept at 10 nM
		5442.3076923077833	609.12052117263772	-148.45516201959413	17.101624437363064	15.912227891928778	14.141378737191349	266.86656671664167	212.57937707892356	668.74443455031144	188.65866957470018	140.69809283915092	-8506.9252077563233			D	buffer	buffer	buffer	FITC-peptide	FITC-peptide	FITC-peptide
																E
																F
																G
																H
Plate:	AP2M1disp(HHV2,EGFR)	1.3	PlateFormat	Endpoint	Fluor Polarization	Raw	FALSE	1						1
	Temperature(¡C)	1	2	3	4	5	6	7	8	9	10	11	12
	30	84939.3333333333	84931.3333333333	83391.3333333333	87547.3333333333	87887.3333333333	86054.3333333333	87056.3333333333	87797.3333333333	90243.3333333333	92579.3333333333	94631.3333333333	99801.3333333333
		145159.666666667	146016.666666667	141634.666666667	146187.666666667	146658.666666667	138503.666666667	134549.666666667	128778.666666667	124547.666666667	123592.666666667	122718.666666667	128762.666666667
		84423.3333333333	84514.3333333333	84992.3333333333	85078.3333333333	84737.3333333333	86447.3333333333	88287.3333333333	89051.3333333333	90818.3333333333	93396.3333333333	95595.3333333333	100377.333333333
		144866.666666667	144230.666666667	144970.666666667	142897.666666667	140635.666666667	139941.666666667	136013.666666667	130534.666666667	125427.666666667	124380.666666667	124185.666666667	128562.666666667
		84098.3333333333	85960.3333333333	84940.3333333333	85699.3333333333	86892.3333333333	87159.3333333333	89001.3333333333	89124.3333333333	96282.3333333333	96048.3333333333	98152.3333333333	102876.333333333
		144345.666666667	147636.666666667	144462.666666667	144947.666666667	143681.666666667	140066.666666667	137717.666666667	131020.666666667	133800.666666667	127783.666666667	127321.666666667	132499.666666667
		81687.3333333333	87223.3333333333	84937.3333333333	87000.3333333333	87554.3333333333	89721.3333333333	92755.3333333333	96631.3333333333	95047.3333333333	97455.3333333333	103151.333333333	111955.333333333
		137931.666666667	145589.666666667	139005.666666667	135861.666666667	130387.666666667	126524.666666667	123066.666666667	125436.666666667	120400.666666667	122052.666666667	128080.666666667	139073.666666667
		78247.3333333333	85055.3333333333	86702.3333333333	91425.3333333333	89045.3333333333	92629.3333333333	94347.3333333333	94677.3333333333	95351.3333333333	97216.3333333333	102432.333333333	115453.333333333
		132884.666666667	143566.666666667	141622.666666667	143819.666666667	133027.666666667	128894.666666667	127551.666666667	122553.666666667	120461.666666667	122222.666666667	128755.666666667	142321.666666667
		84627.3333333333	86173.3333333333	88020.3333333333	88269.3333333333	88814.3333333333	91969.3333333333	93659.3333333333	96442.3333333333	96083.3333333333	97829.3333333333	103023.333333333	112556.333333333
		143574.666666667	145881.666666667	144467.666666667	140027.666666667	133099.666666667	131015.666666667	125745.666666667	124660.666666667	121971.666666667	122868.666666667	128572.666666667	139420.666666667
		4.33333333333326	-21.6666666666667	17.3333333333333	98181.3333333333	99270.3333333333	98102.3333333333	85767.3333333333	83514.3333333333	83253.3333333333	-251.666666666667	-172.666666666667	25.3333333333333
		-63.3333333333335	38.6666666666665	24.6666666666665	122254.666666667	122537.666666667	122253.666666667	146617.666666667	144467.666666667	143163.666666667	-209.333333333333	-253.333333333333	-0.333333333333485
																	Measured agains AP2M1 MHD
		1	2	3	4	5	6	7	8	9	10	11	12				1	2	3	4	5	6	7	8	9	10	11	12	Name	Comments
		174.96869522000762	177.86596124671755	171.96662367565432	163.70854734578569	163.38767355253461	145.75270651059842	125.85729510755012	100.03553498373597	69.814851135044378	53.251439216570809	38.772690951609249	36.218059457104715			A
		176.94211697927224	174.28796450637472	174.03470770878698	166.55124323956602	160.74113426104884	148.57638905037979	124.27284352107816	99.719624908451308	70.1578006595292	52.039503287993554	39.645307759088155	32.5677227010264			B
		177.06522640260621	177.37721686963494	172.62909423664169	169.93825069555743	158.9452494523816	145.0003106378758	126.43611723575157	101.15342334659741	73.240979098909875	51.53711640665189	38.917555426026574	35.350739945546927			C
		169.12809057716015	163.51813397658151	153.90692252287451	130.9456257625354	107.54792254245935	80.5288235719447	50.177551686826412	39.267985928414816	27.057644001954085	21.365215931108285	17.069117671192828	17.289391829568213			D	0.412109	0.824219	1.64844	3.29688	6.59375	13.1875	26.375	52.75	105.5	211	422	844	EGFR 992-1007 (Human)	protein concentration was kept constant at 1.65 µM
		171.91822259432138	168.95228004047229	152.97171058094722	134.53736322135097	109.10889267531738	73.899089855774434	59.537973826583674	37.858324227233012	25.715185046529552	23.287901376242861	23.192128879714257	13.450083491870933			E	0.412109	0.824219	1.64844	3.29688	6.59375	13.1875	26.375	52.75	105.5	211	422	844	EGFR 992-1007 (Human)	protein concentration was kept constant at 1.65 µM
		171.42863359253639	170.37876954386402	155.31586900930617	138.66373852989065	110.6592681869172	85.560376315739362	56.078955155480649	37.147186588986031	28.118261065024	22.78106459620232	19.60608087210985	15.858844239608109			F	0.412109	0.824219	1.64844	3.29688	6.59375	13.1875	26.375	52.75	105.5	211	422	844	EGFR 992-1007 (Human)	protein concentration was kept constant at 1.65 µM
		1178.8990825688036	5105.2631578948285	85.043988269793857	18.482212578212618	14.124130914491934	18.880462445345405	175.11074444901882	180.84676534960749	177.97376039319644	-181.22555410690978	100.17371163867992	-1022.1729490022276			G	buffer	buffer	buffer	FITC-peptide	FITC-peptide	FITC-peptide	1.65um prot + FITC-peptide	1.65um prot + FITC-peptide	1.65um prot + FITC-peptide
																H
Plate:	AP2M1disp(RABV,ACP2)	1.3	PlateFormat	Endpoint	Fluor Polarization	Raw	FALSE	1						1
	Temperature(¡C)	1	2	3	4	5	6	7	8	9	10	11	12
	30	86667.3333333333	86059.3333333333	85820.3333333333	88927.3333333333	90572.3333333333	88181.3333333333	89924.3333333333	90620.3333333333	91718.3333333333	91720.3333333333	92037.3333333333	93076.3333333333
		149449.666666667	147913.666666667	146000.666666667	147439.666666667	145960.666666667	136148.666666667	130863.666666667	125087.666666667	120461.666666667	118192.666666667	117136.666666667	116402.666666667
		86759.3333333333	87292.3333333333	88188.3333333333	86499.3333333333	88734.3333333333	88964.3333333333	90762.3333333333	91783.3333333333	92242.3333333333	93531.3333333333	93962.3333333333	93659.3333333333
		147964.666666667	149431.666666667	149074.666666667	143854.666666667	142283.666666667	137707.666666667	131231.666666667	126515.666666667	121919.666666667	119661.666666667	119353.666666667	117748.666666667
		86028.3333333333	87535.3333333333	87429.3333333333	87490.3333333333	87309.3333333333	90253.3333333333	91620.3333333333	91953.3333333333	96191.3333333333	95290.3333333333	94630.3333333333	90332.3333333333
		148011.666666667	149391.666666667	148579.666666667	145871.666666667	141764.666666667	139924.666666667	134195.666666667	126975.666666667	127237.666666667	122293.666666667	119755.666666667	113400.666666667
		89156.3333333333	88965.3333333333	86180.3333333333	84927.3333333333	85766.3333333333	85129.3333333333	85838.3333333333	89119.3333333333	86525.3333333333	85430.3333333333	86999.3333333333	86484.3333333333
		155061.666666667	153633.666666667	148022.666666667	145986.666666667	146202.666666667	144806.666666667	145035.666666667	149367.666666667	143178.666666667	136844.666666667	131966.666666667	124761.666666667
		84209.3333333333	85915.3333333333	85828.3333333333	88217.3333333333	84134.3333333333	84228.3333333333	86026.3333333333	84745.3333333333	84361.3333333333	85927.3333333333	85697.3333333333	88876.3333333333
		144784.666666667	147360.666666667	147992.666666667	151712.666666667	145122.666666667	145692.666666667	145980.666666667	142585.666666667	139988.666666667	136152.666666667	131856.666666667	127189.666666667
		84590.3333333333	84339.3333333333	86171.3333333333	82477.3333333333	83091.3333333333	85219.3333333333	84306.3333333333	85313.3333333333	84321.3333333333	84486.3333333333	84269.3333333333	84277.3333333333
		145284.666666667	145386.666666667	146637.666666667	141599.666666667	142437.666666667	145213.666666667	142736.666666667	143581.666666667	138681.666666667	134219.666666667	127607.666666667	121072.666666667
		-17.6666666666667	48.3333333333333	-30.6666666666667	98120.3333333333	99790.3333333333	100528.333333333	86255.3333333333	86374.3333333333	84699.3333333333	-130.666666666667	-137.666666666667	11.3333333333333
		-46.3333333333335	21.6666666666665	24.6666666666665	121138.666666667	123271.666666667	124744.666666667	148437.666666667	148019.666666667	145833.666666667	-380.333333333333	-311.333333333333	-103.333333333333
																	Measured agains AP2M1 MHD
		1	2	3	4	5	6	7	8	9	10	11	12				1	2	3	4	5	6	7	8	9	10	11	12	Name	Comments
		179.32050891206359	177.7275329485083	172.76645239232553	160.24580520826476	146.37438634116921	125.35245959905156	96.135155502035019	69.893179749227485	45.113227709085628	35.610142482627822	29.404269006087855	20.654033683149777			A
		173.96931823170695	175.7826464295859	169.668707548823	161.7397184457447	143.92091273338971	126.60496818493073	92.930231189465772	69.19617390667463	48.273264860251416	32.014187769459731	28.43009891639749	23.27917689474636			B
		178.2226426459097	174.30553717780452	172.24990486329375	162.97239815769802	150.05308220196761	127.38523350781408	99.333415435565541	70.0812827704967	48.659495072677075	33.575039208300858	26.570707444478558	22.551301596156602			C
		183.45430719261697	180.01802922311254	177.40388261065769	177.78927586774427	173.74226417336172	172.70466587554137	169.44599361666391	165.51957869909535	159.298875938697	143.41625037321578	116.63048923025546	91.80101296824553			D	0.432129	0.864258	1.72852	3.45703	6.91406	13.8281	27.6562	55.3125	110.625	221.25	442.5	885	ACP2 407-422 (Human)	protein concentration was kept constant at 1.65 µM
		177.89701421381963	176.72455326033315	179.28708032299198	178.01471269556234	179.45697645626504	180.81318384438745	171.5367675855442	167.39502008759891	160.66123248986963	138.08873936954828	123.65008314391369	87.82909432295817			E	0.432129	0.864258	1.72852	3.45703	6.91406	13.8281	27.6562	55.3125	110.625	221.25	442.5	885	ACP2 407-422 (Human)	protein concentration was kept constant at 1.65 µM
		177.38045585289265	179.15882200909024	172.89834372664569	177.18929874768162	176.45487911075603	173.55346075444626	170.43189623032427	167.53153998045738	156.3200647913888	139.37016719349393	115.78877417214937	89.736166106924529			F	0.432129	0.864258	1.72852	3.45703	6.91406	13.8281	27.6562	55.3125	110.625	221.25	442.5	885	ACP2 407-422 (Human)	protein concentration was kept constant at 1.65 µM
		372.16189536031544	-456.06694560669666	-5065.93406593396	14.208904440275706	14.497842564989876	16.752339241661947	178.33826079386404	176.30494885740069	178.58307968038514	416.159860990443	306.65920537213208	1303.1203566121815			G	buffer	buffer	buffer	FITC-peptide	FITC-peptide	FITC-peptide	1.65um prot + FITC-peptide	1.65um prot + FITC-peptide	1.65um prot + FITC-peptide
																H
Plate:	Ap2M1disp(Banna,WCBV)	1.3	PlateFormat	Endpoint	Fluor Polarization	Raw	FALSE	1						1
	Temperature(¡C)	1	2	3	4	5	6	7	8	9	10	11	12
	30	84812	85743	88200	85395	85197	85844	87044	89541	94723	93247	96323	100146
		144791.333333333	145981.333333333	150310.333333333	143956.333333333	141074.333333333	138069.333333333	133459.333333333	130055.333333333	129965.333333333	123324.333333333	123529.333333333	126713.333333333
		85584	85209	89942	85805	87256	88615	89245	90703	93762	95413	96741	100989
		144768.333333333	144855.333333333	151617.333333333	144188.333333333	144628.333333333	141670.333333333	137629.333333333	131560.333333333	128237.333333333	125212.333333333	124585.333333333	128243.333333333
		83856	86198	86642	86819	87336	90990	91487	95355	93741	98702	98641	102977
		142579.333333333	146390.333333333	146092.333333333	145590.333333333	146159.333333333	145982.333333333	141133.333333333	138547.333333333	129010.333333333	130307.333333333	126681.333333333	130494.333333333
		85461	86349	84882	90046	90351	88114	89052	92348	95581	99485	105376	117192
		145928.333333333	148024.333333333	143761.333333333	151212.333333333	149089.333333333	141055.333333333	137531.333333333	133931.333333333	130783.333333333	130088.333333333	135428.333333333	146595.333333333
		87120	86885	86844	91298	88425	90230	89909	92836	97979	102358	108528	119169
		147367.333333333	148368.333333333	147860.333333333	153414.333333333	147328.333333333	145988.333333333	140447.333333333	135693.333333333	134414.333333333	134290.333333333	139658.333333333	149789.333333333
		85349	85563	85856	85378	85825	89723	89407	95652	95125	104611	105529	118002
		145663.333333333	146175.333333333	145677.333333333	143839.333333333	142815.333333333	143732.333333333	138546.333333333	138504.333333333	131411.333333333	137607.333333333	134548.333333333	147701.333333333
		-3	-3	6	97047	98267	99954	87422	87036	86733	-164	-219	3
		-9.66666666666652	56.3333333333335	-46.6666666666665	120378.333333333	121942.333333333	124275.333333333	151449.333333333	150079.333333333	149363.333333333	-376.666666666667	-308.666666666667	-216.666666666667
																	Measured agains AP2M1 MHD
		1	2	3	4	5	6	7	8	9	10	11	12				1	2	3	4	5	6	7	8	9	10	11	12	Name	Comments
		174.46436190376286	173.1394923353123	173.6102887497056	168.3329027405988	159.62277044361113	145.41323676135826	121.9212022814025	95.181902492808561	66.894623441713151	48.583869165728309	33.212760061046858	26.482126346896621			A	0.427246	0.854492	1.70898	3.41797	6.83594	13.6719	27.3438	54.6875	109.375	218.75	437.5	875	Nsp4 75-90 (BAV)	protein concentration was kept constant at 1.65 µM
		169.9910318781844	172.41390474052716	168.31945620278972	166.7878235326645	160.11008459016276	142.46429891468705	124.77491589141484	94.494016875486565	65.30766410542978	44.707462053126342	35.301339180602959	28.290620860564324			B	0.427246	0.854492	1.70898	3.41797	6.83594	13.6719	27.3438	54.6875	109.375	218.75	437.5	875	Nsp4 75-90 (BAV)	protein concentration was kept constant at 1.65 µM
		172.4959143093196	171.92926651650114	168.44546475137844	165.78057367792695	164.79006959338958	144.19518465443349	124.93709757726708	95.351288673378	68.4106221875377	47.698275589441167	33.920078525300077	27.244548085922837			C	0.427246	0.854492	1.70898	3.41797	6.83594	13.6719	27.3438	54.6875	109.375	218.75	437.5	875	Nsp4 75-90 (BAV)	protein concentration was kept constant at 1.65 µM
		174.56079231105844	176.46232879524897	170.60084206046426	166.45791618593205	157.92803815403804	143.11045030608759	125.48985162194562	94.43854573148981	65.529160764410918	42.916258579844481	34.279629335931354	20.767405705988331			D	0.29541	0.59082	1.18164	2.36328	4.72656	9.45312	18.9062	37.8125	75.625	151.25	302.5	605	M 32-47 (WCBV)	protein concentration was kept constant at 1.65 µM
		169.99367502322249	174.58843026239924	173.15424597676284	166.77343767230931	162.63653880299617	148.31939988961622	131.09760026114932	98.302202000405828	66.826426642207068	44.573492162801394	34.92039653402022	23.178673743966783			E	0.29541	0.59082	1.18164	2.36328	4.72656	9.45312	18.9062	37.8125	75.625	151.25	302.5	605	M 32-47 (WCBV)	protein concentration was kept constant at 1.65 µM
		174.31538802203141	174.80237164739057	171.48916733323188	168.03459511898305	162.01980971391998	143.45562011551851	127.15019114467421	93.656438381691856	70.293368662818835	45.884733835506957	30.298791626922391	21.081419389449113			F	0.29541	0.59082	1.18164	2.36328	4.72656	9.45312	18.9062	37.8125	75.625	151.25	302.5	605	M 32-47 (WCBV)	protein concentration was kept constant at 1.65 µM
		457.28643216079786	1136.5360303413397	1364.8648648648664	16.559789512855804	16.767645717370023	17.732089792214815	181.556046077638	179.30095514791361	178.67427881200877	313.64798883980455	80.261315912272252	1033.7922403003754			G	buffer	buffer	buffer	FITC-peptide	FITC-peptide	FITC-peptide	1.65um prot + FITC-peptide	1.65um prot + FITC-peptide	1.65um prot + FITC-peptide
																H
Plate:	AP2M1disp(mama,mumps)	1.3	PlateFormat	Endpoint	Fluor Polarization	Raw	FALSE	1						1
	Temperature(¡C)	1	2	3	4	5	6	7	8	9	10	11	12
	30	82873.6666666667	83319.6666666667	82199.6666666667	86459.6666666667	85984.6666666667	82947.6666666667	83161.6666666667	85464.6666666667	86468.6666666667	90655.6666666667	98678.6666666667	118193.666666667
		142793.333333333	143886.333333333	140973.333333333	147566.333333333	147680.333333333	142030.333333333	141022.333333333	141971.333333333	140447.333333333	142088.333333333	145182.333333333	159693.333333333
		83084.6666666667	83998.6666666667	84122.6666666667	83855.6666666667	83845.6666666667	82728.6666666667	83196.6666666667	84805.6666666667	85336.6666666667	90533.6666666667	99399.6666666667	117529.666666667
		141249.333333333	144110.333333333	143528.333333333	143126.333333333	142577.333333333	140465.333333333	140286.333333333	141900.333333333	139108.333333333	140418.333333333	145262.333333333	159684.333333333
		84175.6666666667	85058.6666666667	83926.6666666667	85134.6666666667	83521.6666666667	85181.6666666667	86183.6666666667	85728.6666666667	92371.6666666667	93784.6666666667	102305.666666667	119419.666666667
		144994.333333333	145184.333333333	143032.333333333	146314.333333333	142639.333333333	145411.333333333	146160.333333333	143547.333333333	149579.333333333	145543.333333333	149147.333333333	162926.333333333
		88009.6666666667	88590.6666666667	86058.6666666667	86210.6666666667	88166.6666666667	89801.6666666667	90592.6666666667	95018.6666666667	94784.6666666667	94814.6666666667	96838.6666666667	98423.6666666667
		150028.333333333	150011.333333333	143810.333333333	140220.333333333	138471.333333333	132305.333333333	126302.333333333	125482.333333333	121664.333333333	119448.333333333	120086.333333333	122107.333333333
		83712.6666666667	84390.6666666667	85641.6666666667	89158.6666666667	87164.6666666667	89864.6666666667	92520.6666666667	92677.6666666667	93006.6666666667	95464.6666666667	96231.6666666667	100796.666666667
		143450.333333333	142442.333333333	142687.333333333	146978.333333333	137436.333333333	133230.333333333	128230.333333333	123381.333333333	120391.333333333	121090.333333333	120318.333333333	125940.333333333
		84895.6666666667	86235.6666666667	87666.6666666667	86604.6666666667	89242.6666666667	91329.6666666667	91204.6666666667	95914.6666666667	94362.6666666667	95994.6666666667	96952.6666666667	97689.6666666667
		145361.333333333	146832.333333333	147250.333333333	141456.333333333	139036.333333333	135232.333333333	126305.333333333	126927.333333333	120804.333333333	120046.333333333	120864.333333333	121584.333333333
		4.66666666666674	-13.3333333333333	8.66666666666674	97287.6666666667	97749.6666666667	97359.6666666667	85490.6666666667	83654.6666666667	82641.6666666667	-134.333333333333	-131.333333333333	69.6666666666667
		-20.6666666666665	-23.6666666666665	44.3333333333335	120076.333333333	121373.333333333	119776.333333333	147098.333333333	143926.333333333	141340.333333333	-228.666666666667	-219.666666666667	19.3333333333335
																	Measured agains AP2M1 MHD
		1	2	3	4	5	6	7	8	9	10	11	12				1	2	3	4	5	6	7	8	9	10	11	12	Name	Comments
		178.93255937732721	180.02519922505138	176.67549386594047	174.33986008161241	177.38336280062686	175.90581295002949	171.20239629371764	161.18228953956097	150.21896479146614	132.74146740197716	101.54880523304418	59.235187444476871			A	0.0361328	0.0722656	0.144531	0.289062	0.578125	1.15625	2.3125	4.625	9.25	18.5	37	74	L 177-192 (OLVV)	protein concentration was kept constant at 1.65 µM
		172.43234030496942	176.84928072525523	174.17339376564749	174.35481855002479	172.54889275475469	171.81521294203492	168.45718918273605	164.70638770322466	151.97705569211789	127.59212619459775	98.217825075747285	62.013625523992545			B	0.0361328	0.0722656	0.144531	0.289062	0.578125	1.15625	2.3125	4.625	9.25	18.5	37	74	L 177-192 (OLVV)	protein concentration was kept constant at 1.65 µM
		178.79112007689813	174.37050750090123	173.6259167734498	177.694204589633	174.63724752812263	174.42736994001788	171.24692584443619	165.05416459478954	148.73105023064838	127.8715998919219	97.017882115726749	64.078429955356			C	0.0361328	0.0722656	0.144531	0.289062	0.578125	1.15625	2.3125	4.625	9.25	18.5	37	74	L 177-192 (OLVV)	protein concentration was kept constant at 1.65 µM
		173.74724188891722	170.49980727226006	164.07565570335851	150.888745223451	133.75017398685071	102.23520623380666	74.851575923429081	47.848462841792077	33.655622953711969	24.31433439791854	16.4200281515216	16.64725818680764			D	0.368652	0.737305	1.47461	2.94922	5.89844	11.7969	23.5938	47.1875	94.375	188.75	377.5	755	N 124-139 (MuV)	protein concentration was kept constant at 1.65 µM
		176.27781028884687	168.94399845500152	162.62432574839895	157.45219030899079	135.67822032668147	105.33434697107511	71.912911934735192	51.86878466619568	37.859304193402842	27.72242998665519	20.527602210382103	20.187960129014993			E	0.368652	0.737305	1.47461	2.94922	5.89844	11.7969	23.5938	47.1875	94.375	188.75	377.5	755	N 124-139 (MuV)	protein concentration was kept constant at 1.65 µM
		175.89068695999669	173.1798343794369	166.56873761307509	152.94823389605702	129.79097828144924	104.71326937367442	71.515022634056677	48.87815966068505	32.34125972449668	20.628867150957035	19.059821877495171	18.243365281299408			F	0.368652	0.737305	1.47461	2.94922	5.89844	11.7969	23.5938	47.1875	94.375	188.75	377.5	755	N 124-139 (MuV)	protein concentration was kept constant at 1.65 µM
		1743.3628318584308	193.27731092436946	619.97563946406649	14.066006948129427	17.068266922600312	12.445623829462983	178.26122130976179	178.21779206309748	175.33688781216611	173.05061559507522	164.51669906343872	-624.35233160621567			G	buffer	buffer	buffer	FITC-peptide	FITC-peptide	FITC-peptide	1.65um prot + FITC-peptide	1.65um prot + FITC-peptide	1.65um prot + FITC-peptide
																H
Plate:	AP2M1disp(HeV,ZEBOV)	1.3	PlateFormat	Endpoint	Fluor Polarization	Raw	FALSE	1						1
	Temperature(¡C)	1	2	3	4	5	6	7	8	9	10	11	12
	22	99389.6666666667	98863.6666666667	101548.666666667	98992.6666666667	99392.6666666667	100482.666666667	101182.666666667	102234.666666667	106650.666666667	100999.666666667	98507.6666666667	89079.6666666667
		160426	159629	162257	155538	152582	148899	142424	137983	139282	130529	127643	116200
		97140.6666666667	95967.6666666667	101132.666666667	97123.6666666667	98538.6666666667	99909.6666666667	100888.666666667	100379.666666667	100634.666666667	99588.6666666667	96718.6666666667	89640.6666666667
		156193	155078	160681	150753	149079	145582	140608	135030	131207	128496	123853	116978
		96457.6666666667	97322.6666666667	97126.6666666667	95628.6666666667	97459.6666666667	100355.666666667	101938.666666667	105417.666666667	100495.666666667	99934.6666666667	96299.6666666667	90714.6666666667
		156324	155956	153593	149186	147510	146520	141761	141772	131006	128400	123386	118339
		96686.6666666667	97287.6666666667	97274.6666666667	101728.666666667	100834.666666667	100833.666666667	101113.666666667	103243.666666667	102387.666666667	100997.666666667	101041.666666667	98736.6666666667
		155235	155727	152556	156161	151023	142185	137178	135057	131870	127699	128023	125461
		95799.6666666667	96018.6666666667	96097.6666666667	101955.666666667	98983.6666666667	101244.666666667	103005.666666667	102503.666666667	103377.666666667	103742.666666667	104099.666666667	100175.666666667
		155316	154201	150892	156320	146565	143542	140554	134694	132844	132320	131093	126114
		94404.6666666667	94403.6666666667	96096.6666666667	95257.6666666667	96696.6666666667	97000.6666666667	100350.666666667	103890.666666667	101080.666666667	106050.666666667	100956.666666667	95983.6666666667
		150487	150707	150594	145618	143730	137422	137190	136078	129408	134525	126803	121207
		-16.3333333333333	-10.3333333333333	26.6666666666667	160162.666666667	154499.666666667	155887.666666667	95541.6666666667	94948.6666666667	94365.6666666667	12.6666666666667	74.6666666666667	278.666666666667
		-11	52	-41	199610	192946	193740	154842	152876	151480	-22	23	286
																	Measured agains AP2M1 MHD
		1	2	3	4	5	6	7	8	9	10	11	12				1	2	3	4	5	6	7	8	9	10	11	12	Name	Comments
		147.15531567400896	147.31475778159989	142.19081401430546	133.95147144379817	122.53230787792823	105.09124671309219	79.610920425464826	58.701488426123049	42.284971945216455	37.061343049617705	38.371834785289707	41.705887520865467			A	0.771484	1.54297	3.08594	6.17188	12.3438	24.6875	49.375	98.75	197.5	395	790	1580	F 519-534 (HeV)	protein concentration was kept constant at 0.9 µM
		145.27034210802245	147.70914064280831	139.41913244991315	127.9626668622012	115.33733794095137	96.77195773892393	74.679066809745265	57.04587655820913	41.45516544521815	36.248036309326061	32.472279811967013	41.903068758940215			B	0.771484	1.54297	3.08594	6.17188	12.3438	24.6875	49.375	98.75	197.5	395	790	1580	F 519-534 (HeV)	protein concentration was kept constant at 0.9 µM
		149.13192479082835	143.61054647741906	137.11525291972828	130.45217784014869	115.54947863886477	97.7468169687743	73.591545829145971	56.922569977172529	41.379836630090196	34.14282124470845	32.753898795374319	41.732138597144477			C	0.771484	1.54297	3.08594	6.17188	12.3438	24.6875	49.375	98.75	197.5	395	790	1580	F 519-534 (HeV)	protein concentration was kept constant at 0.9 µM
		144.551885836046	143.06707253070223	133.04239068112071	122.50993223723509	110.36281277502107	80.493066864651325	61.279371671365332	43.114986943395138	35.349649361376059	26.122536221927064	27.171013306695873	28.600709176248742			D	0.715332	1.43066	2.86133	5.72266	11.4453	22.8906	45.7812	91.5625	183.125	366.25	732.5	1465	NP 334-349 (ZEBOV)	protein concentration was kept constant at 0.9 µM
		149.31573549369605	144.674144858984	133.6347504143358	121.91333879744555	104.71106716001108	83.1903336759288	64.15486324995986	45.361554437280191	34.21913512486708	30.484651759736344	24.113656905949135	23.965106233720672			E	0.715332	1.43066	2.86133	5.72266	11.4453	22.8906	45.7812	91.5625	183.125	366.25	732.5	1465	NP 334-349 (ZEBOV)	protein concentration was kept constant at 0.9 µM
		141.03587711536375	141.75689056537445	132.66894814034825	120.45218815114386	106.61133481671966	82.818407172247717	65.0950969446933	43.755858173523116	32.353588762560577	27.748640300581609	22.806925561905373	25.494590659231374			F	0.715332	1.43066	2.86133	5.72266	11.4453	22.8906	45.7812	91.5625	183.125	366.25	732.5	1465	NP 334-349 (ZEBOV)	protein concentration was kept constant at 0.9 µM
		-281.04575163398476	1626.2626262626202	8111.1111111112032	18.924710544934111	19.945785017719313	17.528121989930856	149.13986314992653	145.93515192583303	144.45970592190656	5470.5882352942026	-591.4742451154533	-78.014184397163262			G	buffer	buffer	buffer	FITC-peptide	FITC-peptide	FITC-peptide	0.9 um prot + FITC-peptide	0.9 um prot + FITC-peptide	0.9 um prot + FITC-peptide
																H
GGA3 VHS
Plate:	plate1	1.3	PlateFormat	Endpoint	Fluor Polarization	Raw	FALSE	1						1
	Temperature(¡C)	1	2	3	4	5	6	7	8	9	10	11	12
	25.5	267	47783	35884	40331	37726	36645	38249	37538	36157	35604	30247	30420
		338.666666666667	59978.6666666667	46100.6666666667	53747.6666666667	51882.6666666667	52987.6666666667	56882.6666666667	56905.6666666667	57377.6666666667	58421.6666666667	52440.6666666667	56281.6666666667
		-62	52275	33500	37344	26794	30862	32795	31024	30161	33612	31534	27336
		-59.3333333333335	68006.6666666667	44479.6666666667	50665.6666666667	38855.6666666667	46041.6666666667	50689.6666666667	49416.6666666667	49573.6666666667	58834.6666666667	58653.6666666667	54433.6666666667
		23100	22699	23553	22748	19929	19063	18402	18749	16443	15794	15914	15295
		28181.6666666667	28513.6666666667	29045.6666666667	29326.6666666667	26038.6666666667	26208.6666666667	25942.6666666667	27179.6666666667	25225.6666666667	24937.6666666667	25946.6666666667	25939.6666666667
		23071	23333	23389	22979	19713	19686	19213	18534	16370	16154	15973	15254
		28082.6666666667	28505.6666666667	29121.6666666667	29229.6666666667	26136.6666666667	26237.6666666667	27356.6666666667	27621.6666666667	25219.6666666667	25462.6666666667	26043.6666666667	26028.6666666667
		21524	22208	22389	23085	20472	19134	18255	18368	16278	15668	15450	14295
		26310.6666666667	27190.6666666667	27637.6666666667	28936.6666666667	26245.6666666667	25622.6666666667	25905.6666666667	26941.6666666667	24682.6666666667	25109.6666666667	25372.6666666667	24344.6666666667
		-13	2	11	24224	20983	21230	-156	-133	-111	-184	-99	53
		58.6666666666665	-19.3333333333335	-39.3333333333335	29312.6666666667	25486.6666666667	25646.6666666667	-244.333333333333	-214.333333333333	-184.333333333333	-156.333333333333	-267.333333333333	76.6666666666665
																	Measured agains GGA3 VHS										values not used in the fitting
		1	2	3	4	5	6	7	8	9	10	11	12				1	2	3	4	5	6	7	8	9	10	11	12	Name	Comments
		40.36003010490618	35.143154983860008	46.732010660618357	64.996292496146282	80.64026658311181	105.4952250093407	119.36297955943158	128.79930921981153	151.22162429102846	167.51862141074537	194.144863065805	225.20492041193063			A	0.115234	0.230469	0.460938	0.921875	1.84375	3.6875	7.375	14.75	29.5	59	118	236	GGA3 VHS domain	FITC - IGF2R 2482-2491 (Human) labeled peptide kept at 5 nM
		-100.14660532834407	52.992185267167443	63.157307667792708	73.901267807860023	106.92578088610846	120.91420179831557	138.32856531443574	153.04935471235913	168.33553880846057	198.74170968342659	227.72622084140633	259.79381475111546			B
		20.91459070435803	35.514499969100832	26.300110778035695	48.470113119890996	55.145451589785957	80.494029255627112	92.943905947393844	106.75415389107113	134.65634690194534	148.76060595498166	164.41410478859328	183.51888472215208			C	0.065918	0.131836	0.263672	0.527344	1.05469	2.10938	4.21875	8.4375	16.875	33.75	67.5	135	GGA3 VHS domain	FITC - IGF2R 2482-2491 (Human) labeled peptide kept at 5 nM
		19.783605860075983	21.611875053870431	31.096411379674105	41.775507945604026	62.447193522229291	65.050294680648008	97.8703896249309	120.40791961348668	136.72336586344272	147.92753756258807	164.42913485721621	186.46903224051746			D	0.065918	0.131836	0.263672	0.527344	1.05469	2.10938	4.21875	8.4375	16.875	33.75	67.5	135	GGA3 VHS domain	FITC - IGF2R 2482-2491 (Human) labeled peptide kept at 5 nM
		21.897545617836894	22.704819295234948	26.79661388574841	34.447729020215064	45.687695343471233	67.401040656304218	96.210965283314607	112.55122966333443	128.92005398838185	156.02935705928508	167.92420261224802	185.5259478879259			E	0.065918	0.131836	0.263672	0.527344	1.05469	2.10938	4.21875	8.4375	16.875	33.75	67.5	135	GGA3 VHS domain	FITC - IGF2R 2482-2491 (Human) labeled peptide kept at 5 nM
		1700.0076704763389	1275.4021184778319	1972.6665826930284	16.834462429921984	18.717366086664473	15.995927565062948	144.81164490535426	158.73602263409751	173.33785977233464	-158.62365900039413	395.40143889899025	105.68949354613754			F	buffer	buffer	buffer	FITC-peptide	FITC-peptide	FITC-peptide
																G
																H
Plate:	Plate 6	1.3	PlateFormat	Endpoint	Fluor Polarization	Raw	FALSE	1						1
	Temperature(¡C)	1	2	3	4	5	6	7	8	9	10	11	12
	26	49453.6666666667	50676.6666666667	52777.6666666667	51070.6666666667	51166.6666666667	53313.6666666667	54056.6666666667	57233.6666666667	58603.6666666667	59528.6666666667	59486.6666666667	57050.6666666667
		74501	76716	79589	76303	76218	77470	74824	75395	75108	74696	73422	70628
		49982.6666666667	51950.6666666667	50888.6666666667	51150.6666666667	52272.6666666667	53074.6666666667	55365.6666666667	57830.6666666667	61681.6666666667	60960.6666666667	60042.6666666667	56491.6666666667
		75785	78845	76875	77000	77814	77351	76644	76882	79153	76712	74797	69817
		49839.6666666667	50755.6666666667	50695.6666666667	50748.6666666667	51811.6666666667	52696.6666666667	55041.6666666667	57339.6666666667	61764.6666666667	59596.6666666667	59549.6666666667	56844.6666666667
		75038	76793	76417	76343	76328	75997	76651	76183	78833	74342	73705	70414
		48905.6666666667	50387.6666666667	50693.6666666667	50253.6666666667	51454.6666666667	52224.6666666667	52978.6666666667	55369.6666666667	60036.6666666667	67877.6666666667	83513.6666666667	110600.666666667
		73923	76430	76584	75933	77519	77667	78266	80899	85830	94661	113102	146813
		49162.6666666667	51654.6666666667	49396.6666666667	50880.6666666667	51508.6666666667	51972.6666666667	54227.6666666667	55349.6666666667	61513.6666666667	73172.6666666667	90733.6666666667	116786.666666667
		74399	78977	74760	76927	77466	78097	80073	81572	87271	101249	121788	154086
		49362.6666666667	48943.6666666667	50473.6666666667	52426.6666666667	51108.6666666667	53015.6666666667	53622.6666666667	55241.6666666667	60853.6666666667	73596.6666666667	89304.6666666667	120720.666666667
		75309	73775	76526	79230	77159	79304	79963	80764	86372	102439	119357	158924
		9.66666666666674	-10.3333333333333	0.666666666666742	14790.6666666667	13423.6666666667	13712.6666666667	50666.6666666667	50041.6666666667	50555.6666666667	113.666666666667	106.666666666667	85.6666666666667
		-10	-13	23	17907	16835	16883	76855	76247	76102	70	77	76
																	Measured agains GGA3 VHS
		1	2	3	4	5	6	7	8	9	10	11	12				1	2	3	4	5	6	7	8	9	10	11	12	Name	Comments
		125.71762591001534	128.1125995072338	126.21531500853236	121.6437270388124	120.1693084367629	107.92516878625712	83.853660055783223	59.228051118026833	45.531528292222696	34.968139425294559	26.727468756423907	28.234071893110716			A	0.408936	0.817871	1.63574	3.27148	6.54297	13.0859	26.1719	52.3438	104.688	209.375	418.75	837.5	IGF2R 2476-2491 (Human)	protein concentration was kept constant at 15 µM
		128.88925698426218	129.36383205344978	127.07761639248083	125.3502835444267	119.84326166330706	109.38558187417914	83.906211650634177	63.78768855519867	46.163260707154528	36.396692209556115	31.349028300635421	27.383477206800713			B	0.408936	0.817871	1.63574	3.27148	6.54297	13.0859	26.1719	52.3438	104.688	209.375	418.75	837.5	IGF2R 2476-2491 (Human)	protein concentration was kept constant at 15 µM
		125.42586108284185	127.83989499558413	126.00716726835958	125.01615470913643	114.70331911500495	104.18947477009077	86.864740986779537	63.485474774588923	43.4708254250927	32.025382088302912	28.120680346532776	28.525237605631144			C	0.408936	0.817871	1.63574	3.27148	6.54297	13.0859	26.1719	52.3438	104.688	209.375	418.75	837.5	IGF2R 2476-2491 (Human)	protein concentration was kept constant at 15 µM
		127.36796570268577	129.08826381221891	127.10059244748121	127.1894656705099	125.7400471213678	119.36410399203406	116.08441548811338	110.62824650842789	99.870637375226607	87.570752100769639	73.007882483901938	63.031228700981529			D
		127.9469906303338	132.99366142143461	127.99226881703405	127.487571577294	124.88722593888362	124.4661999976675	115.84937977361525	114.89621038205756	96.080248683152035	83.68240738491096	68.567043329793464	60.006934354774813			E
		131.92726590618668	125.99988293569503	128.86698270595434	127.27396897755705	126.76948985273687	122.23438189973948	120.70284885542918	110.94642761959952	96.294560686025676	86.61443214984476	66.432765111833035	58.903241853423175			F
		-16267.175572518063	36.269430051817146	934.39865433136356	17.094133604149537	34.704549903520835	25.48621458130491	129.09979064898818	131.29679533664827	125.33532743624821	-310.31085275136741	-236.86818632309252	-137.49077909550064			G	buffer	buffer	buffer	FITC-peptide	FITC-peptide	FITC-peptide	15 um prot + FITC-peptide	15 um prot + FITC-peptide	15 um prot + FITC-peptide
																H
Plate:	disp(VHS_M6PR)	1.3	PlateFormat	Endpoint	Fluor Polarization	Raw	FALSE	1
	Temperature(¡C)	1	2	3	4	5	6	7	8	9	10	11	12
	22.5	33419.3333333333	33794.3333333333	34949.3333333333	33678.3333333333	33889.3333333333	34189.3333333333	34139.3333333333	35386.3333333333	38122.3333333333	39350.3333333333	42725.3333333333	44993.3333333333
		51506.6666666667	51191.6666666667	52778.6666666667	50736.6666666667	50508.6666666667	51210.6666666667	50966.6666666667	50672.6666666667	52845.6666666667	51934.6666666667	54671.6666666667	56566.6666666667
		33493.3333333333	33264.3333333333	34521.3333333333	33194.3333333333	33297.3333333333	33812.3333333333	33946.3333333333	34956.3333333333	36591.3333333333	38761.3333333333	41128.3333333333	44773.3333333333
		50989.6666666667	50670.6666666667	52672.6666666667	50734.6666666667	50372.6666666667	50321.6666666667	50015.6666666667	50228.6666666667	50488.6666666667	50473.6666666667	52940.6666666667	56572.6666666667
		33159.3333333333	33671.3333333333	33292.3333333333	33472.3333333333	33701.3333333333	34234.3333333333	34341.3333333333	36785.3333333333	36759.3333333333	38670.3333333333	41420.3333333333	45252.3333333333
		50626.6666666667	50615.6666666667	50628.6666666667	50434.6666666667	50547.6666666667	51496.6666666667	50568.6666666667	52544.6666666667	50305.6666666667	51336.6666666667	52841.6666666667	56383.6666666667
		17.3333333333333	-11.6666666666667	-5.66666666666674	62158.3333333333	62743.3333333333	53330.3333333333	33983.3333333333	33632.3333333333	33361.3333333333	-73.6666666666667	-159.666666666667	180.333333333333
		33.6666666666665	-66.3333333333335	32.6666666666665	75211.6666666667	75980.6666666667	64137.6666666667	50998.6666666667	50791.6666666667	51140.6666666667	-230.333333333333	-252.333333333333	81.6666666666665
		234.333333333333	167.333333333333	192.333333333333	241.333333333333	253.333333333333	255.333333333333	331.333333333333	313.333333333333	276.333333333333	124.333333333333	233.333333333333	132.333333333333
		128.666666666667	279.666666666667	293.666666666667	409.666666666667	312.666666666667	337.666666666667	296.666666666667	368.666666666667	267.666666666667	151.666666666667	178.666666666667	164.666666666667
		236.333333333333	332.333333333333	207.333333333333	260.333333333333	304.333333333333	293.333333333333	292.333333333333	221.333333333333	398.333333333333	249.333333333333	141.333333333333	106.333333333333
		254.666666666667	432.666666666667	317.666666666667	445.666666666667	309.666666666667	359.666666666667	500.666666666667	302.666666666667	339.666666666667	261.666666666667	271.666666666667	107.666666666667
		236.333333333333	230.333333333333	206.333333333333	851.333333333333	249.333333333333	299.333333333333	264.333333333333	274.333333333333	249.333333333333	175.333333333333	184.333333333333	243.333333333333
		251.666666666667	300.666666666667	259.666666666667	968.666666666667	262.666666666667	299.666666666667	246.666666666667	267.666666666667	175.666666666667	196.666666666667	158.666666666667	198.666666666667
																	Measured agains GGA3 VHS
		1	2	3	4	5	6	7	8	9	10	11	12				1	2	3	4	5	6	7	8	9	10	11	12	Name	Comments
		124.47858600383648	115.95707807085294	114.43951440347747	113.24839459941779	107.93938161999	110.40440368669982	108.76804195479642	88.14038784748368	72.0021205136024	47.544385023861572	32.104968061160434	23.287786876349188			A	0.437012	0.874023	1.74805	3.49609	6.99219	13.9844	27.9688	55.9375	111.875	223.75	447.5	895	M6PR 262-277 (Human)	protein concentration was kept constant at 17 µM
		118.41927288014769	118.7075826196002	119.52469546020684	120.36793034762873	115.3097328151315	107.23042406488841	102.25826049076265	89.839466992226477	69.694782531317657	40.83078947133265	35.062108158131394	25.790113084840808			B	0.437012	0.874023	1.74805	3.49609	6.99219	13.9844	27.9688	55.9375	111.875	223.75	447.5	895	M6PR 262-277 (Human)	protein concentration was kept constant at 17 µM
		119.83767220047947	112.17232016840021	117.88396487209751	113.33002703414655	111.06877807565581	112.50493278450998	101.97475945648715	86.901660752972091	65.607628015615788	50.46258276971259	30.593729907404178	18.799648496624346			C	0.437012	0.874023	1.74805	3.49609	6.99219	13.9844	27.9688	55.9375	111.875	223.75	447.5	895	M6PR 262-277 (Human)	protein concentration was kept constant at 17 µM
		236.23011015911865	651.4522821576752	1525.7731958763006	4.1499315761952236	4.5524857982715856	1.1024910887606481	111.3403260016852	114.45763305655038	121.8223855561584	445.30432963815088	136.80732842769194	-452.0241556698731			D	buffer	buffer	buffer	FITC-peptide	FITC-peptide	FITC-peptide	17 um prot + FITC-peptide	17 um prot + FITC-peptide	17 um prot + FITC-peptide
		-372.15354586857546	164.1459691966144	119.86780221177064	171.70368957955949	14.054054054054	48.54569920298097	-145.3812175917036	-9.8478066248881468	-106.68594949382593	8.1985375581651248	-220.93023255813972	18.136850783182055			E
		-53.752786722814108	40.7312379730596	121.57231964222662	175.79808284231817	-82.287859330238149	10.772833723653346	176.01002192295644	65.227592679493114	-169.18059518956392	-66.920242481873373	231.30382232965704	-84.72655143100063			F
		-59.658737078092059	42.051756007393607	23.787619923774368	-26.596101024988311	-65.021357380161447	-90.357178994232612	-125.08867344525903	-103.09393499385691	-260.14319809069229	-33.737307566328333	-164.61916461916488	-190.217391304348			G
																H
Plate:	disp(VHS_SFV-P1;PABP_CP-Rub)	1.3	PlateFormat	Endpoint	Fluor Polarization	Raw	FALSE	1
	Temperature(¡C)	1	2	3	4	5	6	7	8	9	10	11	12
	21.5	27612.3333333333	28062.3333333333	29700.3333333333	27831.3333333333	27753.3333333333	28195.3333333333	28161.3333333333	28812.3333333333	30150.3333333333	30344.3333333333	33005.3333333333	37794.3333333333
		42219	43313	44791	42764	42272	42695	43486	42264	44406	43532	45137	47832
		27878.3333333333	27869.3333333333	29408.3333333333	27363.3333333333	27820.3333333333	27956.3333333333	28578.3333333333	28697.3333333333	29289.3333333333	30076.3333333333	32913.3333333333	36232.3333333333
		43445	42779	44756	41992	42197	41882	43055	42999	42698	42902	44411	46713
		27458.3333333333	28405.3333333333	28087.3333333333	27512.3333333333	27787.3333333333	28292.3333333333	28551.3333333333	28866.3333333333	29543.3333333333	30433.3333333333	33432.3333333333	37435.3333333333
		41995	43824	43069	41724	42060	43359	43315	43466	44268	43563	45369	48735
		51228.3333333333	51486.3333333333	52374.3333333333	54744.3333333333	54771.3333333333	52449.3333333333	54742.3333333333	56269.3333333333	57811.3333333333	62696.3333333333	75538.3333333333	91593.3333333333
		75016	75635	77483	80241	80000	75609	80369	81714	84293	89789	104440	123389
		51421.3333333333	51299.3333333333	52375.3333333333	54854.3333333333	52817.3333333333	55397.3333333333	55219.3333333333	56973.3333333333	58002.3333333333	64380.3333333333	73668.3333333333	90382.3333333333
		76075	75620	76765	80605	78632	80934	80476	82449	84459	91490	102761	123098
		51688.3333333333	51868.3333333333	52369.3333333333	52792.3333333333	52715.3333333333	54291.3333333333	54106.3333333333	57239.3333333333	57893.3333333333	65336.3333333333	72975.3333333333	91160.3333333333
		76355	76356	77583	77377	77004	79463	78729	83385	84277	94000	102137	122948
		-24.6666666666667	-14.6666666666667	39.3333333333333	27405.3333333333	28423.3333333333	28120.3333333333	146.333333333333	65.3333333333333	101.333333333333	53310.3333333333	52294.3333333333	52157.3333333333
		-30	27	3	42721	43938	42588	272	305	317	78014	76477	77059
																	Measured agains GGA3 VHS
		1	2	3	4	5	6	7	8	9	10	11	12				1	2	3	4	5	6	7	8	9	10	11	12	Name	Comments
		133.00922919867762	137.63138752130294	126.24542072272968	135.42801446393619	131.12328312600181	128.25060772791557	137.85926717111437	112.58485256157904	114.581995984282	101.5897160329359	77.856808882856384	39.245803728939585			A	0.476074	0.952148	1.9043	3.80859	7.61719	15.2344	30.4688	60.9375	121.875	243.75	487.5	975	P1 54-69 (SFV)	protein concentration was kept constant at 17 µM
		142.34778830345778	134.93040894000123	130.71955282563042	134.8100384963065	129.06520801762864	122.97865785522664	125.74379033528504	123.05758755351627	109.52138670164644	98.765022638242371	71.182205413436648	48.495350925421192			B	0.476074	0.952148	1.9043	3.80859	7.61719	15.2344	30.4688	60.9375	121.875	243.75	487.5	975	P1 54-69 (SFV)	protein concentration was kept constant at 17 µM
		133.14332934212527	137.42540706873143	134.42198580346053	128.99644895386405	128.0497371772849	134.14637495728218	129.17012838623955	125.48470920554891	123.07300050612876	100.49261083743842	74.015299551410564	53.338684860128645			C	0.476074	0.952148	1.9043	3.80859	7.61719	15.2344	30.4688	60.9375	121.875	243.75	487.5	975	P1 54-69 (SFV)	protein concentration was kept constant at 17 µM
		111.73396100794979	113.31077959648057	116.78377572598403	112.20403478033796	110.47520982082067	103.98473528545998	113.00892627093124	107.61758524889885	109.61292881445985	100.73505132376853	83.290957855220881	70.373345501168572			D	buffer	buffer	buffer	FITC-peptide	FITC-peptide	FITC-peptide	17 um prot + FITC-peptide	17 um prot + FITC-peptide	17 um prot + FITC-peptide
		116.79593558212412	115.00851296171592	112.18049531113742	113.44737909571441	119.88838715392654	110.59515517374818	109.38167507589817	105.89788059377175	108.9553670379138	96.903821413171542	87.688760614745732	75.818326727488881			E
		116.0535656014912	114.34491409382311	117.46689643133071	112.18569707949384	110.52030653960088	111.49608074645629	108.59832204267998	109.17480507135707	108.81889743060097	103.00474333108961	89.35594177715295	70.949535679858755			F
		19.367991845054537	4487.80487804883	-877.60097919216628	142.49817209920039	138.38895344544159	128.32647072499117	227.40912885539612	599.2030201342285	455.59739186334866	111.41273745328009	111.08875351160603	116.1251617504476			G
																H
Plate:	Plate 4	1.3	PlateFormat	Endpoint	Fluor Polarization	Raw	FALSE	1						1
	Temperature(¡C)	1	2	3	4	5	6	7	8	9	10	11	12
	25.5	49329.3333333333	50434.3333333333	52587.3333333333	51463.3333333333	51112.3333333333	52448.3333333333	51378.3333333333	52057.3333333333	52748.3333333333	52619.3333333333	53002.3333333333	51891.3333333333
		74895.6666666667	76962.6666666667	80347.6666666667	78235.6666666667	78647.6666666667	80568.6666666667	77422.6666666667	78410.6666666667	77497.6666666667	76049.6666666667	75365.6666666667	71335.6666666667
		51020.3333333333	53451.3333333333	51451.3333333333	51566.3333333333	52565.3333333333	50442.3333333333	51357.3333333333	53358.3333333333	54905.3333333333	53664.3333333333	53569.3333333333	50898.3333333333
		78372.6666666667	81967.6666666667	78325.6666666667	79088.6666666667	78915.6666666667	76142.6666666667	78049.6666666667	79380.6666666667	81210.6666666667	77840.6666666667	75452.6666666667	68876.6666666667
		50211.3333333333	50855.3333333333	51049.3333333333	51505.3333333333	51816.3333333333	50818.3333333333	51679.3333333333	51938.3333333333	54313.3333333333	52600.3333333333	52729.3333333333	51528.3333333333
		76991.6666666667	77377.6666666667	77017.6666666667	78689.6666666667	78303.6666666667	76899.6666666667	78470.6666666667	77689.6666666667	80326.6666666667	76526.6666666667	75035.6666666667	69658.6666666667
		51150.3333333333	52002.3333333333	52760.3333333333	52796.3333333333	55070.3333333333	59707.3333333333	67249.3333333333	82864.3333333333	111321.333333333	171302.333333333	286611.333333333	488315.333333333
		78375.6666666667	79513.6666666667	80299.6666666667	80262.6666666667	83149.6666666667	89660.6666666667	98424.6666666667	117410.666666667	153910.666666667	231020.666666667	371006.666666667	624160.666666667
		50050.3333333333	53255.3333333333	51675.3333333333	53301.3333333333	55055.3333333333	59179.3333333333	67430.3333333333	82277.3333333333	113237.333333333	181322.333333333	297806.333333333	487263.333333333
		76591.6666666667	81355.6666666667	79028.6666666667	81029.6666666667	83271.6666666667	88092.6666666667	98585.6666666667	117966.666666667	156548.666666667	241435.666666667	386499.666666667	620898.666666667
		50868.3333333333	51189.3333333333	51503.3333333333	55239.3333333333	55106.3333333333	59214.3333333333	68362.3333333333	84017.3333333333	117319.333333333	186961.333333333	298888.333333333	511407.333333333
		78461.6666666667	78408.6666666667	79143.6666666667	84161.6666666667	83061.6666666667	89186.6666666667	99903.6666666667	118794.666666667	161704.666666667	248627.666666667	386955.666666667	651314.666666667
		0.333333333333258	-9.66666666666674	9.33333333333326	13460.3333333333	14306.3333333333	14319.3333333333	52002.3333333333	51279.3333333333	51614.3333333333	-0.666666666666742	64.3333333333333	187.333333333333
		12.6666666666665	4.66666666666652	-17.3333333333335	16787.6666666667	17450.6666666667	17548.6666666667	79182.6666666667	78670.6666666667	78404.6666666667	-34.3333333333335	-22.3333333333335	192.666666666667
																	Measured agains GGA3 VHS
		1	2	3	4	5	6	7	8	9	10	11	12				1	2	3	4	5	6	7	8	9	10	11	12	Name	Comments
		129.55447432007651	132.04667343985116	132.65555599778153	130.18315210574005	136.12394100368394	135.3038923352803	125.85870368568367	125.63788236215135	113.36651105803777	105.25830578734	97.198227600996717	80.446233932485157			A	0.390625	0.78125	1.5625	3.125	6.25	12.5	25	50	100	200	400	800	M 26-41 (RABV)	protein concentration was kept constant at 15 µM
		135.28902760040415	134.45561719145712	130.86282836071553	134.52793658968793	124.01784284023134	126.70251367642536	130.02663717983529	119.53618664421097	116.68227952569792	107.04414089746658	92.497349574923263	72.613738752914642			B	0.390625	0.78125	1.5625	3.125	6.25	12.5	25	50	100	200	400	800	M 26-41 (RABV)	protein concentration was kept constant at 15 µM
		134.40806638665532	130.60443281022026	126.43897602785678	132.6254510226058	127.24906308707392	127.91570468085831	129.59861514622403	122.21667031198864	116.63088672021075	108.52740670809733	97.5824292415342	72.11039798461141			C	0.390625	0.78125	1.5625	3.125	6.25	12.5	25	50	100	200	400	800	M 26-41 (RABV)	protein concentration was kept constant at 15 µM
		134.05851528175768	133.02519236802871	130.7482493571689	130.18648795187215	126.82699897347435	124.14308131186833	111.47506895855224	95.443234861612083	83.280502532241968	70.917450552280073	50.501613057298535	44.192543684235929			D
		133.42732069644703	132.57930136348784	133.11839932102561	130.18213818564041	127.68220916382242	119.82806009167939	110.95486949857236	101.30266772288833	83.245539684374634	64.571533316309825	51.795541492456039	42.65382416515375			E
		137.31007336093288	133.89097377935576	135.46928954201465	131.26840016554692	125.98448519585826	125.61506064200655	110.73435320600858	94.4028729426591	81.751301916236685	63.938103665621995	50.574985337437866	42.385956040449514			F
		940.26040336993844	-2404.9172102357288	4405.4054054052494	31.935962311583307	20.832872253642844	23.177657932619912	130.97578798741256	134.66636711715603	129.8036643471446	955.57243212454443	-1843.7755808828256	-64.376709778720382			G	buffer	buffer	buffer	FITC-peptide	FITC-peptide	FITC-peptide	15 um prot + FITC-peptide	15 um prot + FITC-peptide	15 um prot + FITC-peptide
																H
GGA3 GAE
Plate:	plate1	1.3	PlateFormat	Endpoint	Fluor Polarization	Raw	FALSE	1						1
	Temperature(¡C)	1	2	3	4	5	6	7	8	9	10	11	12
	25.5	31336	31048	31339	29916	28867	26895	26627	24648	24848	25202	24976	24434
		38503.3333333333	38563.3333333333	39520.3333333333	38541.3333333333	39256.3333333333	39014.3333333333	40015.3333333333	38650.3333333333	39403.3333333333	40549.3333333333	40107.3333333333	40330.3333333333
		30790	30421	29533	29519	28680	27362	26341	25875	25979	25119	24396	23238
		38039.3333333333	37757.3333333333	37899.3333333333	37920.3333333333	38822.3333333333	39190.3333333333	39192.3333333333	39681.3333333333	40919.3333333333	40372.3333333333	40001.3333333333	38658.3333333333
		30767	31987	29676	28780	28773	27207	25971	25625	25850	25704	25102	24069
		37970.3333333333	39647.3333333333	37569.3333333333	37077.3333333333	38828.3333333333	38406.3333333333	38652.3333333333	39098.3333333333	40559.3333333333	41425.3333333333	41559.3333333333	39550.3333333333
		33541	32388	32633	32739	33042	33421	34180	36145	42511	47304	59960	78626
		49887.3333333333	48387.3333333333	48465.3333333333	48442.3333333333	49422.3333333333	49089.3333333333	49414.3333333333	50693.3333333333	57086.3333333333	63189.3333333333	76670.3333333333	98173.3333333333
		32353	32613	32188	32616	33603	33351	34786	35907	39245	46705	61017	79659
		48603.3333333333	48764.3333333333	48133.3333333333	48647.3333333333	49970.3333333333	48946.3333333333	50011.3333333333	50535.3333333333	53449.3333333333	61690.3333333333	77856.3333333333	100688.333333333
		33194	33226	33271	34571	33448	34177	35351	36861	41215	47760	60575	79948
		49003.3333333333	49329.3333333333	49800.3333333333	51573.3333333333	49561.3333333333	50393.3333333333	51088.3333333333	52152.3333333333	56756.3333333333	62921.3333333333	77435.3333333333	101961.333333333
		-49	4	45	30037	30508	29408	31983	32034	31138	-68	-25	52
		6.33333333333348	40.3333333333335	-46.6666666666665	36779.3333333333	37440.3333333333	36306.3333333333	47664.3333333333	48022.3333333333	46834.3333333333	-114.666666666667	-28.6666666666665	48.3333333333335
																	Measured agains GGA3 GAE
		1	2	3	4	5	6	7	8	9	10	11	12				1	2	3	4	5	6	7	8	9	10	11	12	Name	Comments
		24.481843318757182	29.872993309965061	37.456583232590731	48.129812033912479	75.063522352259369	107.08037028165086	124.51703522094412	145.39031542562222	150.87402558813258	157.96226132758446	157.01039330391373	170.38413800648638			A	0.0635742	0.127148	0.254297	0.508594	1.01719	2.03437	4.06875	8.1375	16.275	32.55	65.1	130.2	GGA3 GAE domain	FITC - RABEP1 435-446 (Human) labeled peptide kept at 5 nM
		27.206784796317134	29.512831441586577	46.177880144091716	46.690823948491506	72.767114101996157	100.79217600615554	119.60016361167592	134.48033917001516	147.56977155127635	157.43774664071225	167.16129962191073	174.19030984956095			B	0.0635742	0.127148	0.254297	0.508594	1.01719	2.03437	4.06875	8.1375	16.275	32.55	65.1	130.2	GGA3 GAE domain	FITC - RABEP1 435-446 (Human) labeled peptide kept at 5 nM
		26.673030403306132	28.837188301157067	39.402453332113616	48.123484686440271	71.23365865171894	93.597402413120264	119.73427736186061	131.97941987200761	145.68184867580155	158.7665731890753	171.86270037853058	168.20889781724006			C	0.0635742	0.127148	0.254297	0.508594	1.01719	2.03437	4.06875	8.1375	16.275	32.55	65.1	130.2	GGA3 GAE domain	FITC - RABEP1 435-446 (Human) labeled peptide kept at 5 nM
		119.42474035486097	121.61817385831185	118.69826719719869	116.8652243696216	122.19588213064257	113.23900444224455	105.40507086111583	90.378723418747484	68.790247004260422	66.171615565403769	44.387525523837446	32.502767848525679			D
		124.34395116487126	122.03100550868425	122.07683055878341	120.80230958602304	119.33384885614389	112.8339372403312	102.65257933202193	92.1065754423983	75.80746529789964	60.561930891929975	43.327349857898106	38.616369689456384			E
		115.73676080542222	118.53138827123236	122.54684488493805	120.89864890490516	117.56147850879165	115.13824509267813	105.22193839407179	94.72073293259281	81.300775576061881	59.27695049629412	44.249667218633256	43.080061792853478			F
		-1248.3822472057066	792.06161137440836	-16598.885793871425	22.7473	23.8734	26.8544	120.40066235374876	123.30166965853556	124.9357379168669	180.75101256264091	-10.071942446045808	-114.557889594527			G	buffer	buffer	buffer	FITC-peptide	FITC-peptide	FITC-peptide	4 um prot + FITC-peptide	4 um prot + FITC-peptide	4 um prot + FITC-peptide
																H
Plate:	Plate 5	1.3	PlateFormat	Endpoint	Fluor Polarization	Raw	FALSE	1						1
	Temperature(¡C)	1	2	3	4	5	6	7	8	9	10	11	12
	26	32385.3333333333	33421.3333333333	35431.3333333333	35980.3333333333	39306.3333333333	46815.3333333333	61004.3333333333	88256.3333333333	147476.333333333	256614.333333333	445765.333333333	779237.333333333
		48209.3333333333	49906.3333333333	52856.3333333333	53292.3333333333	57234.3333333333	67104.3333333333	85089.3333333333	118650.333333333	193433.333333333	324217.333333333	570145.333333333	982811.333333333
		32620.3333333333	32863.3333333333	34108.3333333333	36061.3333333333	40363.3333333333	49056.3333333333	66447.3333333333	98509.3333333333	166572.333333333	287947.333333333	507113.333333333	901443.333333333
		48751.3333333333	49334.3333333333	51113.3333333333	53030.3333333333	58567.3333333333	69048.3333333333	91255.3333333333	131243.333333333	217431.333333333	368448.333333333	640110.333333333	1132870.33333333
		34212.3333333333	36022.3333333333	35693.3333333333	38122.3333333333	43612.3333333333	51389.3333333333	69558.3333333333	103607.333333333	176453.333333333	303673.333333333	546953.333333333	951763.333333333
		50818.3333333333	54053.3333333333	52823.3333333333	56803.3333333333	62879.3333333333	73083.3333333333	94841.3333333333	138279.333333333	228680.333333333	388738.333333333	691608.333333333	1198386.33333333
		32132.3333333333	31909.3333333333	33167.3333333333	32878.3333333333	33957.3333333333	34935.3333333333	36182.3333333333	36513.3333333333	37771.3333333333	36991.3333333333	36865.3333333333	34746.3333333333
		47736.3333333333	47658.3333333333	48173.3333333333	46987.3333333333	46573.3333333333	46478.3333333333	45954.3333333333	45518.3333333333	46880.3333333333	45996.3333333333	45138.3333333333	42972.3333333333
		32794.3333333333	32990.3333333333	33287.3333333333	34227.3333333333	36028.3333333333	36175.3333333333	37282.3333333333	37254.3333333333	37359.3333333333	36874.3333333333	37715.3333333333	36727.3333333333
		49103.3333333333	48738.3333333333	48628.3333333333	48469.3333333333	49197.3333333333	47277.3333333333	47026.3333333333	46743.3333333333	45962.3333333333	45803.3333333333	46824.3333333333	44913.3333333333
		37503.3333333333	36828.3333333333	37307.3333333333	40184.3333333333	38463.3333333333	40464.3333333333	43037.3333333333	42192.3333333333	43834.3333333333	43286.3333333333	43851.3333333333	42197.3333333333
		55907.3333333333	55123.3333333333	54974.3333333333	58407.3333333333	53285.3333333333	53897.3333333333	55159.3333333333	53768.3333333333	54574.3333333333	52987.3333333333	54014.3333333333	52007.3333333333
		-55.6666666666667	28.3333333333333	27.3333333333333	23735.3333333333	25426.3333333333	26743.3333333333	30565.3333333333	30473.3333333333	30755.3333333333	-143.666666666667	-169.666666666667	-20.6666666666667
		-4.66666666666652	43.3333333333335	-38.6666666666665	28764.3333333333	30931.3333333333	33013.3333333333	45900.3333333333	45929.3333333333	45737.3333333333	-220.666666666667	-275.666666666667	-34.6666666666665
																	Measured agains GGA3 GAE
		1	2	3	4	5	6	7	8	9	10	11	12				1	2	3	4	5	6	7	8	9	10	11	12	Name	Comments
		119.84288688230289	121.37354346669723	120.89442524515874	117.3647421128228	108.94811521349799	101.16974089065144	87.651012250475489	69.354271808964	57.068655716609747	38.399117576617861	44.518003193285288	37.531242934442389			A
		121.78892866411412	123.98819380657092	123.12209484903059	113.824144732798	107.21214151106588	92.154636906759933	79.952995302883409	64.857857040702967	54.670281983964777	44.729709144364392	37.932936659061205	35.73921075592763			B
		118.77036602551499	123.77619293025167	116.95499193666623	120.30991844405452	104.05885520162005	97.274415394212028	76.368932635675648	65.737029019431745	51.087941233293748	44.944770603434925	38.806786468798435	36.689052152423727			C
		118.84876447444044	121.47475715041644	107.69888280458446	99.697911122405785	79.292962688536392	64.153655743869223	41.013695420413406	31.706336734200516	29.5134609904356	30.427745985883977	22.724320379051846	27.732236358564009			D	0.405762	0.811523	1.62305	3.24609	6.49219	12.9844	25.9688	51.9375	103.875	207.75	415.5	831	RABEP1 433-448 (Human)	protein concentration was kept constant at 4 µM
		122.71214818215098	116.097880902513	110.55903098747834	95.1626675218608	77.11161535543782	55.268489240364012	37.574503110042784	34.935589226736056	25.112570425516889	29.909768406714008	29.65756535862316	22.101251744054121			E	0.405762	0.811523	1.62305	3.24609	6.49219	12.9844	25.9688	51.9375	103.875	207.75	415.5	831	RABEP1 433-448 (Human)	protein concentration was kept constant at 4 µM
		120.54201197426366	122.53211531663744	114.82766147250158	108.05671412447275	84.275609326794267	64.737497777983137	45.545598419708369	42.69523644934948	31.061285652303916	22.602242292247055	25.714614687791752	26.006113608104673			F	0.405762	0.811523	1.62305	3.24609	6.49219	12.9844	25.9688	51.9375	103.875	207.75	415.5	831	RABEP1 433-448 (Human)	protein concentration was kept constant at 4 µM
		-866.2782367830406	133.144475920683	10565.304087736846	17.582	19.4878	26.8049	124.15715357965132	125.95168772630299	119.35224215116776	135.24312551981902	162.71713074592407	178.20324005890626			G	buffer	buffer	buffer	FITC-peptide	FITC-peptide	FITC-peptide	4 um prot + FITC-peptide	4 um prot + FITC-peptide	4 um prot + FITC-peptide
																H
Plate:	Plate 6	1.3	PlateFormat	Endpoint	Fluor Polarization	Raw	FALSE	1						1
	Temperature(¡C)	1	2	3	4	5	6	7	8	9	10	11	12
	26	31659.3333333333	32532.3333333333	33946.3333333333	31913.3333333333	33220.3333333333	25316.3333333333	33632.3333333333	34287.3333333333	34993.3333333333	36035.3333333333	37241.3333333333	35582.3333333333
		46667	47637	49999	46860	48439	35947	47019	47269	46444	46712	47531	44489
		30447.3333333333	32530.3333333333	31235.3333333333	30819.3333333333	32099.3333333333	27664.3333333333	32738.3333333333	33315.3333333333	35293.3333333333	35862.3333333333	35999.3333333333	34809.3333333333
		44833	47726	46057	45415	46863	39608	45860	45900	46923	46323	45932	44077
		31907.3333333333	32098.3333333333	32471.3333333333	32252.3333333333	32206.3333333333	30729.3333333333	33351.3333333333	33408.3333333333	36693.3333333333	35805.3333333333	36924.3333333333	35604.3333333333
		47182	47157	47571	47325	47208	44271	47513	46394	49370	46944	46714	44589
		30603.3333333333	31282.3333333333	31606.3333333333	31737.3333333333	32017.3333333333	33359.3333333333	30039.3333333333	33814.3333333333	35267.3333333333	35803.3333333333	37230.3333333333	37453.3333333333
		45211	46711	46208	46425	46617	47024	40915	45379	45605	45676	46950	46767
		32425.3333333333	33499.3333333333	32617.3333333333	32931.3333333333	31903.3333333333	33788.3333333333	34819.3333333333	35337.3333333333	36483.3333333333	38230.3333333333	39602.3333333333	39117.3333333333
		47932	49961	47872	47901	46239	47887	48501	47166	47214	48111	50213	48416
		32466.3333333333	32173.3333333333	32456.3333333333	34777.3333333333	33113.3333333333	34781.3333333333	35431.3333333333	36382.3333333333	35830.3333333333	38741.3333333333	37218.3333333333	39452.3333333333
		48266	47563	48170	50970	48273	49217	48923	48207	45939	49181	47051	48981
		-24.6666666666667	28.3333333333333	-3.66666666666674	24477.3333333333	25639.3333333333	27878.3333333333	32155.3333333333	31070.3333333333	31087.3333333333	28.3333333333333	28.3333333333333	33.3333333333333
		-9	10	-1	29832	31417	34149	47475	46330	46163	69	13	-2
																	Measured agains GGA3 GAE
		1	2	3	4	5	6	7	8	9	10	11	12				1	2	3	4	5	6	7	8	9	10	11	12	Name	Comments
		114.989388164297	111.71749115488336	114.60348135526458	113.08264032893659	109.62732680928939	96.494873725561533	88.795575903945874	81.8539253452359	62.959597739688917	51.20388183903065	43.452184419981869	33.1822927292545			A	0.551758	1.10352	2.20703	4.41406	8.82812	17.6562	35.3125	70.625	141.25	282.5	565	1130	CLINT1 366-381 (Human)	protein concentration was kept constant at 4 µM
		114.46724299552133	112.66937253173551	115.15000664630087	114.83937991217286	110.24479970319561	100.60024783512455	89.779044090782449	81.540367964067386	63.818210260700447	49.433332506437047	43.301841814343952	39.503834256718342			B	0.551758	1.10352	2.20703	4.41406	8.82812	17.6562	35.3125	70.625	141.25	282.5	565	1130	CLINT1 366-381 (Human)	protein concentration was kept constant at 4 µM
		116.55428630523056	113.34810100806209	111.95961406439228	112.74093662808112	112.22353883717655	103.68028049349623	98.134075761613445	85.47146028245794	69.758573019635747	56.865981720973359	39.064801640918951	33.9949402911924			C	0.551758	1.10352	2.20703	4.41406	8.82812	17.6562	35.3125	70.625	141.25	282.5	565	1130	CLINT1 366-381 (Human)	protein concentration was kept constant at 4 µM
		116.08812482333941	121.3600839165574	110.93734015760322	111.20844906177395	108.90837572290637	92.889824834099187	75.84673463490239	68.473143425195914	49.9865427664895	43.237150534625911	37.460270740670424	32.527702528166152			D	0.43457	0.869141	1.73828	3.47656	6.95312	13.9062	27.8125	55.625	111.25	222.5	445	890	SYNRG 664-679 (Human)	protein concentration was kept constant at 4 µM
		116.3899138275181	120.76443757303272	112.85873491357168	108.42610712448564	106.64756796731689	95.56980233781195	86.983561785673189	65.769690166203674	50.3729164233394	36.422793546221079	40.169458152977768	28.123038399172351			E	0.43457	0.869141	1.73828	3.47656	6.95312	13.9062	27.8125	55.625	111.25	222.5	445	890	SYNRG 664-679 (Human)	protein concentration was kept constant at 4 µM
		119.19070264311597	116.42634656326219	118.36112384497062	112.15992061050309	109.52518858687408	94.791792253597833	82.634801564899959	62.128467376184418	45.726014047952638	40.775652016393039	38.694121016883145	29.659062207438392			F	0.43457	0.869141	1.73828	3.47656	6.95312	13.9062	27.8125	55.625	111.25	222.5	445	890	SYNRG 664-679 (Human)	protein concentration was kept constant at 4 µM
		-524.56418383518348	-536.50057937427471	-621.92816635161319	20.4124	23.1048	22.9359	115.78892446408644	120.67529818054153	118.62602104944834	350.95447870778389	-436.619718309858	-1108.1081081081084			G	buffer	buffer	buffer	FITC-peptide	FITC-peptide	FITC-peptide	4 um prot + FITC-peptide	4 um prot + FITC-peptide	4 um prot + FITC-peptide
																H
Plate:	GGAear(W_NiV;NP_ZEBOV)	1.3	PlateFormat	Endpoint	Fluor Polarization	Raw	FALSE	1						1
	Temperature(¡C)	1	2	3	4	5	6	7	8	9	10	11	12
	24.5	36302	36422	38429	36960	36972	37894	37268	38828	41242	40944	44364	46871
		54092.6666666667	54445.6666666667	57214.6666666667	54019.6666666667	54195.6666666667	55497.6666666667	53571.6666666667	53876.6666666667	55692.6666666667	52142.6666666667	55463.6666666667	57073.6666666667
		35180	35453	36694	35942	35657	35870	36423	37791	39045	40472	43652	46491
		52098.6666666667	52851.6666666667	54259.6666666667	53218.6666666667	51501.6666666667	51635.6666666667	51318.6666666667	52593.6666666667	51027.6666666667	50920.6666666667	52469.6666666667	55913.6666666667
		33063	33185	33820	34375	34178	35268	35166	37932	38308	40572	44249	47419
		49454.6666666667	49047.6666666667	49962.6666666667	51055.6666666667	50907.6666666667	51414.6666666667	49720.6666666667	52123.6666666667	50232.6666666667	51158.6666666667	54574.6666666667	59191.6666666667
		57	5	91	49	168	61	84	47	79	155	45	63
		121.666666666667	22.6666666666665	135.666666666667	181.666666666667	57.6666666666665	28.6666666666665	82.6666666666665	80.6666666666665	22.6666666666665	159.666666666667	-3.33333333333348	73.6666666666665
		36519	35834	36950	38301	38308	38782	39553	40654	40404	40918	39952	37610
		55179.6666666667	54023.6666666667	55125.6666666667	55929.6666666667	52667.6666666667	54722.6666666667	52581.6666666667	53255.6666666667	51341.6666666667	50179.6666666667	48937.6666666667	46634.6666666667
		35727	35234	35360	35843	36859	38260	38646	40804	39788	42005	39536	37082
		53449.6666666667	52511.6666666667	52755.6666666667	52712.6666666667	53424.6666666667	53672.6666666667	51484.6666666667	52693.6666666667	50231.6666666667	51593.6666666667	48198.6666666667	45412.6666666667
		32999	33073	33278	32510	33811	34514	36035	37007	37028	37817	37091	35729
		48496.6666666667	48881.6666666667	48685.6666666667	47499.6666666667	48641.6666666667	48419.6666666667	48845.6666666667	47790.6666666667	47013.6666666667	46550.6666666667	45825.6666666667	44005.6666666667
		7	14	-21	27758	34604	29630	32461	32698	33256	-119	-158	69
		1.66666666666652	0.666666666666515	-2.33333333333348	33570.6666666667	42439.6666666667	35869.6666666667	48874.6666666667	48753.6666666667	49627.6666666667	-254.333333333333	-260.333333333333	18.6666666666665				Measured agains GGA3 GAE
		1	2	3	4	5	6	7	8	9	10	11	12				1	2	3	4	5	6	7	8	9	10	11	12	Name	Comments
		120.32522693803709	121.90396658101695	119.91725176205546	110.79733752449548	112.24320588077551	111.80285444179242	102.57868191920521	85.0699397830827	71.571205277416652	42.361894445498784	33.135900980489069	19.967313223001916			A	0.673828	1.34766	2.69531	5.39062	10.7812	21.5625	43.125	86.25	172.5	345	690	1380	P/V/C 130-145 (NiV)	protein concentration was kept constant at 4 µM
		117.28664676039342	120.54971424763187	116.55000254822998	117.20827247465311	104.94463888019884	103.28416972715077	92.658631508868012	86.543449876167031	55.26831935717307	36.311398407808028	13.49036943024238	13.772299238971254			B	0.673828	1.34766	2.69531	5.39062	10.7812	21.5625	43.125	86.25	172.5	345	690	1380	P/V/C 130-145 (NiV)	protein concentration was kept constant at 4 µM
		122.2050720017421	116.31657937955563	116.08429307637269	118.72896110903656	120.1308690840492	109.53065279482404	94.386808604394574	80.237276258226288	56.939866687744924	37.407532932193767	26.360528412306039	32.365704017744086			C	0.673828	1.34766	2.69531	5.39062	10.7812	21.5625	43.125	86.25	172.5	345	690	1380	P/V/C 130-145 (NiV)	protein concentration was kept constant at 4 µM
		291.875342877873	589.71361776738513	120.57928717941603	520.24435487245273	-546.33660250695016	-426.87681183566235	-86.28693537690755	189.27685087352788	-606.12818210779551	-63.584380040076688	-1135.1808043257922	-0.29403116730472062			D
		127.18651178437584	126.08604934112178	120.92831737392461	110.35630314595217	80.495081652420325	93.386115592107757	63.774439222212294	56.441567937636151	41.261609534569388	23.513707689097522	22.928429360017063	29.027074995099579			E	0.612793	1.22559	2.45117	4.90234	9.80469	19.6094	39.2188	78.4375	156.875	313.75	627.5	1255	NP 460-485 (ZEBOV)	protein concentration was kept constant at 4 µM
		122.29968794134837	120.42281834755219	120.94811045801306	113.85602936436045	106.67704842435376	90.4992912546993	64.827457262710766	49.315665716482627	38.019929541801268	24.298475391401347	20.555084396452742	22.823856620573132			F	0.612793	1.22559	2.45117	4.90234	9.80469	19.6094	39.2188	78.4375	156.875	313.75	627.5	1255	NP 460-485 (ZEBOV)	protein concentration was kept constant at 4 µM
		113.51564533872322	116.31190551652351	111.27942875746808	110.63091683030726	102.97892745248228	90.5201793041929	73.453084088940784	49.319717373405787	40.857346287182523	25.3839655519976	27.226389743860697	25.670349501500965			G	0.612793	1.22559	2.45117	4.90234	9.80469	19.6094	39.2188	78.4375	156.875	313.75	627.5	1255	NP 460-485 (ZEBOV)	protein concentration was kept constant at 4 µM
		-661.81941156580172	-921.78333985140546	-826.53946227232279	16.560902760022618	23.550858625388987	17.048792048402166	125.4437569606725	120.64092928739726	121.05813466853628	292.46457579889756	169.52934305694936	-624.40054998491132			H	buffer	buffer	buffer	FITC-peptide	FITC-peptide	FITC-peptide	4 um prot + FITC-peptide	4 um prot + FITC-peptide	4 um prot + FITC-peptide
CLTC NTD
Plate:	Plate 1	1.3	PlateFormat	Endpoint	Fluor Polarization	Raw	FALSE	1						1
	Temperature(¡C)	1	2	3	4	5	6	7	8	9	10	11	12
	25.5	33974.6666666667	36777.6666666667	35661.6666666667	34289.6666666667	35764.6666666667	35384.6666666667	33935.6666666667	34638.6666666667	36011.6666666667	31532.6666666667	30725.6666666667	28055.6666666667
		41376	45407	43502	42144	44463	45013	43381	46808	49837	45533	46426	43410
		15487.6666666667	15609.6666666667	15894.6666666667	15210.6666666667	26469.6666666667	29577.6666666667	16904.6666666667	16236.6666666667	16125.6666666667	16496.6666666667	16514.6666666667	15815.6666666667
		18693	18981	19565	18982	33154	37325	22031	21785	22864	24090	24931	25419
		15977.6666666667	16041.6666666667	15844.6666666667	15376.6666666667	28047.6666666667	26386.6666666667	17713.6666666667	15796.6666666667	16385.6666666667	16204.6666666667	15908.6666666667	14927.6666666667
		19209	19476	19466	19184	35250	32719	23171	21327	22805	23414	24557	24461
		15873.6666666667	16214.6666666667	15763.6666666667	15312.6666666667	27929.6666666667	28727.6666666667	20435.6666666667	15782.6666666667	16166.6666666667	16127.6666666667	20845.6666666667	14548.6666666667
		19508	19553	19411	18802	35251	36567	26360	21104	22460	23469	33745	23402
		14727.6666666667	15123.6666666667	15186.6666666667	15560.6666666667	29519.6666666667	29201.6666666667	26976.6666666667	15092.6666666667	14415.6666666667	14908.6666666667	14207.6666666667	11919.6666666667
		18288	18845	18641	19402	37457	37621	34949	20642	20639	21919	21790	19346
		13993.6666666667	15068.6666666667	15342.6666666667	15232.6666666667	30053.6666666667	29972.6666666667	27980.6666666667	15037.6666666667	14235.6666666667	15390.6666666667	12470.6666666667	12360.6666666667
		17110	18680	18886	18724	38157	38314	37021	20542	20599	22757	18965	19981
		-28.3333333333333	35.6666666666667	-7.33333333333326	31185.6666666667	26905.6666666667	17227.6666666667	29931.6666666667	26539.6666666667	21124.6666666667	-87.3333333333333	-111.333333333333	105.666666666667
		-34	-2	36	37923	32294	21385	36228	32127	25594	-193	-206	48
																	Measured agains CLTC NTD
		1	2	3	4	5	6	7	8	9	10	11	12				1	2	3	4	5	6	7	8	9	10	11	12	Name	Comments
		20.038369772784172	26.879399960672565	20.860381467425267	24.617291073218826	30.337284083475367	41.810115276556608	44.246707587452192	71.915529172416569	83.758786090997575	104.81834542455057	127.18623592610528	138.84504427289627			A
		15.549429191463917	19.269789130205456	25.371995421594857	32.2340673132767	34.066912431961406	37.801989604741294	53.87632368368309	68.3661133983459	95.7793277568275	110.36595062121037	126.74439520251207	157.42590554951096			B	0.115234	0.230469	0.460938	0.921875	1.84375	3.6875	7.375	14.75	29.5	59	118	236	CLTC NTD domain	FITC - ARRB2 370-379 (Human) labeled peptide kept at 5 nM
		13.590791409727048	18.49273429686437	24.411473871613385	32.09978829687941	35.762909903171646	29.03851778699639	55.722857600432256	71.463559839333257	86.567326317775581	105.12570840332606	137.68451990195078	166.85513198495366			C	0.115234	0.230469	0.460938	0.921875	1.84375	3.6875	7.375	14.75	29.5	59	118	236	CLTC NTD domain	FITC - ARRB2 370-379 (Human) labeled peptide kept at 5 nM
		24.574719821513529	15.103249493304983	25.558658959610923	24.134875109687894	37.8822150457443	42.115968210717881	48.742453957878837	66.6742145256525	85.67975830815719	108.63975160120718	160.92993429195056	157.82875197222242			D	0.115234	0.230469	0.460938	0.921875	1.84375	3.6875	7.375	14.75	29.5	59	118	236	CLTC NTD domain	FITC - ARRB2 370-379 (Human) labeled peptide kept at 5 nM
		29.747993841107011	31.481109992996693	23.966338363170014	31.802293023980564	40.544337725628452	48.129221258181374	50.91284691264844	77.899406847235667	100.5902361077746	113.70977289344535	134.51263987137685	162.20078030734709			E	0.175781	0.351562	0.703125	1.40625	2.8125	5.625	11.25	22.5	45	90	180	360	CLTC NTD domain	FITC - ARRB2 370-379 (Human) labeled peptide kept at 5 nM
		22.023684547700814	28.908019038103294	25.38431551823556	24.675055313518126	40.837678340322562	44.233996284103434	61.406529222725624	77.300309129912975	105.84615698462989	116.52219306801483	130.36004634684804	160.23642553576963			F	0.175781	0.351562	0.703125	1.40625	2.8125	5.625	11.25	22.5	45	90	180	360	CLTC NTD domain	FITC - ARRB2 370-379 (Human) labeled peptide kept at 5 nM
		12.65822784810268	-1100.6795872136922	1625.8205689277816	19.295330762987888	12.769698071130637	29.576058757811818	16.954148218793314	17.024644969697722	17.454630165935654	307.67667186123765	225.24237197406805	-440.65722775738539			G	buffer	buffer	buffer	FITC-peptide	FITC-peptide	FITC-peptide
																H
Plate:	Plate 2	1.3	PlateFormat	Endpoint	Fluor Polarization	Raw	FALSE	1						1
	Temperature(¡C)	1	2	3	4	5	6	7	8	9	10	11	12
	26	28379.3333333333	30511.3333333333	29405.3333333333	29359.3333333333	29299.3333333333	29449.3333333333	29777.3333333333	30684.3333333333	32166.3333333333	32703.3333333333	33658.3333333333	39008.3333333333
		40390	42115	40633	40522	40723	40459	40808	40666	42527	41751	43066	49622
		29491.3333333333	29684.3333333333	29669.3333333333	29528.3333333333	29465.3333333333	29603.3333333333	30170.3333333333	31662.3333333333	31421.3333333333	31520.3333333333	33764.3333333333	37097.3333333333
		41383	41689	41613	40967	40933	40611	41305	42603	41254	40723	43050	46505
		28717.3333333333	28949.3333333333	30293.3333333333	29483.3333333333	29445.3333333333	29524.3333333333	29761.3333333333	30609.3333333333	31180.3333333333	32191.3333333333	33577.3333333333	36642.3333333333
		40402	40242	42365	40682	40581	41141	40752	41061	41059	41808	43261	46519
		28898.3333333333	29148.3333333333	29267.3333333333	29489.3333333333	29505.3333333333	29231.3333333333	29099.3333333333	30333.3333333333	29998.3333333333	29853.3333333333	30227.3333333333	28108.3333333333
		40563	40824	40987	41078	40595	40423	40039	40878	39373	38889	38665	35198
		28781.3333333333	29069.3333333333	28999.3333333333	30176.3333333333	30079.3333333333	30118.3333333333	29461.3333333333	30706.3333333333	30329.3333333333	33819.3333333333	29811.3333333333	27865.3333333333
		40252	40627	40424	42310	41302	41590	40257	41680	40026	43659	38743	35223
		28802.3333333333	29489.3333333333	29571.3333333333	30359.3333333333	29288.3333333333	29557.3333333333	29932.3333333333	29827.3333333333	29754.3333333333	31222.3333333333	30256.3333333333	28648.3333333333
		39900	40817	40664	42041	40412	41256	41036	40148	39437	40643	38445	36340
		14.3333333333333	-33.6666666666667	19.3333333333333	11912.3333333333	12119.3333333333	10629.3333333333	28621.3333333333	28801.3333333333	28439.3333333333	130.333333333333	62.3333333333333	149.333333333333
		24	-58	34	14806	14831	12836	39900	40467	40002	174	135	143
																	Measured agains CLTC NTD
		1	2	3	4	5	6	7	8	9	10	11	12				1	2	3	4	5	6	7	8	9	10	11	12	Name	Comments
		97.646514340470432	82.463323089149668	83.008916639258089	82.42794876938666	85.900045358052708	80.134852002383582	78.899125258369537	62.237655105021574	61.031583572236229	43.593675598864778	44.704883484694577	41.803242119738506			A	0.510254	1.02051	2.04102	4.08203	8.16406	16.3281	32.6562	65.3125	130.625	261.25	522.5	1045	ARRB2 367-382 (Human)	protein concentration was kept constant at 30 µM
		90.6355772846936	91.054174926429312	90.39998364910997	85.000824337897839	85.648843138024631	79.40659349421712	78.399134043276248	69.78298117728869	57.56491921756502	49.537645974403517	42.9502919715721	34.491809930231611			B	0.510254	1.02051	2.04102	4.08203	8.16406	16.3281	32.6562	65.3125	130.625	261.25	522.5	1045	ARRB2 367-382 (Human)	protein concentration was kept constant at 30 µM
		91.9270585589871	85.967429072904167	88.959775447832016	82.2919091483489	81.697898657693528	87.171516164412665	78.483834651533243	68.268666408581765	59.040631808180564	52.146004887767916	48.160987603590073	40.803762993686256			C	0.510254	1.02051	2.04102	4.08203	8.16406	16.3281	32.6562	65.3125	130.625	261.25	522.5	1045	ARRB2 367-382 (Human)	protein concentration was kept constant at 30 µM
		90.78368059827325	89.692643093228142	89.648274925169275	86.999666051517025	80.858147319407934	83.382937797476075	80.890358427767453	70.553111250785676	57.40418592191201	53.6540165326875	44.562695239209376	33.946662064559241			D	0.3125	0.625	1.25	2.5	5	10	20	40	80	160	320	640	mu-NS 705-720 (MRV1)	protein concentration was kept constant at 30 µM
		88.978515859609146	88.639424465675248	87.350352815923856	90.234771531911292	79.863969874038531	82.671848774770325	77.4453488950947	74.13807699647495	60.132441069762784	49.146905798820129	52.480594863564434	38.63683007437924			E	0.3125	0.625	1.25	2.5	5	10	20	40	80	160	320	640	mu-NS 705-720 (MRV1)	protein concentration was kept constant at 30 µM
		84.25783977522444	83.835903362103267	80.591838215227114	84.069889385728132	82.280442987251519	88.002227904504	79.087834715172946	69.957378130047786	62.282246213681773	53.294067507693441	41.2362883237315	40.388041263381574			F	0.3125	0.625	1.25	2.5	5	10	20	40	80	160	320	640	mu-NS 705-720 (MRV1)	protein concentration was kept constant at 30 µM
		177.3362766740276	191.08738063456102	200.98904980572434	30.218035912902522	22.453156809471878	15.814931118314435	87.38664198653278	91.27594096155903	91.816940931016774	65.882569144537683	298.51392295484118	-99.836333878886819			G	buffer	buffer	buffer	FITC-peptide	FITC-peptide	FITC-peptide	30 um prot + FITC-peptide	30 um prot + FITC-peptide	30 um prot + FITC-peptide
																H
Plate:	CLTCdis(AP1B1;gB)	1.3	PlateFormat	Endpoint	Fluor Polarization	Raw	FALSE	1
	Temperature(¡C)	1	2	3	4	5	6	7	8	9	10	11	12
	27	44513.3333333333	44617.3333333333	44052.3333333333	45591.3333333333	45503.3333333333	44176.3333333333	43697.3333333333	43669.3333333333	43900.3333333333	44799.3333333333	43373.3333333333	41010.3333333333
		63272.6666666667	62981.6666666667	63249.6666666667	64058.6666666667	63369.6666666667	62468.6666666667	61081.6666666667	61160.6666666667	60586.6666666667	61196.6666666667	58306.6666666667	54816.6666666667
		44507.3333333333	44953.3333333333	44266.3333333333	44423.3333333333	42925.3333333333	44131.3333333333	44195.3333333333	44643.3333333333	43318.3333333333	43882.3333333333	43655.3333333333	42812.3333333333
		62339.6666666667	63339.6666666667	62550.6666666667	61512.6666666667	60999.6666666667	62141.6666666667	61871.6666666667	61941.6666666667	59916.6666666667	60208.6666666667	58555.6666666667	56308.6666666667
		44171.3333333333	44466.3333333333	44226.3333333333	44443.3333333333	42491.3333333333	44002.3333333333	44367.3333333333	44374.3333333333	45777.3333333333	44806.3333333333	44145.3333333333	42137.3333333333
		62251.6666666667	62598.6666666667	62595.6666666667	62455.6666666667	60496.6666666667	62631.6666666667	62109.6666666667	62154.6666666667	63266.6666666667	60687.6666666667	58960.6666666667	55857.6666666667
		45381.3333333333	45365.3333333333	44195.3333333333	43972.3333333333	42721.3333333333	44470.3333333333	47302.3333333333	49385.3333333333	51000.3333333333	59596.3333333333	73873.3333333333	104305.333333333
		64045.6666666667	64586.6666666667	61928.6666666667	61761.6666666667	59892.6666666667	61730.6666666667	65285.6666666667	68301.6666666667	69647.6666666667	79554.6666666667	97563.6666666667	136278.666666667
		43769.3333333333	44527.3333333333	44085.3333333333	46107.3333333333	43458.3333333333	44963.3333333333	45505.3333333333	46238.3333333333	52645.3333333333	58659.3333333333	73974.3333333333	104669.333333333
		62076.6666666667	62807.6666666667	62794.6666666667	65104.6666666667	60193.6666666667	63215.6666666667	63949.6666666667	64908.6666666667	71846.6666666667	78632.6666666667	98203.6666666667	137399.666666667
		43333.3333333333	44548.3333333333	44636.3333333333	43969.3333333333	42053.3333333333	44849.3333333333	44432.3333333333	46989.3333333333	49524.3333333333	57625.3333333333	72197.3333333333	101006.333333333
		61087.6666666667	61992.6666666667	62695.6666666667	61659.6666666667	59089.6666666667	63018.6666666667	62012.6666666667	64952.6666666667	67533.6666666667	77308.6666666667	94902.6666666667	133189.666666667
		42.3333333333333	-47.6666666666667	5.33333333333326	53562.3333333333	56071.3333333333	61012.3333333333	42202.3333333333	41540.3333333333	41212.3333333333	-128.666666666667	-145.666666666667	102.333333333333
		32.6666666666665	-29.3333333333335	-3.33333333333348	65563.6666666667	68059.6666666667	74519.6666666667	59334.6666666667	59128.6666666667	58035.6666666667	-274.333333333333	-238.333333333333	17.6666666666665
																	Measured agains CLTC NTD
		1	2	3	4	5	6	7	8	9	10	11	12				1	2	3	4	5	6	7	8	9	10	11	12	Name	Comments
		84.469785697554158	81.0218573013387	89.455223584949479	78.716873867542617	74.301892230186951	81.893356671616047	76.1538357635791	77.114903918969475	69.801990104802428	64.698452391584425	56.714109658555429	53.872122919491694			A	0.998535	1.99707	3.99414	7.98828	15.9766	31.9531	63.9062	127.812	255.625	511.25	1022.5	2045	AP1B1 626-641 (Human)	protein concentration was kept constant at 30 µM
		77.157537580051411	80.110615004646831	81.5340617640719	71.456358030784216	84.341490035558266	79.792573251263107	76.9086169514693	72.456073018776991	70.909394213812476	66.891433728762649	55.608002014264471	45.818237649605081			B	0.998535	1.99707	3.99414	7.98828	15.9766	31.9531	63.9062	127.812	255.625	511.25	1022.5	2045	AP1B1 626-641 (Human)	protein concentration was kept constant at 30 µM
		80.221116933191183	79.675791405413676	82.34020688077122	78.796532733768416	85.275675210220214	85.146723942069244	76.886266028688169	77.16783608637023	70.5068043172219	60.460884572662735	53.479815083268484	49.734485888631234			C	0.998535	1.99707	3.99414	7.98828	15.9766	31.9531	63.9062	127.812	255.625	511.25	1022.5	2045	AP1B1 626-641 (Human)	protein concentration was kept constant at 30 µM
		80.909724570180614	85.261591955980109	77.3662961901967	78.538261521007541	77.61066203503232	72.690054482497331	69.8318209104907	70.860602855245048	64.557825590086438	53.21408933767686	47.879205563561285	42.503256260843564			D
		83.363680469668893	80.650628266576064	85.501447458189631	81.172343014289439	71.598755010666665	79.026499580387735	78.8088448728337	78.2648179321343	64.228989451522636	55.302998445886573	50.45901490875864	44.8529965326107			E
		80.359485119214284	73.92479327389475	78.549150777371722	77.75077592299435	78.734623213584811	78.737030460444259	75.38156686929031	70.590704456573164	63.833362300683248	55.703391072636528	45.532064285745854	47.099824709856676			F
		-217.2523961661355	-322.03389830508308	-3173.913043478532	9.926693527393283	5.7192001296437338	8.8325134689851339	79.03315951995009	85.157978192353582	79.829094921285986	279.73876535531025	153.78408907535911	-748.457522543903			G	buffer	buffer	buffer	FITC-peptide	FITC-peptide	FITC-peptide	30 um prot + FITC-peptide	30 um prot + FITC-peptide	30 um prot + FITC-peptide
																H
Plate:	CLTC (NS3_EEEV joh;NS3_EEEV_fil)	1.3	PlateFormat	Endpoint	Fluor Polarization	Raw	FALSE	1
	Temperature(¡C)	1	2	3	4	5	6	7	8	9	10	11	12
	24.5	49959.3333333333	49598.3333333333	49704.3333333333	48357.3333333333	48955.3333333333	48533.3333333333	49755.3333333333	50813.3333333333	55131.3333333333	56922.3333333333	64377.3333333333	71464.3333333333
		71013.6666666667	70768.6666666667	70709.6666666667	70082.6666666667	71081.6666666667	69741.6666666667	70113.6666666667	70810.6666666667	74543.6666666667	75032.6666666667	81164.6666666667	90160.6666666667
		49352.3333333333	48449.3333333333	49026.3333333333	47252.3333333333	48227.3333333333	48173.3333333333	48836.3333333333	50396.3333333333	52233.3333333333	55318.3333333333	61130.3333333333	66850.3333333333
		71023.6666666667	69679.6666666667	70621.6666666667	70018.6666666667	70071.6666666667	70135.6666666667	69981.6666666667	70696.6666666667	71452.6666666667	73389.6666666667	79978.6666666667	84055.6666666667
		48983.3333333333	48569.3333333333	46573.3333333333	47978.3333333333	48838.3333333333	49917.3333333333	49710.3333333333	52689.3333333333	53098.3333333333	57066.3333333333	63451.3333333333	71113.3333333333
		70739.6666666667	70134.6666666667	67283.6666666667	69198.6666666667	69745.6666666667	70376.6666666667	69326.6666666667	71975.6666666667	69681.6666666667	72881.6666666667	80444.6666666667	89469.6666666667
		40320.3333333333	39367.3333333333	37796.3333333333	41265.3333333333	42164.3333333333	40086.3333333333	41107.3333333333	41848.3333333333	43732.3333333333	45953.3333333333	50189.3333333333	55292.3333333333
		55352.6666666667	54142.6666666667	52431.6666666667	56774.6666666667	58285.6666666667	55593.6666666667	56963.6666666667	55297.6666666667	55700.6666666667	58545.6666666667	63131.6666666667	69005.6666666667
		40921.3333333333	39764.3333333333	37742.3333333333	41169.3333333333	40021.3333333333	41381.3333333333	42868.3333333333	42440.3333333333	42078.3333333333	46522.3333333333	49745.3333333333	55759.3333333333
		56043.6666666667	54501.6666666667	51522.6666666667	56464.6666666667	54591.6666666667	55399.6666666667	57009.6666666667	56664.6666666667	53941.6666666667	58882.6666666667	62711.6666666667	69972.6666666667
		40061.3333333333	40160.3333333333	36454.3333333333	38880.3333333333	39407.3333333333	39768.3333333333	41241.3333333333	42492.3333333333	38452.3333333333	47746.3333333333	49479.3333333333	58157.3333333333
		55929.6666666667	54271.6666666667	50100.6666666667	53632.6666666667	53678.6666666667	54135.6666666667	54307.6666666667	55300.6666666667	48799.6666666667	60604.6666666667	61896.6666666667	72621.6666666667
		26.3333333333333	13.3333333333333	-39.6666666666667	26860.3333333333	39002.3333333333	36697.3333333333	48309.3333333333	46771.3333333333	38913.3333333333	33056.3333333333	-94.6666666666667	58.3333333333333
		11.6666666666665	-6.33333333333348	-5.33333333333348	32475.6666666667	47233.6666666667	44701.6666666667	68259.6666666667	66348.6666666667	52349.6666666667	44874.6666666667	-269.333333333333	-8.33333333333348
																	Measured agains CLTC NTD
		1	2	3	4	5	6	7	8	9	10	11	12				1	2	3	4	5	6	7	8	9	10	11	12	Name	Comments
		97.023452164796055	98.903288762064548	97.4331258074906	106.62014098343124	107.54121591192569	102.4113684443473	92.730983784134281	87.201512435936991	72.205679227010492	59.545503659147712	37.33996133928283	37.677667849729993			A
		103.14405452437478	102.82836945644613	103.61462765879179	117.58163200511277	107.87304765142673	108.87773606742006	101.03161436239877	90.4899165674181	77.996565224278811	62.754933280654775	55.815921493404652	35.994063166152245			B
		104.87426151989914	104.82407218858863	105.05376879772827	104.23418939284434	99.339291500764986	92.975552301310728	87.5815604463143	77.301134821522709	57.331043954133406	43.781513321121658	40.124756011326276	36.294575774376511			C
		79.76279654779951	80.665561925400752	84.9422643037165	80.854962087833741	83.196137595526608	84.81081115009448	84.410339385008555	60.762550368764764	42.424842052848646	42.562739439152892	36.19229654396127	32.264106070737888			D	0.46875	0.9375	1.875	3.75	7.5	15	30	60	120	240	480	960	Nsp3 1765-1780 (EEEV)	protein concentration was kept constant at 20 µM
		78.575624040783538	78.9638476007201	76.965348712368041	79.292035804201035	76.582183039809237	67.268227696046807	63.9544368786195	65.92819898772747	45.651500008319296	39.285036752953211	37.29624036006723	35.0137461607562			E	0.46875	0.9375	1.875	3.75	7.5	15	30	60	120	240	480	960	Nsp3 1765-1780 (EEEV)	protein concentration was kept constant at 20 µM
		88.110709747607871	71.9349213736081	80.311773973033723	82.147482124587924	75.883829720452283	75.564949418671944	59.041586312640035	53.178559637929311	40.627801393263653	40.710424216256705	33.441278201401431	32.542298143940492			F	0.46875	0.9375	1.875	3.75	7.5	15	30	60	120	240	480	960	Nsp3 1765-1780 (EEEV)	protein concentration was kept constant at 20 µM
		-450.67880404928593	-2366.9064748202118	-793.85428074469655	16.416895449232253	17.239138419605538	20.148745986499549	94.066336069456455	96.027905139397717	69.689287509518621	74.1916682561895	417.19577647595321	-1278.1641168289352			G	buffer	buffer	buffer	FITC-peptide	FITC-peptide	FITC-peptide	30 um prot + FITC-peptide	30 um prot + FITC-peptide	30 um prot + FITC-peptide
																H
Plate:	disp(CLTC_RdRp_SSV;PABP_N_BeV)	1.3	PlateFormat	Endpoint	Fluor Polarization	Raw	FALSE	1
	Temperature(¡C)	1	2	3	4	5	6	7	8	9	10	11	12
	22.5	74954.33333	71053.33333	77060.33333	74598.33333	74723.33333	75349.33333	74957.33333	75931.33333	77330.33333	75284.33333	76390.33333	79212.33333
		103057.6667	97093.66667	106736.6667	102568.6667	103659.6667	103182.6667	103505.6667	104313.6667	106203.6667	102919.6667	103844.6667	105777.6667
		75531.33333	75004.33333	79044.33333	74265.33333	74490.33333	74389.33333	73155.33333	73887.33333	73542.33333	73489.33333	73783.33333	77752.33333
		104172.6667	104106.6667	108750.6667	103317.6667	103476.6667	102835.6667	101292.6667	102386.6667	100580.6667	100075.6667	100152.6667	103582.6667
		73025.33333	73977.33333	74506.33333	73638.33333	73383.33333	73979.33333	73429.33333	76384.33333	72908.33333	73813.33333	74509.33333	78225.33333
		100850.6667	101760.6667	102807.6667	101799.6667	100477.6667	101629.6667	101177.6667	105131.6667	100004.6667	100548.6667	100792.6667	104028.6667
		37896.33333	38247.33333	38634.33333	40179.33333	40615.33333	40570.33333	40358.33333	41740.33333	41566.33333	41731.33333	41247.33333	41220.33333
		55915.66667	55850.66667	56145.66667	57278.66667	56385.66667	54020.66667	52920.66667	53595.66667	52925.66667	52781.66667	52125.66667	52125.66667
		38690.33333	38331.33333	38747.33333	40592.33333	40263.33333	40375.33333	41622.33333	42162.33333	42391.33333	43093.33333	42933.33333	41757.33333
		56439.66667	55512.66667	56232.66667	58180.66667	55928.66667	55151.66667	54480.66667	54020.66667	53983.66667	53586.66667	54223.66667	53633.66667
		37163.33333	37420.33333	37759.33333	37935.33333	38836.33333	39653.33333	40279.33333	42201.33333	40983.33333	42895.33333	40999.33333	40530.33333
		55219.66667	54691.66667	55172.66667	54590.66667	53890.66667	53542.66667	52650.66667	54268.66667	52027.66667	54194.66667	51529.66667	51615.66667
		68296.33333	71281.33333	70828.33333	46937.33333	47173.33333	44918.33333	37138.33333	35420.33333	36868.33333	44470.33333	44049.33333	41679.33333
		93167.66667	97520.66667	97211.66667	56606.66667	57083.66667	54102.66667	55103.66667	52583.66667	55145.66667	55139.66667	54792.66667	52223.66667
		49.33333333	-35.66666667	-13.66666667	97.33333333	152.3333333	66.33333333	212.3333333	102.3333333	23.33333333	217.3333333	237.3333333	123.3333333
		42.66666667	-89.33333333	46.66666667	184.6666667	173.6666667	333.6666667	225.6666667	60.66666667	113.6666667	214.6666667	283.6666667	111.6666667				Measured agains CLTC NTD
		1	2	3	4	5	6	7	8	9	10	11	12				1	2	3	4	5	6	7	8	9	10	11	12	Name	Comments
		80.52820705	77.46530191	84.18642772	80.53052417	84.95321216	78.51906442	82.66271774	80.11255583	79.96320998	77.6796605	74.87773048	66.00571555			A	0.458	0.917	1.834	3.668	7.336	14.672	29.344	58.688	117.375	234.75	469.5	939	CLTC_RdRp_SSV	protein concentration was kept constant at 30 µM
		82.06425471	85.22593901	80.84575654	86.36449284	85.62632391	83.21508357	84.01410769	84.40437212	77.88946469	75.74591002	74.14322422	64.82780202			B	0.458	0.917	1.834	3.668	7.336	14.672	29.344	58.688	117.375	234.75	469.5	939	CLTC_RdRp_SSV	protein concentration was kept constant at 30 µM
		82.7258645	80.75435083	82.29945445	83.22572127	78.45587321	80.10100531	81.59360604	81.03798635	79.33798296	75.90308933	72.44160797	63.94722149			C	0.458	0.917	1.834	3.668	7.336	14.672	29.344	58.688	117.375	234.75	469.5	939	CLTC_RdRp_SSV	protein concentration was kept constant at 30 µM
		115.4758231	110.3507109	107.9795783	98.46577503	85.324815	64.57294916	56.9345058	46.46480911	42.27185423	38.93426583	38.51456761	38.84147887			D
		109.8443321	106.2671578	107.3014036	101.1380978	85.60601183	77.27770612	56.04384673	45.38664331	42.34159128	30.4546923	38.21397914	46.61526467			E
		118.930856	110.7900244	110.6605578	103.1202423	85.09238625	71.52768142	55.36165373	47.2106052	40.78057042	38.38898213	35.78378398	42.3600512			F
		76.61998802	78.05394758	79.64488907	15.15365811	16.84116648	14.51583087	118.2259204	118.4985116	122.1969792	29.01351053	30.611632	34.24991086			G	FITC-peptide	FITC-peptide	FITC-peptide	30 um prot + FITC-peptide	30 um prot + FITC-peptide	30 um prot + FITC-peptide
		-149.9535131	363.2086269	2042.486146	237.1041936	-12.96782199	622.5898219	-48.01411808	-327.4081191	612.6743911	-84.47300333	10.66482981	-127.4905587			H	buffer	buffer	buffer
PABP1 PABC
Plate:	Plate 1	1.3	PlateFormat	Endpoint	Fluor Polarization	Raw	FALSE	1
	Temperature(¡C)	1	2	3	4	5	6	7	8	9	10	11	12
	26.5	55131.3333333333	65401.3333333333	68304.3333333333	63235.3333333333	61984.3333333333	61764.3333333333	59498.3333333333	59360.3333333333	51753.3333333333	56820.3333333333	58488.3333333333	57813.3333333333
		70636	84178	88110	84460	84304	87600	86011	87003	77865	85161	89288	87635
		69634.3333333333	69800.3333333333	68668.3333333333	68268.3333333333	65876.3333333333	64289.3333333333	62438.3333333333	61596.3333333333	60548.3333333333	61124.3333333333	61622.3333333333	60974.3333333333
		88531	89005	89368	90140	90220	90503	89660	91154	90814	92301	93127	92693
		67419.3333333333	70208.3333333333	68174.3333333333	67332.3333333333	68333.3333333333	63940.3333333333	62470.3333333333	62650.3333333333	60634.3333333333	60531.3333333333	59596.3333333333	58206.3333333333
		85918	90000	88769	89048	91918	90292	90466	92530	91160	91448	90752	88628
		63891.3333333333	62247.3333333333	63423.3333333333	63741.3333333333	64413.3333333333	65593.3333333333	67244.3333333333	70904.3333333333	81572.3333333333	93460.3333333333	133189.333333333	190274.333333333
		95020	92419	93099	94275	95251	96287	97958	101815	116651	130975	178630	248815
		62578.3333333333	62043.3333333333	62640.3333333333	63668.3333333333	65220.3333333333	66451.3333333333	54226.3333333333	72119.3333333333	79117.3333333333	92294.3333333333	139760.333333333	192187.333333333
		92945	91570	92025	93394	96611	97169	78378	103539	112214	127663	187837	252477
		61864.3333333333	62770.3333333333	63119.3333333333	65231.3333333333	64250.3333333333	65894.3333333333	67146.3333333333	71328.3333333333	79130.3333333333	94092.3333333333	135114.333333333	194831.333333333
		92322	92827	93452	96224	94955	97070	98850	103232	112784	131061	181273	254497
		15.3333333333333	-24.6666666666667	9.33333333333326	69603.3333333333	70621.3333333333	69794.3333333333	61311.3333333333	61177.3333333333	61087.3333333333	-190.666666666667	-200.666666666667	-193.666666666667
		-30	54	-24	87630	89023	87753	90801	89728	89600	-432	-394	-350
		1	2	3	4	5	6	7	8	9	10	11	12				1	2	3	4	5	6	7	8	9	10	11	12	Name	Comments
		32.738373725086511	35.020373835912508	36.1299001853298	53.49551958808155	62.531351379964875	83.372702470732875	92.834590144146773	99.665435168110335	112.60350506183512	110.70824426425577	119.78128096115981	116.2912152651725			A	0.0172607	0.0345215	0.069043	0.138086	0.276172	0.552344	1.10469	2.20938	4.41875	8.8375	17.675	35.35	PABP1 PABC domain	FITC - PAIP2 108-123 (Human) labeled peptide kept at 5 nM
		28.878705717051691	30.356772826040434	40.554229492926673	47.761853285443706	65.979171934335184	79.664682774014011	89.52158749832914	104.43110057818032	111.0648918469218	114.40855489459115	114.80076469201035	117.71096729694892			B	0.0172607	0.0345215	0.069043	0.138086	0.276172	0.552344	1.10469	2.20938	4.41875	8.8375	17.675	35.35	PABP1 PABC domain	FITC - PAIP2 108-123 (Human) labeled peptide kept at 5 nM
		30.060927508014583	32.998565279770524	40.801227823954072	48.568474648918979	57.026874734070162	81.209241505828061	93.704663713561757	103.44975624648208	112.24173566323333	114.6377256748916	118.5473871555381	118.50657135861921			C	0.0172607	0.0345215	0.069043	0.138086	0.276172	0.552344	1.10469	2.20938	4.41875	8.8375	17.675	35.35	PABP1 PABC domain	FITC - PAIP2 108-123 (Human) labeled peptide kept at 5 nM
		106.88125547499671	106.04742340341247	100.41546744520026	104.15156302887128	104.05860432230058	100.42914530940185	96.639709109146764	89.511942737353948	87.463374752607763	77.418670211584569	55.554439379632008	42.934190544493646			D
		106.23129154541505	103.10681716880896	100.82096542088388	100.07302881104384	104.9124119230035	98.509642723499951	92.76010529133579	89.412896104948288	83.38305460457596	70.92554952222207	56.601417412038963	45.233116498427414			E
		108.57881161773113	104.08833943695983	104.66490775152015	102.84375616040194	103.77238959079463	102.17141507591551	101.84945737954902	93.408746676834838	85.816721254026689	74.394663645552527	55.722864376189136	42.391212190345733			F
		4172.4137931034074	3426.2295081967377	2749.9999999999732	23.990090795424091	24.615494398873036	23.321605866143631	104.80573032573156	100.00686523542852	100.02897397743956	307.50605326876496	241.3358538122242	201.92307692307674			G	buffer	buffer	buffer	FITC-peptide	FITC-peptide	FITC-peptide	2 um prot + FITC-peptide	2 um prot + FITC-peptide	2 um prot + FITC-peptide
																H
Plate:	Plate 1	1.3	PlateFormat	Endpoint	Fluor Polarization	Raw	FALSE	1
	Temperature(¡C)	1	2	3	4	5	6	7	8	9	10	11	12
	21.5	55742.6666666667	56725.6666666667	57777.6666666667	54102.6666666667	53369.6666666667	52842.6666666667	49405.6666666667	48591.6666666667	47253.6666666667	47413.6666666667	46489.6666666667	44973.6666666667
		71253	72486	75713	71748	73162	74194	71444	72217	71640	72475	71602	68853
		54179.6666666667	58818.6666666667	55623.6666666667	54778.6666666667	52426.6666666667	51555.6666666667	44840.6666666667	49833.6666666667	50750.6666666667	49407.6666666667	47358.6666666667	45982.6666666667
		70186	75155	72187	72262	72087	72754	65481	74624	76700	75260	72797	70772
		54947.6666666667	57192.6666666667	57445.6666666667	55413.6666666667	54475.6666666667	53054.6666666667	50786.6666666667	49902.6666666667	50505.6666666667	49004.6666666667	48145.6666666667	46578.6666666667
		70025	73704	74479	73617	73725	74883	74119	73908	77258	74892	73194	71738
		49488.6666666667	51312.6666666667	51593.6666666667	51877.6666666667	52549.6666666667	53094.6666666667	55119.6666666667	60099.6666666667	67164.6666666667	84303.6666666667	113474.666666667	161833.666666667
		74018	76189	77682	76323	77329	77783	80626	86330	95017	116680	152396	213830
		48183.6666666667	53175.6666666667	51546.6666666667	51613.6666666667	51306.6666666667	54057.6666666667	55454.6666666667	58809.6666666667	66342.6666666667	87105.6666666667	117167.666666667	161553.666666667
		71922	78296	75949	76783	75415	79270	80585	85015	94965	120996	157042	212258
		47946.6666666667	46987.6666666667	47469.6666666667	49691.6666666667	47795.6666666667	49011.6666666667	51113.6666666667	53809.6666666667	59192.6666666667	70313.6666666667	127295.666666667	161475.666666667
		70575	69659	70362	73298	70291	72169	75287	77550	84275	98281	168625	211190
		48.6666666666667	-20.3333333333333	-28.3333333333333	114902.666666667	116809.666666667	113014.666666667	99031.6666666667	98828.6666666667	97568.6666666667	-39.3333333333333	-89.3333333333333	-85.3333333333333
		-45	68	-23	143380	146461	141731	149209	149192	148165	-187	-196	-258
		1	2	3	4	5	6	7	8	9	10	11	12				1	2	3	4	5	6	7	8	9	10	11	12	Name	Comments
		31.574253569820542	31.412212002549943	43.98460628406675	49.935904565116878	66.457928830893266	78.360410798429143	92.99415286986698	106.54500601408142	116.37126356895982	120.41765026891575	124.14200217286184	121.18897846792177			A	0.0158691	0.0317383	0.0634766	0.126953	0.253906	0.507812	1.01562	2.03125	4.0625	8.125	16.25	32.5	PABP1 PABC domain	FITC - PAIP2 108-123 (Human) labeled peptide kept at 5 nM
		38.242150980461837	31.375611202066224	39.1448111856302	47.302683258403889	67.963466396047437	80.873089448287374	97.847427022260121	110.2746227619391	114.81909988895419	118.69858757985928	123.17303286187956	123.80032901631746			B	0.0158691	0.0317383	0.0634766	0.126953	0.253906	0.507812	1.01562	2.03125	4.0625	8.125	16.25	32.5	PABP1 PABC domain	FITC - PAIP2 108-123 (Human) labeled peptide kept at 5 nM
		30.065709439829622	35.639813623053207	38.658762266950681	50.820264157461068	60.06076387640752	80.96364741325435	97.547070626300368	104.82602742183343	120.77919817096174	120.31928770598725	117.7318567475613	124.13462412365517			C	0.0158691	0.0317383	0.0634766	0.126953	0.253906	0.507812	1.01562	2.03125	4.0625	8.125	16.25	32.5	PABP1 PABC domain	FITC - PAIP2 108-123 (Human) labeled peptide kept at 5 nM
		109.67854133746718	106.07835707680226	112.96728235516616	101.53114315445222	101.64215612948638	99.432777890069516	98.674384886243558	89.684038331431637	82.108207404167956	71.223313521026881	56.231234769494343	48.108180174810514			D
		108.6892180197068	101.93178651549403	102.26769710823271	107.02612612222953	101.08553616142154	99.908976877906923	95.4213467490788	92.831901976134262	87.948987319004544	73.026762704258715	55.236605438995376	45.290779331551292			E
		101.77892608753353	105.3106767308611	105.22942754638503	102.82258064516135	101.34450173840429	101.9597963094448	102.1098874716923	91.318983180600341	85.275410769177284	76.123934754354266	49.3814483673212	43.014533752402734			F
		-7716.4179104477153	2119.266055045865	-192.98245614034957	19.543260547416043	21.942375012472393	22.0422962293662	113.30475625543282	114.26121714919056	117.1834295076973	596.92570452604673	292.8759894459107	431.74250832408467			G	buffer	buffer	buffer	FITC-peptide	FITC-peptide	FITC-peptide	2 um prot + FITC-peptide	2 um prot + FITC-peptide	2 um prot + FITC-peptide
																H
Plate:	PABP-c_capsid_rubella	1.3	PlateFormat	Endpoint	Fluor Polarization	Raw	FALSE	1
	Temperature(¡C)	1	2	3	4	5	6	7	8	9	10	11	12
	21.5	32938.6666666667	32570.6666666667	31850.6666666667	32409.6666666667	33691.6666666667	29668.6666666667	29236.6666666667	28582.6666666667	29136.6666666667	29686.6666666667	28638.6666666667	30423.6666666667
		42202.6666666667	42153.6666666667	42376.6666666667	43861.6666666667	47528.6666666667	42566.6666666667	42786.6666666667	43296.6666666667	44171.6666666667	45514.6666666667	43211.6666666667	46219.6666666667
		34525.6666666667	35075.6666666667	34891.6666666667	32668.6666666667	32186.6666666667	31090.6666666667	30639.6666666667	30531.6666666667	29995.6666666667	30138.6666666667	29294.6666666667	29874.6666666667
		44039.6666666667	45263.6666666667	45156.6666666667	43799.6666666667	44229.6666666667	44684.6666666667	44816.6666666667	45553.6666666667	45469.6666666667	46079.6666666667	45115.6666666667	45293.6666666667
		33560.6666666667	33555.6666666667	33285.6666666667	32967.6666666667	32000.6666666667	31506.6666666667	31223.6666666667	30308.6666666667	31532.6666666667	30911.6666666667	30259.6666666667	30173.6666666667
		42688.6666666667	42964.6666666667	43470.6666666667	43564.6666666667	44732.6666666667	44584.6666666667	45659.6666666667	45216.6666666667	47795.6666666667	47367.6666666667	46292.6666666667	46115.6666666667
		30039.6666666667	30351.6666666667	29752.6666666667	30868.6666666667	34404.6666666667	38708.6666666667	48332.6666666667	66774.6666666667	94441.6666666667	156970.666666667	285223.666666667	519246.666666667
		45210.6666666667	45317.6666666667	44360.6666666667	45613.6666666667	49945.6666666667	55341.6666666667	66678.6666666667	90593.6666666667	123598.666666667	201217.666666667	357223.666666667	647711.666666667
		29165.6666666667	29850.6666666667	30481.6666666667	32842.6666666667	34620.6666666667	38741.6666666667	48522.6666666667	65148.6666666667	94960.6666666667	161093.666666667	289712.666666667	562182.666666667
		43499.6666666667	44345.6666666667	45349.6666666667	48270.6666666667	50349.6666666667	55631.6666666667	67754.6666666667	87109.6666666667	124592.666666667	207137.666666667	364166.666666667	700994.666666667
		29186.6666666667	29741.6666666667	30338.6666666667	31534.6666666667	34225.6666666667	38893.6666666667	47274.6666666667	66587.6666666667	96008.6666666667	162820.666666667	273559.666666667	556964.666666667
		43582.6666666667	44370.6666666667	45425.6666666667	46294.6666666667	49751.6666666667	55587.6666666667	65640.6666666667	90082.6666666667	125806.666666667	208396.666666667	343921.666666667	691647.666666667
		-41.3333333333333	3.66666666666674	37.6666666666667	37395.6666666667	35392.6666666667	35350.6666666667	29535.6666666667	29485.6666666667	29338.6666666667	-42.3333333333333	-32.3333333333333	-63.3333333333333
		-35.3333333333335	-60.3333333333335	95.6666666666665	46760.6666666667	43723.6666666667	44176.6666666667	44340.6666666667	43799.6666666667	43843.6666666667	-152.333333333333	-165.333333333333	-271.333333333333
		1	2	3	4	5	6	7	8	9	10	11	12				1	2	3	4	5	6	7	8	9	10	11	12	Name	Comments
		32.745591939546649	37.776028925541773	51.563241855409771	60.058857696654869	80.70457336021471	89.092360490424127	98.91615156755644	115.95291158120106	116.35292977881865	121.89831399743648	114.0176218192255	117.38781114994423			A	0.0158691	0.0317383	0.0634766	0.126953	0.253906	0.507812	1.01562	2.03125	4.0625	8.125	16.25	32.5	PABP1 PABC domain	FITC - PAIP2 108-123 (Human) labeled peptide kept at 5 nM
		30.523603864726791	36.321745043375032	37.766201930442833	55.387375896664381	67.657436202783188	89.956760782566349	98.659545467917013	108.47409510290986	116.30674150774932	120.53180253402185	124.10810613277477	116.3875581379108			B	0.0158691	0.0317383	0.0634766	0.126953	0.253906	0.507812	1.01562	2.03125	4.0625	8.125	16.25	32.5	PABP1 PABC domain	FITC - PAIP2 108-123 (Human) labeled peptide kept at 5 nM
		29.12034663482326	32.41402290159494	42.293730348896524	48.16150287756399	76.1650743142352	82.2484201668433	98.53791860109817	108.4273160942175	116.26650515405331	121.6370345521637	120.82991677588889	120.34471896027161			C	0.0158691	0.0317383	0.0634766	0.126953	0.253906	0.507812	1.01562	2.03125	4.0625	8.125	16.25	32.5	PABP1 PABC domain	FITC - PAIP2 108-123 (Human) labeled peptide kept at 5 nM
		112.76473203957093	108.82925058824968	108.13200794698899	103.69797417572087	94.924327843743626	87.3473440300849	69.615136180279052	61.292563520926059	43.340752350215134	32.991388900629858	21.38018053290287	19.370096130466081			D
		108.29341040207147	106.33955843548874	107.06598910420979	101.04103623098048	95.814981968446446	89.517405708876723	75.625698513225245	54.034552201994082	44.603097327078395	34.524321051430285	23.196065532500274	19.173597552181317			E
		108.8796539733695	108.42611019976515	110.21677728616569	100.46876337116613	95.58060890954296	87.18228881785727	72.820521760732788	59.871724177960978	43.964798066858869	32.225022049881112	23.282093770849013	17.12498270227286			F
		-167.97488226059357	1157.3301549463677	358.258400378607	20.580095625274662	14.530641035854423	20.276189757668071	111.52519486075636	106.29710112592258	109.26324329475577	499.83590416803526	619.85630306989	562.3800383877167			G	buffer	buffer	buffer	FITC-peptide	FITC-peptide	FITC-peptide	2 um prot + FITC-peptide	2 um prot + FITC-peptide	2 um prot + FITC-peptide
																H
Plate:	PABP(sat;NS3_tbe)	1.3	PlateFormat	Endpoint	Fluor Polarization	Raw	FALSE	1
	Temperature(¡C)	1	2	3	4	5	6	7	8	9	10	11	12
	24.5	59136	63519	61406	58546	57581	55272	53312	52028	53937	52245	52874	50748
		73220	80112	77809	74951	74458	74919	74328	75788	78459	79144	80753	76042
		58121	62540	60098	57528	56909	55287	53628	53164	51756	52898	52252	51310
		72844	78921	76192	73572	74333	74416	74141	77114	76195	80583	79508	77331
		59568	63550	59313	59518	56699	56176	54412	55466	52613	53008	53432	53259
		74880	79755	75024	76296	74087	75840	76076	80235	77675	79955	81703	80179
		51890	55950	53364	54982	55732	53194	52862	55282	53666	54188	54250	54506
		76106	80986	77545	80336	81587	77427	76995	79368	78991	78870	78208	79600
		53076	57473	55249	57178	56577	56496	56606	56219	55460	55370	54747	51929
		77987	84621	80363	83563	82373	82570	82886	81172	81040	80866	80567	75411
		52903	56514	52731	51908	54022	54351	61243	54791	52918	55536	52385	48384
		78119	82422	77731	76384	78808	79583	89239	80094	78457	80999	76417	70626
		-35	79	-44	61860	62907	61974	55332	55604	55066	-212	-253	-73
		42	99	-141	77066	78024	76777	81524	81600	81086	-443	-372	-211
		1	2	3	4	5	6	7	8	9	10	11	12				1	2	3	4	5	6	7	8	9	10	11	12	Name	Comments
		15.652309006874605	24.877378549113807	27.207283086968534	32.338839526135956	37.343126546443479	60.834547532167463	74.862041439627987	96.61586901034282	95.9231307539841	115.97738264780948	119.99988904438089	110.59182296428499			A	0.00878906	0.0175781	0.0351562	0.0703125	0.140625	0.28125	0.5625	1.125	2.25	4.5	9	18	PABP1 PABC domain	FITC - PAIP2 108-123 (Human) labeled peptide kept at 5 nM
		21.732361216698056	25.154414200261094	27.472260730256227	31.824837173294803	42.364598334920238	57.342832217015626	70.669903375294069	94.508014999560046	101.86244325831405	118.73753128891593	118.17419823022793	113.45327314744822			B	0.00878906	0.0175781	0.0351562	0.0703125	0.140625	0.28125	0.5625	1.125	2.25	4.5	9	18	PABP1 PABC domain	FITC - PAIP2 108-123 (Human) labeled peptide kept at 5 nM
		23.219205037386921	22.401692144986058	26.32291743616268	32.998099075533382	42.555257384654986	58.839297681275987	76.264904110054189	93.163081375149716	103.25501063130191	113.85397235808829	120.58998199166931	112.90320341897905			C	0.00878906	0.0175781	0.0351562	0.0703125	0.140625	0.28125	0.5625	1.125	2.25	4.5	9	18	PABP1 PABC domain	FITC - PAIP2 108-123 (Human) labeled peptide kept at 5 nM
		100.00433607469611	93.474474433927867	95.409155696565563	98.128413881340492	99.070894632688862	96.235447027392112	96.565249157227811	89.423662927640834	101.76288198217173	96.21141994612762	91.467329109330947	97.876519234906965			D
		100.90331469485074	101.91772045581516	95.895454712815464	98.237179697798553	96.366828291809071	98.259437689039757	99.187604268061435	92.2341201387562	98.1625020326305	97.902382730296651	101.67000083411165	95.088937584679158			E
		103.35544686326381	97.213236527448288	102.5032586757366	101.63722583101614	97.3415839102611	99.180824865577108	96.769753199459785	98.357688256977369	105.35043315445491	97.233717731109408	97.3226401682953	97.641716166693129			F
		Infinity	21.671826625387013	455.1083591331269	18.731245621224339	16.517232484151158	15.932960095483947	102.25361405710025	100.28801656904305	101.97247718890066	270.43303699455123	101.24333925399651	413.26188881446751			G	buffer	buffer	buffer	FITC-peptide	FITC-peptide	FITC-peptide	2 um prot + FITC-peptide	2 um prot + FITC-peptide	2 um prot + FITC-peptide
																H
Plate:	Plate 4	1.3	PlateFormat	Endpoint	Fluor Polarization	Raw	FALSE	1
	Temperature(¡C)	1	2	3	4	5	6	7	8	9	10	11	12
	26.5	59461	60441	62452	59562	60032	61869	60752	63946	66973	69037	69428	74701
		88986.6666666667	90094.6666666667	92870.6666666667	88304.6666666667	88955.6666666667	90919.6666666667	88018.6666666667	87135.6666666667	86372.6666666667	86620.6666666667	87100.6666666667	93951.6666666667
		60506	63578	61319	60872	59613	60534	61245	64823	70274	70557	70949	74172
		89759.6666666667	93984.6666666667	90823.6666666667	90108.6666666667	88150.6666666667	89271.6666666667	89217.6666666667	88388.6666666667	91153.6666666667	88385.6666666667	89729.6666666667	93461.6666666667
		59383	61234	60462	60737	60534	60488	61544	64404	70756	70765	71827	74470
		88461.6666666667	90491.6666666667	89618.6666666667	90140.6666666667	89296.6666666667	88948.6666666667	89163.6666666667	87996.6666666667	90370.6666666667	88698.6666666667	89548.6666666667	93249.6666666667
		59659	60521	59913	60597	60535	61677	62396	64978	66071	67475	69136	72073
		88831.6666666667	89275.6666666667	89041.6666666667	88589.6666666667	89145.6666666667	88670.6666666667	87714.6666666667	88580.6666666667	87023.6666666667	87646.6666666667	88476.6666666667	91083.6666666667
		59869	63186	61378	60407	60325	63323	63986	66011	66743	71033	71877	70642
		88795.6666666667	93533.6666666667	90616.6666666667	88712.6666666667	88692.6666666667	91241.6666666667	89387.6666666667	89359.6666666667	86981.6666666667	92226.6666666667	91742.6666666667	89909.6666666667
		60338	60861	63002	64469	61806	61908	63764	65195	66376	70087	68712	69054
		89457.6666666667	90139.6666666667	93318.6666666667	94883.6666666667	89666.6666666667	90479.6666666667	88971.6666666667	88610.6666666667	87699.6666666667	91053.6666666667	88318.6666666667	87290.6666666667
		46	-5	-41	70861	71077	70244	62302	61818	61396	-242	-183	-155
		8.66666666666652	-16.3333333333335	7.66666666666652	87287.6666666667	88423.6666666667	88478.6666666667	92500.6666666667	90320.6666666667	90533.6666666667	-507.333333333333	-472.333333333333	-374.333333333333
		1	2	3	4	5	6	7	8	9	10	11	12				1	2	3	4	5	6	7	8	9	10	11	12	Name	Comments
		109.97556024744111	108.01284600292377	106.83474787024936	105.33461621589152	105.08006299196956	100.97249697974158	93.935908950806592	63.467453844755035	36.014495998567121	22.283451928735822	22.222709053310954	23.47839948756183			A	0.0218201	0.0436401	0.0872803	0.174561	0.349121	0.698242	1.39648	2.79297	5.58594	11.1719	22.3438	44.6875	PAIP2 108-123 (Human)	protein concentration was kept constant at 2 uM
		105.64019013731461	103.89503612518185	104.86732679209294	104.57699546362036	104.04818782162032	102.7151707898136	96.63515216077522	63.794107782740014	38.892014662813423	21.480377423471957	26.253256256988596	24.416692455045162			B	0.0218201	0.0436401	0.0872803	0.174561	0.349121	0.698242	1.39648	2.79297	5.58594	11.1719	22.3438	44.6875	PAIP2 108-123 (Human)	protein concentration was kept constant at 2 uM
		107.70053998236102	103.74221363180079	105.2225688112618	105.85038865188838	102.85369414201861	101.29780513030474	93.922209085626122	64.80984760541817	31.170316997620585	21.775943169818593	19.097793875535128	21.278071557258425			C	0.0218201	0.0436401	0.0872803	0.174561	0.349121	0.698242	1.39648	2.79297	5.58594	11.1719	22.3438	44.6875	PAIP2 108-123 (Human)	protein concentration was kept constant at 2 uM
		107.47164673942179	102.84359194288855	106.53882113071809	98.404647727653227	102.00818768632963	90.1032109057858	78.96843099692974	63.6853493996352	46.530692089778384	39.596718394781085	32.159769917382157	25.882941271654765			D	0.108398	0.216797	0.433594	0.867188	1.73438	3.46875	6.9375	13.875	27.75	55.5	111	222	PAIP1 125-140 (Human)	protein concentration was kept constant at 2 uM
		105.53429087346038	104.57483664671804	103.26315900544395	100.64614957055709	101.20683375823596	91.216489617646758	75.852445855932274	60.190390466160473	41.23979140488872	39.371238252227542	30.845049638079917	29.42102533355272			E	0.108398	0.216797	0.433594	0.867188	1.73438	3.46875	6.9375	13.875	27.75	55.5	111	222	PAIP1 125-140 (Human)	protein concentration was kept constant at 2 uM
		105.34858845881861	104.83646586666988	104.87896516558432	101.71974500105857	94.604778499195177	98.2590199871417	75.261236734725117	62.193577259486894	48.093367109342772	39.674259935121526	34.33952894992035	26.010722742966049			F	0.108398	0.216797	0.433594	0.867188	1.73438	3.46875	6.9375	13.875	27.75	55.5	111	222	PAIP1 125-140 (Human)	protein concentration was kept constant at 2 uM
		-728.6012526096074	462.68656716418275	-1369.1813804173269	13.082958032167168	18.025198974111458	24.227766004571755	106.05011028535496	98.1084759115782	102.66477693246776	271.93715527327447	365.256768474805	336.10945865556238			G	buffer	buffer	buffer	FITC-peptide	FITC-peptide	FITC-peptide	2 um prot + FITC-peptide	2 um prot + FITC-peptide	2 um prot + FITC-peptide
																H
Plate:	Plate 4	1.3	PlateFormat	Endpoint	Fluor Polarization	Raw	FALSE	1
	Temperature(¡C)	1	2	3	4	5	6	7	8	9	10	11	12
	22	49066.6666666667	48839.6666666667	49427.6666666667	48666.6666666667	49848.6666666667	48934.6666666667	50790.6666666667	52562.6666666667	62953.6666666667	57782.6666666667	60507.6666666667	64033.6666666667
		73167	72986	74499	72311	73798	71869	72851	68727	80483	72844	75639	80823
		45764.6666666667	48419.6666666667	46447.6666666667	47160.6666666667	48578.6666666667	46840.6666666667	50765.6666666667	54552.6666666667	56676.6666666667	56628.6666666667	58303.6666666667	62975.6666666667
		68914	71950	69200	69552	71153	68774	71110	70188	71958	71710	73810	78722
		45736.6666666667	46966.6666666667	46537.6666666667	47287.6666666667	48125.6666666667	46319.6666666667	50057.6666666667	53310.6666666667	57785.6666666667	56224.6666666667	57333.6666666667	61317.6666666667
		68196	70704	69005	69883	71186	68172	70255	69248	72716	70871	71655	77256
		50265.6666666667	49256.6666666667	50666.6666666667	51966.6666666667	54172.6666666667	54828.6666666667	59489.6666666667	57124.6666666667	59003.6666666667	59678.6666666667	61433.6666666667	68564.6666666667
		74935	73538	74327	75212	75010	74065	77878	74283	74849	76118	78666	87264
		45196.6666666667	49645.6666666667	47435.6666666667	48303.6666666667	50341.6666666667	51286.6666666667	53940.6666666667	57634.6666666667	54752.6666666667	59309.6666666667	66909.6666666667	65537.6666666667
		67692	73415	69175	69305	70173	69856	71165	74624	70307	75733	85492	84102
		45113.6666666667	47255.6666666667	46769.6666666667	50301.6666666667	50917.6666666667	50917.6666666667	54286.6666666667	55468.6666666667	55721.6666666667	60193.6666666667	59991.6666666667	64214.6666666667
		67870	69863	68952	72232	70454	69193	71781	72321	71435	76572	76643	82520
		-14.3333333333333	30.6666666666667	-16.3333333333333	106622.666666667	107647.666666667	110429.666666667	93409.6666666667	96143.6666666667	92436.6666666667	-133.333333333333	-93.3333333333333	-147.333333333333
		-39	43	-4	135070	136199	138781	142400	145705	140505	-253	-309	-335
		1	2	3	4	5	6	7	8	9	10	11	12				1	2	3	4	5	6	7	8	9	10	11	12	Name	Comments
		108.19632403613871	109.26367239744182	113.4859153350741	106.42562599934212	104.62488137683702	100.676465227972	88.955289918221141	42.880923080191394	31.652132894607014	24.649888313105929	20.437347637273188	25.2601428105699			A	0.0349121	0.0698242	0.139648	0.279297	0.558594	1.11719	2.23438	4.46875	8.9375	17.875	35.75	71.5	PAIP2 108-123 (Human)	protein concentration was kept constant at 2 uM
		113.02769244683911	106.46687212041806	107.75653688413061	102.73273254228478	99.334555966361677	100.53543367567382	77.189219321844973	34.830506475431122	28.191755376152031	26.890173873943581	26.747459909413678	20.423506475998956			B	0.0349121	0.0698242	0.139648	0.279297	0.558594	1.11719	2.23438	4.46875	8.9375	17.875	35.75	71.5	PAIP2 108-123 (Human)	protein concentration was kept constant at 2 uM
		108.15729606759837	112.88799345211866	105.40471701286825	103.75098121903338	104.19988707645921	101.71984136475442	78.157395172961	39.597420222667971	23.745097100637288	24.58714216939936	20.323889291547395	24.3626903708104			C	0.0349121	0.0698242	0.139648	0.279297	0.558594	1.11719	2.23438	4.46875	8.9375	17.875	35.75	71.5	PAIP2 108-123 (Human)	protein concentration was kept constant at 2 uM
		108.06498597451609	108.78579075132312	100.10582637074757	93.420172709563047	71.439794539528023	59.135102824693988	43.482222293683272	40.14069617160235	27.768661768280083	30.484849633526608	32.454339757353715	29.411070793244807			D	0.541992	1.08398	2.16797	4.33594	8.67188	17.3438	34.6875	69.375	138.75	277.5	555	1110	PAIP1 125-140 (Human)	protein concentration was kept constant at 2 uM
		110.36021258447615	104.06963541564845	97.1642645629028	89.10704379843078	74.764709035632563	63.257229832572357	47.361984137613383	37.989896067478313	33.848931918341435	31.050082842879046	31.368603408298494	33.529301886606973			E	0.541992	1.08398	2.16797	4.33594	8.67188	17.3438	34.6875	69.375	138.75	277.5	555	1110	PAIP1 125-140 (Human)	protein concentration was kept constant at 2 uM
		112.56458677577574	103.94422682188015	102.56516858603918	89.521396141605265	71.094111065165052	62.104069099008264	48.471791126529176	41.463558639837494	33.036637479121623	29.163116144415124	31.305295593845241	34.230368171974071			F	0.541992	1.08398	2.16797	4.33594	8.67188	17.3438	34.6875	69.375	138.75	277.5	555	1110	PAIP1 125-140 (Human)	protein concentration was kept constant at 2 uM
		387.90035587188845	77.694235588971225	-661.01694915254109	27.081118649274661	26.45979556569128	23.094281314251617	119.0939111546314	116.18240414528408	117.65150400311818	225.18159806295427	467.9334916864612	309.10511918718277			G	buffer	buffer	buffer	FITC-peptide	FITC-peptide	FITC-peptide	2 um prot + FITC-peptide	2 um prot + FITC-peptide	2 um prot + FITC-peptide
																H
Plate:	PABP(PAIP2;PAIP1)	1.3	PlateFormat	Endpoint	Fluor Polarization	Raw	FALSE	1
	Temperature(¡C)	1	2	3	4	5	6	7	8	9	10	11	12
	24.5	52449	53179	54896	53809	53196	53800	54268	57886	61571	60270	62441	64566
		77743.3333333333	78448.3333333333	80725.3333333333	78763.3333333333	78026.3333333333	78255.3333333333	76307.3333333333	75324.3333333333	78128.3333333333	74815.3333333333	77848.3333333333	80169.3333333333
		52624	52525	55634	53248	53480	53592	54891	58518	59959	61562	61990	64223
		77146.3333333333	76743.3333333333	82179.3333333333	77725.3333333333	78673.3333333333	78922.3333333333	79104.3333333333	76510.3333333333	75393.3333333333	77714.3333333333	77277.3333333333	80715.3333333333
		51287	52883	52364	53187	53433	53140	54007	60290	60030	61031	62547	64771
		75251.3333333333	77695.3333333333	77191.3333333333	76915.3333333333	78508.3333333333	76837.3333333333	76487.3333333333	79547.3333333333	75944.3333333333	77041.3333333333	78423.3333333333	81378.3333333333
		51704	52374	53990	55307	57465	54984	57673	59264	58801	60386	61301	63229
		75523.3333333333	77434.3333333333	81659.3333333333	79736.3333333333	82489.3333333333	75431.3333333333	77191.3333333333	76871.3333333333	74698.3333333333	76017.3333333333	75648.3333333333	78695.3333333333
		51971	54857	53625	57708	55980	56513	60982	62030	59920	61199	61817	64176
		76712.3333333333	80048.3333333333	77593.3333333333	83741.3333333333	78572.3333333333	77137.3333333333	79570.3333333333	80608.3333333333	75868.3333333333	77633.3333333333	77733.3333333333	80451.3333333333
		51283	50190	51941	52399	55658	58256	57359	60654	60021	65234	61376	63312
		75839.3333333333	73688.3333333333	75066.3333333333	74676.3333333333	78357.3333333333	82814.3333333333	75706.3333333333	78863.3333333333	76009.3333333333	83923.3333333333	77280.3333333333	79567.3333333333
		-10	21	-11	59423	61060	61012	53787	55512	53573	-143	-179	-59
		-58.6666666666665	-10.6666666666665	69.3333333333335	74091.3333333333	76782.3333333333	76921.3333333333	79080.3333333333	82108.3333333333	79715.3333333333	-452.666666666667	-489.666666666667	-237.666666666667
		1	2	3	4	5	6	7	8	9	10	11	12				1	2	3	4	5	6	7	8	9	10	11	12	Name	Comments
		105.23392688576422	102.86244222560353	101.29658464180213	99.017121764901773	100.03510465369283	95.895398720025383	79.090841383705538	40.480925383538995	27.91286565275108	16.931797072162862	19.107085116790721	17.064119002270015			A	0.0218201	0.0436401	0.0872803	0.174561	0.349121	0.698242	1.39648	2.79297	5.58594	11.1719	22.3438	44.6875	PAIP2 108-123 (Human)	protein concentration was kept constant at 1.756 uM
		99.772051964739092	98.111227701993684	103.52168343253794	97.637670735059842	101.48688128284344	102.01532145119528	91.293445286335015	42.858655171176132	23.363898211986218	25.331258127802819	19.050716929379568	23.118681192389232			B	0.0218201	0.0436401	0.0872803	0.174561	0.349121	0.698242	1.39648	2.79297	5.58594	11.1719	22.3438	44.6875	PAIP2 108-123 (Human)	protein concentration was kept constant at 1.756 uM
		100.20000623801133	100.85182995139145	102.51178096592017	93.01519210874352	100.88299673883422	92.950480778348833	82.655951866439935	47.39667226994024	26.411167249702071	25.313883819290215	21.93731550224221	22.960730392327331			C	0.0218201	0.0436401	0.0872803	0.174561	0.349121	0.698242	1.39648	2.79297	5.58594	11.1719	22.3438	44.6875	PAIP2 108-123 (Human)	protein concentration was kept constant at 1.756 uM
		97.977147808455641	103.97210973806783	115.20410067783183	91.495552733632636	89.346791623930841	66.8297204106012	54.534094966083572	38.885099796289921	28.480976348999228	23.936695629685225	13.98793553405657	18.247595913311361			D	0.270996	0.541992	1.08398	2.16797	4.33594	8.67188	17.3438	34.6875	69.375	138.75	277.5	555	PAIP1 125-140 (Human)	protein concentration was kept constant at 1.756 uM
		103.15924498708873	97.479104504213836	93.300143249653587	94.722824533392867	78.191860398632329	64.308690545068913	41.846064408171863	39.81011882622817	26.827304163837585	27.765102939787653	23.387835025668082	21.847313519660538			E	0.270996	0.541992	1.08398	2.16797	4.33594	8.67188	17.3438	34.6875	69.375	138.75	277.5	555	PAIP1 125-140 (Human)	protein concentration was kept constant at 1.756 uM
		104.08971001861517	100.51300687742842	92.704129634490769	85.765852916188265	79.696711929612519	84.514168052267678	47.569321286294539	40.0831398298341	26.913539993821253	34.786618672273818	24.044898061946839	23.099481125322853			F	0.270996	0.541992	1.08398	2.16797	4.33594	8.67188	17.3438	34.6875	69.375	138.75	277.5	555	PAIP1 125-140 (Human)	protein concentration was kept constant at 1.756 uM
		660.37735849056537	-2467.889908256845	1470.3087885985738	19.145486624386084	23.393748486659245	24.690546687530755	101.20773070190789	104.17999310573906	107.134854660368	450.2349423323364	390.17696602630832	540.95526258915038			G	buffer	buffer	buffer	FITC-peptide	FITC-peptide	FITC-peptide	1.756 um prot + FITC-peptide	1.756 um prot + FITC-peptide	1.756 um prot + FITC-peptide
																H
Plate:	Plate 2	1.3	PlateFormat	Endpoint	Fluor Polarization	Raw	FALSE	1
	Temperature(¡C)	1	2	3	4	5	6	7	8	9	10	11	12
	26.5	60207	61193	64904	61945	64977	67821	71095	77735	88053	107563	149518	223384
		88260	88720	94453	88843	90304	90633	92878	99243	113087	136428	188010	283413
		61652	60406	62671	61873	63736	68638	72193	76856	87762	107030	147285	225358
		91086	88120	90849	88441	88470	91058	93574	97837	111399	135700	186409	284416
		61550	65571	63636	63343	67945	68990	73233	78445	89319	111090	152830	225285
		90558	97032	92762	90415	94346	91912	94807	100905	112742	139543	193647	283919
		65031	62114	62751	60450	62417	62070	63764	64302	69833	70322	75504	77346
		95456	91926	92953	89659	91793	90156	91613	90710	95756	93634	98384	100984
		61481	61709	61264	62073	63481	62919	64126	65888	66940	70504	77787	85998
		89718	91095	90851	91187	93389	90940	92387	92507	92602	94478	102064	112115
		60825	61567	63742	63330	62318	62448	62841	63721	66009	69949	73847	82949
		89921	91229	93719	93571	91455	90981	91234	89728	91494	92993	97066	107459
		22	50	-72	65594	68363	69221	63467	63025	62641	-283	-328	-248
		-40	34	6	82224	85776	86393	94132	93105	92538	-547	-486	-416
		1	2	3	4	5	6	7	8	9	10	11	12				1	2	3	4	5	6	7	8	9	10	11	12	Name	Comments
		99.755526813549992	94.2846077374507	96.137933755682155	88.915717288588468	73.281814918788413	53.760590449150158	42.448594774176165	30.962212699649395	33.935449777052085	27.692279878690947	23.374146371732849	27.838493868611728			A	0.585938	1.17188	2.34375	4.6875	9.375	18.75	37.5	75	150	300	600	1200	P/V/C 183-198 (HeV)	protein concentration was kept constant at 2 uM
		103.61522859614564	97.335611354908139	94.208999230371774	87.242744728272356	72.66788398163844	50.122359355935465	38.524884909237059	29.5152900967147	28.076713299685235	27.500984341399882	26.619780752359212	25.207733466751872			B	0.585938	1.17188	2.34375	4.6875	9.375	18.75	37.5	75	150	300	600	1200	P/V/C 183-198 (HeV)	protein concentration was kept constant at 2 uM
		101.55822355216581	104.41095123300396	96.962486962321421	86.545059503709211	72.845121673868547	52.226674298797938	37.919584687656396	34.716133696337657	25.27773129724341	22.851299793660274	27.187880427431356	24.4956798331472			C	0.585938	1.17188	2.34375	4.6875	9.375	18.75	37.5	75	150	300	600	1200	P/V/C 183-198 (HeV)	protein concentration was kept constant at 2 uM
		100.40047679102121	104.46297911605474	104.91149700869281	105.54319077182967	101.33934516903493	95.18950437317784	89.788960672052184	80.701771107102815	66.588844903751323	51.946855528916942	41.162227602905553	42.150844791928982			D	0.419922	0.839844	1.67969	3.35938	6.71875	13.4375	26.875	53.75	107.5	215	430	860	P/V/C 183-198 (NiV)	protein concentration was kept constant at 2 uM
		97.500110094975284	103.20698437380786	105.45982850655662	100.79638037454149	101.5048989716111	92.747778816506326	91.153679441496379	78.342346038936341	70.976695772856061	55.132039481178531	44.622442023986721	41.416062041887052			E	0.419922	0.839844	1.67969	3.35938	6.71875	13.4375	26.875	53.75	107.5	215	430	860	P/V/C 183-198 (NiV)	protein concentration was kept constant at 2 uM
		103.92791155907213	105.07336347900245	101.22002662602657	103.64634628200064	100.29921208686902	96.69440315913954	94.962170673630851	79.803505799274589	71.955797376523677	51.173389972859582	45.505659125474494	38.262242400643864			F	0.419922	0.839844	1.67969	3.35938	6.71875	13.4375	26.875	53.75	107.5	215	430	860	P/V/C 183-198 (NiV)	protein concentration was kept constant at 2 uM
		4882.35294117647	-276.59574468085106	-1149.2537313432836	21.81725994303352	22.289281551454184	19.637881200201598	105.53377602288774	103.56476131211663	103.56621540398982	233.92736295962106	105.04774897680768	165.91928251121084			G	buffer	buffer	buffer	FITC-peptide	FITC-peptide	FITC-peptide	2 um prot + FITC-peptide	2 um prot + FITC-peptide	2 um prot + FITC-peptide
																H
Plate:	Plate 2	1.3	PlateFormat	Endpoint	Fluor Polarization	Raw	FALSE	1
	Temperature(¡C)	1	2	3	4	5	6	7	8	9	10	11	12
	21.5	45990.6666666667	46955.6666666667	47789.6666666667	47203.6666666667	45717.6666666667	52905.6666666667	49324.6666666667	49728.6666666667	53917.6666666667	60273.6666666667	63614.6666666667	82791.6666666667
		69222.6666666667	69825.6666666667	71233.6666666667	69525.6666666667	67600.6666666667	75308.6666666667	68843.6666666667	66360.6666666667	70199.6666666667	76975.6666666667	80417.6666666667	104425.666666667
		49082.6666666667	51702.6666666667	49749.6666666667	50059.6666666667	50682.6666666667	52045.6666666667	52749.6666666667	52919.6666666667	58984.6666666667	62945.6666666667	68333.6666666667	79583.6666666667
		72751.6666666667	76469.6666666667	73687.6666666667	74090.6666666667	74428.6666666667	74569.6666666667	73633.6666666667	70945.6666666667	76891.6666666667	81297.6666666667	86611.6666666667	100780.666666667
		48043.6666666667	50316.6666666667	49156.6666666667	50771.6666666667	50532.6666666667	51763.6666666667	52772.6666666667	56118.6666666667	60732.6666666667	63453.6666666667	69659.6666666667	80976.6666666667
		71326.6666666667	74503.6666666667	72889.6666666667	75751.6666666667	74166.6666666667	74619.6666666667	73122.6666666667	75327.6666666667	79744.6666666667	81452.6666666667	88128.6666666667	103076.666666667
		46384.6666666667	48138.6666666667	50562.6666666667	49309.6666666667	50637.6666666667	47838.6666666667	50890.6666666667	50273.6666666667	52105.6666666667	58243.6666666667	59559.6666666667	71069.6666666667
		69076.6666666667	71640.6666666667	75139.6666666667	72643.6666666667	74097.6666666667	69362.6666666667	73225.6666666667	71502.6666666667	72228.6666666667	77981.6666666667	78281.6666666667	92701.6666666667
		47263.6666666667	49462.6666666667	48941.6666666667	48605.6666666667	46166.6666666667	48909.6666666667	42501.6666666667	35129.6666666667	51542.6666666667	61061.6666666667	62868.6666666667	68697.6666666667
		69843.6666666667	74043.6666666667	72601.6666666667	71833.6666666667	67390.6666666667	71678.6666666667	61139.6666666667	48594.6666666667	70917.6666666667	81609.6666666667	82869.6666666667	89807.6666666667
		45535.6666666667	46709.6666666667	48272.6666666667	49743.6666666667	47694.6666666667	49981.6666666667	48200.6666666667	50649.6666666667	51018.6666666667	57664.6666666667	60410.6666666667	69140.6666666667
		67998.6666666667	69750.6666666667	72245.6666666667	74091.6666666667	70663.6666666667	73283.6666666667	70190.6666666667	71921.6666666667	71003.6666666667	76884.6666666667	79480.6666666667	90979.6666666667
		-50.3333333333333	66.6666666666667	-16.3333333333333	107878.666666667	112953.666666667	112827.666666667	97545.6666666667	96901.6666666667	95987.6666666667	-139.333333333333	-117.333333333333	-167.333333333333
		5.66666666666652	41.6666666666665	-47.3333333333335	136435.666666667	142146.666666667	141902.666666667	147770.666666667	147029.666666667	146411.666666667	-311.333333333333	-220.333333333333	-331.333333333333
		1	2	3	4	5	6	7	8	9	10	11	12				1	2	3	4	5	6	7	8	9	10	11	12	Name	Comments
		112.80203539652301	106.82890667641705	107.99447716334007	102.09447460068456	104.02802940561639	85.1747319316866	75.402798960062057	53.050844050809225	40.759313135126938	31.1261894630243	26.028258912300323	24.908109735051802			A	0.117188	0.234375	0.46875	0.9375	1.875	3.75	7.5	15	30	60	120	240	P/V/C 183-198 (HeV)	protein concentration was kept constant at 2 uM
		105.22123414303393	104.1525384164071	104.8680808612917	104.49336475134102	100.62610969094773	88.413893966381735	75.467904317382931	55.352229515073695	41.375577344398693	36.7453677746148	27.348378783487593	26.901558853018916			B	0.117188	0.234375	0.46875	0.9375	1.875	3.75	7.5	15	30	60	120	240	P/V/C 183-198 (HeV)	protein concentration was kept constant at 2 uM
		106.01927134429059	104.70998465344219	105.41335025136942	108.47175715125377	100.34775934578521	91.44088294675737	71.788026664738467	55.970161458769056	44.982916608062226	33.682522009715989	26.421264972024264	29.486671571679235			C	0.117188	0.234375	0.46875	0.9375	1.875	3.75	7.5	15	30	60	120	240	P/V/C 183-198 (HeV)	protein concentration was kept constant at 2 uM
		107.54571973102085	107.21413462222061	106.50135012220072	102.2041452962708	98.859434002836522	94.315332447032389	90.523958048408119	84.76201360731369	71.996089707183245	54.703754681348308	45.475246171591678	41.677981585741733			D	0.419922	0.839844	1.67969	3.35938	6.71875	13.4375	26.875	53.75	107.5	215	430	860	P/V/C 183-198 (NiV)	protein concentration was kept constant at 2 uM
		103.7236073938015	110.10938123912104	105.62316780669816	103.77088383723277	97.65128728567872	99.616783786078059	90.400535037526993	70.953694167289854	68.287595535700447	53.818887724335063	46.915354104403988	42.790631786607712			E	0.419922	0.839844	1.67969	3.35938	6.71875	13.4375	26.875	53.75	107.5	215	430	860	P/V/C 183-198 (NiV)	protein concentration was kept constant at 2 uM
		108.90172002726655	108.89363943627942	109.99578509192654	107.6306545722187	105.00667462791756	99.846167314931876	96.459620343332332	83.96352910974484	73.973815551245409	52.62149090421206	45.980833496373592	46.053103083786894			F	0.419922	0.839844	1.67969	3.35938	6.71875	13.4375	26.875	53.75	107.5	215	430	860	P/V/C 183-198 (NiV)	protein concentration was kept constant at 2 uM
		-1207.0645554202135	-315.068493150687	414.34262948207493	26.256214661146913	23.775581785610186	23.474805971383553	115.98532064640304	116.7728990359966	119.36865706597402	301.19810532181714	220.23260107070402	245.30192934101771			G	buffer	buffer	buffer	FITC-peptide	FITC-peptide	FITC-peptide	2 um prot + FITC-peptide	2 um prot + FITC-peptide	2 um prot + FITC-peptide
																H
Plate:	PABP(nedra;np_HCoV)	1.3	PlateFormat	Endpoint	Fluor Polarization	Raw	FALSE	1
	Temperature(¡C)	1	2	3	4	5	6	7	8	9	10	11	12
	24.5	53671	54066	55401	53542	54200	56501	58674	61078	64634	67094	71737	83192
		79008.3333333333	79923.3333333333	80512.3333333333	78222.3333333333	77339.3333333333	77446.3333333333	77652.3333333333	79152.3333333333	81690.3333333333	84260.3333333333	91238.3333333333	103669.333333333
		52257	54214	55921	54293	55154	56454	58527	61416	61895	67016	71566	93353
		77006.3333333333	78272.3333333333	82470.3333333333	78387.3333333333	78435.3333333333	77973.3333333333	78296.3333333333	79963.3333333333	79653.3333333333	85172.3333333333	90313.3333333333	118527.333333333
		53545	53786	54767	54754	57052	59331	60286	64952	64865	69593	77831	107514
		79216.3333333333	79388.3333333333	79767.3333333333	78437.3333333333	79271.3333333333	80516.3333333333	79328.3333333333	83257.3333333333	82041.3333333333	87967.3333333333	97750.3333333333	139080.333333333
		53267	53890	53822	55932	56655	54724	54843	57329	56462	58528	59518	61077
		78235.3333333333	79587.3333333333	79820.3333333333	82272.3333333333	82881.3333333333	79565.3333333333	78781.3333333333	81448.3333333333	78395.3333333333	78483.3333333333	77706.3333333333	78379.3333333333
		53653	53693	53546	56109	54466	55302	56005	57058	56967	58889	59850	60600
		78933.3333333333	79389.3333333333	78567.3333333333	82668.3333333333	79493.3333333333	80246.3333333333	81055.3333333333	81336.3333333333	79293.3333333333	79316.3333333333	78025.3333333333	78274.3333333333
		55223	54039	54350	54623	55026	55343	55555	57504	56307	60982	59101	60343
		80917.3333333333	80257.3333333333	80173.3333333333	81094.3333333333	81147.3333333333	81986.3333333333	80651.3333333333	81754.3333333333	78637.3333333333	82547.3333333333	78586.3333333333	77912.3333333333
		0	-22	22	60076	59824	60407	53344	53024	53240	-226	-272	-213
		-28.6666666666665	26.3333333333335	2.33333333333348	74755.3333333333	75875.3333333333	75572.3333333333	79270.3333333333	78326.3333333333	78335.3333333333	-399.666666666667	-448.666666666667	-452.666666666667
		1	2	3	4	5	6	7	8	9	10	11	12				1	2	3	4	5	6	7	8	9	10	11	12	Name	Comments
		101.82535074560606	103.894130765668	95.454085735290832	98.067419684047152	86.38425988790506	66.40479953073212	48.922584680111811	38.431548846388843	25.930950988522483	22.743594526130224	29.065271194781946	18.864561984684013			A	0.454102	0.908203	1.81641	3.63281	7.26562	14.5312	29.0625	58.125	116.25	232.5	465	930	P/V/C 183-198 (HeV)	protein concentration was kept constant at 1.756 uM
		102.33661828077307	92.204097143311643	102.72491089228942	92.210057759009857	84.708353193792234	70.1939635058002	54.292076370408246	40.765521675637252	34.947226180318829	28.703963527925936	25.166408867874829	28.209529405505211			B	0.454102	0.908203	1.81641	3.63281	7.26562	14.5312	29.0625	58.125	116.25	232.5	465	930	P/V/C 183-198 (HeV)	protein concentration was kept constant at 1.756 uM
		104.28869150649028	103.14024306927414	96.550637029651071	88.3331822478923	73.16496435478966	61.425853900970367	46.054346388005996	32.971104997692315	26.290660873408669	25.984144213633265	22.773683015527613	37.536892723209604			C	0.454102	0.908203	1.81641	3.63281	7.26562	14.5312	29.0625	58.125	116.25	232.5	465	930	P/V/C 183-198 (HeV)	protein concentration was kept constant at 1.756 uM
		100.69895175994778	103.42309700854501	105.49323415667138	101.4382418186581	98.731335698914265	95.6836593050669	89.6982517356773	84.220377015566271	72.808434819814934	55.47272357238856	42.143233617310266	33.539099353164474			D	0.3125	0.625	1.25	2.5	5	10	20	40	80	160	320	640	N 351-366 (HCoV 229E)	protein concentration was kept constant at 1.756 uM
		101.52138337688869	104.0024771544615	100.20921068477523	102.25081300469731	97.57601754059759	94.700588550659319	93.411633511996811	85.8893439467685	74.044408404167228	57.670040231190391	41.411588838268763	36.785044913385242			E	0.3125	0.625	1.25	2.5	5	10	20	40	80	160	320	640	N 351-366 (HCoV 229E)	protein concentration was kept constant at 1.756 uM
		99.532832617831389	106.20326919242365	102.84744830116004	106.01833309162595	102.70610116149184	104.95249484606482	94.933386431105617	84.568895107294722	75.70792937440666	60.163038778433545	51.26921140651551	36.592531949891352			F	0.3125	0.625	1.25	2.5	5	10	20	40	80	160	320	640	N 351-366 (HCoV 229E)	protein concentration was kept constant at 1.756 uM
		1000	-791000.00000181759	-837.58700696054711	18.142296401957953	27.674515409293651	20.828840057075681	106.485201561291	103.53646950421424	101.5820188904774	191.49359038060203	157.74987097884042	278.23795180722874			G	buffer	buffer	buffer	FITC-peptide	FITC-peptide	FITC-peptide	1.756 um prot + FITC-peptide	1.756 um prot + FITC-peptide	1.756 um prot + FITC-peptide
																H
Plate:	disp(CLTC_RdRp_SSV;PABP_N_BeV)	1.3	PlateFormat	Endpoint	Fluor Polarization	Raw	FALSE	1
	Temperature(¡C)	1	2	3	4	5	6	7	8	9	10	11	12
	22.5	74954.3333333333	71053.3333333333	77060.3333333333	74598.3333333333	74723.3333333333	75349.3333333333	74957.3333333333	75931.3333333333	77330.3333333333	75284.3333333333	76390.3333333333	79212.3333333333
		103057.666666667	97093.6666666667	106736.666666667	102568.666666667	103659.666666667	103182.666666667	103505.666666667	104313.666666667	106203.666666667	102919.666666667	103844.666666667	105777.666666667
		75531.3333333333	75004.3333333333	79044.3333333333	74265.3333333333	74490.3333333333	74389.3333333333	73155.3333333333	73887.3333333333	73542.3333333333	73489.3333333333	73783.3333333333	77752.3333333333
		104172.666666667	104106.666666667	108750.666666667	103317.666666667	103476.666666667	102835.666666667	101292.666666667	102386.666666667	100580.666666667	100075.666666667	100152.666666667	103582.666666667
		73025.3333333333	73977.3333333333	74506.3333333333	73638.3333333333	73383.3333333333	73979.3333333333	73429.3333333333	76384.3333333333	72908.3333333333	73813.3333333333	74509.3333333333	78225.3333333333
		100850.666666667	101760.666666667	102807.666666667	101799.666666667	100477.666666667	101629.666666667	101177.666666667	105131.666666667	100004.666666667	100548.666666667	100792.666666667	104028.666666667
		37896.3333333333	38247.3333333333	38634.3333333333	40179.3333333333	40615.3333333333	40570.3333333333	40358.3333333333	41740.3333333333	41566.3333333333	41731.3333333333	41247.3333333333	41220.3333333333
		55915.6666666667	55850.6666666667	56145.6666666667	57278.6666666667	56385.6666666667	54020.6666666667	52920.6666666667	53595.6666666667	52925.6666666667	52781.6666666667	52125.6666666667	52125.6666666667
		38690.3333333333	38331.3333333333	38747.3333333333	40592.3333333333	40263.3333333333	40375.3333333333	41622.3333333333	42162.3333333333	42391.3333333333	43093.3333333333	42933.3333333333	41757.3333333333
		56439.6666666667	55512.6666666667	56232.6666666667	58180.6666666667	55928.6666666667	55151.6666666667	54480.6666666667	54020.6666666667	53983.6666666667	53586.6666666667	54223.6666666667	53633.6666666667
		37163.3333333333	37420.3333333333	37759.3333333333	37935.3333333333	38836.3333333333	39653.3333333333	40279.3333333333	42201.3333333333	40983.3333333333	42895.3333333333	40999.3333333333	40530.3333333333
		55219.6666666667	54691.6666666667	55172.6666666667	54590.6666666667	53890.6666666667	53542.6666666667	52650.6666666667	54268.6666666667	52027.6666666667	54194.6666666667	51529.6666666667	51615.6666666667
		68296.3333333333	71281.3333333333	70828.3333333333	46937.3333333333	47173.3333333333	44918.3333333333	37138.3333333333	35420.3333333333	36868.3333333333	44470.3333333333	44049.3333333333	41679.3333333333
		93167.6666666667	97520.6666666667	97211.6666666667	56606.6666666667	57083.6666666667	54102.6666666667	55103.6666666667	52583.6666666667	55145.6666666667	55139.6666666667	54792.6666666667	52223.6666666667
		49.3333333333333	-35.6666666666667	-13.6666666666667	97.3333333333333	152.333333333333	66.3333333333333	212.333333333333	102.333333333333	23.3333333333333	217.333333333333	237.333333333333	123.333333333333
		42.6666666666665	-89.3333333333335	46.6666666666665	184.666666666667	173.666666666667	333.666666666667	225.666666666667	60.6666666666665	113.666666666667	214.666666666667	283.666666666667	111.666666666667
		1	2	3	4	5	6	7	8	9	10	11	12				1	2	3	4	5	6	7	8	9	10	11	12	Name	Comments
		67.939232681518064	64.870684533874012	71.604505283561451	67.941554159580846	72.372810927216932	65.926361591554951	70.077816761015683	67.522801707949213	67.373176759404828	65.085430297494312	62.278531426373611	53.39209762564959			A
		69.478199985353342	72.646082430818282	68.257380835596479	73.786930447203133	73.047270354126738	70.631255546073788	71.431845443140958	71.822880536204636	65.295614572712552	63.148229266667244	61.54275559198566	52.212419944996867			B
		70.141085788988235	68.165802543175346	69.7138520734913	70.641913980266438	65.863054774200847	67.511229579916247	69.006650365060452	68.44997430462422	66.746787464176862	63.305685491404361	59.838250747093163	51.330543583496834			C
		102.96810573428742	97.829135139810134	95.4518168864134	85.914631371934348	72.745156358106357	51.957190038011717	44.308210437688267	33.82647671355479	29.629480720507825	26.28899421798975	25.868951550739709	26.196130724066816			D	0.748291	1.49658	2.99316	5.98633	11.9727	23.9453	47.8906	95.7812	191.562	383.125	766.25	1532.5	N 2-17 (BeV)	protein concentration was kept constant at 2 uM
		97.321423363648279	93.73501793578842	94.771899266812071	88.593289642079256	73.026917444217759	64.682750858895318	43.4164191796283	32.747229217859385	29.699281344914375	17.803327677463447	25.56811913085415	33.977085565088366			E	0.748291	1.49658	2.99316	5.98633	11.9727	23.9453	47.8906	95.7812	191.562	383.125	766.25	1532.5	N 2-17 (BeV)	protein concentration was kept constant at 2 uM
		106.43285790139822	98.269610379526341	98.1398008834585	90.580250596658672	72.512262722782182	58.922803085239615	42.733372590751905	34.57303829177188	28.13686710163589	25.743263875394593	23.136035813632965	29.71775810440479			F	0.748291	1.49658	2.99316	5.98633	11.9727	23.9453	47.8906	95.7812	191.562	383.125	766.25	1532.5	N 2-17 (BeV)	protein concentration was kept constant at 2 uM
		64.0238551968538	65.460396216286767	67.05426285680845	2.495909023289594	4.1838305358058872	1.8579444098094304	105.7259146045771	105.99928066683442	109.70844806364302	16.361291527629344	17.9603635917754	21.601048003270705			G							FITC-peptide	FITC-peptide	FITC-peptide	2 um prot + FITC-peptide	2 um prot + FITC-peptide	2 um prot + FITC-peptide
		-162.30366492146692	352.16952573158403	2083.7004405286489	225.12162759840783	-25.621844024686897	614.77657686723683	-60.63549327043166	-338.66279069767512	604.70588235294179	-97.027481772294053	-1.9936671748564259	-139.92297817715061			H	buffer	buffer	buffer
[truncated: 5 more columns]
