# Supplementary material for: Large-scale phage-based screening reveals extensive pan-viral mimicry of host short linear motifs
Source: Nat Commun. 2023 Apr 26;14:2409. doi: 10.1038/s41467-023-38015-5 (PMC10132805; doi:10.1038/s41467-023-38015-5)
Supplement: Supplementary file 14 — Source data [file 41467_2023_38015_MOESM14_ESM.zip › Source data Fig S13.xlsx]

## Sheet: Figure S13
Figure S13
	hours post seeding	EGFP-PABPi						EGFP-PABPi mut
	0	50000	50000	50000	50000	50000	50000	50000	50000	50000	50000	50000	50000
	24	52800	111000	93800	134000	64500	82100	129000	90000	113000	75000	67900	105000
	48	147000	152000	161000	270000	135000	141000	222000	192000	210000	123000	129000	142000
	72	194000	334000	346000	270000	246000	270000	240000	229000	235000	211000	259000	255000
	96	352000	375000	422000	399000	457000	369000	380000	351000	358000	411000	343000	334000
