# Supplementary material for: Large-scale phage-based screening reveals extensive pan-viral mimicry of host short linear motifs
Source: Nat Commun. 2023 Apr 26;14:2409. doi: 10.1038/s41467-023-38015-5 (PMC10132805; doi:10.1038/s41467-023-38015-5)
Supplement: Supplementary file 14 — Source data [file 41467_2023_38015_MOESM14_ESM.zip › Source data Fig S15.xlsx]

## Sheet: Blad1
Figure S15 source data is available at PRIDE database under accession number PXD033874
